# Supplementary material for: Plant height heterosis is quantitatively associated with expression levels of plastid ribosomal proteins
Source: Proc Natl Acad Sci U S A. 2021 Nov 15;118(47):e2109332118. doi: 10.1073/pnas.2109332118 (PMC8617506; doi:10.1073/pnas.2109332118)
Supplement: Supplementary File [file pnas.2109332118.sd01.xlsx]

## Sheet: Legend
Dataset S1. Hybrid/mid-parent (column D) and parent/parent (column E) ratios for protein expression from the B73xMo17 hybrid and its parents.

## Sheet: Dataset S1
Gene	Accession	Protein	BxM/midparent	B73/Mo17	Category
Zm00001d002325	Zm00001d002325_T002	Zm00001d002325_T002	1.29164	1.23804	Other
Zm00001d019881	Zm00001d019881_T002	Auxin transport protein BIG	0.953524	1.03862	Other
Zm00001d014294	Zm00001d014294_T001	Acetyl-CoA carboxylase 1	0.887134	1.53197	Plastid
Zm00001d046170	Zm00001d046170_T001	Phosphoenolpyruvate carboxylase 1	1.18615	1.48311	Plastid
Zm00001d052282	Zm00001d052282_T001	Nuclear-pore anchor	1.01195	0.938018	Other
Zm00001d037059	Zm00001d037059_T004	Alpha-glucan water dikinase 1 chloroplastic	1.08437	1.10818	Plastid
Zm00001d017522	Zm00001d017522_T012	Tripeptidyl-peptidase 2	1.05604	1.18341	Other
Zm00001d002000	Zm00001d002000_T002	lipoxygenase6	1.21033	0.964333	Plastid
Zm00001d019501	Zm00001d019501_T004	Tetratricopeptide repeat (TPR)-like superfamily protein	0.969504	0.992793	Other
Zm00001d032615	Zm00001d032615_T002	Protein TIC110 chloroplastic	1.02393	0.96147	Other
Zm00001d018145	Zm00001d018145_T001	Presequence protease 2 chloroplastic/mitochondrial	0.994597	0.995695	Plastid
Zm00001d053675	Zm00001d053675_T001	lipoxygenase10	1.02068	0.621007	Plastid
Zm00001d023437	Zm00001d023437_T001	glycine decarboxylase1	1.19369	1.45205	Plastid
Zm00001d026603	Zm00001d026603_T002	Magnesium-chelatase subunit ChlH chloroplastic	0.951364	1.26795	Plastid
Zm00001d022286	Zm00001d022286_T001	DExH-box ATP-dependent RNA helicase DExH12	0.989842	1.0378	Other
Zm00001d018362	Zm00001d018362_T001	Protein TSS	0.922928	1.60207	Other
Zm00001d051194	Zm00001d051194_T001	Arginine decarboxylase	1.04503	0.537886	Other
Zm00001d000316	Zm00001d000316_T001	NADP-dependent malic enzyme%2C chloroplastic	1.27348	1.39385	Plastid
Zm00001d022510	Zm00001d022510_T005	4-alpha-glucanotransferase DPE2	1.05671	1.09182	Other
Zm00001d036371	Zm00001d036371_T001	ATP-dependent zinc metalloprotease FTSH 5 chloroplastic	1.13133	1.10873	Plastid
Zm00001d034074	Zm00001d034074_T004	starch phosphorylase1	0.931718	1.98538	Plastid
Zm00001d032933	Zm00001d032933_T020	Protein NETWORKED 1A	1.15955	1.06177	Other
Zm00001d034935	Zm00001d034935_T001	Expressed protein; protein	1.172	1.43116	Plastid
Zm00001d037252	Zm00001d037252_T002	Putative LIM-type zinc finger domain family protein	1.02803	1.01859	Other
Zm00001d039104	Zm00001d039104_T001	Protein CHUP1 chloroplastic	1.2228	1.06782	Other
Zm00001d002275	Zm00001d002275_T001	ABC transporter C family member 2	1.09443	1.22089	Other
Zm00001d031899	Zm00001d031899_T002	malate dehydrogenase6	1.13037	1.00165	Plastid
Zm00001d007905	Zm00001d007905_T001	Valine--tRNA ligase chloroplastic/mitochondrial 2	1.09017	1.4153	Other
Zm00001d018386	Zm00001d018386_T001	Aspartate aminotransferase chloroplastic	1.23024	1.08954	Other
Zm00001d048593	Zm00001d048593_T001	RUBISCO activase2	1.20558	1.24278	Plastid
Zm00001d049239	Zm00001d049239_T001	Adenosylhomocysteinase	0.828825	1.13592	Plastid
Zm00001d009749	Zm00001d009749_T001	eukaryotic translation initiation factor 2 (eIF-2) family protein	0.934877	0.875506	Other
Zm00001d039598	Zm00001d039598_T001	MAR-binding filament-like protein 1	1.01596	1.44085	Plastid
Zm00001d015208	Zm00001d015208_T003	Cleavage and polyadenylation specificity factor (CPSF) A subunit protein	1.0014	1.02848	Other
Zm00001d045451	Zm00001d045451_T001	transketolase 1	1.20463	1.06517	Plastid
Zm00001d003817	Zm00001d003817_T003	Starch branching enzyme IIa	1.21722	1.4272	Plastid
Zm00001d053813	Zm00001d053813_T002	Cullin-associated NEDD8-dissociated protein 1	0.932251	1.06436	Other
Zm00001d040686	Zm00001d040686_T001	Protein translocase subunit SECA1 chloroplastic	1.04782	1.08272	Other
Zm00001d033368	Zm00001d033368_T015	Transducin/WD40 repeat-like superfamily protein	0.95476	1.03657	Other
Zm00001d048737	Zm00001d048737_T001	Zm00001d048737_T001	1.24874	1.22198	Other
Zm00001d051600	Zm00001d051600_T001	Protein CROWDED NUCLEI 1	1.0064	1.06078	Other
Zm00001d007383	Zm00001d007383_T001	Probable alpha-mannosidase	1.10721	1.26451	Other
Zm00001d033910	Zm00001d033910_T003	ADP glucose pyrophosphorylase large subunit leaf1	1.25431	1.23708	Plastid
Zm00001d044222	Zm00001d044222_T004	tetratricopeptide repeat (TPR)-containing protein	0.947187	1.00638	Other
Zm00001d027488	Zm00001d027488_T001	glyceraldehyde phosphate dehydrogenase B1	1.28506	1.00838	Other
Zm00001d038547	Zm00001d038547_T001	Glutamate-1-semialdehyde 21-aminomutase 2 chloroplastic	0.985227	1.08794	Plastid
Zm00001d021893	Zm00001d021893_T002	ARM repeat superfamily protein	1.00338	0.964057	Other
Zm00001d015138	Zm00001d015138_T004	Zm00001d015138_T004	1.16835	1.50068	Other
Zm00001d021469	Zm00001d021469_T001	Glutathione S-transferase F9	1.0079	0.913214	Other
Zm00001d007092	Zm00001d007092_T001	elongation factor Ts family protein	1.067	1.26547	Other
Zm00001d017139	Zm00001d017139_T001	hydroxymethylbutenyl diphosphate synthase1	0.935381	0.902434	Plastid
Zm00001d016373	Zm00001d016373_T003	Aminopeptidase M1	0.954634	0.714788	Other
Zm00001d018870	Zm00001d018870_T001	Proline--tRNA ligase chloroplastic/mitochondrial	1.06176	0.550146	Plastid
Zm00001d032956	Zm00001d032956_T008	Acylamino-acid-releasing enzyme	1.01987	1.456	Other
Zm00001d023795	Zm00001d023795_T006	E3 ubiquitin-protein ligase UPL1	0.988568	0.91538	Other
Zm00001d037532	Zm00001d037532_T001	6-phosphofructo-2-kinase/fructose-26-bisphosphatase	1.19022	1.22588	Other
Zm00001d024281	Zm00001d024281_T001	polyamine oxidase1	0.729326	0.849329	Other
Zm00001d004344	Zm00001d004344_T001	Natterin-4	0.778973	1.23065	Other
Zm00001d030011	Zm00001d030011_T001	Eukaryotic translation initiation factor 3 subunit B	0.977401	0.984431	Other
Zm00001d018034	Zm00001d018034_T001	geranylgeranyl hydrogenase1	0.98034	1.02549	Plastid
Zm00001d029652	Zm00001d029652_T001	5-oxoprolinase	1.00244	1.11773	Other
Zm00001d042840	Zm00001d042840_T001	Sedoheptulose-17-bisphosphatase chloroplastic	1.19417	1.32361	Other
Zm00001d039189	Zm00001d039189_T001	Structural maintenance of chromosomes protein 3	1.01603	1.06745	Other
Zm00001d018770	Zm00001d018770_T002	GYF domain-containing protein	0.93236	1.00297	Other
Zm00001d038579	Zm00001d038579_T001	Phosphoglycerate kinase	1.21676	1.13151	Plastid
Zm00001d049046	Zm00001d049046_T002	Protein kinase superfamily protein	1.15639	0.860001	Plastid
Zm00001d014715	Zm00001d014715_T001	Delta-aminolevulinic acid dehydratase 1 chloroplastic	1.02886	1.04285	Other
Zm00001d024009	Zm00001d024009_T001	Chaperone protein ClpC1 chloroplastic	1.15887	1.0654	Plastid
Zm00001d021297	Zm00001d021297_T001	Pantothenate kinase 2	1.03747	1.04191	Other
Zm00001d015376	Zm00001d015376_T001	Phosphoglycerate kinase	0.967758	1.06052	Plastid
Zm00001d050428	Zm00001d050428_T002	glyceraldehyde-3-phosphate deHaseN1	0.967184	0.615401	Other
Zm00001d003429	Zm00001d003429_T001	Glyceraldehyde-3-phosphate dehydrogenase A%2C chloroplastic	1.30609	1.02329	Plastid
Zm00001d018274	Zm00001d018274_T001	Isoleucine--tRNA ligase chloroplastic/mitochondrial	1.07869	1.00585	Other
Zm00001d009182	Zm00001d009182_T002	enoyl-CoA hydratase1	0.804963	0.989509	Other
Zm00001d032331	Zm00001d032331_T001	Peptidyl-prolyl cis-trans isomerase	1.27407	0.98726	Plastid
Zm00001d053857	Zm00001d053857_T002	T-complex protein 1 subunit eta	0.933652	0.992482	Other
Zm00001d034602	Zm00001d034602_T001	brown midrib2	0.871265	0.861635	Other
Zm00001d033104	Zm00001d033104_T003	Expressed protein; protein	1.00072	1.13747	Other
Zm00001d020057	Zm00001d020057_T003	phosphoenolpyruvate carboxylase3	0.957206	1.43882	Other
Zm00001d049409	Zm00001d049409_T001	aconitase1	0.978939	0.896597	Plastid
Zm00001d015754	Zm00001d015754_T001	Nuclear pore complex protein NUP205	1.01465	0.91422	Other
Zm00001d043662	Zm00001d043662_T001	Alpha-amylase 3 chloroplastic	1.23865	0.896451	Other
Zm00001d032282	Zm00001d032282_T012	Aminopeptidase M1	0.949126	1.08572	Other
Zm00001d021400	Zm00001d021400_T001	Octicosapeptide/Phox/Bem1p (PB1) domain-containing protein / tetratricopeptide repeat (TPR)-containing protein	1.05232	1.26609	Other
Zm00001d044903	Zm00001d044903_T005	Kinesin-like protein KCA2	1.14802	1.19049	Other
Zm00001d018891	Zm00001d018891_T001	chloroplast RNA processing4	0.987455	0.966771	Plastid
Zm00001d044008	Zm00001d044008_T001	Myosin heavy chain-like; protein	0.922343	1.62789	Other
Zm00001d001788	Zm00001d001788_T001	K(+) efflux antiporter 2 chloroplastic	1.12744	1.01567	Plastid
Zm00001d033551	Zm00001d033551_T004	Phosphoglycerate mutase-like family protein	0.971998	0.663705	Other
Zm00001d004513	Zm00001d004513_T001	Bifunctional 3-phosphoadenosine 5-phosphosulfate synthetase 2	1.06355	1.47317	Plastid
Zm00001d027769	Zm00001d027769_T001	Glutathione reductase chloroplastic	1.06559	1.0327	Plastid
Zm00001d034919	Zm00001d034919_T001	RuBisCO large subunit-binding protein subunit alpha	0.900727	1.13503	Plastid
Zm00001d020669	Zm00001d020669_T001	Formate tetrahyrofolate ligase	0.977278	1.04214	Other
Zm00001d009125	Zm00001d009125_T001	Carbohydrate-binding-like fold	0.935284	0.971786	Other
Zm00001d038262	Zm00001d038262_T001	Patellin-1	1.05695	0.866797	Other
Zm00001d034256	Zm00001d034256_T001	phosphohexose isomerase1	1.18368	1.04333	Other
Zm00001d053545	Zm00001d053545_T003	NAD(P)-binding Rossmann-fold superfamily protein	1.26084	1.1734	Plastid
Zm00001d042066	Zm00001d042066_T004	glycoside hydrolase family 2 protein	1.18211	1.03855	Other
Zm00001d009877	Zm00001d009877_T001	Protein plastid transcriptionally active 16 chloroplastic	1.2564	1.50146	Plastid
Zm00001d052445	Zm00001d052445_T024	ARM repeat superfamily protein	0.901287	1.11445	Other
Zm00001d052248	Zm00001d052248_T009	P-loop containing nucleoside triphosphate hydrolases superfamily protein	1.01661	0.902523	Other
Zm00001d023536	Zm00001d023536_T001	Magnesium-chelatase subunit ChlI-1 chloroplastic	1.0161	1.08468	Plastid
Zm00001d008497	Zm00001d008497_T003	Leucine--tRNA ligase chloroplastic/mitochondrial	1.0765	1.0337	Other
Zm00001d021416	Zm00001d021416_T001	Protein PLASTID MOVEMENT IMPAIRED 1	1.06604	1.04261	Other
Zm00001d021702	Zm00001d021702_T001	Beta-amylase	0.850804	0.723113	Other
Zm00001d039966	Zm00001d039966_T001	Octicosapeptide/Phox/Bem1p (PB1) domain-containing protein / tetratricopeptide repeat (TPR)-containing protein	0.903153	1.05626	Other
Zm00001d031128	Zm00001d031128_T004	5-methyltetrahydropteroyltriglutamate--homocysteine methyltransferase 1	0.779824	0.965234	Plastid
Zm00001d014919	Zm00001d014919_T001	Glycerate dehydrogenase HPR peroxisomal	1.19523	0.91741	Plastid
Zm00001d038625	Zm00001d038625_T001	sulfite reductase1	1.06998	1.02883	Plastid
Zm00001d021620	Zm00001d021620_T001	ATP synthase chloroplast subunit2	1.30123	1.23506	PhANGs
Zm00001d024037	Zm00001d024037_T002	Beta-glucosidase2	1.03757	1.04416	Plastid
Zm00001d048373	Zm00001d048373_T002	Carotenoid 910(9'10')-cleavage dioxygenase 1	1.08778	1.22158	Other
Zm00001d002258	Zm00001d002258_T001	Aminomethyltransferase	1.23788	1.32367	Other
Zm00001d024583	Zm00001d024583_T001	RNA polymerase II large subunit family protein	0.997011	0.997246	Other
Zm00001d015929	Zm00001d015929_T002	GTP-binding protein TypA	0.91156	0.958524	Plastid
Zm00001d018423	Zm00001d018423_T001	UDP-glucose:glycoprotein glucosyltransferase	1.002	0.937418	Other
Zm00001d022338	Zm00001d022338_T002	Phosphatidylinositol 3- and 4-kinase family protein with FAT domain	0.991547	0.971947	Other
Zm00001d042541	Zm00001d042541_T003	lipoxygenase2	0.491764	0.580385	Other
Zm00001d016198	Zm00001d016198_T003	glutamate-oxaloacetic transaminase3	0.991924	1.36495	Other
Zm00001d035802	Zm00001d035802_T007	Phenylalanine--tRNA ligase beta subunit cytoplasmic	0.935476	1.01671	Other
Zm00001d025827	Zm00001d025827_T002	triglyceride lipases;triglyceride lipases	1.13484	1.29763	Other
Zm00001d049995	Zm00001d049995_T001	Nitrate reductase	1.19973	1.51025	Other
Zm00001d037333	Zm00001d037333_T001	ketose-bisphosphate aldolase class-II family protein	1.05459	1.11081	Other
Zm00001d052078	Zm00001d052078_T002	26S protease regulatory subunit 7 homolog A	0.956594	1.02023	Other
Zm00001d045042	Zm00001d045042_T001	Sucrose synthase 1	0.62329	0.47253	Other
Zm00001d039542	Zm00001d039542_T001	Phospholipase A1-Igamma1 chloroplastic	1.06773	0.658565	Plastid
Zm00001d046357	Zm00001d046357_T001	Beta-galactosidase	0.883625	0.986699	Other
Zm00001d052622	Zm00001d052622_T001	Glutamyl-tRNA(Gln) amidotransferase subunit B chloroplastic/mitochondrial	1.16555	0.759474	Plastid
Zm00001d023903	Zm00001d023903_T001	OSJNBb0028M18.1 protein	1.00036	1.50122	Other
Zm00001d035139	Zm00001d035139_T002	MA3 domain-containing protein	0.939388	0.872166	Other
Zm00001d006520	Zm00001d006520_T001	PDK regulatory protein1	1.14503	1.11084	Other
Zm00001d023559	Zm00001d023559_T001	Fructose-bisphosphate aldolase	1.27802	1.32894	Plastid
Zm00001d014716	Zm00001d014716_T002	Delta-aminolevulinic acid dehydratase	1.2032	1.00701	Plastid
Zm00001d052050	Zm00001d052050_T002	Nudix hydrolase 3	0.96899	0.723358	Other
Zm00001d028474	Zm00001d028474_T001	Beta-galactosidase	1.02477	1.27007	Other
Zm00001d013006	Zm00001d013006_T007	DNA gyrase subunit A chloroplastic/mitochondrial	0.940014	1.04005	Other
Zm00001d021546	Zm00001d021546_T003	Malic enzyme	1.00831	1.28323	Other
Zm00001d012881	Zm00001d012881_T001	DPP6 N-terminal domain-like protein	1.00855	0.631971	Other
Zm00001d031847	Zm00001d031847_T001	Structural maintenance of chromosomes (SMC) family protein	1.01497	1.06484	Other
Zm00001d021295	Zm00001d021295_T005	DNA photolyases;DNA photolyases	1.17391	1.28439	Plastid
Zm00001d021846	Zm00001d021846_T002	Insulin-degrading enzyme-like 1 peroxisomal	0.934419	1.08318	Other
Zm00001d039131	Zm00001d039131_T004	ADP glucose pyrophosphorylase2	1.13206	1.0747	Plastid
Zm00001d024830	Zm00001d024830_T001	Protease Do-like 2 chloroplastic	0.984172	1.16916	Plastid
Zm00001d047518	Zm00001d047518_T004	Nardilysin-like	0.930748	1.02546	Other
Zm00001d033775	Zm00001d033775_T001	Probable phosphoribosylformylglycinamidine synthase chloroplastic/mitochondrial	1.13415	1.21964	Plastid
Zm00001d027728	Zm00001d027728_T001	DEAD-box ATP-dependent RNA helicase 38	0.989578	0.970684	Other
Zm00001d014991	Zm00001d014991_T004	Nucleic acid-binding OB-fold-like protein	0.942937	1.14708	Other
Zm00001d040446	Zm00001d040446_T001	Pyruvate kinase	1.07985	1.29868	Other
Zm00001d050336	Zm00001d050336_T001	Methylcrotonoyl-CoA carboxylase beta chain mitochondrial	0.998573	1.00031	Other
Zm00001d007597	Zm00001d007597_T001	ABC family1	0.902645	1.0264	Other
Zm00001d054067	Zm00001d054067_T001	Probable inactive linolenate hydroperoxide lyase	1.12935	1.41261	Other
Zm00001d023749	Zm00001d023749_T001	Prolyl endopeptidase	1.01996	0.950457	Other
Zm00001d045783	Zm00001d045783_T010	binding	0.998823	0.992246	Other
Zm00001d032353	Zm00001d032353_T001	blue-light receptor phototropin 2	1.07788	1.1386	Other
Zm00001d007229	Zm00001d007229_T001	Phosphoinositide phospholipase C 4	1.08214	0.919296	Other
Zm00001d031256	Zm00001d031256_T002	LETM1-like protein	1.10982	1.30895	Plastid
Zm00001d028409	Zm00001d028409_T001	Chaperonin 60 subunit beta 4 chloroplastic	0.925	1.02955	Plastid
Zm00001d008757	Zm00001d008757_T001	Proteasome component (PCI) domain protein	0.949773	0.993663	Other
Zm00001d021741	Zm00001d021741_T001	Eukaryotic translation initiation factor 4G	0.882124	0.965321	Other
Zm00001d013911	Zm00001d013911_T003	Malic enzyme	0.992784	1.32267	Other
Zm00001d042287	Zm00001d042287_T001	CDC5 protein	0.996152	1.01627	Other
Zm00001d024048	Zm00001d024048_T002	Argininosuccinate synthase chloroplastic	0.935309	1.26296	Plastid
Zm00001d018639	Zm00001d018639_T002	Pentatricopeptide repeat-containing protein ELI1 chloroplastic	1.12411	1.04761	Other
Zm00001d018535	Zm00001d018535_T003	brick1	0.922333	1.05551	Other
Zm00001d025777	Zm00001d025777_T007	Eukaryotic translation initiation factor isoform 4G-2	0.984057	1.06274	Other
Zm00001d032385	Zm00001d032385_T001	ADP glucose pyrophosphorylase small subunit leaf1	1.24845	1.26893	Plastid
Zm00001d003265	Zm00001d003265_T001	Topoisomerase-like protein	0.872345	0.78775	Other
ZemaCp048.1	ZemaCp048.1	psbB	1.49526	1.39193	PhAPGs
Zm00001d010821	Zm00001d010821_T002	starch synthase4	1.16437	1.20587	Other
Zm00001d046135	Zm00001d046135_T001	Protein DJ-1 homolog B	1.09422	0.985299	Other
Zm00001d006533	Zm00001d006533_T001	Villin-4	1.01807	0.996366	Other
Zm00001d003879	Zm00001d003879_T005	Glycine--tRNA ligase mitochondrial 1	1.03382	1.09414	Other
Zm00001d017848	Zm00001d017848_T002	Clustered mitochondria protein	0.934652	1.19386	Other
Zm00001d022161	Zm00001d022161_T001	Putative paramyosin	1.07181	1.08949	Other
Zm00001d017982	Zm00001d017982_T001	DExH-box ATP-dependent RNA helicase DExH15 chloroplastic	1.08154	1.14888	Other
Zm00001d017966	Zm00001d017966_T001	Dihydropyrimidine dehydrogenase (NADP(+)) chloroplastic	0.890707	1.66782	Plastid
Zm00001d015962	Zm00001d015962_T001	prolyl oligopeptidase family protein	0.969782	0.960858	Other
Zm00001d017676	Zm00001d017676_T001	Acetylornithine deacetylase	1.01467	1.10837	Other
Zm00001d031013	Zm00001d031013_T002	Methylcrotonoyl-CoA carboxylase subunit alpha	0.974325	1.10724	Other
Zm00001d023431	Zm00001d023431_T001	Signal recognition particle 54 kDa protein chloroplastic	1.14192	0.979246	Plastid
Zm00001d033619	Zm00001d033619_T001	Adenylosuccinate synthetase%2C chloroplastic	1.24939	1.1221	Plastid
Zm00001d036971	Zm00001d036971_T003	ATP/GTP-binding protein family	0.9824	0.888279	Other
Zm00001d046221	Zm00001d046221_T014	ATP/GTP-binding protein family	0.993652	1.02344	Other
Zm00001d030266	Zm00001d030266_T001	Callose synthase 10	1.04102	1.05733	Other
Zm00001d038570	Zm00001d038570_T005	global transcription factor group B1	0.993949	0.979272	Other
Zm00001d053935	Zm00001d053935_T001	Probable phosphoinositide phosphatase SAC9	0.985625	1.08525	Other
Zm00001d020727	Zm00001d020727_T004	ARP protein (REF)	0.901016	1.2028	Other
Zm00001d026501	Zm00001d026501_T001	Glutamine synthetase leaf isozyme chloroplastic	1.173	1.03713	Other
Zm00001d045706	Zm00001d045706_T003	Restorer of fertility2	1.0763	1.18572	Other
Zm00001d023741	Zm00001d023741_T004	Alanine--tRNA ligase	0.979004	0.971808	Other
Zm00001d051746	Zm00001d051746_T001	Calcium sensing receptor chloroplastic	1.2414	1.29193	Plastid
Zm00001d003147	Zm00001d003147_T001	Eukaryotic translation initiation factor isoform 4G-2	0.933803	1.04675	Other
Zm00001d018197	Zm00001d018197_T001	Soluble inorganic pyrophosphatase 6 chloroplastic	1.19027	1.14482	Other
Zm00001d028438	Zm00001d028438_T002	Guanine-nucleotide-exchange protein	0.907507	0.967516	Other
Zm00001d016926	Zm00001d016926_T001	ATATH13	1.05623	1.24394	Plastid
Zm00001d039816	Zm00001d039816_T002	Aspartate--tRNA ligase chloroplastic/mitochondrial	1.01055	1.18896	Plastid
Zm00001d021962	Zm00001d021962_T001	Threonine--tRNA ligase chloroplastic/mitochondrial 2	1.11303	0.990409	Other
Zm00001d007117	Zm00001d007117_T001	GTP-binding protein OBGC chloroplastic	1.03098	1.1106	Other
Zm00001d003083	Zm00001d003083_T001	Isocitrate dehydrogenase	1.04432	0.976388	Plastid
Zm00001d024633	Zm00001d024633_T001	Monodehydroascorbate reductase 5 mitochondrial	1.03679	1.18906	Other
Zm00001d021672	Zm00001d021672_T001	Pyruvate phosphate dikinase regulatory protein 2	1.24187	1.07072	Plastid
Zm00001d033383	Zm00001d033383_T001	hydroxymethylpyrimidine phosphate synthase1	1.01685	1.33289	Plastid
Zm00001d000399	Zm00001d000399_T002	chloroplast protein synthesis2	0.970083	0.952631	Other
Zm00001d018370	Zm00001d018370_T001	Leucine aminopeptidase 2 chloroplastic	1.02952	1.07129	Plastid
Zm00001d014920	Zm00001d014920_T002	Putative hect E3 ubiquitin ligase	0.993285	0.958079	Other
Zm00001d048979	Zm00001d048979_T001	Putative sucrose-phosphate synthase family protein	1.13905	1.07546	Other
Zm00001d048711	Zm00001d048711_T001	Hydroquinone glucosyltransferase	1.0686	0.847355	Other
Zm00001d034865	Zm00001d034865_T001	Pentatricopeptide repeat-containing protein mitochondrial	1.03445	1.32811	Other
Zm00001d000270	Zm00001d000270_T003	DNA-directed RNA polymerase subunit beta	0.928889	1.08057	Other
Zm00001d044745	Zm00001d044745_T006	Alanine--tRNA ligase chloroplastic/mitochondrial	1.07408	1.28792	Plastid
Zm00001d014569	Zm00001d014569_T002	Probable cadmium/zinc-transporting ATPase HMA1 chloroplastic	1.09839	1.32321	Other
ZemaCp092.1	ZemaCp092.1	ndhH	1.33014	1.16105	PhAPGs
Zm00001d006296	Zm00001d006296_T003	Valine--tRNA ligase mitochondrial 1	0.963369	1.17433	Other
Zm00001d041582	Zm00001d041582_T005	zinc knuckle (CCHC-type) family protein	0.946095	0.937388	Other
Zm00001d022381	Zm00001d022381_T016	NADPH-dependent thioredoxin reductase 3	1.08914	1.10038	Other
Zm00001d033338	Zm00001d033338_T003	NAD(P)-linked oxidoreductase superfamily protein	1.11934	1.39848	Plastid
Zm00001d016439	Zm00001d016439_T003	26S protease regulatory subunit 8 homolog B	0.968645	1.01609	Other
Zm00001d024274	Zm00001d024274_T002	Obg-like ATPase 1	0.951386	0.964247	Other
Zm00001d006573	Zm00001d006573_T001	Eukaryotic translation initiation factor 4G	0.917529	0.859069	Other
Zm00001d008203	Zm00001d008203_T001	protoporphyrinogen IX oxidase1	1.13308	1.11438	Plastid
Zm00001d053861	Zm00001d053861_T002	Putative translation elongation factor family protein	1.02486	0.840367	Other
Zm00001d004478	Zm00001d004478_T002	Fe-S cluster assembly factor HCF101 chloroplastic	1.03025	1.34686	Plastid
Zm00001d052364	Zm00001d052364_T011	Cysteine desulfurase 1 chloroplastic	0.956407	1.04011	Other
Zm00001d000133	Zm00001d000133_T001	Acetyl-coenzyme A synthetase chloroplastic/glyoxysomal	1.15799	1.22923	Plastid
Zm00001d027727	Zm00001d027727_T001	Phosphoserine aminotransferase 1 chloroplastic	0.869717	1.20623	Plastid
Zm00001d032399	Zm00001d032399_T001	Pentatricopeptide repeat-containing protein chloroplastic	0.964172	1.08766	Other
Zm00001d023538	Zm00001d023538_T002	Long chain acyl-CoA synthetase 9 chloroplastic	1.12421	1.23289	Other
Zm00001d002953	Zm00001d002953_T002	Zm00001d002953_T002	1.05989	1.003	Plastid
Zm00001d035037	Zm00001d035037_T001	Fructokinase-2	0.813807	1.04478	Other
Zm00001d034388	Zm00001d034388_T002	aldehyde oxidase4	1.10225	0.865545	Plastid
Zm00001d041290	Zm00001d041290_T001	methyl binding domain105	0.978787	0.903492	Other
Zm00001d039860	Zm00001d039860_T002	E3 ubiquitin-protein ligase PRT6	0.9324	0.849982	Other
Zm00001d048707	Zm00001d048707_T001	benzoxazinone synthesis8	0.9764	0.613987	Other
Zm00001d039505	Zm00001d039505_T001	Probable mitochondrial-processing peptidase subunit alpha-2 chloroplastic/mitochondrial	1.06726	1.1207	Plastid
Zm00001d036340	Zm00001d036340_T001	photosystem II1	1.21584	0.9637	Plastid
Zm00001d018724	Zm00001d018724_T010	transducin family protein / WD-40 repeat family protein	0.972805	1.0154	Other
Zm00001d022115	Zm00001d022115_T002	signal recognition particle-related / SRP-related	0.949158	0.953619	Other
Zm00001d030373	Zm00001d030373_T003	enolase2	0.947562	1.05958	Other
Zm00001d031727	Zm00001d031727_T004	Sorbitol dehydrogenase	0.997181	0.899437	Plastid
Zm00001d009967	Zm00001d009967_T001	UDP-sulfoquinovose synthase chloroplastic	0.899122	0.987023	Plastid
Zm00001d005347	Zm00001d005347_T001	monodehydroascorbate reductase homolog1	0.977692	0.928604	Other
Zm00001d028562	Zm00001d028562_T001	Fructose-1%2C6-bisphosphatase	1.2952	1.44485	Plastid
Zm00001d013013	Zm00001d013013_T003	Magnesium-chelatase subunit ChlD chloroplastic	0.948656	1.03215	Other
Zm00001d044099	Zm00001d044099_T002	carbonic anhydrase1	1.14865	1.19689	Plastid
Zm00001d031136	Zm00001d031136_T003	cysteine synthase2	1.01506	1.20637	Other
Zm00001d042050	Zm00001d042050_T001	Protein RETICULATA-RELATED 4 chloroplastic	1.27483	1.32344	Plastid
Zm00001d034015	Zm00001d034015_T002	exoglucanase1	1.09009	1.14451	Other
Zm00001d051915	Zm00001d051915_T001	ABC(yeast) homolog1	1.06344	0.825675	Plastid
Zm00001d046553	Zm00001d046553_T002	Fructose-bisphosphate aldolase 7 cytosolic	1.2994	1.05754	Other
Zm00001d043335	Zm00001d043335_T001	Branched-chain-amino-acid aminotransferase 5 chloroplastic	1.03615	1.07588	Other
Zm00001d020827	Zm00001d020827_T001	Heat shock protein 90-5 chloroplastic	0.936029	1.00529	Other
Zm00001d013223	Zm00001d013223_T001	Retrovirus-related Pol polyprotein LINE-1	1.02484	0.823674	Plastid
Zm00001d038097	Zm00001d038097_T002	Probable transmembrane GTPase FZO-like chloroplastic	1.05157	1.5695	Plastid
Zm00001d002104	Zm00001d002104_T001	Glutamyl-tRNA(Gln) amidotransferase subunit A%2C chloroplastic/mitochondrial	1.13018	0.954373	Plastid
Zm00001d008743	Zm00001d008743_T003	Ubiquitin carboxyl-terminal hydrolase	0.974835	1.00546	Other
Zm00001d026337	Zm00001d026337_T007	Starch synthase IIIb-1	1.15315	0.767616	Plastid
Zm00001d045251	Zm00001d045251_T001	Acyl-coenzyme A oxidase	0.893547	0.990043	Other
Zm00001d038841	Zm00001d038841_T011	putative aldehyde dehydrogenase MIS1	0.8726	0.938648	Other
Zm00001d010522	Zm00001d010522_T001	ATP-dependent zinc metalloprotease FTSH 10 mitochondrial	0.936019	1.01866	Other
Zm00001d040880	Zm00001d040880_T001	ATP synthase subunit 1	1.09251	1.14841	Other
Zm00001d007158	Zm00001d007158_T009	Probable acyl-CoA dehydrogenase IBR3	0.931226	1.22707	Other
Zm00001d009271	Zm00001d009271_T001	Asparaginyl-tRNA synthetase%2C cytoplasmic 3	0.997377	1.00501	Other
Zm00001d049541	Zm00001d049541_T001	Flavone 3'-O-methyltransferase 1	0.778579	0.567715	Other
Zm00001d033896	Zm00001d033896_T001	lemon white1	0.911692	0.978851	Other
Zm00001d035212	Zm00001d035212_T001	Chloroplast stem-loop binding protein of 41 kDa b chloroplastic	1.23915	1.10898	Plastid
Zm00001d002426	Zm00001d002426_T004	Thylakoid lumenal 29 kDa protein chloroplastic	1.21479	1.44277	Plastid
Zm00001d024723	Zm00001d024723_T001	Long chain acyl-CoA synthetase 1	0.887069	0.998354	Other
Zm00001d049099	Zm00001d049099_T008	protein disulfide isomerase1	0.853532	0.876637	Other
Zm00001d033795	Zm00001d033795_T006	Dihydroxyacetone kinase	0.987127	1.03566	Other
Zm00001d041880	Zm00001d041880_T001	Beta-galactosidase 9	1.03051	1.02312	Other
Zm00001d018454	Zm00001d018454_T003	Glutathione reductase cytosolic	0.899509	0.816237	Other
Zm00001d043786	Zm00001d043786_T001	Protein PLASTID MOVEMENT IMPAIRED 2	1.09778	1.0114	Other
Zm00001d018358	Zm00001d018358_T001	Protein TIC 55 chloroplastic	1.20442	0.686759	Plastid
Zm00001d024270	Zm00001d024270_T001	RNA-binding KH domain-containing protein	1.01837	0.995761	Other
Zm00001d044303	Zm00001d044303_T003	myosin1	0.981048	0.306669	Other
Zm00001d049597	Zm00001d049597_T001	External alternative NAD(P)H-ubiquinone oxidoreductase B4 mitochondrial	0.874395	0.841868	Other
Zm00001d007937	Zm00001d007937_T001	alanine amino transferase8	1.12375	1.28679	Other
Zm00001d046683	Zm00001d046683_T002	Stromal processing peptidase chloroplastic	1.01452	1.07621	Plastid
Zm00001d017818	Zm00001d017818_T001	Protease Do-like 7	0.938227	0.97712	Other
Zm00001d011833	Zm00001d011833_T001	Ferredoxin--NADP reductase leaf isozyme 1 chloroplastic	1.35389	1.29141	Plastid
Zm00001d003632	Zm00001d003632_T003	regulator of chromosome condensation2	1.02529	1.06421	Other
Zm00001d026573	Zm00001d026573_T001	Methylthioribose kinase	0.88643	0.850553	Other
Zm00001d045366	Zm00001d045366_T002	ferredoxin-thioredoxin1	1.1806	1.19275	Plastid
Zm00001d042526	Zm00001d042526_T001	Rhodanese/Cell cycle control phosphatase superfamily protein	1.35299	1.27921	Plastid
Zm00001d023314	Zm00001d023314_T001	Putative phototropic-resoponsive NPH3 family protein	1.14079	1.25216	Other
Zm00001d035817	Zm00001d035817_T001	Protein kinase superfamily protein with octicosapeptide/Phox/Bem1p domain	0.965105	0.987848	Other
Zm00001d018901	Zm00001d018901_T002	protein containing PDZ domain a K-box domain and a TPR region	1.22605	1.23088	Plastid
Zm00001d008727	Zm00001d008727_T001	phospholipase D2	0.955754	0.813594	Other
Zm00001d051740	Zm00001d051740_T002	Serine protease SPPA chloroplastic	1.13118	1.14501	Plastid
Zm00001d004956	Zm00001d004956_T001	galactono lactone dehydrogenase1	1.06689	0.778139	Other
Zm00001d002334	Zm00001d002334_T001	AICARFT/IMPCHase bienzyme family protein	1.00556	1.37246	Other
Zm00001d029626	Zm00001d029626_T005	Xanthine dehydrogenase 1	0.944961	0.689988	Other
Zm00001d018936	Zm00001d018936_T001	Probable ribose-5-phosphate isomerase 3 chloroplastic	1.15518	1.258	Other
Zm00001d015886	Zm00001d015886_T001	26S protease regulatory subunit 6B homolog	1.00664	1.00201	Other
Zm00001d054044	Zm00001d054044_T001	Catalase isozyme 3	0.888765	2.32821	Other
Zm00001d044498	Zm00001d044498_T003	Zinc protease PQQL-like	1.05449	1.04087	Other
Zm00001d040670	Zm00001d040670_T004	Lipoamide acyltransferase component of branched-chain alpha-keto acid dehydrogenase complex mitochondrial	1.1106	1.08366	Other
Zm00001d046184	Zm00001d046184_T001	Peroxidase 52	1.23324	0.840007	Plastid
Zm00001d014093	Zm00001d014093_T002	3-ketoacyl-CoA thiolase 2 peroxisomal	0.803636	0.852288	Other
Zm00001d035789	Zm00001d035789_T002	Histidine--tRNA ligase cytoplasmic	0.998414	0.963451	Other
Zm00001d036557	Zm00001d036557_T001	External alternative NAD(P)H-ubiquinone oxidoreductase B1 mitochondrial	1.04373	1.16339	Other
Zm00001d018080	Zm00001d018080_T001	Probable beta-D-xylosidase 7	1.1221	0.829724	Other
Zm00001d029142	Zm00001d029142_T002	Nuclear pore complex protein NUP93A	1.06272	0.989485	Other
Zm00001d042569	Zm00001d042569_T001	SRP72 RNA-binding domain	0.965033	0.943359	Other
Zm00001d012748	Zm00001d012748_T001	trehalose-6-phosphate synthase15	1.09622	0.975466	Other
Zm00001d051870	Zm00001d051870_T001	O-methyltransferase family protein	0.929303	0.751464	Other
Zm00001d034371	Zm00001d034371_T002	Nuclear pore complex protein NUP1	1.03352	1.00474	Other
Zm00001d038084	Zm00001d038084_T001	50S ribosomal protein L1 chloroplastic	1.11822	1.1942	NE plastid ribosome
Zm00001d018487	Zm00001d018487_T001	3-ketoacyl-CoA thiolase 2 peroxisomal	0.94695	1.51755	Other
Zm00001d022502	Zm00001d022502_T009	Exocyst complex component SEC8	0.986393	1.0371	Other
Zm00001d029375	Zm00001d029375_T001	P-loop containing nucleoside triphosphate hydrolases superfamily protein	1.04956	1.04585	Other
Zm00001d000060	Zm00001d000060_T001	NAD(P)-linked oxidoreductase superfamily protein	0.944741	5.53513	Other
Zm00001d043601	Zm00001d043601_T002	NADP-dependent malic enzyme6	0.979003	0.618055	Other
Zm00001d009243	Zm00001d009243_T001	ABC transporter C family member 4	1.09902	0.952078	Other
Zm00001d014291	Zm00001d014291_T001	Probable protein phosphatase 2C 71	1.09901	1.13465	Plastid
Zm00001d035034	Zm00001d035034_T001	adenylate kinase1	1.24432	0.903026	Plastid
Zm00001d033194	Zm00001d033194_T001	Subtilisin-like protease	0.986193	0.732269	Other
Zm00001d029074	Zm00001d029074_T001	Uroporphyrinogen decarboxylase 2 chloroplastic	0.91362	1.13445	Plastid
Zm00001d029422	Zm00001d029422_T005	Zm00001d029422_T005	0.96944	0.923115	Other
Zm00001d028915	Zm00001d028915_T009	Chloroplast protein HCF243	1.17748	1.15868	Other
Zm00001d004473	Zm00001d004473_T001	Pyruvate dehydrogenase E1 component subunit alpha-3 chloroplastic	0.967499	1.28722	Plastid
Zm00001d044339	Zm00001d044339_T002	aldehyde dehydrogenase3	0.906177	0.883262	Other
Zm00001d052556	Zm00001d052556_T001	Signal recognition particle 54 kDa protein chloroplastic	0.982472	1.0354	Plastid
Zm00001d040650	Zm00001d040650_T001	Pectinesterase	0.966045	0.800145	Other
Zm00001d043182	Zm00001d043182_T001	cytidine methyl kinase1	1.12517	1.00745	Other
Zm00001d050150	Zm00001d050150_T001	Adenylate kinase 5 chloroplastic	1.10482	2.13341	Plastid
Zm00001d039685	Zm00001d039685_T001	Probable galactinol--sucrose galactosyltransferase 5	1.00889	1.24688	Other
Zm00001d048705	Zm00001d048705_T001	benzoxazinone synthesis5	1.10358	0.645854	Other
Zm00001d008733	Zm00001d008733_T001	ABC transporter C family member 3	1.08824	1.18459	Other
Zm00001d019054	Zm00001d019054_T001	Methylmalonate-semialdehyde dehydrogenase [acylating] mitochondrial	0.973275	0.891947	Other
Zm00001d015004	Zm00001d015004_T002	Protein LOW PSII ACCUMULATION 3 chloroplastic	1.15868	1.07192	Plastid
Zm00001d014150	Zm00001d014150_T003	Starch synthase IIc	1.0236	1.19353	Other
Zm00001d003676	Zm00001d003676_T001	Cellulose synthase-like protein B3	1.18393	2.09764	Other
Zm00001d029087	Zm00001d029087_T002	Sucrose synthase 3	0.713812	1.85163	Other
Zm00001d028038	Zm00001d028038_T008	Methionine--tRNA ligase chloroplastic/mitochondrial	0.999061	0.829768	Plastid
Zm00001d043861	Zm00001d043861_T001	THO complex subunit 2	0.987695	1.00631	Other
Zm00001d004021	Zm00001d004021_T001	violaxanthin de-epoxidase1	1.24239	1.41021	Plastid
Zm00001d026685	Zm00001d026685_T002	GMP synthase [glutamine-hydrolyzing]	0.908445	1.07688	Other
Zm00001d027936	Zm00001d027936_T001	15-cis-phytoene desaturase chloroplastic/chromoplastic	1.05989	1.14185	Other
Zm00001d018810	Zm00001d018810_T001	glycolate oxidase1	1.22586	2.35759	Plastid
Zm00001d026649	Zm00001d026649_T001	opaque endosperm7	0.923821	0.557194	Other
Zm00001d031569	Zm00001d031569_T001	Peptidyl-prolyl isomerase	0.891261	0.903927	Other
Zm00001d019130	Zm00001d019130_T005	Metallopeptidase M24 family protein	0.98798	0.920923	Plastid
Zm00001d023534	Zm00001d023534_T001	5-formyltetrahydrofolate cyclo-ligase1	1.00905	2.2609	Other
Zm00001d024885	Zm00001d024885_T001	Putative WD40-like beta propeller repeat family protein	0.695087	0.762535	Other
Zm00001d027367	Zm00001d027367_T002	pyrimidine deaminase1	1.07352	1.09663	Other
Zm00001d019976	Zm00001d019976_T001	phosphoglucosamine mutase family protein	1.2734	1.05699	Plastid
ZemaCp032.1	ZemaCp032.1	rbcL	1.27402	1.38644	PhAPGs
Zm00001d048924	Zm00001d048924_T001	Putative DEAD-box ATP-dependent RNA helicase family protein	0.945754	0.803761	Other
Zm00001d007213	Zm00001d007213_T001	D-alanine--D-alanine ligase family	1.03041	0.964931	Other
Zm00001d012141	Zm00001d012141_T001	Protein PLASTID TRANSCRIPTIONALLY ACTIVE 10	0.894378	1.24611	Other
Zm00001d037401	Zm00001d037401_T001	proteasome activating protein 200	0.948656	1.2737	Other
Zm00001d042058	Zm00001d042058_T001	SART-1 family protein DOT2	0.991217	0.996162	Other
Zm00001d027278	Zm00001d027278_T001	transcription regulators	0.946919	1.01838	Other
Zm00001d038894	Zm00001d038894_T001	Serine/threonine-protein kinase STN7 chloroplastic	1.57224	1.01876	Plastid
Zm00001d034523	Zm00001d034523_T001	Pheophorbide a oxygenase	1.15342	0.931046	Plastid
Zm00001d034338	Zm00001d034338_T001	Deoxyribodipyrimidine photolyase	1.00534	1.37249	Plastid
ZemaCp054.1	ZemaCp054.1	rpoA	0.843087	1.29345	Other
Zm00001d031825	Zm00001d031825_T002	ATP synthase subunit d mitochondrial	1.08551	1.20141	Other
Zm00001d018147	Zm00001d018147_T002	Phenylalanine--tRNA ligase alpha subunit cytoplasmic	1.00032	1.01624	Other
Zm00001d025747	Zm00001d025747_T003	Phosphoglycolate phosphatase 1A chloroplastic	1.22178	1.1124	Plastid
Zm00001d027619	Zm00001d027619_T002	beta amylase2	0.766626	0.868625	Other
Zm00001d014349	Zm00001d014349_T001	NAD(P)H-quinone oxidoreductase subunit S chloroplastic	1.35831	1.22951	Other
Zm00001d032332	Zm00001d032332_T001	Quinone oxidoreductase-like protein At1g23740	1.17461	1.1173	Plastid
ZemaCp036.1	ZemaCp036.1	petA	1.55072	1.26772	PhAPGs
Zm00001d054107	Zm00001d054107_T002	FAM10 family protein	0.95727	0.982708	Other
Zm00001d054089	Zm00001d054089_T001	Putative TCP-1/cpn60 chaperonin family protein isoform 1%3B Putative TCP-1/cpn60 chaperonin family protein isoform 2	0.870269	0.907337	Other
Zm00001d027871	Zm00001d027871_T001	adenylosuccinate synthetase	1.02571	1.18951	Plastid
Zm00001d031657	Zm00001d031657_T001	Probable inactive purple acid phosphatase 27	0.776411	0.753378	Other
Zm00001d022599	Zm00001d022599_T001	plastid transcriptionally active chromosome 2 homolog	0.937391	1.02698	Other
Zm00001d036334	Zm00001d036334_T003	Prolyl oligopeptidase family protein	1.04259	0.405747	Other
Zm00001d037480	Zm00001d037480_T001	Alkaline alpha galactosidase 2	1.08806	1.03325	Plastid
Zm00001d048944	Zm00001d048944_T007	GTP-binding protein hflX	1.0375	0.994728	Other
Zm00001d048856	Zm00001d048856_T003	seryl-tRNA synthetase	1.08919	0.936883	Plastid
Zm00001d017787	Zm00001d017787_T001	Monodehydroascorbate reductase 4 peroxisomal	1.092	1.18177	Other
Zm00001d039518	Zm00001d039518_T001	eukaryotic initiation factor3	0.985757	1.04595	Other
Zm00001d014280	Zm00001d014280_T001	RNA-binding (RRM/RBD/RNP motifs) family protein	0.972796	1.21811	Other
Zm00001d019627	Zm00001d019627_T002	ABC transporter B family member 28	1.3325	1.3538	Plastid
Zm00001d034318	Zm00001d034318_T001	GTP-binding protein-related	1.15875	1.05514	Plastid
Zm00001d031447	Zm00001d031447_T001	ABC transporter C family member 10	0.818161	0.914825	Other
Zm00001d042367	Zm00001d042367_T002	Selenium-binding protein 3	0.861614	0.894279	Other
Zm00001d038857	Zm00001d038857_T001	Chaperonin CPN60-like 2 mitochondrial	0.924923	1.22534	Other
Zm00001d052164	Zm00001d052164_T002	Ferredoxin--nitrite reductase chloroplastic	1.1458	0.717034	Other
Zm00001d002853	Zm00001d002853_T001	Probable beta-D-xylosidase 6	0.979569	0.863543	Other
Zm00001d045261	Zm00001d045261_T006	Starch synthase I	1.21203	2.00589	Plastid
Zm00001d030026	Zm00001d030026_T002	DnaJ homolog subfamily C GRV2	0.975569	0.967297	Other
Zm00001d046923	Zm00001d046923_T001	D-3-phosphoglycerate dehydrogenase 2 chloroplastic	1.08818	1.05804	Other
Zm00001d047581	Zm00001d047581_T002	30S ribosomal protein S1	1.10615	1.24702	NE plastid ribosome
Zm00001d002770	Zm00001d002770_T006	ARM repeat superfamily protein	0.994085	1.03484	Plastid
Zm00001d001860	Zm00001d001860_T001	Haloacid dehalogenase-like hydrolase domain-containing protein	1.18651	1.22094	Plastid
Zm00001d049234	Zm00001d049234_T001	glycine1	0.858305	0.713988	Plastid
Zm00001d007192	Zm00001d007192_T001	T-complex protein 1 subunit zeta	0.924727	1.01058	Other
Zm00001d052977	Zm00001d052977_T001	Zm00001d052977_T001	1.10959	1.22845	Other
Zm00001d052721	Zm00001d052721_T001	Ubiquitin family protein	0.985489	1.04369	Other
Zm00001d001812	Zm00001d001812_T001	Rubisco Assembly Factor 1	1.00869	1.10351	Plastid
Zm00001d030774	Zm00001d030774_T007	RNA-binding (RRM/RBD/RNP motifs) family protein	1.02979	0.855487	Other
Zm00001d018036	Zm00001d018036_T002	Arsenical pump-driving ATPase	1.00108	1.08934	Plastid
Zm00001d044102	Zm00001d044102_T001	Zn-dependent exopeptidases superfamily protein	0.964037	0.954273	Other
Zm00001d007422	Zm00001d007422_T001	aminopeptidase P1	0.908144	1.00465	Other
Zm00001d018479	Zm00001d018479_T001	NADH dehydrogenase [ubiquinone] 1 alpha subcomplex subunit 9 mitochondrial	1.04536	1.23563	Other
Zm00001d042884	Zm00001d042884_T003	Acyl-coenzyme A oxidase	0.814171	0.840111	Other
Zm00001d048531	Zm00001d048531_T001	DEAD-box ATP-dependent RNA helicase 50	0.945764	1.20535	Other
Zm00001d040416	Zm00001d040416_T004	DNA gyrase subunit B mitochondrial	0.964487	1.05511	Other
Zm00001d028630	Zm00001d028630_T004	Heat shock cognate 70 kDa protein 2	1.09553	0.781699	Other
Zm00001d049187	Zm00001d049187_T001	phosphogluconate dehydrogenase3	1.08797	1.12326	Plastid
Zm00001d044211	Zm00001d044211_T001	Phosphoglucomutase chloroplastic	1.2081	1.13932	Plastid
Zm00001d038485	Zm00001d038485_T001	Serine/threonine-protein kinase STN8 chloroplastic	1.14095	1.2551	Plastid
Zm00001d028546	Zm00001d028546_T001	SH3 domain-containing protein	0.946076	1.03832	Other
Zm00001d033747	Zm00001d033747_T001	Glutamine synthetase root isozyme 2	0.687263	2.01532	Other
Zm00001d041829	Zm00001d041829_T002	thiamine synthesis3	0.990452	1.00208	Other
Zm00001d047253	Zm00001d047253_T001	sucrose synthase1	0.594468	0.293996	Other
Zm00001d006610	Zm00001d006610_T001	Peptidyl-prolyl cis-trans isomerase CYP37 chloroplastic	1.24369	1.5347	Plastid
Zm00001d044599	Zm00001d044599_T001	Nonphototropic hypocotyl 1	1.2436	1.40414	Plastid
Zm00001d044648	Zm00001d044648_T005	Alpha-L-arabinofuranosidase 1	1.08226	0.899119	Other
Zm00001d005453	Zm00001d005453_T002	heteroglycan glucosidase 1	1.00163	0.796811	Other
Zm00001d043511	Zm00001d043511_T001	hexokinase5	1.06336	1.45307	Other
Zm00001d017883	Zm00001d017883_T001	Enhancer of mRNA-decapping protein 4	1.0002	1.12783	Other
Zm00001d051668	Zm00001d051668_T001	Rubisco methyltransferase family protein	1.00293	1.04876	Other
Zm00001d005051	Zm00001d005051_T001	Root phototropism protein 2	1.05814	1.195	Other
Zm00001d032230	Zm00001d032230_T001	terpene synthase7	0.957096	0.507253	Other
Zm00001d038189	Zm00001d038189_T004	FAD/NAD(P)-binding oxidoreductase family protein	1.01203	1.46423	Other
Zm00001d008549	Zm00001d008549_T002	Protein ABCI7 chloroplastic	1.03181	1.07643	Plastid
Zm00001d045911	Zm00001d045911_T001	Uncharacterised conserved protein (UCP030210)	0.937053	1.04256	Other
Zm00001d018529	Zm00001d018529_T001	Zm00001d018529_T001	0.905344	0.917092	Other
Zm00001d008512	Zm00001d008512_T003	ABC-2 type transporter family protein	1.10128	1.01545	Plastid
ZemaCp023.1	ZemaCp023.1	psaA	1.51943	1.29845	PhAPGs
Zm00001d031473	Zm00001d031473_T001	Aminoacylase-1	1.00398	0.784147	Other
Zm00001d035065	Zm00001d035065_T001	EMBRYO DEFECTIVE 140	0.991165	1.08898	Other
Zm00001d020108	Zm00001d020108_T002	Galactose mutarotase-like superfamily protein	1.15951	1.25974	Plastid
Zm00001d048023	Zm00001d048023_T002	Nuclear pore complex protein NUP133	1.01272	0.912151	Other
Zm00001d015180	Zm00001d015180_T001	Proteasome subunit alpha type-1-B	0.968132	0.980647	Other
Zm00001d004438	Zm00001d004438_T009	pullulanase-type starch debranching enzyme1	1.07447	0.952684	Plastid
Zm00001d024301	Zm00001d024301_T001	AICARFT/IMPCHase bienzyme family protein	1.04966	5.2444	Plastid
Zm00001d045109	Zm00001d045109_T004	Putative homeodomain-like transcription factor superfamily protein	0.978145	1.01631	Other
Zm00001d034531	Zm00001d034531_T001	Dihydrolipoyllysine-residue acetyltransferase component 1 of pyruvate dehydrogenase complex mitochondrial	0.991182	1.07213	Other
Zm00001d039594	Zm00001d039594_T001	FRIGIDA-like protein 4a	0.958164	0.989774	Other
Zm00001d043780	Zm00001d043780_T001	threonine synthase1	1.07432	0.989714	Plastid
Zm00001d017150	Zm00001d017150_T001	Eukaryotic translation initiation factor eIF2A family protein	0.966602	1.11893	Other
Zm00001d016311	Zm00001d016311_T002	Metallopeptidase M24 family protein	1.02969	1.07575	Other
Zm00001d008377	Zm00001d008377_T001	Putative alcohol dehydrogenase superfamily protein	0.990458	1.06631	Other
Zm00001d030967	Zm00001d030967_T002	Ureidoglycolate hydrolase	1.02942	0.75184	Other
Zm00001d018090	Zm00001d018090_T002	annexin2	0.71895	0.824093	Other
Zm00001d012868	Zm00001d012868_T002	carotene isomerase3	1.0676	2.2584	Other
Zm00001d033204	Zm00001d033204_T001	methyl binding domain115	0.961107	0.958201	Other
Zm00001d027442	Zm00001d027442_T001	50S ribosomal protein L5	1.11067	1.18348	NE plastid ribosome
Zm00001d022206	Zm00001d022206_T001	4-alpha-glucanotransferase DPE1 chloroplastic/amyloplastic	1.04512	1.07886	Plastid
Zm00001d011347	Zm00001d011347_T001	Autophagy 7%3B Autophagy-related 7	0.941095	1.01899	Other
Zm00001d037546	Zm00001d037546_T011	Zm00001d037546_T011	1.0183	0.579547	Other
Zm00001d020343	Zm00001d020343_T001	Probable acyl-activating enzyme 17 peroxisomal	0.881524	1.31788	Other
Zm00001d000001	Zm00001d000001_T002	polyphenol oxidase1	0.876387	1.15566	Other
Zm00001d053900	Zm00001d053900_T001	Bifunctional protein FolD 4 chloroplastic	1.02434	0.785249	Other
Zm00001d006875	Zm00001d006875_T001	alanine aminotransferase10	0.774083	2.50135	Other
Zm00001d027511	Zm00001d027511_T001	Catalase isozyme 2	1.29588	0.767969	Other
Zm00001d019040	Zm00001d019040_T003	D-2-hydroxyglutarate dehydrogenase mitochondrial	1.02665	1.28766	Other
Zm00001d029457	Zm00001d029457_T001	nucleoredoxin1	0.98339	0.383761	Other
Zm00001d046905	Zm00001d046905_T001	Villin-4	0.933061	0.904754	Other
Zm00001d030557	Zm00001d030557_T001	Alanine aminotransferase 2 mitochondrial	1.00622	0.804423	Other
Zm00001d016248	Zm00001d016248_T001	Citrate synthase 3 peroxisomal	0.995824	1.01137	Other
Zm00001d025681	Zm00001d025681_T001	Plant intracellular Ras-group-related LRR protein 3	1.09806	1.00149	Other
Zm00001d015245	Zm00001d015245_T001	SUPPRESSOR OF AUXIN RESISTANCE1	1.04909	0.939381	Other
Zm00001d028810	Zm00001d028810_T001	LL-diaminopimelate aminotransferase chloroplastic	1.05451	1.18046	Plastid
Zm00001d037651	Zm00001d037651_T001	Subtilisin-like serine endopeptidase family protein	1.21872	8.72676	Other
Zm00001d016802	Zm00001d016802_T001	L-ascorbate peroxidase S chloroplastic/mitochondrial	1.23558	1.4006	Plastid
Zm00001d047128	Zm00001d047128_T002	MureinE1	0.939574	1.09151	Other
Zm00001d005346	Zm00001d005346_T001	Aldo-keto reductase/ oxidoreductase	1.20093	1.13245	Plastid
Zm00001d010413	Zm00001d010413_T004	catalytics	0.924633	0.89348	Other
Zm00001d015618	Zm00001d015618_T001	Probable cinnamyl alcohol dehydrogenase	0.7978	0.891726	Other
Zm00001d032035	Zm00001d032035_T001	cytochrome P450 family 706 subfamily A polypeptide 5	1.09731	1.92104	Other
Zm00001d011192	Zm00001d011192_T001	Carbamoyl-phosphate synthase large chain chloroplastic	1.00172	0.793804	Plastid
Zm00001d014526	Zm00001d014526_T001	EH domain-containing protein 1	1.04805	0.791302	Other
Zm00001d041719	Zm00001d041719_T001	Heat shock protein 90-6 mitochondrial	0.807083	1.39989	Other
Zm00001d009948	Zm00001d009948_T001	Heat shock 70 kDa protein 14	0.940624	0.932209	Other
Zm00001d026645	Zm00001d026645_T001	K(+) efflux antiporter 2 chloroplastic	1.04682	1.11508	Plastid
Zm00001d027392	Zm00001d027392_T003	Callose synthase 9	1.08657	1.10572	Other
Zm00001d045431	Zm00001d045431_T001	Enolase 1	1.1232	1.20897	Other
Zm00001d002490	Zm00001d002490_T001	Plastid-specific 30S ribosomal protein 2	1.26936	1.23201	NE plastid ribosome
Zm00001d018025	Zm00001d018025_T001	protein tyrosine kinase family protein	1.10542	0.985685	Other
Zm00001d020852	Zm00001d020852_T001	Cellulose synthase-like protein E1	0.904527	1.43224	Other
Zm00001d019454	Zm00001d019454_T001	PGR5-like protein 1B chloroplastic	1.30475	1.12534	Other
Zm00001d053196	Zm00001d053196_T001	Proline--tRNA ligase cytoplasmic	0.966215	0.890721	Other
Zm00001d006446	Zm00001d006446_T001	salmon silk2	1.10999	1.70456	Other
Zm00001d015651	Zm00001d015651_T001	Lycopene beta cyclase chloroplastic	1.13615	1.10965	Other
Zm00001d029502	Zm00001d029502_T001	Glucose-6-phosphate 1-dehydrogenase	1.08527	1.02475	Other
Zm00001d010054	Zm00001d010054_T001	Aldo-keto reductase family 4 member C9	0.988689	1.26177	Other
Zm00001d009950	Zm00001d009950_T001	Heat shock 70 kDa protein 14	0.912358	0.893332	Other
Zm00001d029328	Zm00001d029328_T001	RNA-binding KH domain-containing protein	1.02775	1.01774	Other
Zm00001d010556	Zm00001d010556_T003	Tudor/PWWP/MBT superfamily protein	0.926932	1.05115	Other
Zm00001d028536	Zm00001d028536_T001	Anthranilate synthase alpha subunit 2 chloroplastic	0.882594	0.931563	Other
Zm00001d029084	Zm00001d029084_T001	Fumarate hydratase 1 mitochondrial	0.962955	1.15398	Other
Zm00001d042869	Zm00001d042869_T001	Aldose reductase	0.829912	0.618166	Other
Zm00001d050606	Zm00001d050606_T004	TUDOR-SN protein 1	0.889287	1.11757	Other
Zm00001d010056	Zm00001d010056_T001	proline responding1	0.892961	0.934276	Other
Zm00001d025652	Zm00001d025652_T004	Indole-3-glycerol phosphate synthase chloroplastic	1.07761	0.898279	Plastid
Zm00001d041777	Zm00001d041777_T001	Beta-glucosidase 17	1.06794	0.676803	Other
Zm00001d041214	Zm00001d041214_T003	ATPase 4 plasma membrane-type	1.00127	1.12972	Plastid
Zm00001d043955	Zm00001d043955_T001	Eukaryotic translation initiation factor 3 subunit D	0.988794	0.933898	Other
Zm00001d053684	Zm00001d053684_T003	Putative citrate synthase family protein	1.02517	1.31272	Other
Zm00001d030282	Zm00001d030282_T002	Probable alpha-mannosidase	1.30802	1.26621	Other
Zm00001d034832	Zm00001d034832_T006	Probable acyl-activating enzyme 16 chloroplastic	1.08576	1.16131	Other
Zm00001d048628	Zm00001d048628_T001	ARM repeat superfamily protein	1.03932	1.01938	Other
Zm00001d034241	Zm00001d034241_T001	Malate dehydrogenase	1.1678	1.29986	Other
Zm00001d025644	Zm00001d025644_T001	Agmatine deiminase	1.08758	1.0957	Other
Zm00001d025848	Zm00001d025848_T001	plastid transcriptionally active 5	1.11653	1.36952	Other
Zm00001d023892	Zm00001d023892_T001	shikimate dehydrogenase1	0.986119	1.26975	Other
Zm00001d022277	Zm00001d022277_T001	tolB protein-related	0.980869	1.52978	Other
Zm00001d031101	Zm00001d031101_T002	methyl binding domain106	1.05576	1.00664	Other
ZemaCp061.1	ZemaCp061.1	rps3	1.08025	1.21825	PE plastid ribosome
Zm00001d043312	Zm00001d043312_T001	Ubiquitin carboxyl-terminal hydrolase 13	0.93408	0.876833	Other
Zm00001d009638	Zm00001d009638_T001	Ketol-acid reductoisomerase chloroplastic	0.899932	1.14603	Other
Zm00001d053076	Zm00001d053076_T001	NAD kinase 2 chloroplastic	1.1614	1.20027	Other
Zm00001d034630	Zm00001d034630_T001	Leukotriene A-4 hydrolase homolog	0.956936	0.981735	Other
Zm00001d039837	Zm00001d039837_T001	Spermidine hydroxycinnamoyl transferase	0.851813	0.999878	Other
Zm00001d038648	Zm00001d038648_T003	Calreticulin-3	1.01059	0.648087	Other
Zm00001d042049	Zm00001d042049_T001	Ferredoxin	1.289	1.21957	Plastid
Zm00001d033647	Zm00001d033647_T001	Tryptophan--tRNA ligase cytoplasmic	0.987175	0.919243	Other
Zm00001d045938	Zm00001d045938_T005	Expressed protein; protein	1.1415	0.939408	Other
Zm00001d031799	Zm00001d031799_T001	3-beta hydroxysteroid dehydrogenase/isomerase	1.15583	0.857344	Plastid
Zm00001d008739	Zm00001d008739_T001	2-hydroxyacyl-CoA lyase	0.985336	1.35217	Other
Zm00001d012672	Zm00001d012672_T008	protein; Pentatricopeptide (PPR) repeat protein-like	1.12037	0.828876	Other
Zm00001d029762	Zm00001d029762_T004	Hexose transporter	1.12971	1.15203	Other
Zm00001d015985	Zm00001d015985_T005	Probable tocopherol cyclase%2C chloroplastic	1.01723	0.639525	Plastid
Zm00001d041632	Zm00001d041632_T002	Trafficking protein particle complex II-specific subunit 130 homolog	0.980103	0.999199	Other
Zm00001d018470	Zm00001d018470_T001	Carboxyl-terminal-processing peptidase 2 chloroplastic	1.16393	0.906662	Plastid
Zm00001d032790	Zm00001d032790_T002	plastid transcriptionally active 3	0.957319	1.07476	Other
Zm00001d037700	Zm00001d037700_T002	Heat shock protein 4	0.964423	1.33385	Other
Zm00001d048703	Zm00001d048703_T001	benzoxazinone synthesis4	1.20738	0.819345	Other
Zm00001d051306	Zm00001d051306_T001	Hsp70-Hsp90 organizing protein 3	0.967309	1.27225	Other
Zm00001d020799	Zm00001d020799_T006	isoamylase-type starch debranching enzyme3	1.05485	0.889091	Plastid
ZemaCp087.1	ZemaCp087.1	psaC	1.48225	1.39351	PhAPGs
Zm00001d018413	Zm00001d018413_T002	Molecular chaperone Hsp40/DnaJ family protein	1.06677	1.08701	Other
Zm00001d016835	Zm00001d016835_T001	Ligatin	1.00468	1.01368	Other
Zm00001d028240	Zm00001d028240_T001	50S ribosomal protein L15 chloroplastic	1.10831	1.22124	NE plastid ribosome
Zm00001d002256	Zm00001d002256_T002	Starch synthase 3 chloroplastic/amyloplastic	1.12989	1.2614	Other
Zm00001d027542	Zm00001d027542_T002	glutathione transferase10	1.087	1.06641	Plastid
Zm00001d034343	Zm00001d034343_T001	Histidinol dehydrogenase chloroplastic	0.982912	1.12345	Plastid
Zm00001d024148	Zm00001d024148_T001	Photosynthetic NDH subunit of subcomplex B 1 chloroplastic	1.34481	1.30932	Plastid
Zm00001d016542	Zm00001d016542_T001	FAD/NAD(P)-binding oxidoreductase	0.905811	0.618233	Plastid
Zm00001d027487	Zm00001d027487_T017	Exosome complex exonuclease RRP44 homolog A	0.931808	0.91789	Other
Zm00001d038891	Zm00001d038891_T002	Phosphoethanolamine N-methyltransferase 3	0.836698	0.650538	Other
Zm00001d047789	Zm00001d047789_T001	ATP synthase B chain	1.33096	1.22439	PhANGs
Zm00001d032333	Zm00001d032333_T004	Phosphoglucan phosphatase LSF1 chloroplastic	1.13456	0.934529	Other
Zm00001d023278	Zm00001d023278_T003	Homoserine dehydrogenase	1.02602	1.40895	Other
Zm00001d029482	Zm00001d029482_T002	NAD(P)-binding Rossmann-fold superfamily protein	1.26807	1.08263	Plastid
Zm00001d007865	Zm00001d007865_T001	CSC1-like protein ERD4	1.10949	0.915707	Other
Zm00001d046508	Zm00001d046508_T001	phospholipase D5	1.00713	1.50381	Other
Zm00001d027861	Zm00001d027861_T001	Alanine--glyoxylate aminotransferase 2 homolog 1 mitochondrial	0.946879	1.36189	Other
Zm00001d029133	Zm00001d029133_T009	Nuclear cap-binding protein subunit 1	0.950174	0.926847	Other
Zm00001d052660	Zm00001d052660_T001	Outer envelope protein 64 chloroplastic	1.05599	0.992358	Other
Zm00001d041776	Zm00001d041776_T001	dhurrinase2	1.07301	0.853004	Other
Zm00001d003430	Zm00001d003430_T001	Tyrosine--tRNA ligase chloroplastic/mitochondrial	1.13257	1.11836	Plastid
Zm00001d026415	Zm00001d026415_T002	Beta-D-xylosidase 4	1.0791	1.24215	Other
Zm00001d049558	Zm00001d049558_T001	DNA topoisomerase 1 beta	0.993256	1.04013	Other
Zm00001d034777	Zm00001d034777_T005	Nicotinate phosphoribosyltransferase 2	1.11189	0.985418	Other
Zm00001d011854	Zm00001d011854_T002	Villin-2	0.967909	0.97525	Other
Zm00001d037813	Zm00001d037813_T001	Phosphoribosylaminoimidazole-succinocarboxamide synthase	1.02557	1.64017	Other
Zm00001d042540	Zm00001d042540_T007	Linoleate 9S-lipoxygenase 1	0.540756	0.928103	Other
Zm00001d049179	Zm00001d049179_T002	O-methyltransferase ZRP4	0.807134	1.11899	Other
Zm00001d013240	Zm00001d013240_T002	OsWRKY4 - Superfamily of TFs having WRKY and zinc finger domains	1.01732	1.30305	Plastid
Zm00001d015239	Zm00001d015239_T007	Camelliol C synthase	0.686288	0.432219	Other
Zm00001d038835	Zm00001d038835_T002	rbcl rna s1-binding domain protein2	0.95328	1.08324	Other
Zm00001d044208	Zm00001d044208_T001	P-loop containing nucleoside triphosphate hydrolases superfamily protein	0.852972	0.975444	Other
gi_136429	gi_136429	gi_136429	1.19624	0.782874	Other
Zm00001d027656	Zm00001d027656_T001	Lethal leaf-spot 1	1.02939	0.523117	Plastid
Zm00001d006403	Zm00001d006403_T001	ATP synthase subunit beta%2C chloroplastic	1.36303	1.13907	Plastid
Zm00001d025893	Zm00001d025893_T001	Phosphoenolpyruvate carboxylase family protein	1.08444	1.06911	Plastid
Zm00001d023292	Zm00001d023292_T001	Trigger factor-like protein TIG Chloroplastic	0.941232	1.73692	Plastid
Zm00001d044364	Zm00001d044364_T004	Zm00001d044364_T004	1.0142	0.943163	Other
Zm00001d039411	Zm00001d039411_T001	Coatomer subunit alpha-1	0.911114	1.01984	Other
Zm00001d014848	Zm00001d014848_T001	Catalase isozyme 1	0.887999	1.05757	Other
Zm00001d042191	Zm00001d042191_T002	catalytics	1.07364	1.03437	Other
Zm00001d031997	Zm00001d031997_T001	NAD(P)-binding Rossmann-fold superfamily protein	1.24897	0.936471	Plastid
Zm00001d034733	Zm00001d034733_T001	Galactokinase	0.886923	0.78676	Other
Zm00001d039452	Zm00001d039452_T003	DEAD-box ATP-dependent RNA helicase 20	0.959641	0.894497	Other
Zm00001d039994	Zm00001d039994_T001	Alpha-xylosidase 1	0.895024	0.626687	Other
Zm00001d012820	Zm00001d012820_T001	Outer envelope pore protein 24A chloroplastic	1.19453	1.20975	Plastid
Zm00001d017746	Zm00001d017746_T001	vitamin E synthesis4	1.08059	1.2501	Plastid
Zm00001d022203	Zm00001d022203_T001	FAD/NAD(P)-binding oxidoreductase family protein	1.19506	1.06175	Other
Zm00001d042398	Zm00001d042398_T002	Dolichyl-diphosphooligosaccharide--protein glycosyltransferase subunit 2	0.889304	0.837293	Other
Zm00001d013737	Zm00001d013737_T001	Serpin-Z1	0.944491	0.815546	Other
Zm00001d053908	Zm00001d053908_T001	Cold shock protein 2	0.965336	1.16146	Other
Zm00001d045373	Zm00001d045373_T001	DUF1995 domain protein	1.08836	0.971926	Other
Zm00001d047289	Zm00001d047289_T001	Nuclear transport factor 2 (NTF2) family protein with RNA binding (RRM-RBD-RNP motifs) domain	0.958911	0.987958	Other
Zm00001d043757	Zm00001d043757_T001	Nuclear pore complex protein NUP50A	0.96279	0.997726	Other
Zm00001d003446	Zm00001d003446_T002	Gamma-glutamyltranspeptidase 1	1.01723	1.28294	Other
Zm00001d043325	Zm00001d043325_T001	plastid transcriptionally active chromosome 12 homolog	0.899165	1.15574	Other
Zm00001d023698	Zm00001d023698_T002	diphosphonucleotide phosphatase1	1.03854	1.0005	Other
Zm00001d024205	Zm00001d024205_T001	zinc ion binding	1.00551	0.996577	Other
Zm00001d040818	Zm00001d040818_T002	Acyltransferase-like protein chloroplastic	1.039	1.69666	Other
Zm00001d022421	Zm00001d022421_T001	hydroxyproline-rich glycoprotein family protein	0.825618	1.11148	Other
Zm00001d013442	Zm00001d013442_T004	Phosphatidylinositol 4-kinase alpha 1	0.943792	0.940214	Other
Zm00001d006886	Zm00001d006886_T002	Amidase 1	1.03621	1.1894	Other
Zm00001d039535	Zm00001d039535_T001	HXXXD-type acyl-transferase family protein	0.797822	0.903388	Other
Zm00001d028787	Zm00001d028787_T001	Malonyl CoA-acyl carrier protein transacylase	1.08519	0.940981	Plastid
Zm00001d046682	Zm00001d046682_T001	Peroxiredoxin-5	1.09387	1.03994	Plastid
Zm00001d020437	Zm00001d020437_T001	[Fructose-bisphosphate aldolase]-lysine N-methyltransferase chloroplastic	1.03038	1.01739	Plastid
Zm00001d037377	Zm00001d037377_T006	binding	1.04446	1.3544	Other
Zm00001d018522	Zm00001d018522_T001	ABC transporter F family member 3	0.998668	0.962876	Other
Zm00001d012170	Zm00001d012170_T002	Calreticulin-3	0.965811	1.21469	Other
Zm00001d026610	Zm00001d026610_T001	Dihydroorotate dehydrogenase	1.0791	1.19599	Other
Zm00001d005818	Zm00001d005818_T001	Aldehyde dehydrogenase family 7 member B4	0.853318	0.72729	Other
Zm00001d042673	Zm00001d042673_T001	Amidophosphoribosyltransferase	1.2408	1.60457	Plastid
Zm00001d017711	Zm00001d017711_T001	Phosphoribulokinase	1.31252	1.12292	Plastid
Zm00001d049656	Zm00001d049656_T001	Eukaryotic translation initiation factor 3 subunit G	0.992999	0.992599	Other
Zm00001d032950	Zm00001d032950_T001	GDP-mannose 35-epimerase	0.986338	1.02834	Other
Zm00001d031617	Zm00001d031617_T001	sulfite oxidase1	1.3371	0.671115	Other
Zm00001d053313	Zm00001d053313_T005	Protein phosphatase 2C and cyclic nucleotide-binding/kinase domain-containing protein	1.03421	1.07917	Other
Zm00001d002781	Zm00001d002781_T001	RNA recognition water-stress protein1	1.01542	0.999876	Other
Zm00001d029036	Zm00001d029036_T002	Hydroxyacylglutathione hydrolase cytoplasmic	0.979169	0.970618	Other
Zm00001d052809	Zm00001d052809_T003	Heat shock protein 90-5 chloroplastic	0.931785	1.03452	Plastid
Zm00001d009014	Zm00001d009014_T001	KH domain-containing protein HEN4	0.933857	0.951261	Other
Zm00001d028702	Zm00001d028702_T001	50S ribosomal protein L10 chloroplastic	1.08293	1.24084	NE plastid ribosome
Zm00001d022152	Zm00001d022152_T001	alanine aminotransferase9	0.940043	1.10634	Other
Zm00001d053015	Zm00001d053015_T001	Fructose-bisphosphate aldolase	1.36288	1.00702	Plastid
Zm00001d045488	Zm00001d045488_T003	Nudix hydrolase 14 chloroplastic	1.00087	0.947016	Other
Zm00001d009156	Zm00001d009156_T001	Protein ABC transporter 1 mitochondrial	0.980001	1.18591	Other
Zm00001d014862	Zm00001d014862_T001	Calcium-binding EF hand family protein	0.962469	1.04624	Other
Zm00001d014897	Zm00001d014897_T001	proline-rich spliceosome-associated (PSP) family protein	0.985209	0.996611	Other
Zm00001d037279	Zm00001d037279_T005	Dynamin-2A	0.98441	0.969143	Other
Zm00001d037950	Zm00001d037950_T017	Serine/threonine-protein kinase TOR	1.01756	1.03386	Other
Zm00001d019479	Zm00001d019479_T002	granule-bound starch synthase1b	1.44081	1.01785	Plastid
Zm00001d037211	Zm00001d037211_T001	annexin1	0.874938	0.992862	Other
Zm00001d025210	Zm00001d025210_T001	Vacuolar protein-sorting-associated protein 11 homolog	1.01044	1.04795	Other
ZemaCp016.1	ZemaCp016.1	rps2	1.08665	1.20884	PE plastid ribosome
Zm00001d009596	Zm00001d009596_T001	E. coli Ras-like protein1	1.02184	0.96928	Other
Zm00001d008281	Zm00001d008281_T001	EMB1374 isoform 1%3B EMB1374 isoform 2	0.940907	1.04243	Plastid
Zm00001d017401	Zm00001d017401_T001	Hsp70-Hsp90 organizing protein 3	0.949577	0.716579	Other
Zm00001d053067	Zm00001d053067_T001	NAD(P)-binding Rossmann-fold superfamily protein	1.22237	0.940679	Plastid
Zm00001d005925	Zm00001d005925_T001	Glucose-6-phosphate isomerase 1 chloroplastic	1.08784	0.95502	Plastid
Zm00001d006780	Zm00001d006780_T002	histone deacetylase	0.964366	1.24827	Other
Zm00001d007942	Zm00001d007942_T001	Phosphatidylinositol 345-trisphosphate 3-phosphatase and protein-tyrosine-phosphatase PTEN2A	0.962386	0.931164	Other
Zm00001d041775	Zm00001d041775_T001	2-dehydro-3-deoxyphosphooctonate aldolase 2	0.958389	0.996107	Other
Zm00001d020537	Zm00001d020537_T001	opaque endosperm5	1.10611	0.995098	Other
Zm00001d047504	Zm00001d047504_T001	UDP-glycosyltransferase 88A1	1.01315	0.971532	Other
Zm00001d015956	Zm00001d015956_T001	NAD(P)-binding Rossmann-fold superfamily protein	0.886535	0.926742	Other
Zm00001d046581	Zm00001d046581_T003	Isoleucine--tRNA ligase cytoplasmic	1.00612	0.998764	Other
Zm00001d018420	Zm00001d018420_T011	Protein kinase superfamily protein	1.14485	1.08908	Other
Zm00001d013845	Zm00001d013845_T005	E2F transcription factor-like E2FE	1.17225	1.53025	Other
Zm00001d037239	Zm00001d037239_T001	glycine-rich protein	0.955004	0.907222	Other
Zm00001d044035	Zm00001d044035_T001	Ketol-acid reductoisomerase chloroplastic	0.893555	1.06046	Plastid
Zm00001d017179	Zm00001d017179_T001	translation chloroplast psaB mRNA2 homolog	1.0069	1.11133	Other
Zm00001d017832	Zm00001d017832_T001	Ribose-phosphate pyrophosphokinase 4	0.991097	1.0051	Other
Zm00001d040850	Zm00001d040850_T003	Shikimate biosynthesis protein aroDE	0.909445	1.00436	Other
Zm00001d049407	Zm00001d049407_T001	Polyphenol oxidase chloroplastic	1.23061	1.37148	Other
Zm00001d023238	Zm00001d023238_T001	Long chain acyl-CoA synthetase 6 peroxisomal	1.01371	1.04094	Other
Zm00001d010523	Zm00001d010523_T001	Sucrose-phosphatase 1	1.12585	1.17951	Other
Zm00001d037383	Zm00001d037383_T001	UDP-glycosyltransferase 72B1	1.10336	2.04341	Other
Zm00001d034387	Zm00001d034387_T005	aldehyde oxidase1	0.854609	1.03136	Other
Zm00001d047436	Zm00001d047436_T001	AAA-ATPase ASD mitochondrial	0.824736	1.38093	Other
Zm00001d044813	Zm00001d044813_T001	Probable fructokinase-6 chloroplastic	1.0822	0.788938	Plastid
Zm00001d020139	Zm00001d020139_T001	Cysteine desulfurase mitochondrial	0.990099	1.17693	Other
Zm00001d048422	Zm00001d048422_T001	Photosynthetic NDH subunit of subcomplex B 2 chloroplastic	1.29283	1.2477	Plastid
Zm00001d043815	Zm00001d043815_T005	Methionyl-tRNA formyltransferase	1.06501	1.15383	Plastid
Zm00001d007858	Zm00001d007858_T001	Pyridoxal reductase chloroplastic	1.12971	1.28895	Plastid
Zm00001d036255	Zm00001d036255_T001	Zm00001d036255_T001	0.981167	1.1668	Other
Zm00001d034420	Zm00001d034420_T002	Glutamate dehydrogenase	1.24965	1.45843	Other
Zm00001d033764	Zm00001d033764_T001	Exportin-2	0.941729	0.870156	Other
Zm00001d019899	Zm00001d019899_T001	Rhodanese-like domain-containing protein 9 chloroplastic	1.15343	1.08523	Plastid
Zm00001d035574	Zm00001d035574_T002	E3 UFM1-protein ligase 1 homolog	1.02235	0.884863	Other
Zm00001d045604	Zm00001d045604_T003	Glycine--tRNA ligase chloroplastic/mitochondrial 2	1.10023	1.31941	Other
Zm00001d049191	Zm00001d049191_T001	Probable bifunctional methylthioribulose-1-phosphate dehydratase/enolase-phosphatase E1 Methylthioribulose-1-phosphate dehydratase Enolase-phosphatase E1	1.06006	0.954627	Other
Zm00001d011154	Zm00001d011154_T001	glutathione transferase27	1.17511	1.15813	Other
Zm00001d049680	Zm00001d049680_T001	RNA-binding (RRM/RBD/RNP motifs) family protein	0.991262	1.07502	Other
Zm00001d028712	Zm00001d028712_T012	Arogenate dehydratase/prephenate dehydratase 2 chloroplastic	0.986702	0.916677	Plastid
Zm00001d000123	Zm00001d000123_T003	NAD(P)-binding Rossmann-fold superfamily protein	1.19372	0.99682	Plastid
Zm00001d005392	Zm00001d005392_T001	Lecithin-cholesterol acyltransferase-like 1	0.979258	0.917884	Other
Zm00001d021615	Zm00001d021615_T001	Cathepsin B-like cysteine proteinase 3	1.00075	1.50255	Other
Zm00001d016854	Zm00001d016854_T001	Ferrochelatase	1.10587	0.924835	Plastid
Zm00001d003277	Zm00001d003277_T001	Stachyose synthase	1.02581	0.908633	Plastid
Zm00001d034828	Zm00001d034828_T001	Nucleic acid-binding proteins superfamily	1.17934	0.897313	Plastid
ZemaCp022.1	ZemaCp022.1	psaB	1.50097	1.31874	PhAPGs
Zm00001d040279	Zm00001d040279_T010	topless-related1	1.03274	1.04178	Other
Zm00001d044225	Zm00001d044225_T001	IAA-amino acid hydrolase ILR1-like 4	0.958634	0.935457	Other
Zm00001d011301	Zm00001d011301_T001	Starch branching enzyme III	0.935492	0.942933	Other
Zm00001d034900	Zm00001d034900_T001	PGR5-like protein 1B chloroplastic	1.27812	1.25811	Other
Zm00001d034721	Zm00001d034721_T001	RNA helicase4	0.815578	0.829687	Other
ZemaCp083.1	ZemaCp083.1	ndhF	1.32769	1.31812	PhAPGs
Zm00001d049959	Zm00001d049959_T002	Cytochrome c1 1 heme protein mitochondrial	1.08226	1.08234	Plastid
Zm00001d021572	Zm00001d021572_T001	UDP-glycosyltransferase 71B1	0.968828	1.06532	Other
Zm00001d028477	Zm00001d028477_T003	Chorismate synthase chloroplastic	0.916769	0.8909	Plastid
Zm00001d031570	Zm00001d031570_T001	FK506-binding protein 2-1	0.92995	0.976749	Other
Zm00001d036108	Zm00001d036108_T002	Proteasome subunit beta type-6	0.944502	0.900866	Other
Zm00001d029034	Zm00001d029034_T002	ABC transporter B family member 25 mitochondrial	1.14456	0.934216	Plastid
Zm00001d051644	Zm00001d051644_T002	tola protein homolog1	0.931105	1.08053	Other
Zm00001d033159	Zm00001d033159_T001	DEK domain-containing chromatin associated protein	1.04006	0.980664	Other
Zm00001d033527	Zm00001d033527_T004	magnesium transporter12	1.04031	0.892729	Plastid
Zm00001d006929	Zm00001d006929_T001	xylulose kinase-2	0.962143	0.967812	Other
Zm00001d032597	Zm00001d032597_T001	Nucleic acid binding protein	1.01714	1.05613	Other
Zm00001d005812	Zm00001d005812_T003	sterile alpha motif (SAM) domain-containing protein	1.00308	1.09548	Plastid
Zm00001d053658	Zm00001d053658_T002	ubiquitin family protein	0.992929	1.22936	Other
Zm00001d002775	Zm00001d002775_T002	Zm00001d002775_T002	0.987277	0.974289	Other
Zm00001d019217	Zm00001d019217_T001	ABC2 homolog 13	0.90005	0.565275	Plastid
Zm00001d037227	Zm00001d037227_T001	DCD (Development and Cell Death) domain protein	1.01926	0.762662	Other
Zm00001d003712	Zm00001d003712_T001	abscisic acid stress ripening3	0.770458	1.29929	Other
Zm00001d044831	Zm00001d044831_T001	DCD (Development and Cell Death) domain protein	1.00088	1.04434	Other
Zm00001d033303	Zm00001d033303_T004	Roothairless 1	0.989904	1.00177	Other
Zm00001d037775	Zm00001d037775_T002	Probable lactoylglutathione lyase chloroplastic	1.1365	1.0519	Plastid
Zm00001d017395	Zm00001d017395_T001	Thylakoid lumenal protein TL20.3 chloroplastic	1.21415	0.528489	Plastid
Zm00001d016708	Zm00001d016708_T002	Beta-fructofuranosidase%2C cell wall isozyme	1.17863	0.874842	Other
Zm00001d027694	Zm00001d027694_T001	Solanesyl diphosphate synthase 2 chloroplastic	1.0296	0.898838	Plastid
Zm00001d035854	Zm00001d035854_T001	Alpha-dioxygenase 1	1.00911	0.578553	Other
Zm00001d050196	Zm00001d050196_T001	alpha/beta-Hydrolases superfamily protein	0.905091	0.581826	Other
Zm00001d018525	Zm00001d018525_T001	Plant intracellular Ras-group-related LRR protein 9	1.00357	1.10694	Other
Zm00001d044920	Zm00001d044920_T001	NAD(P)H dehydrogenase C1	1.19127	1.17508	Other
Zm00001d021334	Zm00001d021334_T001	Thioredoxin-like protein CDSP32 chloroplastic	0.926265	0.750433	Other
Zm00001d045326	Zm00001d045326_T001	ATP-dependent 6-phosphofructokinase 3	1.08197	1.46728	Other
Zm00001d031071	Zm00001d031071_T001	albino or pale green mutant1	1.18095	1.19659	Plastid
Zm00001d033388	Zm00001d033388_T001	Tetratricopeptide repeat (TPR)-like superfamily protein	0.975937	0.982745	Other
Zm00001d014958	Zm00001d014958_T001	cytochrome P450 family 87 subfamily A polypeptide 6	1.20159	0.286033	Other
Zm00001d033181	Zm00001d033181_T001	fructokinase-like 2	0.893172	1.2093	Other
Zm00001d030579	Zm00001d030579_T001	RNA-binding (RRM/RBD/RNP motifs) family protein	1.00524	1.01946	Other
Zm00001d026286	Zm00001d026286_T001	ribosomal protein S11	0.899916	1.01671	Other
Zm00001d016100	Zm00001d016100_T001	Rhodanese-like domain-containing protein 4 chloroplastic	1.22469	1.12299	Plastid
Zm00001d037103	Zm00001d037103_T001	Peroxiredoxin Q chloroplastic	1.21305	1.96713	Plastid
Zm00001d006539	Zm00001d006539_T001	Beta-amylase	1.24439	0.718915	Other
Zm00001d046786	Zm00001d046786_T001	Photosystem I chlorophyll a/b-binding protein 3-1 chloroplastic	1.49951	1.38227	PhANGs
Zm00001d006868	Zm00001d006868_T003	Peroxisomal (S)-2-hydroxy-acid oxidase GLO4	1.0235	0.977795	Other
Zm00001d053223	Zm00001d053223_T001	L-ascorbate peroxidase 3 peroxisomal	1.10618	1.19871	Plastid
Zm00001d004413	Zm00001d004413_T002	Cysteine synthase	0.981781	1.77552	Other
Zm00001d052723	Zm00001d052723_T002	Zm00001d052723_T002	0.956647	0.994646	Other
Zm00001d032420	Zm00001d032420_T001	30S ribosomal protein S5 chloroplastic	1.09784	1.21491	NE plastid ribosome
Zm00001d034364	Zm00001d034364_T001	Tetratricopeptide repeat (TPR)-like superfamily protein	0.962916	1.16607	Other
Zm00001d037712	Zm00001d037712_T001	MAR-binding filament-like protein 1	0.986999	1.14746	Other
Zm00001d028024	Zm00001d028024_T001	Nodulin-related protein 1	0.902105	0.883255	Other
Zm00001d002939	Zm00001d002939_T001	C2 calcium/lipid-binding plant phosphoribosyltransferase family protein	1.04963	1.09029	Other
Zm00001d052951	Zm00001d052951_T001	XS domain containing protein expressed	1.03657	0.966492	Other
Zm00001d013015	Zm00001d013015_T001	short chain alcohol dehydrogenase1	1.00545	1.06856	Other
Zm00001d036698	Zm00001d036698_T001	luteus15	0.885583	1.02263	Other
Zm00001d047418	Zm00001d047418_T002	Cytochrome P450 709B2	1.08017	2.59852	Plastid
Zm00001d030285	Zm00001d030285_T002	Probable alpha-mannosidase	1.04404	1.26223	Other
Zm00001d024967	Zm00001d024967_T001	Glycerol-3-phosphate dehydrogenase SDP6 mitochondrial	1.08407	0.950332	Other
Zm00001d025249	Zm00001d025249_T001	catalytics;hydrolases	1.03695	1.23714	Other
Zm00001d041407	Zm00001d041407_T002	Pyridoxal kinase	0.953744	0.776312	Other
Zm00001d005276	Zm00001d005276_T002	Polyadenylate-binding protein 2	0.966202	1.05177	Other
Zm00001d003214	Zm00001d003214_T001	protoporphyrinogen IX oxidase2	1.04919	1.00467	Other
Zm00001d006036	Zm00001d006036_T001	Heat shock 70 kDa protein 9 mitochondrial	0.757521	1.05062	Other
Zm00001d028262	Zm00001d028262_T002	Nuclear pore complex protein NUP155	1.01181	1.05525	Other
Zm00001d050645	Zm00001d050645_T003	Alkaline/neutral invertase E chloroplastic	0.866345	1.08747	Other
Zm00001d048102	Zm00001d048102_T002	Peptidase beta subunit	1.13279	1.0945	Plastid
Zm00001d027519	Zm00001d027519_T001	4-coumarate--CoA ligase-like 5	0.913233	0.636784	Other
Zm00001d002503	Zm00001d002503_T001	ABC transporter C family member 9	0.930708	1.05468	Other
Zm00001d038362	Zm00001d038362_T002	Uracil phosphoribosyltransferase chloroplastic	1.05065	1.07468	Plastid
Zm00001d048524	Zm00001d048524_T001	CemA-like proton extrusion protein-related	1.09788	1.19183	Plastid
Zm00001d052855	Zm00001d052855_T001	HSP protein%3B Putative heat shock protein 90 family protein	0.980896	0.928949	Plastid
Zm00001d039193	Zm00001d039193_T001	Pentatricopeptide repeat-containing protein mitochondrial	1.01563	0.484029	Other
Zm00001d022527	Zm00001d022527_T001	Nuclear pore complex protein NUP214	1.07471	1.01795	Other
Zm00001d007945	Zm00001d007945_T008	Urease	1.06289	0.907976	Other
Zm00001d044388	Zm00001d044388_T001	Pentatricopeptide repeat-containing protein	0.974408	0.947027	Other
Zm00001d029557	Zm00001d029557_T001	Chaperone protein ClpB3 chloroplastic	1.07339	0.564269	Plastid
Zm00001d026515	Zm00001d026515_T001	Molybdopterin biosynthesis protein CNX1	1.00236	1.00068	Other
Zm00001d010867	Zm00001d010867_T004	Bifunctional protein FolD 2	0.98736	1.04806	Other
Zm00001d024540	Zm00001d024540_T001	stomatin1	0.973937	1.06106	Other
Zm00001d026437	Zm00001d026437_T001	alpha/beta-Hydrolases superfamily protein	1.21054	1.39385	Other
Zm00001d042397	Zm00001d042397_T001	ABC transporter B family member 26 chloroplastic	1.10962	1.00995	Plastid
ZemaCp027.1	ZemaCp027.1	ndhJ	1.32515	1.18744	PhAPGs
Zm00001d052801	Zm00001d052801_T001	Copper-transporting ATPase PAA1 chloroplastic	0.989794	1.37557	Plastid
Zm00001d047951	Zm00001d047951_T002	Senescence/dehydration-associated protein-related	1.10562	1.1155	Other
Zm00001d023376	Zm00001d023376_T002	aluminum-induced protein homolog1	1.0206	1.15935	Other
Zm00001d030074	Zm00001d030074_T001	fibrillin1	1.1505	0.970198	Plastid
Zm00001d048529	Zm00001d048529_T002	Developmentally-regulated GTP-binding protein 2	1.01021	0.953598	Other
Zm00001d002240	Zm00001d002240_T001	Chloroplastic lipocalin	1.24613	1.38447	Plastid
Zm00001d006725	Zm00001d006725_T001	Eukaryotic peptide chain release factor subunit 1-2	0.916438	0.877414	Other
Zm00001d037318	Zm00001d037318_T001	Putative AMP-dependent synthetase and ligase superfamily protein	1.08276	1.37589	Other
Zm00001d037734	Zm00001d037734_T001	Serine/threonine-protein phosphatase 5	0.962529	1.00163	Other
Zm00001d027723	Zm00001d027723_T002	ABC-2 type transporter family protein	0.998228	0.779368	Other
Zm00001d045450	Zm00001d045450_T001	enolpyruvylshikimate phosphate synthase1	0.889719	0.933288	Other
Zm00001d048925	Zm00001d048925_T001	Hydroquinone glucosyltransferase	1.13848	0.998096	Other
Zm00001d014887	Zm00001d014887_T001	nana plant2	0.979227	1.18922	Other
Zm00001d002027	Zm00001d002027_T002	COP9 signalosome complex subunit 5b	0.997423	1.05323	Other
Zm00001d027729	Zm00001d027729_T001	Photosynthetic NDH subunit of subcomplex B 2 chloroplastic	1.37168	1.49491	Plastid
Zm00001d039038	Zm00001d039038_T001	Eukaryotic translation initiation factor 3 subunit D	0.969715	1.09077	Other
Zm00001d043382	Zm00001d043382_T001	glutamate-oxaloacetate transaminase1	0.82292	1.03211	Other
Zm00001d027518	Zm00001d027518_T001	Signal recognition particle 43 kDa protein chloroplastic	1.0439	1.01762	Plastid
Zm00001d045315	Zm00001d045315_T002	Proteasome subunit beta type	0.991643	0.922359	Other
Zm00001d006459	Zm00001d006459_T003	Pre-mRNA-splicing factor ATP-dependent RNA helicase DEAH7	0.948628	0.865198	Other
Zm00001d002038	Zm00001d002038_T003	anti-sigma factor antagonist domain of sulfate transporter91	1.10616	1.70916	Other
Zm00001d016707	Zm00001d016707_T001	Heme-binding-like protein chloroplastic	1.32468	1.19454	Plastid
Zm00001d046442	Zm00001d046442_T001	SOUL heme-binding family protein	1.09057	1.04738	Plastid
Zm00001d053801	Zm00001d053801_T001	Phosphatase IMPL1 chloroplastic	1.14975	0.81819	Plastid
Zm00001d003643	Zm00001d003643_T003	L-ascorbate peroxidase S chloroplastic/mitochondrial	1.00829	0.891964	Plastid
Zm00001d028998	Zm00001d028998_T001	hydroxyproline-rich glycoprotein family protein	0.737256	1.21568	Other
Zm00001d048741	Zm00001d048741_T001	Nuclear pore complex protein NUP107	1.01869	0.89704	Other
Zm00001d050125	Zm00001d050125_T002	Putative sucrose-phosphate synthase family protein isoform 1%3B Putative sucrose-phosphate synthase family protein isoform 2%3B Putative sucrose-phosphate synthase family protein isoform 3	0.866643	0.971003	Other
Zm00001d051678	Zm00001d051678_T002	WD40%2C G-beta domain containing family protein%2C family	0.974804	1.11932	Other
Zm00001d033651	Zm00001d033651_T005	Beta-glucosidase	0.969506	1.05382	Other
Zm00001d046942	Zm00001d046942_T001	Fructose-1%2C6-bisphosphatase	1.07653	0.90061	Plastid
Zm00001d052186	Zm00001d052186_T001	Pre-mRNA-splicing factor prp45	1.01774	1.01864	Other
Zm00001d046549	Zm00001d046549_T002	110 kDa U5 small nuclear ribonucleoprotein component CLO	0.987406	1.01798	Other
Zm00001d008236	Zm00001d008236_T007	Glucosidase 2 subunit beta	0.901283	0.905114	Other
Zm00001d025103	Zm00001d025103_T001	amine oxidase1	1.31401	0.611791	Other
Zm00001d037159	Zm00001d037159_T001	Os05g0597150 protein	1.113	1.40362	Other
Zm00001d018450	Zm00001d018450_T001	Trimeric LpxA-like enzyme	0.973607	1.0255	Other
Zm00001d027612	Zm00001d027612_T001	Glutamate--tRNA ligase cytoplasmic	0.994123	0.855825	Other
Zm00001d014530	Zm00001d014530_T001	Phenolic glucoside malonyltransferase 1	0.940086	1.46892	Other
Zm00001d022630	Zm00001d022630_T001	knotted1 induced1	0.779119	0.725299	Plastid
Zm00001d018488	Zm00001d018488_T003	cytochrome P450 13	1.05886	1.10642	Other
Zm00001d001999	Zm00001d001999_T001	Galactose mutarotase-like superfamily protein	0.975914	0.918049	Other
Zm00001d044774	Zm00001d044774_T006	RNI-like superfamily protein	1.08098	1.47018	Other
Zm00001d017121	Zm00001d017121_T001	glyceraldehyde-3-phosphate dehydrogenase4	0.747282	1.43388	Plastid
Zm00001d049982	Zm00001d049982_T002	Alpha-soluble NSF attachment protein 2	1.01991	0.947681	Other
Zm00001d026439	Zm00001d026439_T003	Tetratricopeptide repeat (TPR)-like superfamily protein	0.923581	0.987706	Other
Zm00001d035443	Zm00001d035443_T001	Putative acetylornithine/succinylornithine aminotransferase family protein	1.10564	0.493842	Plastid
Zm00001d031209	Zm00001d031209_T001	benzoxazinone synthesis9	0.990992	0.94716	Plastid
Zm00001d035308	Zm00001d035308_T001	Protein DOWNY MILDEW RESISTANCE 6	0.931876	1.03307	Other
Zm00001d008777	Zm00001d008777_T001	DExH-box ATP-dependent RNA helicase DExH10	1.01909	1.06289	Other
Zm00001d015714	Zm00001d015714_T001	Guanylate-binding family protein	1.03354	1.01735	Other
Zm00001d042184	Zm00001d042184_T001	6-phosphogluconate dehydrogenase%2C decarboxylating	0.935241	1.23813	Plastid
Zm00001d043845	Zm00001d043845_T001	Glutamate synthase 1 [NADH] chloroplastic	0.752135	0.989238	Plastid
Zm00001d047191	Zm00001d047191_T001	Putative SAP DNA-binding domain family protein isoform 1%3B Putative SAP DNA-binding domain family protein isoform 2	0.999193	0.998187	Other
Zm00001d045575	Zm00001d045575_T001	Ferredoxin--NADP reductase leaf isozyme 1 chloroplastic	1.17641	1.00541	Plastid
Zm00001d043875	Zm00001d043875_T001	Potassium/sodium hyperpolarization-activated cyclic nucleotide-gated channel 1	1.1183	0.763414	Plastid
Zm00001d015088	Zm00001d015088_T001	3-isopropylmalate dehydratase large subunit	1.07289	0.848978	Other
Zm00001d002003	Zm00001d002003_T001	Probable phosphoribosylformylglycinamidine synthase chloroplastic/mitochondrial	0.967485	1.32075	Other
Zm00001d037240	Zm00001d037240_T003	Glutathione S-transferase DHAR3 chloroplastic	1.14059	0.974945	Other
Zm00001d024533	Zm00001d024533_T001	Putative DEAD-box ATP-dependent RNA helicase family protein	0.957079	0.999349	Other
Zm00001d006084	Zm00001d006084_T007	Uridine kinase	1.02704	0.96339	Other
Zm00001d001881	Zm00001d001881_T001	Protein DJ-1 homolog D	1.06103	0.944808	Other
Zm00001d014284	Zm00001d014284_T001	CMV 1a interacting protein 1	1.08741	1.42982	Plastid
Zm00001d045965	Zm00001d045965_T001	Formate dehydrogenase chloroplastic/mitochondrial	0.988219	1.03593	Other
Zm00001d052110	Zm00001d052110_T011	opaque endosperm1	1.01381	1.00214	Other
Zm00001d009060	Zm00001d009060_T001	Probable beta-D-xylosidase 5	1.04664	0.882053	Other
Zm00001d034665	Zm00001d034665_T001	NAD-dependent epimerase/dehydratase	1.02677	1.28229	Plastid
Zm00001d034192	Zm00001d034192_T001	30S ribosomal protein S9 chloroplastic	1.103	1.26494	NE plastid ribosome
Zm00001d045675	Zm00001d045675_T003	asparagine synthetase1	1.03633	0.984071	Other
Zm00001d030638	Zm00001d030638_T001	PsbP domain-containing protein 1 chloroplastic	1.1199	1.35093	PhANGs
Zm00001d002823	Zm00001d002823_T001	Hsp70-Hsp90 organizing protein 3	0.87238	0.856723	Other
Zm00001d039387	Zm00001d039387_T001	SOUL heme-binding family protein	0.875505	0.826267	Other
Zm00001d034807	Zm00001d034807_T002	Late embryogenesis abundant protein group 2	0.895585	1.05469	Other
Zm00001d020808	Zm00001d020808_T002	Peroxidase 17	1.45267	0.954546	Other
Zm00001d049560	Zm00001d049560_T001	Aldolase superfamily protein	0.895499	1.11334	Other
Zm00001d033682	Zm00001d033682_T001	Toc64	1.04887	0.870194	Other
Zm00001d028221	Zm00001d028221_T001	ATP synthase4	0.917577	1.20564	Other
Zm00001d027326	Zm00001d027326_T001	Actin-related protein 4	0.991774	0.997473	Other
Zm00001d011518	Zm00001d011518_T001	Carboxyl-terminal-processing protease	1.14428	1.03593	Other
Zm00001d037538	Zm00001d037538_T001	Arginine--tRNA ligase chloroplastic/mitochondrial	0.991008	0.981205	Plastid
Zm00001d047255	Zm00001d047255_T001	3-oxoacyl-[acyl-carrier-protein] synthase II chloroplastic	1.08982	1.01182	Other
Zm00001d036741	Zm00001d036741_T009	Isoleucine--tRNA ligase cytoplasmic	0.964147	0.923791	Other
Zm00001d021338	Zm00001d021338_T001	Folate synthesis bifunctional protein	1.02535	0.958691	Other
Zm00001d007214	Zm00001d007214_T003	Mitochondrial import inner membrane translocase subunit TIM44-2	0.952016	1.26795	Other
Zm00001d040766	Zm00001d040766_T001	protein disulfide isomerase6	0.851836	0.897772	Other
Zm00001d046935	Zm00001d046935_T001	cryptochrome 3	0.867595	0.871181	Other
Zm00001d041204	Zm00001d041204_T001	lipoxygenase12	1.04197	1.34233	Other
Zm00001d033505	Zm00001d033505_T001	Ribosomal protein S5/Elongation factor G/III/V family protein	0.971462	0.898042	Other
Zm00001d025453	Zm00001d025453_T006	Protein TIC 40 chloroplastic	1.05688	1.26986	Other
Zm00001d013254	Zm00001d013254_T001	ABC transporter B family member 27	1.00091	1.17411	Other
Zm00001d048175	Zm00001d048175_T001	J domain-containing protein required for chloroplast accumulation response 1	1.13464	1.08589	Other
Zm00001d024314	Zm00001d024314_T001	Putative cinnamyl-alcohol dehydrogenase family protein	0.830661	1.04637	Other
Zm00001d006683	Zm00001d006683_T001	UDP-glycosyltransferase 78D2	1.03631	0.874379	Other
Zm00001d011850	Zm00001d011850_T002	Zm00001d011850_T002	1.00929	0.97519	Other
Zm00001d037982	Zm00001d037982_T001	AMP deaminase	1.07787	1.43739	Other
Zm00001d045605	Zm00001d045605_T001	Glycine--tRNA ligase chloroplastic/mitochondrial 2	1.1437	1.31738	Other
Zm00001d041138	Zm00001d041138_T006	Exocyst complex component SEC10	0.989724	1.01083	Other
P15636	P15636	P15636	1.2623	0.831753	Other
Zm00001d013777	Zm00001d013777_T001	Zm00001d013777_T001	0.905617	1.07096	Other
Zm00001d005482	Zm00001d005482_T001	Thioredoxin superfamily protein	1.20647	1.26831	Plastid
Zm00001d008977	Zm00001d008977_T001	Topoisomerase II-associated protein PAT1	1.06337	1.17613	Other
Zm00001d036046	Zm00001d036046_T001	Magnesium protoporphyrin IX methyltransferase chloroplastic	1.05923	1.58759	Plastid
Zm00001d012518	Zm00001d012518_T001	2%2C3-bisphosphoglycerate-independent phosphoglycerate mutase	1.1196	0.834497	Other
Zm00001d024734	Zm00001d024734_T001	Peroxidase 2	1.11286	0.739509	Plastid
Zm00001d016702	Zm00001d016702_T006	Iron-sulphur cluster biosynthesis family protein	1.17506	1.24296	Other
Zm00001d033109	Zm00001d033109_T004	P-loop containing nucleoside triphosphate hydrolases superfamily protein	1.01878	0.939661	Other
Zm00001d027422	Zm00001d027422_T001	PsbP-like protein 1 chloroplastic	1.23261	1.26119	PhANGs
Zm00001d015231	Zm00001d015231_T001	Glucan endo-1%2C3-beta-glucosidase 6	1.05592	0.839825	Other
Zm00001d049042	Zm00001d049042_T001	Methylthioribose-1-phosphate isomerase	1.02198	0.756598	Other
Zm00001d037189	Zm00001d037189_T004	Peptidyl-prolyl cis-trans isomerase CYP40	0.940599	0.909338	Other
Zm00001d002789	Zm00001d002789_T001	Pentatricopeptide repeat-containing protein	0.862543	1.13166	Plastid
Zm00001d021525	Zm00001d021525_T001	FAD/NAD(P)-binding oxidoreductase family protein	1.36108	1.17245	Plastid
Zm00001d051823	Zm00001d051823_T002	Zm00001d051823_T002	1.07454	1.0156	Plastid
Zm00001d021506	Zm00001d021506_T001	beta alanine synthase1	0.988788	1.05031	Other
Zm00001d016659	Zm00001d016659_T001	Acetyl-coenzyme A synthetase chloroplastic/glyoxysomal	0.968261	0.944351	Other
Zm00001d009580	Zm00001d009580_T001	Urease accessory protein G	0.878788	0.973232	Plastid
Zm00001d040804	Zm00001d040804_T001	Protein LOW PSII ACCUMULATION 1 chloroplastic	1.17894	0.751282	Plastid
Zm00001d049155	Zm00001d049155_T004	Sec23/Sec24 protein transport family protein	0.949212	0.924199	Other
Zm00001d033309	Zm00001d033309_T003	Protein pleiotropic regulatory locus 1	0.967364	1.0546	Other
Zm00001d054070	Zm00001d054070_T002	Putative jumonji-like transcription factor family protein	1.08008	1.15237	Other
Zm00001d043970	Zm00001d043970_T001	Zm00001d043970_T001	0.880116	0.991679	Other
Zm00001d044315	Zm00001d044315_T012	SNF1-related protein kinase regulatory subunit gamma-1-like	0.966666	1.10017	Other
Zm00001d015976	Zm00001d015976_T001	Probable lactoylglutathione lyase chloroplastic	1.14627	2.08055	Plastid
Zm00001d041179	Zm00001d041179_T004	Outer envelope pore protein 37 chloroplastic	1.16512	1.33207	Other
Zm00001d030688	Zm00001d030688_T002	Shikimate kinase family protein	1.06156	1.36786	Plastid
Zm00001d034890	Zm00001d034890_T001	Outer envelope pore protein 24A chloroplastic	1.20194	0.851717	Other
Zm00001d033228	Zm00001d033228_T002	Ornithine aminotransferase mitochondrial	1.04395	0.767212	Other
Zm00001d015570	Zm00001d015570_T002	Sucrose-phosphate synthase 1	1.0613	1.01668	Other
Zm00001d042370	Zm00001d042370_T004	AP-4 complex subunit epsilon	0.976917	1.04158	Other
Zm00001d019397	Zm00001d019397_T006	Tetratricopeptide repeat (TPR)-like superfamily protein	1.0722	0.912328	Other
Zm00001d040034	Zm00001d040034_T001	Multicopper oxidase LPR2	0.999003	0.964113	Other
Zm00001d018318	Zm00001d018318_T001	Protein kinase superfamily protein with octicosapeptide/Phox/Bem1p domain	1.15152	0.953396	Other
Zm00001d043274	Zm00001d043274_T001	Insulin-degrading enzyme-like 1 peroxisomal	0.86082	0.451479	Other
Zm00001d028915	Zm00001d028915_T002	Chloroplast protein HCF243	1.16803	1.50715	Other
Zm00001d040334	Zm00001d040334_T001	26S proteasome non-ATPase regulatory subunit 14 homolog	0.966946	0.991543	Other
Zm00001d034196	Zm00001d034196_T002	C-type cytochrome synthesis protein1	1.02469	1.08825	Other
Zm00001d013918	Zm00001d013918_T001	Thylakoid lumenal 17.4 kDa protein chloroplastic	1.15788	1.45438	Plastid
Zm00001d010944	Zm00001d010944_T001	DUF724 domain-containing protein 2	1.0084	0.953196	Other
Zm00001d038806	Zm00001d038806_T001	Chaperone protein ClpB1	0.600018	0.915951	Other
Zm00001d002063	Zm00001d002063_T001	UDP-glycosyltransferase 89B1	1.01775	1.04913	Other
Zm00001d043785	Zm00001d043785_T002	Uncharacterised conserved protein UCP031088 alpha/beta hydrolase	1.18615	1.26708	Other
Zm00001d023243	Zm00001d023243_T003	2-isopropylmalate synthase 1 chloroplastic	0.840524	0.942473	Plastid
Zm00001d028464	Zm00001d028464_T010	Rho GTPase activation protein (RhoGAP) with PH domain	1.02685	1.08348	Other
Zm00001d022016	Zm00001d022016_T001	FRIGIDA-like protein 3	0.928596	0.982857	Other
Zm00001d004707	Zm00001d004707_T001	thylakoid assembly1	1.07717	1.31962	Other
Zm00001d052314	Zm00001d052314_T003	Ubiquitin-activating enzyme E1 2	0.990019	1.00027	Other
Zm00001d051595	Zm00001d051595_T004	ATP synthase subunit O mitochondrial	1.07337	1.16666	Other
Zm00001d037521	Zm00001d037521_T001	Acyl-coenzyme A oxidase 4 peroxisomal	0.90073	0.786941	Other
Zm00001d014998	Zm00001d014998_T001	FACT complex subunit SPT16	0.964165	0.914188	Other
Zm00001d016572	Zm00001d016572_T001	acetolactate synthase2	0.86334	1.02161	Other
Zm00001d049958	Zm00001d049958_T001	Putative peptidyl-prolyl cis-trans isomerase and WD40 repeat domain family protein	0.96833	0.810598	Other
Zm00001d037808	Zm00001d037808_T001	Zm00001d037808_T001	0.994793	1.04483	Other
Zm00001d032380	Zm00001d032380_T001	acclimation of photosynthesis to environment	1.23107	1.33618	Plastid
Zm00001d008764	Zm00001d008764_T001	UDP-glycosyltransferase 75B1	1.08653	0.972261	Other
Zm00001d001979	Zm00001d001979_T001	Probable UDP-arabinopyranose mutase 5	0.85902	0.835163	Other
Zm00001d015450	Zm00001d015450_T001	SUN domain protein1	1.04681	1.18233	Other
Zm00001d011734	Zm00001d011734_T001	Inorganic pyrophosphatase 1	1.20457	1.74361	Other
Zm00001d032458	Zm00001d032458_T001	cytochrome P450 family 87 subfamily A polypeptide 6	1.13875	1.40456	Other
Zm00001d027904	Zm00001d027904_T001	3-ketoacyl-CoA synthase	0.838614	1.08323	Other
Zm00001d034249	Zm00001d034249_T001	Leucine carboxyl methyltransferase	1.03901	1.14727	Other
Zm00001d033925	Zm00001d033925_T001	cystathionine beta synthase domain protein1	1.02892	0.974645	Other
Zm00001d038280	Zm00001d038280_T001	U-box domain-containing protein 29	1.06946	1.07486	Other
Zm00001d044699	Zm00001d044699_T001	Protein FLX-like 3	1.02572	1.0162	Other
Zm00001d002822	Zm00001d002822_T001	Elongation factor G chloroplastic	1.06191	1.27295	Other
Zm00001d002085	Zm00001d002085_T001	Glycerol kinase	0.937364	0.567048	Other
Zm00001d014073	Zm00001d014073_T001	60S ribosomal protein L23	0.898454	1.04875	Cytosolic ribosome
Zm00001d027324	Zm00001d027324_T001	THO complex subunit 1	1.01038	1.03628	Other
Zm00001d024245	Zm00001d024245_T001	glyoxylase1	0.906908	0.961604	Other
Zm00001d020339	Zm00001d020339_T001	glycosyl hydrolase family 81 protein	1.03984	1.36343	Other
Zm00001d009618	Zm00001d009618_T001	what's this factor1	0.934078	1.05364	Other
Zm00001d044267	Zm00001d044267_T003	Glyoxylate/succinic semialdehyde reductase 2 chloroplastic	1.12311	1.45192	Other
Zm00001d006371	Zm00001d006371_T001	C2 calcium/lipid-binding plant phosphoribosyltransferase family protein	1.0696	1.09456	Other
Zm00001d002089	Zm00001d002089_T003	Tetratricopeptide repeat (TPR)-like superfamily protein	1.2413	1.00805	Other
Zm00001d026532	Zm00001d026532_T008	Protein RCC2%3B Putative regulator of chromosome condensation (RCC1) family protein	1.00021	1.15163	Other
Zm00001d050134	Zm00001d050134_T001	Bifunctional aspartokinase/homoserine dehydrogenase 2 chloroplastic	0.882261	1.08705	Other
Zm00001d039512	Zm00001d039512_T001	hexokinase1	0.96987	1.02491	Other
Zm00001d006185	Zm00001d006185_T001	6-phosphogluconolactonase	0.928688	0.986591	Plastid
Zm00001d000260	Zm00001d000260_T001	Photosystem II D2 protein	1.47979	1.39513	PhANGs
Zm00001d005157	Zm00001d005157_T002	Glutamine-dependent NAD(+) synthetase	0.998695	1.10095	Other
Zm00001d022209	Zm00001d022209_T001	Developmentally-regulated GTP-binding protein 1	0.935312	0.955864	Other
Zm00001d035092	Zm00001d035092_T001	RNA-binding (RRM/RBD/RNP motifs) family protein	0.980093	1.00564	Other
Zm00001d037079	Zm00001d037079_T001	Glutathione peroxidase	1.15521	1.26058	Plastid
Zm00001d052519	Zm00001d052519_T003	Probable 2-carboxy-D-arabinitol-1-phosphatase	1.35703	1.16448	Plastid
Zm00001d033328	Zm00001d033328_T001	N-acetyl-gamma-glutamyl-phosphate reductase	1.01918	1.17132	Plastid
Zm00001d043195	Zm00001d043195_T001	Metacaspase-6	0.966274	0.960715	Other
Zm00001d018432	Zm00001d018432_T001	SAP-like protein BP-73	0.991169	1.28074	Other
Zm00001d036230	Zm00001d036230_T001	P-loop containing nucleoside triphosphate hydrolases superfamily protein	1.14221	2.36533	Other
Zm00001d052079	Zm00001d052079_T001	Lysine-ketoglutarate reductase/saccharopine dehydrogenase1	0.864981	0.783641	Other
Zm00001d011634	Zm00001d011634_T002	Serine/threonine-protein phosphatase	1.02108	0.969914	Other
Zm00001d031253	Zm00001d031253_T001	dicarboxylic acid transporter2	1.30824	1.37792	Plastid
Zm00001d042847	Zm00001d042847_T001	Protein kinase	0.893951	1.11046	Other
Zm00001d049922	Zm00001d049922_T001	Retinoid-inducible serine carboxypeptidase%2C mRNA	1.0931	0.69658	Other
Zm00001d042727	Zm00001d042727_T001	Fructose-16-bisphosphatase cytosolic	1.25403	1.10538	Other
Zm00001d037273	Zm00001d037273_T001	Peptide methionine sulfoxide reductase msrB	1.08504	1.0959	Plastid
Zm00001d048021	Zm00001d048021_T001	allene oxide synthase1	0.821731	0.605572	Other
Zm00001d009339	Zm00001d009339_T001	ATP-dependent Clp protease proteolytic subunit	1.01736	1.06813	Plastid
Zm00001d031258	Zm00001d031258_T003	RNA-binding (RRM/RBD/RNP motifs) family protein	1.0571	1.10271	Other
Zm00001d021806	Zm00001d021806_T001	HOPM interactor 7	0.89903	1.00471	Other
Zm00001d041191	Zm00001d041191_T001	Metallo-hydrolase/oxidoreductase superfamily protein	1.07439	0.918501	Plastid
Zm00001d027481	Zm00001d027481_T001	Zm00001d027481_T001	1.18697	0.742245	Plastid
Zm00001d049753	Zm00001d049753_T001	Sugary1	1.10586	1.22896	Other
Zm00001d007319	Zm00001d007319_T003	Subtilisin-like serine endopeptidase family protein	1.39942	1.06138	Other
Zm00001d041819	Zm00001d041819_T001	photosystem I N subunit1	1.51863	1.40796	PhANGs
Zm00001d010887	Zm00001d010887_T004	Serine/threonine-protein phosphatase BSL1	0.996409	0.973416	Other
Zm00001d044250	Zm00001d044250_T001	Carbamoyl-phosphate synthase large chain chloroplastic	0.985507	1.07411	Plastid
Zm00001d011069	Zm00001d011069_T001	NAD(P)-binding Rossmann-fold superfamily protein	1.11447	1.21418	Plastid
ZemaCp026.1	ZemaCp026.1	rps4	1.10793	1.22013	PE plastid ribosome
Zm00001d049059	Zm00001d049059_T001	alcohol dehydrogenase2	1.0348	1.52564	Other
Zm00001d041620	Zm00001d041620_T002	CTP synthase family protein	0.975625	0.896317	Other
Zm00001d007716	Zm00001d007716_T001	Galactolipid galactosyltransferase SFR2 chloroplastic	1.06418	0.971624	Other
Zm00001d044016	Zm00001d044016_T001	Long chain acyl-CoA synthetase 5	0.991799	0.580766	Other
Zm00001d022239	Zm00001d022239_T001	VH1-interacting kinase	1.01095	0.976247	Other
Zm00001d007366	Zm00001d007366_T003	Haloacid dehalogenase-like hydrolase domain-containing protein	1.26125	2.21704	Plastid
Zm00001d019177	Zm00001d019177_T001	Chloroplast stem-loop binding protein of 41 kDa a chloroplastic	1.21807	1.6468	Plastid
Zm00001d049203	Zm00001d049203_T001	Pentatricopeptide repeat-containing protein chloroplastic	0.935119	0.990609	Other
Zm00001d033983	Zm00001d033983_T002	Aluminium induced protein with YGL and LRDR motifs	0.980174	1.27228	Other
Zm00001d007921	Zm00001d007921_T001	Tic62 protein	1.14148	0.76517	Other
Zm00001d029965	Zm00001d029965_T001	Peptide methionine sulfoxide reductase	1.17805	1.34023	Plastid
Zm00001d038658	Zm00001d038658_T001	NADH dehydrogenase [ubiquinone] flavoprotein 2 mitochondrial	1.02989	1.14845	Other
Zm00001d010744	Zm00001d010744_T001	Gamma-glutamyl hydrolase 1	0.801052	2.43562	Other
Zm00001d017092	Zm00001d017092_T001	Elongation factor Tu	1.08561	1.18385	Plastid
Zm00001d003559	Zm00001d003559_T001	Ferric reduction oxidase 7 chloroplastic	1.27261	1.10441	Other
Zm00001d012503	Zm00001d012503_T003	Nucleic acid-binding OB-fold-like protein	0.962138	0.802745	Other
Zm00001d045025	Zm00001d045025_T005	20 kDa chaperonin chloroplastic	0.904873	0.900511	Plastid
Zm00001d011348	Zm00001d011348_T001	HXXXD-type acyl-transferase family protein	0.974551	0.976657	Other
Zm00001d046766	Zm00001d046766_T005	Putative glycosyl hydrolase of unknown function (DUF1680)	0.958831	1.08129	Other
Zm00001d003781	Zm00001d003781_T001	Alpha carbonic anhydrase 1 chloroplastic	1.0914	1.11172	Other
Zm00001d030962	Zm00001d030962_T001	FAD/NAD(P)-binding oxidoreductase family protein	1.06156	0.895803	Other
ZemaCp008.1	ZemaCp008.1	psbC	1.48311	1.40257	PhAPGs
Zm00001d005264	Zm00001d005264_T001	Tetratricopeptide repeat (TPR)-like superfamily protein	0.965586	0.983725	Other
Zm00001d018180	Zm00001d018180_T003	THO complex subunit 5B	1.01519	0.992174	Other
Zm00001d022531	Zm00001d022531_T001	Triphosphate tunel metalloenzyme 3	0.966166	1.03094	Other
Zm00001d052595	Zm00001d052595_T001	Ribulose bisphosphate carboxylase small chain%2C chloroplastic	1.26137	1.33752	PhANGs
Zm00001d027558	Zm00001d027558_T002	Aconitate hydratase 1	1.03165	0.992189	Plastid
Zm00001d011210	Zm00001d011210_T001	lycopene epsilon cyclase1	1.00848	0.965413	Other
Zm00001d034345	Zm00001d034345_T002	Ferredoxin--NADP reductase root isozyme 1 chloroplastic	0.982502	1.02462	Other
Zm00001d018333	Zm00001d018333_T001	Diacylglycerol kinase	1.02818	1.06101	Other
Zm00001d011532	Zm00001d011532_T002	Protein VACUOLELESS1	1.01357	0.999854	Other
Zm00001d005762	Zm00001d005762_T001	alpha/beta-Hydrolases superfamily protein	0.999108	1.22707	Plastid
Zm00001d018555	Zm00001d018555_T001	Homoserine kinase	0.982028	1.24977	Plastid
Zm00001d011932	Zm00001d011932_T001	Putative cytochrome P450 superfamily protein	1.06655	0.896533	Other
Zm00001d007907	Zm00001d007907_T001	D-lactate dehydrogenase [cytochrome] mitochondrial	1.08038	0.797181	Other
Zm00001d031860	Zm00001d031860_T004	7-hydroxymethyl chlorophyll a reductase chloroplastic	1.02499	1.30736	Plastid
Zm00001d038764	Zm00001d038764_T001	UDP-glycosyltransferase 88A1	0.979709	1.94165	Other
Zm00001d036535	Zm00001d036535_T001	oxygen evolving complex 33kDa subunit	1.54309	1.36544	PhANGs
Zm00001d018282	Zm00001d018282_T001	Subtilisin-like protease SBT1.4	0.981037	1.0015	Other
Zm00001d010179	Zm00001d010179_T001	Putative subtilase family protein	1.09159	1.11374	Other
Zm00001d022324	Zm00001d022324_T001	Gamma carbonic anhydrase 2 mitochondrial	1.0765	1.0713	Other
Zm00001d048592	Zm00001d048592_T001	RUBISCO activase1	0.842255	0.882905	Plastid
Zm00001d038650	Zm00001d038650_T001	xylem bark cysteine peptidase 3	0.958074	0.842134	Other
Zm00001d022457	Zm00001d022457_T001	peroxidase3	1.12133	0.756231	Other
Zm00001d045216	Zm00001d045216_T002	alpha/beta-Hydrolases superfamily protein	1.02351	0.962486	Other
Zm00001d022200	Zm00001d022200_T002	Chaperone DnaJ-domain superfamily protein	1.09774	1.25053	Other
Zm00001d052457	Zm00001d052457_T001	Calcium-transporting ATPase 4 plasma membrane-type	0.905401	1.17731	Other
Zm00001d011855	Zm00001d011855_T001	Probable ADP-ribosylation factor GTPase-activating protein AGD11	0.922587	0.870053	Other
Zm00001d042416	Zm00001d042416_T002	DEAD box RNA helicase1	0.936082	0.967321	Other
Zm00001d033108	Zm00001d033108_T001	Lysine--tRNA ligase cytoplasmic	0.977424	0.997128	Other
Zm00001d005636	Zm00001d005636_T001	Proton pump-interactor 1	0.985768	0.952315	Other
Zm00001d016640	Zm00001d016640_T002	TUDOR-SN protein 1	0.905682	0.226753	Other
Zm00001d005356	Zm00001d005356_T001	Nuclear pore complex protein GP210	1.01928	0.940005	Other
Zm00001d034954	Zm00001d034954_T001	Pleckstrin homology (PH) domain-containing protein	0.870061	0.969204	Other
Zm00001d021716	Zm00001d021716_T001	CRP1	0.958284	1.06354	Other
Zm00001d001789	Zm00001d001789_T001	Phosphomannomutase	0.907727	1.05052	Other
Zm00001d034667	Zm00001d034667_T002	Fes1A	1.01929	0.717955	Plastid
Zm00001d037680	Zm00001d037680_T001	Vegetative storage protein 2	0.840943	0.339299	Other
Zm00001d050969	Zm00001d050969_T001	Elongation factor Tu	1.0508	1.11393	Plastid
Zm00001d004979	Zm00001d004979_T003	E3 ubiquitin-protein ligase listerin	0.923425	0.948253	Other
Zm00001d045298	Zm00001d045298_T001	Lipase-like	1.05603	0.874091	Other
Zm00001d011958	Zm00001d011958_T001	Glutathione S-transferase family protein	0.941429	1.47769	Other
Zm00001d022513	Zm00001d022513_T001	Elongation factor 1-beta 2	0.996522	1.04715	Other
Zm00001d003534	Zm00001d003534_T001	Pentatricopeptide repeat-containing protein	0.989401	1.40692	Other
Zm00001d028056	Zm00001d028056_T001	BTB/POZ domain-containing protein	1.21051	0.889283	Other
Zm00001d010799	Zm00001d010799_T001	Zm00001d010799_T001	1.14264	0.62702	Other
Zm00001d047448	Zm00001d047448_T002	Glutathione peroxidase	1.00015	1.04317	Other
Zm00001d038931	Zm00001d038931_T002	Syntaxin-72	1.00521	1.48877	Other
Zm00001d027756	Zm00001d027756_T001	12-dihydroxy-3-keto-5-methylthiopentene dioxygenase 3	1.14142	1.17209	Other
Zm00001d044175	Zm00001d044175_T001	Neutral/alkaline non-lysosomal ceramidase	1.00836	1.3206	Other
Zm00001d039670	Zm00001d039670_T001	phospholipase D1	0.872221	0.933973	Other
Zm00001d041374	Zm00001d041374_T001	UDP-glycosyltransferase 88A1	1.19091	0.603278	Other
Zm00001d015893	Zm00001d015893_T001	Probable pre-mRNA-splicing factor ATP-dependent RNA helicase DEAH5	0.978581	0.941094	Other
Zm00001d019648	Zm00001d019648_T001	RNA-binding protein CP31B chloroplastic	1.13545	1.13067	Plastid
Zm00001d048514	Zm00001d048514_T005	brown midrib4	1.01196	0.944226	Other
Zm00001d051599	Zm00001d051599_T001	RabGAP/TBC domain-containing protein	0.969734	1.02338	Other
Zm00001d021695	Zm00001d021695_T001	O-Glycosyl hydrolases family 17 protein	0.843705	1.15843	Other
Zm00001d039363	Zm00001d039363_T001	Protein DJ-1 homolog B	0.965855	1.04675	Other
Zm00001d048583	Zm00001d048583_T001	Thioesterase family protein%2C mRNA	1.11141	0.800484	Other
Zm00001d008209	Zm00001d008209_T001	Peptidyl-prolyl cis-trans isomerase	0.763646	1.26304	Plastid
Zm00001d043771	Zm00001d043771_T001	Putative phosphoethanolamine N-methyltransferase	1.26255	0.692863	Other
Zm00001d042654	Zm00001d042654_T003	Beta-galactosidase	0.994874	0.767848	Other
Zm00001d020642	Zm00001d020642_T001	Serine carboxypeptidase-like 49	0.961484	0.881282	Other
Zm00001d038970	Zm00001d038970_T002	ARM repeat superfamily protein	0.96059	0.8398	Other
Zm00001d015204	Zm00001d015204_T001	50S ribosomal protein L3-1 chloroplastic	1.11138	1.19772	NE plastid ribosome
Zm00001d043098	Zm00001d043098_T001	Cytochrome b5 reductase	0.897914	0.936833	Other
Zm00001d011649	Zm00001d011649_T001	UDP-glycosyltransferase 88A1	0.915252	0.957447	Other
Zm00001d035878	Zm00001d035878_T002	aminopeptidases	1.0372	1.04202	Other
Zm00001d014524	Zm00001d014524_T001	TIM-barrel signal transduction protein isoform 2	0.919905	0.67629	Other
Zm00001d007301	Zm00001d007301_T003	protein disulfide isomerase2	0.810667	0.875139	Other
Zm00001d029352	Zm00001d029352_T001	SAP domain-containing protein	0.992086	1.05673	Other
Zm00001d010852	Zm00001d010852_T003	Translocase of chloroplast 159 chloroplastic	1.00277	1.08727	Plastid
Zm00001d018439	Zm00001d018439_T001	endoribonucleases	0.971683	1.11553	Other
Zm00001d031421	Zm00001d031421_T001	Thylakoid lumenal 19 kDa protein	1.28652	1.39075	Plastid
Zm00001d026396	Zm00001d026396_T004	Formation of crista junctions protein 1	1.01083	1.06118	Other
Zm00001d027711	Zm00001d027711_T001	4-coumarate--CoA ligase-like 7	0.908944	0.967133	Other
Zm00001d004193	Zm00001d004193_T001	Probable carbohydrate esterase	1.0475	1.04501	Other
Zm00001d038006	Zm00001d038006_T001	Tetratricopeptide repeat (TPR)-like superfamily protein	0.935749	0.962725	Other
Zm00001d039361	Zm00001d039361_T001	Phosphoacetylglucosamine mutase	0.987244	0.801951	Other
Zm00001d027421	Zm00001d027421_T001	50S ribosomal protein L11 chloroplastic	1.11667	1.22583	NE plastid ribosome
Zm00001d013757	Zm00001d013757_T001	DEK domain-containing chromatin associated protein	1.00947	1.18876	Other
Zm00001d007378	Zm00001d007378_T001	UDP-glycosyltransferase 73D1	1.21055	0.846809	Other
Zm00001d048095	Zm00001d048095_T004	DExH-box ATP-dependent RNA helicase DExH14	1.05962	0.761824	Other
Zm00001d025166	Zm00001d025166_T002	Putative quinone-oxidoreductase homolog chloroplastic	1.0625	0.794706	Plastid
Zm00001d006098	Zm00001d006098_T003	Cyclopropane fatty acid synthase	0.893407	0.932286	Other
Zm00001d015798	Zm00001d015798_T001	Subtilisin-like protease SBT5.3	1.08456	1.15817	Other
Zm00001d034617	Zm00001d034617_T001	histidine acid phosphatase family protein	0.868476	0.671089	Other
Zm00001d024966	Zm00001d024966_T001	Multisynthetase complex auxiliary component p43	1.0128	0.792832	Plastid
Zm00001d003166	Zm00001d003166_T005	LETM1-like protein	1.01259	1.43921	Other
Zm00001d015329	Zm00001d015329_T006	FAD/NAD(P)-binding oxidoreductase family protein	1.03868	0.991609	Other
Zm00001d038085	Zm00001d038085_T001	Protein RETICULATA-RELATED 4 chloroplastic	1.08622	1.15301	Plastid
Zm00001d007972	Zm00001d007972_T001	Tetratricopeptide repeat (TPR)-like superfamily protein	0.940977	1.23479	Other
Zm00001d039341	Zm00001d039341_T001	ethylene insensitive 2	1.05485	1.02573	Other
Zm00001d004139	Zm00001d004139_T002	E3 ubiquitin-protein ligase UPL3	1.01001	0.989315	Other
Zm00001d007639	Zm00001d007639_T002	GTP-binding family protein	0.755911	1.03574	Other
Zm00001d047893	Zm00001d047893_T003	phosphoenolpyruvate carboxykinase homolog2	1.18259	1.25161	Other
Zm00001d052700	Zm00001d052700_T001	Ankyrin repeat domain-containing protein 2A	1.05171	0.996211	Other
Zm00001d009212	Zm00001d009212_T003	dihydrolipoyl dehydrogenases	0.973639	1.16154	Plastid
Zm00001d014204	Zm00001d014204_T001	Oxidoreductase	0.991739	0.909812	Other
Zm00001d037616	Zm00001d037616_T001	Tetratricopeptide repeat (TPR)-like superfamily protein	1.05763	1.02409	Other
Zm00001d044925	Zm00001d044925_T001	CP12-1	1.26902	1.12832	Plastid
Zm00001d028670	Zm00001d028670_T001	Photosynthetic NDH subunit of lumenal location 1 chloroplastic	1.34859	1.36685	Other
Zm00001d016036	Zm00001d016036_T001	Chloroplast processing peptidase	1.12104	1.13019	Other
Zm00001d010590	Zm00001d010590_T001	Outer membrane OMP85 family protein	1.05458	0.872428	Other
Zm00001d018389	Zm00001d018389_T001	Transmembrane 9 superfamily protein member 2	0.863584	1.03384	Other
Zm00001d014467	Zm00001d014467_T001	Peroxidase 3	0.915702	0.723006	Other
Zm00001d034624	Zm00001d034624_T020	Zm00001d034624_T020	1.01237	0.862993	Other
Zm00001d009373	Zm00001d009373_T001	Peroxidase 72	1.06667	1.09155	Other
Zm00001d047349	Zm00001d047349_T001	salt-induced MAP kinase1	1.0197	0.792221	Other
Zm00001d048065	Zm00001d048065_T002	Tubulin alpha-1 chain	1.08367	1.23059	Other
Zm00001d002842	Zm00001d002842_T001	Remorin family protein	1.13143	0.98857	Other
Zm00001d028542	Zm00001d028542_T006	Peroxisomal nicotinamide adenine dinucleotide carrier	1.12216	1.17752	Other
Zm00001d041763	Zm00001d041763_T001	Cytokinin-O-glucosyltransferase 2	0.941883	0.605054	Other
Zm00001d003426	Zm00001d003426_T002	Protease Do-like 8 chloroplastic	1.23984	1.07413	Plastid
Zm00001d033649	Zm00001d033649_T001	Beta-glucosidase 44	0.741148	0.699465	Other
Zm00001d002454	Zm00001d002454_T001	Phosphoribulokinase	1.13073	3.43944	Plastid
Zm00001d052263	Zm00001d052263_T001	Starch synthase 2 chloroplastic/amyloplastic	1.14085	1.03753	Other
Zm00001d030109	Zm00001d030109_T001	Probable inactive shikimate kinase like 2 chloroplastic	0.983053	1.04239	Plastid
Zm00001d006238	Zm00001d006238_T001	Calcium lipid binding protein-like	1.09316	0.949493	Other
Zm00001d027484	Zm00001d027484_T003	Dolichyl-diphosphooligosaccharide--protein glycosyltransferase 67 kDasubunit	0.906902	0.824851	Other
Zm00001d001765	Zm00001d001765_T001	Exocyst complex component EXO70A1	0.969951	1.00459	Other
Zm00001d053726	Zm00001d053726_T001	Myosin heavy chain-related protein	1.09704	0.87321	Other
Zm00001d012086	Zm00001d012086_T004	Dolichyl-diphosphooligosaccharide--protein glycosyltransferase subunit 2	0.891264	0.725629	Other
Zm00001d045072	Zm00001d045072_T003	Zm00001d045072_T003	0.979203	0.963203	Other
Zm00001d005019	Zm00001d005019_T001	Acyl-CoA synthetase long-chain family member 3	0.957141	0.950076	Other
Zm00001d029150	Zm00001d029150_T001	divinyl reductase1	1.14322	1.75065	Plastid
Zm00001d038196	Zm00001d038196_T001	Beta-hexosaminidase 3	0.977049	0.551996	Other
Zm00001d039270	Zm00001d039270_T001	Glutaredoxin family protein	1.12589	1.61117	Other
Zm00001d015168	Zm00001d015168_T001	Aspartate--tRNA ligase 2 cytoplasmic	0.990816	1.04188	Other
Zm00001d035818	Zm00001d035818_T002	Protein kinase superfamily protein with octicosapeptide/Phox/Bem1p domain	1.04299	0.911177	Other
Zm00001d044931	Zm00001d044931_T001	Protein TIC 22 chloroplastic	1.09736	0.87001	Other
Zm00001d033734	Zm00001d033734_T002	Coatomer subunit alpha-1	0.946543	1.00795	Other
Zm00001d028814	Zm00001d028814_T001	Pathogenesis-related protein 10 [Source:UniProtKB/TrEMBL;Acc:Q29SB6]	0.635694	0.667204	Plastid
Zm00001d050925	Zm00001d050925_T005	Protein kinase superfamily protein	0.948778	1.04911	Other
Zm00001d034245	Zm00001d034245_T009	Cytosolic purine 5-nucleotidase	1.21842	1.0291	Other
Zm00001d027322	Zm00001d027322_T001	Protein WEAK CHLOROPLAST MOVEMENT UNDER BLUE LIGHT 1	1.15045	1.07893	Other
Zm00001d002130	Zm00001d002130_T001	Zm00001d002130_T001	1.17978	1.01443	Plastid
Zm00001d011709	Zm00001d011709_T004	S-adenosyl-L-methionine-dependent methyltransferases superfamily protein	1.12615	1.25019	Plastid
Zm00001d038021	Zm00001d038021_T001	ARM repeat superfamily protein	0.930196	0.985887	Other
Zm00001d023990	Zm00001d023990_T001	Putative alcohol dehydrogenase superfamily protein	1.08702	0.590065	Other
Zm00001d027850	Zm00001d027850_T001	P-loop containing nucleoside triphosphate hydrolases superfamily protein	1.01441	1.38573	Other
Zm00001d052796	Zm00001d052796_T004	14-3-3-like protein A	1.01709	0.849493	Plastid
Zm00001d004348	Zm00001d004348_T001	Natterin-4	0.718277	2.07306	Other
Zm00001d053886	Zm00001d053886_T001	L-arabinokinase	0.987941	1.29019	Other
Zm00001d043201	Zm00001d043201_T001	ycf3 intracting protein homolog1	1.15042	1.25867	Plastid
Zm00001d039578	Zm00001d039578_T003	Histidine--tRNA ligase chloroplastic/mitochondrial	1.06126	1.3003	Plastid
Zm00001d008993	Zm00001d008993_T004	DUF4378 domain protein	1.09977	1.09197	Plastid
Zm00001d008376	Zm00001d008376_T003	Probable uridine nucleosidase 2	0.967212	0.811428	Other
Zm00001d030968	Zm00001d030968_T006	Flowering locus K homology domain	0.981895	0.926936	Other
Zm00001d029462	Zm00001d029462_T002	inter-alpha-trypsin inhibitor heavy chain-related	1.10336	0.813368	Other
Zm00001d042697	Zm00001d042697_T001	photosystem II subunit PsbS1	1.22158	1.22739	PhANGs
Zm00001d038606	Zm00001d038606_T001	Putative uncharacterized protein [Source:UniProtKB/TrEMBL;Acc:B6SZF2]	1.01689	1.66355	Other
Zm00001d046460	Zm00001d046460_T001	UDP-glycosyltransferase 75B1	1.09728	0.684109	Other
Zm00001d030893	Zm00001d030893_T002	Calcium-transporting ATPase 2 plasma membrane-type	0.914706	0.96279	Other
Zm00001d004006	Zm00001d004006_T001	SNF1-related protein kinase regulatory subunit gamma-1	1.14831	1.01356	Other
Zm00001d022544	Zm00001d022544_T002	Rhodanese-like/PpiC domain-containing protein 12 chloroplastic	0.991786	1.19137	Other
Zm00001d024523	Zm00001d024523_T001	Ramosa 1 enhancer locus 2%3B Ramosa1 enhancer locus2	1.06976	0.944524	Other
Zm00001d003522	Zm00001d003522_T001	Pyridoxal phosphate (PLP)-dependent transferases superfamily protein	1.00381	1.40246	Other
Zm00001d015385	Zm00001d015385_T001	Chlorophyll a-b binding protein 6 chloroplastic	1.41967	1.27572	PhANGs
Zm00001d029039	Zm00001d029039_T001	ABC transporter I family member 6 chloroplastic	1.03019	1.05789	Plastid
Zm00001d045153	Zm00001d045153_T002	Cystathionine beta-lyase chloroplastic	1.04525	1.54937	Plastid
Zm00001d034283	Zm00001d034283_T001	Photosystem I reaction center subunit III	1.49833	1.3814	PhANGs
Zm00001d023340	Zm00001d023340_T001	Elongation factor P	1.1394	1.37113	Plastid
Zm00001d027363	Zm00001d027363_T001	dihydrodipicolinate reductase1	1.02128	0.832906	Plastid
Zm00001d017094	Zm00001d017094_T001	Eukaryotic translation initiation factor 4B	1.06759	1.30086	Other
Zm00001d007581	Zm00001d007581_T001	harpin binding protein1	1.16367	0.959914	Plastid
Zm00001d031449	Zm00001d031449_T001	Lipoxygenase 2 chloroplastic	0.968677	1.0537	Other
Zm00001d048634	Zm00001d048634_T001	DIBOA-glucoside dioxygenase BX6	0.808748	1.22223	Other
Zm00001d027293	Zm00001d027293_T002	signal recognition particle protein subunit 9	1.01523	0.745069	Other
Zm00001d019075	Zm00001d019075_T006	RNAligase	0.98013	0.895214	Other
Zm00001d009743	Zm00001d009743_T001	Pentatricopeptide repeat-containing protein	0.969006	0.982567	Other
Zm00001d026244	Zm00001d026244_T001	putrescine-binding periplasmic protein-related	1.05197	1.13732	Other
Zm00001d007687	Zm00001d007687_T001	Tropinone reductase homolog	1.20516	2.66289	Other
Zm00001d025545	Zm00001d025545_T001	zeaxanthin epoxidase2	1.20378	1.18501	Other
Zm00001d011845	Zm00001d011845_T001	NADPH:quinone oxidoreductase	1.0123	0.947819	Other
Zm00001d010204	Zm00001d010204_T001	alpha/beta-Hydrolases superfamily protein	1.23684	0.495573	Plastid
Zm00001d050316	Zm00001d050316_T003	splicing factor PWI domain-containing protein / RNA recognition motif (RRM)-containing protein	0.947621	0.906395	Other
Zm00001d053107	Zm00001d053107_T001	Tyrosine aminotransferase	0.952692	0.874027	Other
Zm00001d021422	Zm00001d021422_T001	Histone H4	1.06025	1.02959	Other
Zm00001d010128	Zm00001d010128_T001	acidic ribosomal protein P2b (rpp2b)	0.974368	1.07026	Other
Zm00001d040920	Zm00001d040920_T001	tRNA (guanine(37)-N1)-methyltransferase 2	1.02181	0.93356	Other
Zm00001d018575	Zm00001d018575_T003	Epimerase family protein SDR39U1 homolog chloroplastic	1.26428	0.864169	Plastid
Zm00001d022274	Zm00001d022274_T001	pyruvate orthophosphate dikinase4	1.15537	1.31159	Other
Zm00001d008224	Zm00001d008224_T002	DNA-binding protein	0.923047	1.16769	Other
Zm00001d020696	Zm00001d020696_T001	Asparate aminotransferase	0.985621	1.117	Other
Zm00001d011642	Zm00001d011642_T002	Phosphoethanolamine N-methyltransferase 3	0.886852	1.11339	Other
Zm00001d043490	Zm00001d043490_T001	3-hydroxyisobutyryl-CoA hydrolase-like protein 5	0.931183	1.00912	Other
Zm00001d043526	Zm00001d043526_T004	haloacid dehalogenase-like hydrolase family protein	1.03154	0.64364	Other
Zm00001d048358	Zm00001d048358_T002	aconitase3	0.992296	1.07976	Plastid
Zm00001d037770	Zm00001d037770_T001	Phosphoribosylformylglycinamidine cyclo-ligase	1.01269	1.08825	Plastid
Zm00001d034692	Zm00001d034692_T001	UDP-glycosyltransferase 76C1	0.961877	1.65046	Other
Zm00001d049954	Zm00001d049954_T001	Monodehydroascorbate reductase 1 peroxisomal	0.749598	0.570949	Other
Zm00001d007234	Zm00001d007234_T001	ascorbate peroxidase2	1.05566	0.664564	Other
Zm00001d030149	Zm00001d030149_T001	ATP-dependent Clp protease proteolytic subunit	1.04646	0.98751	Other
Zm00001d046569	Zm00001d046569_T002	Protein kinase superfamily protein with octicosapeptide/Phox/Bem1p domain	0.992281	1.03658	Other
Zm00001d020686	Zm00001d020686_T001	1-aminocyclopropane-1-carboxylate oxidase2	0.634857	0.479284	Ethylene biosynthesis - ACC oxidase
Zm00001d031809	Zm00001d031809_T002	Metal-independent phosphoserine phosphatase	1.00306	1.19386	Other
Zm00001d030659	Zm00001d030659_T001	modifier of snc1	0.934661	0.93506	Other
Zm00001d042451	Zm00001d042451_T002	Vacuolar protein sorting-associated protein 53 A	0.966432	1.01649	Other
Zm00001d051498	Zm00001d051498_T001	Metal-dependent protein hydrolase	0.936201	1.12685	Other
Zm00001d004978	Zm00001d004978_T001	Saccharopine dehydrogenase	1.11053	0.852498	Other
Zm00001d021784	Zm00001d021784_T001	Chlorophyll a-b binding protein of LHCII type III	1.38265	0.9789	Plastid
Zm00001d014858	Zm00001d014858_T001	DNA-binding protein MNB1B	1.2427	1.26038	Other
Zm00001d029144	Zm00001d029144_T003	Probable nucleolar protein 5-1	0.98361	1.28478	Other
Zm00001d018957	Zm00001d018957_T001	60S ribosomal protein L4-1	0.891141	0.991866	Cytosolic ribosome
Zm00001d008363	Zm00001d008363_T007	5-nucleotidase	1.05793	0.797137	Other
Zm00001d018779	Zm00001d018779_T001	Oxygen-evolving enhancer protein 2-1 chloroplastic	1.56625	1.4463	PhANGs
Zm00001d040393	Zm00001d040393_T001	BSD domain-containing protein	1.12812	0.909139	Other
Zm00001d022378	Zm00001d022378_T002	Protein transport protein SEC31 homolog B	0.973797	0.965991	Other
Zm00001d012612	Zm00001d012612_T001	Pentatricopeptide repeat-containing protein	0.968875	1.15959	Other
Zm00001d042965	Zm00001d042965_T002	Nucleic acid binding protein	0.88782	1.02397	Other
Zm00001d035925	Zm00001d035925_T001	6-phosphogluconate dehydrogenase1	0.90682	1.13204	Plastid
Zm00001d021518	Zm00001d021518_T002	Peptidyl-prolyl cis-trans isomerase	1.16923	1.21112	Other
Zm00001d007034	Zm00001d007034_T010	Synaptotagmin-5	1.14158	1.2258	Other
Zm00001d017239	Zm00001d017239_T001	RAN GTPase-activating protein 2	1.04168	1.01936	Other
Zm00001d030549	Zm00001d030549_T001	Red chlorophyll catabolite reductase chloroplastic	1.08054	0.874827	Plastid
Zm00001d005973	Zm00001d005973_T001	Serine carboxypeptidase-like 40	0.938245	0.783394	Other
Zm00001d033805	Zm00001d033805_T001	Glutamate decarboxylase 1	0.905228	1.11453	Other
Zm00001d014899	Zm00001d014899_T001	Zm00001d014899_T001	1.05333	1.13705	Other
Zm00001d022229	Zm00001d022229_T001	Malate dehydrogenase chloroplastic	1.14925	0.913983	Plastid
Zm00001d011298	Zm00001d011298_T004	C3HC zinc finger-like	1.02636	0.978151	Other
Zm00001d051389	Zm00001d051389_T001	Phosphoribosylanthranilate transferase	1.0978	1.17351	Other
Zm00001d034757	Zm00001d034757_T008	Electron transfer flavoprotein subunit alpha mitochondrial	0.937079	1.09917	Other
Zm00001d018183	Zm00001d018183_T001	mitochondrial phosphate transporter1	1.0219	1.18802	Plastid
Zm00001d018820	Zm00001d018820_T001	FAD-dependent oxidoreductase family protein	0.980235	1.15335	Other
Zm00001d046506	Zm00001d046506_T001	Serine/threonine-protein phosphatase 2A 65 kDa regulatory subunit A beta isoform	0.97023	1.07031	Other
Zm00001d037681	Zm00001d037681_T001	Vegetative storage protein 2	0.699911	0.267553	Other
Zm00001d011684	Zm00001d011684_T002	Regulator of Vps4 activity in the MVB pathway protein	0.997395	0.911077	Other
Zm00001d040163	Zm00001d040163_T002	deoxy xylulose reductoisomerase1	1.01732	0.985481	Plastid
Zm00001d051112	Zm00001d051112_T001	RAN GTPase-activating protein 2	1.0349	1.00983	Other
Zm00001d016475	Zm00001d016475_T001	pyrimidine reductase riboflavin1	1.04566	0.879084	Other
Zm00001d034892	Zm00001d034892_T001	pentatricopeptide repeat53	0.865583	0.867967	Other
Zm00001d052820	Zm00001d052820_T001	RNA-binding (RRM/RBD/RNP motifs) family protein	1.03893	0.980697	Other
ZemaCp090.1	ZemaCp090.1	ndhI	1.29438	1.26519	PhAPGs
Zm00001d011676	Zm00001d011676_T001	AP-1 complex subunit mu-2	0.949561	1.02466	Other
Zm00001d033726	Zm00001d033726_T002	Probable serine/threonine protein kinase IREH1	1.05289	1.0042	Other
Zm00001d032127	Zm00001d032127_T002	Peptidyl-prolyl cis-trans isomerase	1.29607	1.14642	Plastid
Zm00001d040191	Zm00001d040191_T001	zinc ion binding	1.17191	0.668605	Other
Zm00001d033666	Zm00001d033666_T001	Probable plastid-lipid-associated protein 4 chloroplastic	1.45148	1.25128	Plastid
Zm00001d032815	Zm00001d032815_T011	glutamate-ammonia ligases;catalytics;glutamate-ammonia ligases	0.896928	1.63706	Other
Zm00001d007288	Zm00001d007288_T005	Acetolactate synthase small subunit 1 chloroplastic	0.917822	1.26973	Other
Zm00001d002925	Zm00001d002925_T005	AP-4 complex subunit mu	0.951309	1.00672	Other
Zm00001d037359	Zm00001d037359_T001	Peroxidase 11	0.946679	0.680062	Other
Zm00001d051321	Zm00001d051321_T002	ATP-dependent zinc metalloprotease FTSH 7 chloroplastic	1.16493	1.06705	Plastid
Zm00001d019041	Zm00001d019041_T001	Glycine-rich RNA-binding protein RZ1C	1.05133	0.899398	Other
Zm00001d042739	Zm00001d042739_T001	Anthocyanidin 3-O-glucosyltransferase	0.964495	0.388699	Other
Zm00001d053663	Zm00001d053663_T001	Fumarylacetoacetase	0.9402	1.00746	Other
Zm00001d043095	Zm00001d043095_T001	Zinc finger protein VAR3 chloroplastic	1.10896	1.56347	Other
Zm00001d049365	Zm00001d049365_T001	Methionine aminopeptidase	1.08633	0.881626	Other
Zm00001d015921	Zm00001d015921_T001	Plasma membrane-associated cation-binding protein 1	1.10691	1.06722	Other
Zm00001d043843	Zm00001d043843_T001	Splicing factor SF3a60 homolog	0.964711	1.02588	Other
Zm00001d048461	Zm00001d048461_T001	blue fluorescent1	0.786806	0.834362	Other
Zm00001d020175	Zm00001d020175_T001	Proton pump-interactor 1	0.939172	0.968838	Other
Zm00001d017240	Zm00001d017240_T001	Grx_C2.1-glutaredoxin subgroup I	0.938686	0.858109	Other
Zm00001d011448	Zm00001d011448_T001	Rubisco methyltransferase family protein	1.09232	1.05486	Plastid
Zm00001d015213	Zm00001d015213_T001	leucine-rich repeat/extensin 2	1.03996	0.951943	Other
Zm00001d011891	Zm00001d011891_T001	S-formylglutathione hydrolase	1.01584	0.853388	PhANGs
Zm00001d047455	Zm00001d047455_T002	Alpha-N-acetylglucosaminidase	1.01413	1.20439	Other
Zm00001d037142	Zm00001d037142_T001	Putative transcription elongation factor SPT5 homolog 1	0.968524	0.936281	Other
Zm00001d031002	Zm00001d031002_T003	Tetratricopeptide repeat (TPR)-like superfamily protein	0.982731	0.787949	Other
Zm00001d029608	Zm00001d029608_T005	Mechanosensitive ion channel protein 3 chloroplastic	0.982398	1.13197	Other
Zm00001d052494	Zm00001d052494_T001	Pyruvate kinase	0.953281	1.22682	Other
Zm00001d011720	Zm00001d011720_T001	violaxanthin de-epoxidase3	1.10683	0.922657	Other
Zm00001d013230	Zm00001d013230_T001	bentazon resistance1	1.00727	0.93125	Other
Zm00001d043086	Zm00001d043086_T001	23-bisphosphoglycerate-independent phosphoglycerate mutase 1	0.951163	1.06683	Plastid
Zm00001d042908	Zm00001d042908_T001	Ribonuclease II chloroplastic/mitochondrial	0.96416	0.964981	Plastid
Zm00001d036345	Zm00001d036345_T001	yellow endosperm1	1.17203	1.10395	Other
Zm00001d038840	Zm00001d038840_T001	voltage-dependent anion channel protein2	0.921923	1.13702	Other
ZemaCp065.1	ZemaCp065.1	rpl2	1.08035	1.19578	PE plastid ribosome
Zm00001d011981	Zm00001d011981_T002	GYF domain-containing protein	0.977226	1.10087	Other
Zm00001d001941	Zm00001d001941_T001	invertase cell wall4	0.791998	0.141977	Other
Zm00001d014446	Zm00001d014446_T001	Protein kinase superfamily protein	1.08198	1.04576	Other
Zm00001d042035	Zm00001d042035_T001	Probable sarcosine oxidase	0.94524	0.861058	Other
Zm00001d003847	Zm00001d003847_T001	Chaperone protein ClpD chloroplastic	1.19176	1.00674	Plastid
Zm00001d048090	Zm00001d048090_T002	Probable inactive purple acid phosphatase 1	1.05009	0.858008	Other
Zm00001d015484	Zm00001d015484_T001	Metal-dependent phosphohydrolase	1.15831	1.2088	Plastid
Zm00001d032152	Zm00001d032152_T001	cinnamoyl CoA reductase1	1.03068	0.816707	Other
Zm00001d002353	Zm00001d002353_T001	Orf protein	0.871267	1.39393	Other
Zm00001d046136	Zm00001d046136_T001	GDSL esterase/lipase	0.825332	0.846822	Other
ZemaCp047.1	ZemaCp047.1	clpP	1.05966	1.03903	Other
Zm00001d005170	Zm00001d005170_T001	Zm00001d005170_T001	1.04927	0.911547	Plastid
Zm00001d029654	Zm00001d029654_T002	trehalase1	0.957895	0.847129	Other
Zm00001d024519	Zm00001d024519_T005	rubredoxin family protein	1.34678	1.22773	Plastid
Zm00001d043023	Zm00001d043023_T002	Protein RETICULATA-RELATED 6 chloroplastic	1.0862	0.96005	Other
Zm00001d031749	Zm00001d031749_T002	Pyridoxal phosphate (PLP)-dependent transferases superfamily protein	0.97758	1.56312	Other
Zm00001d039745	Zm00001d039745_T001	Protein phosphatase 2C	1.32933	1.14668	Plastid
Zm00001d050526	Zm00001d050526_T002	Importin beta-like SAD2	0.91807	1.00059	Other
Zm00001d038689	Zm00001d038689_T001	Proline iminopeptidase	0.955251	0.671391	Other
Zm00001d017811	Zm00001d017811_T001	Pentatricopeptide repeat (PPR) superfamily protein	1.01156	0.941116	Other
Zm00001d008846	Zm00001d008846_T001	Glutaminyl-tRNA synthetase	0.956977	0.847375	Other
Zm00001d032591	Zm00001d032591_T001	Endosomal targeting BRO1-like domain-containing protein	0.945513	1.03677	Other
Zm00001d008242	Zm00001d008242_T001	Mitochondrial import receptor subunit TOM40-1	0.98525	1.11429	Other
Zm00001d049490	Zm00001d049490_T001	Protein CHLORORESPIRATORY REDUCTION 6 chloroplastic	1.19397	0.94693	Plastid
Zm00001d009723	Zm00001d009723_T001	plastid transcriptionally active14	0.93735	1.11545	Other
Zm00001d039142	Zm00001d039142_T001	Solanesyl diphosphate synthase 2 chloroplastic	1.04671	0.732429	Plastid
Zm00001d029183	Zm00001d029183_T001	cytochrome P450 family 81 subfamily D polypeptide 8	0.86055	3.28848	Other
Zm00001d043909	Zm00001d043909_T001	Callose synthase 11	1.09842	1.10832	Other
Zm00001d042346	Zm00001d042346_T001	alpha/beta-Hydrolases superfamily protein	1.2445	1.24152	Plastid
Zm00001d030083	Zm00001d030083_T001	low phytic acid2	1.03022	0.950337	Other
Zm00001d033776	Zm00001d033776_T002	Vacuolar sorting protein 39	1.03657	1.03299	Other
Zm00001d018623	Zm00001d018623_T001	Photosynthetic NDH subunit of lumenal location 3 chloroplastic	1.27231	1.64737	Plastid
Zm00001d013778	Zm00001d013778_T002	Lysine--tRNA ligase	0.988912	0.962185	Other
Zm00001d033275	Zm00001d033275_T007	Protein kinase superfamily protein	1.07327	1.12478	Other
Zm00001d021025	Zm00001d021025_T001	Chloroplastic quinone-oxidoreductase	1.19086	1.05881	Other
Zm00001d038396	Zm00001d038396_T003	Putative PWWP domain family protein	1.05727	1.10888	Other
Zm00001d043174	Zm00001d043174_T001	Cytochrome P450 98A3	0.835024	1.30069	Other
Zm00001d037867	Zm00001d037867_T001	Zm00001d037867_T001	0.941873	0.991431	Other
Zm00001d049965	Zm00001d049965_T001	Ribonucleoprotein	1.03997	0.968244	Plastid
Zm00001d047502	Zm00001d047502_T001	DEAD-box ATP-dependent RNA helicase 35	0.947852	0.929008	Other
Zm00001d034826	Zm00001d034826_T001	Elongation factor G-1 mitochondrial	0.862549	1.12675	Other
Zm00001d031707	Zm00001d031707_T001	La-related protein 6B	0.90739	1.0095	Other
Zm00001d036328	Zm00001d036328_T001	2-oxoglutarate dehydrogenase E1 component	0.927908	0.885169	Other
Zm00001d045352	Zm00001d045352_T002	Nucleosome assembly protein 1;2	0.966528	1.00118	Other
Zm00001d015992	Zm00001d015992_T002	Zm00001d015992_T002	0.846003	0.945889	Other
Zm00001d015008	Zm00001d015008_T001	UTP--glucose-1-phosphate uridylyltransferase 1	0.957216	4.18207	Other
Zm00001d036738	Zm00001d036738_T001	S-adenosyl-L-methionine-dependent methyltransferases superfamily protein	1.00833	0.768239	Plastid
Zm00001d016479	Zm00001d016479_T003	Importin beta-like SAD2	0.968206	0.975872	Other
Zm00001d025984	Zm00001d025984_T001	glutamic dehydrogenase2	0.957805	0.613941	Other
Zm00001d028143	Zm00001d028143_T004	COP9 signalosome complex subunit 4	1.00184	0.956741	Other
Zm00001d000116	Zm00001d000116_T001	Aldehyde dehydrogenase	1.08276	0.904577	Other
Zm00001d048717	Zm00001d048717_T003	Peptide chain release factor APG3 chloroplastic	1.01572	1.1026	Plastid
Zm00001d014178	Zm00001d014178_T007	Acylamino-acid-releasing enzyme	1.07303	0.806772	Other
Zm00001d036475	Zm00001d036475_T002	ABC1 family protein	0.923009	1.02251	Other
Zm00001d004125	Zm00001d004125_T001	acetyl-CoA carboxylase2	0.914445	1.09483	Other
Zm00001d013135	Zm00001d013135_T002	Ribose-5-phosphate isomerase	1.2075	0.833239	Other
Zm00001d026370	Zm00001d026370_T001	Leucoanthocyanidin reductase	0.918379	0.748358	Other
Zm00001d037717	Zm00001d037717_T001	Heat shock 70 kDa protein 14	0.891865	0.80768	Other
Zm00001d045534	Zm00001d045534_T008	Zn-dependent exopeptidases superfamily protein	0.908917	0.619578	Other
Zm00001d003288	Zm00001d003288_T001	Eukaryotic translation initiation factor 4B2	0.976772	1.07553	Other
Zm00001d039029	Zm00001d039029_T002	thiamine monophosphate synthase	1.01175	0.816321	Other
Zm00001d037777	Zm00001d037777_T002	alpha/beta-Hydrolases superfamily protein	1.12486	2.14283	Plastid
Zm00001d044548	Zm00001d044548_T001	DNA-damage-repair/toleration protein DRT102	0.975343	1.12685	Other
Zm00001d006133	Zm00001d006133_T001	Thioesterase/thiol ester dehydrase-isomerase superfamily protein	0.954947	0.957401	Other
Zm00001d032695	Zm00001d032695_T001	Malate dehydrogenase%2C cytoplasmic	1.08321	1.11715	Other
Zm00001d008320	Zm00001d008320_T004	phosphoadenosine phosphosulfate (PAPS) reductase family protein	0.904091	0.986558	Other
Zm00001d003663	Zm00001d003663_T001	Co-chaperone GrpE family protein	1.08151	1.06209	Plastid
Zm00001d017802	Zm00001d017802_T001	Histidinol-phosphate aminotransferase 2 chloroplastic	1.0772	0.951732	Plastid
Zm00001d018653	Zm00001d018653_T001	Hydrolase/ protein serine/threonine phosphatase	0.996321	0.963775	Other
Zm00001d044271	Zm00001d044271_T001	Protein ROOT HAIR DEFECTIVE 3	0.935203	0.904981	Other
Zm00001d011526	Zm00001d011526_T001	pfkB-like carbohydrate kinase family protein	1.00177	0.963361	Other
Zm00001d017271	Zm00001d017271_T005	Adenosine kinase 2	0.868859	0.979719	Other
Zm00001d041495	Zm00001d041495_T001	SRP40 carboxy-terminal domain protein	1.03216	1.12677	Other
Zm00001d013963	Zm00001d013963_T005	Flowering locus K homology domain	1.05403	0.933649	Other
Zm00001d025992	Zm00001d025992_T001	OSJNBb0038F03.15 protein	0.97878	0.936178	Other
Zm00001d035032	Zm00001d035032_T001	GroES-like zinc-binding alcohol dehydrogenase family protein	0.93344	1.04303	Other
Zm00001d028428	Zm00001d028428_T001	Calcium-binding EF-hand family protein	1.04978	3.62671	Other
Zm00001d047074	Zm00001d047074_T002	pleckstrin homology (PH) domain-containing protein	1.07612	1.5418	Other
Zm00001d028490	Zm00001d028490_T001	ERAD-associated E3 ubiquitin-protein ligase component HRD3A	0.994843	1.03545	Other
Zm00001d003839	Zm00001d003839_T002	Zm00001d003839_T002	1.16524	1.1259	Plastid
Zm00001d028952	Zm00001d028952_T002	Alpha-L-arabinofuranosidase 1	1.16978	0.875836	Other
Zm00001d043851	Zm00001d043851_T001	Long chain acyl-CoA synthetase 5	0.989515	0.616511	Other
Zm00001d016660	Zm00001d016660_T001	peptidyl-prolyl isomerase1	0.931643	1.06256	Plastid
Zm00001d006199	Zm00001d006199_T001	Cytochrome P450 71A26	0.71151	2.76009	Plastid
Zm00001d044090	Zm00001d044090_T001	HD domain containing protein	1.12913	1.08559	Other
Zm00001d049479	Zm00001d049479_T002	Regulator of Vps4 activity in the MVB pathway protein	1.05861	1.01641	Other
Zm00001d041036	Zm00001d041036_T001	Protein RETICULATA-RELATED 3 chloroplastic	1.0561	1.06227	Other
Zm00001d039415	Zm00001d039415_T001	Lecithin-cholesterol acyltransferase-like 1	1.10635	0.638709	Other
Zm00001d005238	Zm00001d005238_T001	Eukaryotic translation initiation factor 3 subunit E	0.942848	0.988599	Other
Zm00001d028020	Zm00001d028020_T001	RING/U-box superfamily protein	0.95383	0.934136	Other
Zm00001d021584	Zm00001d021584_T002	Protein kinase superfamily protein	1.01875	0.9378	Other
Zm00001d041769	Zm00001d041769_T001	Serine carboxypeptidase-like 20	1.17841	1.28696	Other
Zm00001d043432	Zm00001d043432_T001	GroES-like zinc-binding alcohol dehydrogenase family protein	0.988099	1.02114	Other
Zm00001d034897	Zm00001d034897_T001	Plastid-specific 30S ribosomal protein 1	1.11188	1.40547	NE plastid ribosome
Zm00001d045295	Zm00001d045295_T001	ACS-like protein%3B Putative AMP-dependent synthetase and ligase superfamily protein	0.930792	1.0809	Other
Zm00001d030953	Zm00001d030953_T002	Zinc ion binding protein	0.984932	0.874617	Other
Zm00001d028909	Zm00001d028909_T001	Zm00001d028909_T001	0.923174	1.01328	Other
Zm00001d003309	Zm00001d003309_T001	Copper amine oxidase family protein	0.697468	0.876082	Other
Zm00001d000417	Zm00001d000417_T001	Photosystem Q(B) protein	1.48308	1.36555	PhANGs
Zm00001d017424	Zm00001d017424_T003	ATP-dependent zinc metalloprotease FTSH 7 chloroplastic	1.16004	0.925476	Other
Zm00001d040988	Zm00001d040988_T001	RNA-dependent RNA polymerase 6	0.969355	0.747091	Other
Zm00001d045183	Zm00001d045183_T001	Zinc finger CCCH domain-containing protein 4	0.990461	0.997824	Other
Zm00001d025948	Zm00001d025948_T001	Putative translation elongation factor family protein	1.04358	0.715742	Plastid
Zm00001d016185	Zm00001d016185_T001	Peroxidase 52	1.04488	0.865185	Other
Zm00001d042289	Zm00001d042289_T001	Rieske domain containing protein	1.19359	1.10668	Other
Zm00001d021494	Zm00001d021494_T001	C2 calcium/lipid-binding plant phosphoribosyltransferase family protein	1.07772	1.16379	Other
Zm00001d012267	Zm00001d012267_T001	NPL4-like protein 1	0.957242	0.922156	Other
Zm00001d019568	Zm00001d019568_T001	phosphoglucosamine mutase family protein	1.00063	0.825638	Other
Zm00001d008847	Zm00001d008847_T001	nucleosome/chromatin assembly factor D110	0.980184	0.946564	Other
Zm00001d053981	Zm00001d053981_T002	Probable pyridoxal 5'-phosphate synthase subunit PDX2	1.12813	1.03247	Other
Zm00001d008628	Zm00001d008628_T001	Gamma-glutamyltranspeptidase 3	1.03469	0.864531	Other
Zm00001d029865	Zm00001d029865_T001	Flavin-containing monooxygenase FMO GS-OX5	1.02957	0.953568	Other
Zm00001d047634	Zm00001d047634_T001	virescent30	1.04957	1.05445	Plastid
Zm00001d014302	Zm00001d014302_T003	Vacuolar-sorting receptor 4	0.861209	0.940589	Other
Zm00001d041710	Zm00001d041710_T002	Glutathione synthetase chloroplastic	0.959952	1.12195	Other
Zm00001d039768	Zm00001d039768_T001	Acyl-coenzyme A oxidase 4 peroxisomal	1.00503	1.20774	Other
Zm00001d028436	Zm00001d028436_T001	V-type proton ATPase subunit a3	1.04694	1.01954	Other
Zm00001d038007	Zm00001d038007_T001	Sorting nexin 2B	1.01014	0.872149	Other
Zm00001d015025	Zm00001d015025_T001	AMP binding protein	1.02236	1.0235	Other
Zm00001d020810	Zm00001d020810_T002	S-adenosyl-L-methionine-dependent methyltransferases superfamily protein	0.897897	0.942056	Other
Zm00001d011799	Zm00001d011799_T001	Nuclear transport factor 2 (NTF2) family protein	0.89813	0.965186	Other
Zm00001d031740	Zm00001d031740_T001	Activator of 90 kDa heat shock protein ATPase	0.925782	0.869269	Other
Zm00001d038091	Zm00001d038091_T006	Carbon catabolite repressor protein 4 homolog 4	0.971262	0.717241	Other
Zm00001d016144	Zm00001d016144_T003	Chalcone isomerase 3	1.01141	0.691621	Plastid
Zm00001d029065	Zm00001d029065_T001	Protein LRP16	0.949353	0.869584	Other
Zm00001d005358	Zm00001d005358_T001	Nuclear pore complex protein GP210	1.03363	0.955989	Other
Zm00001d046509	Zm00001d046509_T001	Mitochondrial substrate carrier family protein	1.07409	0.875806	Other
Zm00001d022584	Zm00001d022584_T002	transducin family protein / WD-40 repeat family protein	1.06159	0.966893	Other
Zm00001d027555	Zm00001d027555_T001	Pentatricopeptide repeat-containing protein chloroplastic	1.01553	1.2158	Other
Zm00001d038922	Zm00001d038922_T001	CRS1/YhbY (CRM) domain-containing protein	0.79549	1.04962	Other
Zm00001d013989	Zm00001d013989_T003	Pre-mRNA-processing protein 40C	0.989712	0.978422	Other
Zm00001d023757	Zm00001d023757_T001	NAD(P)H-quinone oxidoreductase subunit U chloroplastic	1.35841	1.37171	Plastid
Zm00001d035981	Zm00001d035981_T001	Aspartyl protease AED1	0.883917	0.614923	Other
Zm00001d029121	Zm00001d029121_T005	ATP-dependent Clp protease proteolytic subunit	1.03315	1.05634	Other
Zm00001d046973	Zm00001d046973_T001	conserved oligomeric Golgi complex component-related / COG complex component-related	0.890814	0.868332	Other
Zm00001d043680	Zm00001d043680_T001	Phospholipase A1-IIdelta	1.13368	1.22784	Other
Zm00001d023784	Zm00001d023784_T001	Zm00001d023784_T001	0.940978	1.06042	Other
Zm00001d027340	Zm00001d027340_T001	Protein kinase superfamily protein	1.02924	0.956931	Other
Zm00001d032637	Zm00001d032637_T004	myosin1	1.06208	0.946674	Other
Zm00001d032455	Zm00001d032455_T001	Electron transfer flavoprotein-ubiquinone oxidoreductase mitochondrial	1.09355	0.799789	Other
Zm00001d015399	Zm00001d015399_T001	Choline-phosphate cytidylyltransferase 2	0.911566	0.966384	Other
Zm00001d014564	Zm00001d014564_T001	Oxygen-evolving enhancer protein 1-1 chloroplastic	1.48197	1.3857	PhANGs
Zm00001d011363	Zm00001d011363_T003	Putative oxidoreductase%2C aldo/keto reductase family protein	1.05352	0.799234	Other
Zm00001d015356	Zm00001d015356_T001	4-hydroxyphenylpyruvate dioxygenase 1	0.897132	0.586697	Other
Zm00001d009582	Zm00001d009582_T001	Probable 3-hydroxyisobutyrate dehydrogenase-like 3 mitochondrial	1.14127	1.17957	Other
Zm00001d050383	Zm00001d050383_T001	Dihydrolipoyllysine-residue acetyltransferase component 4 of pyruvate dehydrogenase complex chloroplastic	1.03949	1.16178	Other
Zm00001d033632	Zm00001d033632_T008	ARM repeat superfamily protein	0.969356	1.02493	Other
Zm00001d032763	Zm00001d032763_T002	Pre-mRNA-processing factor 19 homolog 2	0.990232	1.01672	Other
Zm00001d008268	Zm00001d008268_T001	cystatin4	0.955892	0.606798	Other
Zm00001d006684	Zm00001d006684_T001	Transferase%2C transferring glycosyl groups	0.985827	1.11027	Other
Zm00001d008619	Zm00001d008619_T001	triose phosphate isomerase3	0.992904	1.30306	Plastid
Zm00001d037045	Zm00001d037045_T004	Haloacid dehalogenase-like hydrolase domain-containing protein 1A isoform 1%3B Haloacid dehalogenase-like hydrolase domain-containing protein 1A isoform 2	0.990697	0.861932	Other
Zm00001d003470	Zm00001d003470_T001	Probable plastid-lipid-associated protein 2 chloroplastic	1.06573	0.616736	Plastid
Zm00001d021985	Zm00001d021985_T001	Formin-like protein 6	1.00942	1.13252	Other
Zm00001d047843	Zm00001d047843_T002	Enolase	1.01815	1.08028	Plastid
Zm00001d031602	Zm00001d031602_T001	Uridine kinase-like protein 2 chloroplastic	1.0185	0.996329	Other
Zm00001d015927	Zm00001d015927_T001	L-gulonolactone oxidase 3	1.07733	0.994908	Other
Zm00001d023222	Zm00001d023222_T001	Ubiquitin-activating enzyme E1 2	0.975995	0.901108	Other
Zm00001d018077	Zm00001d018077_T001	Photosynthetic NDH subunit of lumenal location 4 chloroplastic	1.27794	1.52066	Plastid
Zm00001d013667	Zm00001d013667_T001	Methyl-CpG-binding domain-containing protein 11	0.860936	0.728766	Other
Zm00001d037858	Zm00001d037858_T001	Protein kinase superfamily protein	1.1602	1.00476	Other
Zm00001d013887	Zm00001d013887_T001	DNA mismatch repair protein MutS type 2	1.11205	0.787194	Other
Zm00001d017345	Zm00001d017345_T001	DEAD-box ATP-dependent RNA helicase 47 mitochondrial	0.86245	1.11612	Other
Zm00001d014157	Zm00001d014157_T001	Flavoprotein wrbA	1.0523	0.976005	Other
Zm00001d021318	Zm00001d021318_T003	DNA-(apurinic or apyrimidinic site) lyase 2	1.18928	1.47513	Other
Zm00001d017167	Zm00001d017167_T001	Integrin-linked protein kinase family	1.00371	1.10076	Other
Zm00001d003220	Zm00001d003220_T001	ATP/GTP binding protein	1.00374	1.03126	Other
Zm00001d038755	Zm00001d038755_T001	Carnitine racemase/ catalytic	0.93816	1.45482	Other
Zm00001d025203	Zm00001d025203_T001	Minichromosome maintenance (MCM2/3/5) family protein	1.03856	1.18529	Other
Zm00001d049956	Zm00001d049956_T002	4-hydroxy-tetrahydrodipicolinate reductase 2 chloroplastic	0.990129	1.12994	Plastid
Zm00001d022032	Zm00001d022032_T001	ribosome-inactivating protein2	0.959453	0.710986	Other
Zm00001d025801	Zm00001d025801_T004	Polyadenylate-binding protein 2	1.00566	0.977236	Other
Zm00001d042022	Zm00001d042022_T001	Peroxidase 12	0.976234	1.13956	Other
Zm00001d012173	Zm00001d012173_T001	Fructokinase-1	0.912802	1.04258	Other
Zm00001d013314	Zm00001d013314_T005	Vps51/Vps67 family (components of vesicular transport) protein	0.95135	0.985811	Other
Zm00001d020306	Zm00001d020306_T001	Strictosidine synthase 3	1.15049	1.17804	Other
Zm00001d034824	Zm00001d034824_T001	Galactose mutarotase-like superfamily protein	0.981046	1.08117	Other
Zm00001d035772	Zm00001d035772_T001	Peroxisomal membrane protein PEX14	0.9869	1.10509	Other
Zm00001d049230	Zm00001d049230_T001	SKP1-like protein 1A	0.97613	0.901797	Other
Zm00001d052399	Zm00001d052399_T001	Long chain acyl-CoA synthetase 8	0.912156	0.807927	Other
Zm00001d045599	Zm00001d045599_T001	Monocopper oxidase-like protein SKU5	0.990902	0.985842	Other
Zm00001d025240	Zm00001d025240_T002	2-oxoglutarate dehydrogenase E1 component	1.04426	1.11012	Other
Zm00001d011767	Zm00001d011767_T003	DnaJ subfamily C member 7	0.883595	0.877732	Other
Zm00001d003281	Zm00001d003281_T001	Cellulase (glycosyl hydrolase family 5) protein	1.02891	1.00616	Other
Zm00001d032566	Zm00001d032566_T002	Zm00001d032566_T002	0.989077	1.04367	Other
Zm00001d011411	Zm00001d011411_T001	Adaptin region family protein	0.976228	1.00667	Other
Zm00001d017197	Zm00001d017197_T006	Zm00001d017197_T006	1.02625	1.17405	Other
Zm00001d003247	Zm00001d003247_T002	malate synthase1	0.669318	0.896933	Other
Zm00001d019472	Zm00001d019472_T002	Calcium-dependent lipid-binding (CaLB domain) family protein	1.0198	0.993275	Other
Zm00001d037326	Zm00001d037326_T001	Ubiquitin receptor RAD23c	1.0075	1.15028	Other
Zm00001d017601	Zm00001d017601_T001	Bifunctional dTDP-4-dehydrorhamnose 35-epimerase/dTDP-4-dehydrorhamnose reductase	0.845776	0.904549	Other
Zm00001d039514	Zm00001d039514_T001	Clavaminate synthase-like protein	1.15116	1.09535	Other
Zm00001d038792	Zm00001d038792_T001	hexokinase2	0.981374	1.06249	Other
Zm00001d040257	Zm00001d040257_T001	T-complex protein 1 subunit beta	0.90685	0.977619	Other
Zm00001d050822	Zm00001d050822_T001	CLP protease regulatory subunit CLPX3 mitochondrial	1.01893	1.1663	Other
Zm00001d003589	Zm00001d003589_T002	ypt homolog1	1.12871	1.22884	Other
Zm00001d030398	Zm00001d030398_T003	Pentatricopeptide repeat-containing protein MRL1 chloroplastic	0.830619	1.38434	Plastid
Zm00001d032239	Zm00001d032239_T001	high mobility group family A 102	1.02311	0.904699	Other
Zm00001d014786	Zm00001d014786_T001	Zm00001d014786_T001	0.983211	0.916374	Other
Zm00001d025921	Zm00001d025921_T001	L-type lectin-domain containing receptor kinase V.9	0.994437	0.73869	Other
Zm00001d025619	Zm00001d025619_T001	prohibitin2	0.960211	1.15277	Other
Zm00001d018146	Zm00001d018146_T007	Methionine aminopeptidase 1D chloroplastic/mitochondrial	1.11655	1.19195	Other
Zm00001d039138	Zm00001d039138_T009	GBF-interacting protein 1	0.979038	0.945637	Other
Zm00001d048428	Zm00001d048428_T001	XS domain containing protein expressed	1.08431	1.00465	Other
Zm00001d009150	Zm00001d009150_T002	Sec23/Sec24 protein transport family protein	0.939351	1.00375	Other
Zm00001d032472	Zm00001d032472_T001	Prolyl carboxypeptidase like protein	1.00398	1.08584	Other
Zm00001d015272	Zm00001d015272_T001	Zm00001d015272_T001	1.01236	1.0445	Other
Zm00001d021999	Zm00001d021999_T002	Nuclear transport factor 2 (NTF2) family protein with RNA binding (RRM-RBD-RNP motifs) domain	0.966557	1.04213	Other
Zm00001d050173	Zm00001d050173_T001	Zm00001d050173_T001	1.03834	1.36649	Plastid
Zm00001d052061	Zm00001d052061_T001	Protein CYPRO4	1.03827	0.97727	Other
Zm00001d006242	Zm00001d006242_T002	3-dehydroquinate synthase chloroplastic	0.924074	1.13204	Other
Zm00001d042508	Zm00001d042508_T001	Pentatricopeptide repeat-containing protein mitochondrial	0.977808	1.09651	Other
Zm00001d050022	Zm00001d050022_T001	Photosynthetic NDH subunit of subcomplex B 1 chloroplastic	1.26395	1.27644	Other
Zm00001d007677	Zm00001d007677_T001	Sister-chromatid cohesion protein 3	1.05168	1.06676	Other
Zm00001d006607	Zm00001d006607_T002	HOPM interactor 7	0.903578	1.0277	Other
Zm00001d018969	Zm00001d018969_T001	tryptophan synthase alpha subunit1	0.890647	0.962191	Other
Zm00001d011827	Zm00001d011827_T002	Phosphatidylserine decarboxylase proenzyme 3	1.08805	0.889469	Other
Zm00001d018418	Zm00001d018418_T001	oxidoreductase zinc-binding dehydrogenase family protein	0.998988	0.54809	Other
Zm00001d027539	Zm00001d027539_T001	glutathione transferase11	0.957604	1.05086	Other
Zm00001d014946	Zm00001d014946_T001	BAG family molecular chaperone regulator 7	0.88189	1.27387	Other
Zm00001d049223	Zm00001d049223_T001	Zinc finger CCCH domain-containing protein 33	1.03873	1.13741	Other
Zm00001d016411	Zm00001d016411_T001	ADPATP carrier protein 1 chloroplastic	0.980622	1.21429	Plastid
Zm00001d017199	Zm00001d017199_T001	Temperature-induced lipocalin-1	0.93375	0.7362	Other
Zm00001d017675	Zm00001d017675_T002	AP-2 complex subunit mu	0.972598	0.991621	Other
Zm00001d014944	Zm00001d014944_T002	lactate dehydrogenase1	0.915192	1.14322	Other
Zm00001d041593	Zm00001d041593_T001	ATP-citrate synthase	0.967905	0.906514	Other
Zm00001d049163	Zm00001d049163_T001	SUMO-activating enzyme subunit 1B-2	0.990239	0.986515	Other
Zm00001d018043	Zm00001d018043_T001	Cullin-3B	1.01465	1.01085	Other
Zm00001d027276	Zm00001d027276_T001	GroES-like zinc-binding alcohol dehydrogenase family protein	0.972362	1.12	Other
Zm00001d052163	Zm00001d052163_T001	Protein DCL chloroplastic	0.95153	1.13194	Other
Zm00001d022060	Zm00001d022060_T001	NAD(P)-binding Rossmann-fold superfamily protein	1.01676	2.63709	Other
Zm00001d039157	Zm00001d039157_T001	V-type proton ATPase subunit C	1.02579	1.24135	Other
Zm00001d024640	Zm00001d024640_T002	Oxidoreductase family protein	1.04756	0.919869	Other
Zm00001d044101	Zm00001d044101_T002	Rubisco methyltransferase family protein	1.08988	1.09354	Plastid
Zm00001d024158	Zm00001d024158_T006	Protein RAE1	1.03071	0.884057	Other
Zm00001d040842	Zm00001d040842_T001	12-oxo-phytodienoic acid reductase6	1.13221	3.15525	Other
Zm00001d034887	Zm00001d034887_T001	Phosphoglycolate phosphatase 2	1.04304	0.873322	Other
Zm00001d049049	Zm00001d049049_T002	Pyruvate kinase	0.857932	0.98106	Other
Zm00001d011102	Zm00001d011102_T001	Ankyrin-1	0.904869	0.859727	Other
Zm00001d018060	Zm00001d018060_T002	Exocyst complex component SEC6	0.970041	1.06009	Other
Zm00001d028692	Zm00001d028692_T003	Glutathione S-transferase L2 chloroplastic	0.846996	1.2633	Other
Zm00001d010336	Zm00001d010336_T001	Peptide methionine sulfoxide reductase B3	1.07523	1.37811	Other
Zm00001d040190	Zm00001d040190_T001	hydroxyproline-rich glycoprotein family protein	0.894987	0.779184	Other
Zm00001d004689	Zm00001d004689_T001	O-methyltransferase ZRP4	0.884276	0.944329	Other
Zm00001d046400	Zm00001d046400_T001	Adenine nucleotide transporter BT1 chloroplastic/mitochondrial	1.0755	1.31028	Other
Zm00001d004248	Zm00001d004248_T001	UDP-glycosyltransferase 85A7	0.823285	1.01033	Other
Zm00001d019450	Zm00001d019450_T002	CO(2)-response secreted protease	1.02092	0.875068	Other
Zm00001d043609	Zm00001d043609_T001	MEK homolog1	1.04063	0.918622	Other
Zm00001d026359	Zm00001d026359_T001	Zm00001d026359_T001	0.909464	1.06575	Other
Zm00001d004136	Zm00001d004136_T001	Glutathione S-transferase family protein	0.953678	1.28639	Other
Zm00001d011091	Zm00001d011091_T003	ABC transporter D family member 1	0.827172	0.99407	Other
Zm00001d016274	Zm00001d016274_T001	Monosaccharide-sensing protein 2	1.18847	1.27207	Other
Zm00001d007824	Zm00001d007824_T001	60S ribosomal protein L4-1	0.923558	1.43831	Cytosolic ribosome
Zm00001d052485	Zm00001d052485_T001	AMP-binding protein	0.971453	0.868277	Other
Zm00001d014090	Zm00001d014090_T001	chaperonin 1	0.906942	0.918107	Other
Zm00001d037483	Zm00001d037483_T001	Vesicle-associated membrane protein 711	1.01947	1.27747	Other
Zm00001d014614	Zm00001d014614_T001	Probable xyloglucan endotransglucosylase/hydrolase protein 21	0.822869	0.384339	Other
Zm00001d046940	Zm00001d046940_T001	Peptidyl-prolyl cis-trans isomerase	1.17892	1.33521	Plastid
Zm00001d014966	Zm00001d014966_T001	Pentatricopeptide repeat-containing protein	0.928318	1.18351	Other
Zm00001d008645	Zm00001d008645_T002	Lectin-like protein	0.885142	2.2786	Other
Zm00001d011445	Zm00001d011445_T005	Peptide deformylase 1B chloroplastic/mitochondrial	1.11491	1.05895	Other
Zm00001d017812	Zm00001d017812_T002	P-loop containing nucleoside triphosphate hydrolases superfamily protein	1.13335	1.13564	Other
Zm00001d031677	Zm00001d031677_T001	MtN19-like protein	0.992511	0.779911	Other
Zm00001d015837	Zm00001d015837_T001	Outer envelope protein 80 chloroplastic	1.144	1.05855	Other
Zm00001d053889	Zm00001d053889_T002	cycloartenol synthase1	0.898219	2.22099	Other
Zm00001d020603	Zm00001d020603_T004	Eukaryotic initiation factor 4F subunit p150 isoform 1	1.0723	0.478778	Other
Zm00001d005627	Zm00001d005627_T002	Serine carboxypeptidase-like 19	1.03302	1.31597	Other
Zm00001d036401	Zm00001d036401_T001	Endoplasmin homolog	0.840355	0.73611	Other
Zm00001d010159	Zm00001d010159_T001	Actin-1	0.918387	0.730533	Other
Zm00001d051854	Zm00001d051854_T001	Putative integral membrane protein conserved region (DUF2404)	1.02956	0.983554	Other
Zm00001d043376	Zm00001d043376_T006	Long-chain-fatty-acid-CoA ligase-like protein	0.93436	1.03547	Other
Zm00001d039079	Zm00001d039079_T002	isocitrate dehydrogenase2	0.860041	1.01134	Other
Zm00001d028575	Zm00001d028575_T001	Tropinone reductase	0.933134	1.13168	Other
Zm00001d029206	Zm00001d029206_T002	Protein DGS1 mitochondrial	0.950412	0.960451	Other
Zm00001d039900	Zm00001d039900_T008	Probable zinc metalloprotease EGY2 chloroplastic	1.16939	1.10161	Plastid
Zm00001d014085	Zm00001d014085_T001	Nucleotide binding protein	0.969519	1.13053	Other
Zm00001d034768	Zm00001d034768_T001	Glycine-rich RNA-binding protein RZ1A	1.02634	1.02437	Other
Zm00001d036563	Zm00001d036563_T001	SWAP (Suppressor-of-White-APricot)/surp RNA-binding domain-containing protein	0.975819	0.962211	Other
Zm00001d031024	Zm00001d031024_T001	Sulfurtransferase	0.974425	1.03774	Plastid
Zm00001d034501	Zm00001d034501_T001	AAA-ATPase ASD mitochondrial	1.2384	0.775477	Other
Zm00001d006853	Zm00001d006853_T001	Protein STRICTOSIDINE SYNTHASE-LIKE 6	1.03183	1.77602	Other
Zm00001d018230	Zm00001d018230_T001	Bifunctional D-cysteine desulfhydrase/1-aminocyclopropane-1-carboxylate deaminase mitochondrial	1.01449	1.13793	Plastid
Zm00001d031489	Zm00001d031489_T002	UvrB/uvrC motif family protein	0.937326	0.954279	Other
Zm00001d040555	Zm00001d040555_T001	Zea CEFD homolog1	0.979654	1.06498	Other
Zm00001d021368	Zm00001d021368_T001	Tetratricopeptide repeat (TPR)-like superfamily protein	1.16568	1.12095	Other
Zm00001d052943	Zm00001d052943_T009	Ubiquitin carboxyl-terminal hydrolase 13	0.99491	1.07095	Other
Zm00001d020908	Zm00001d020908_T001	ATP phosphoribosyltransferase 2 chloroplastic	0.968831	0.781868	Plastid
Zm00001d019898	Zm00001d019898_T001	Plastid-specific 30S ribosomal protein 2	1.131	1.22124	NE plastid ribosome
Zm00001d053841	Zm00001d053841_T012	Zinc finger CCCH domain-containing protein 40	0.941624	0.963739	Other
Zm00001d034519	Zm00001d034519_T001	Probable acyl-activating enzyme 18 peroxisomal	0.828299	1.19873	Other
Zm00001d012677	Zm00001d012677_T001	Glycerophosphodiester phosphodiesterase GDPD5	0.952412	0.92995	Other
Zm00001d003612	Zm00001d003612_T001	Translocon Tic40	1.05512	1.26821	Plastid
Zm00001d005909	Zm00001d005909_T001	Gibberellin receptor GID1L2	0.968923	0.628354	Other
Zm00001d027714	Zm00001d027714_T001	ribosomal large subunit pseudouridine synthase B	0.920661	0.895649	Other
Zm00001d044525	Zm00001d044525_T001	Protein phosphatase 2C 57	1.30649	1.37175	Plastid
Zm00001d030173	Zm00001d030173_T001	Calmodulin-binding receptor-like cytoplasmic kinase 3	1.07615	0.983263	Other
Zm00001d029801	Zm00001d029801_T001	glutathione transferase14	0.966474	0.874393	Other
Zm00001d040173	Zm00001d040173_T001	isoflavone reductase-like1	0.995552	0.700544	Other
Zm00001d029397	Zm00001d029397_T001	phospholipase D7	0.952691	0.76894	Other
Zm00001d019376	Zm00001d019376_T002	Aldehyde oxidase/xanthine dehydrogenase molybdopterin binding protein	0.715944	0.479335	Other
Zm00001d013184	Zm00001d013184_T001	Thiol disulfide interchange protein txlA	1.14951	1.28963	Plastid
Zm00001d048835	Zm00001d048835_T004	Phosphatidate phosphatase PAH2	1.09747	1.00958	Other
Zm00001d029188	Zm00001d029188_T005	COMPASS-like H3K4 histone methylase component WDR5B	0.9187	1.00207	Other
Zm00001d023694	Zm00001d023694_T001	2-oxoisovalerate dehydrogenase subunit alpha 2 mitochondrial	0.860982	0.899404	Other
Zm00001d033155	Zm00001d033155_T001	DUF21 domain-containing protein chloroplastic	1.00553	1.37616	Other
Zm00001d017791	Zm00001d017791_T001	Phosphoribulokinase / Uridine kinase family	1.04841	1.35206	Other
Zm00001d047863	Zm00001d047863_T007	Vacuolar protein sorting-associated protein 9A	0.993533	0.999617	Other
Zm00001d005253	Zm00001d005253_T003	V-type proton ATPase subunit G1	1.00125	1.18635	Other
Zm00001d028586	Zm00001d028586_T001	Protein TOC75-3 chloroplastic	0.999026	1.3414	Other
Zm00001d036489	Zm00001d036489_T001	Pentatricopeptide repeat-containing protein	1.03394	1.23406	Other
Zm00001d024908	Zm00001d024908_T001	Arginase 1 mitochondrial	1.04732	0.97447	Other
Zm00001d023791	Zm00001d023791_T002	Protein RETICULATA-RELATED 3 chloroplastic	1.05551	1.06269	Other
Zm00001d052378	Zm00001d052378_T001	Ethanolamine-phosphate cytidylyltransferase	1.00004	0.846711	Other
Zm00001d049088	Zm00001d049088_T001	ATP-dependent (S)-NAD(P)H-hydrate dehydratase	1.09477	1.13036	Other
Zm00001d053301	Zm00001d053301_T001	NADPH:adrenodoxin oxidoreductase mitochondrial	0.999917	1.65664	Other
Zm00001d038049	Zm00001d038049_T001	Lichenase-2%3B Putative O-Glycosyl hydrolase superfamily protein	1.0076	0.998563	Other
Zm00001d028655	Zm00001d028655_T001	THO complex subunit 4B	1.03958	1.04549	Other
Zm00001d006896	Zm00001d006896_T001	GLABRA2 expression modulator	0.959926	0.950428	Other
Zm00001d047307	Zm00001d047307_T001	proton gradient regulation3 homolog	0.872632	1.01088	Other
Zm00001d052492	Zm00001d052492_T001	Anthocyanidin 3-O-glucoside 2'''-O-xylosyltransferase	0.894831	0.861318	Other
Zm00001d003276	Zm00001d003276_T001	S-adenosyl-L-methionine-dependent methyltransferases superfamily protein	1.15843	1.34516	Other
Zm00001d028533	Zm00001d028533_T001	Calcium ion binding protein	1.12655	1.1287	Other
Zm00001d047983	Zm00001d047983_T002	LisH and RanBPM domains containing protein	0.995523	0.931578	Other
Zm00001d005902	Zm00001d005902_T001	Sec23/Sec24 protein transport family protein	0.975273	0.957449	Other
Zm00001d028786	Zm00001d028786_T001	40S ribosomal protein S7	0.906698	1.10498	Cytosolic ribosome
Zm00001d005814	Zm00001d005814_T001	Photosystem I chlorophyll a/b-binding protein 6 chloroplastic	1.20579	1.44748	PhANGs
Zm00001d003066	Zm00001d003066_T001	Protein root UVB sensitive 2 chloroplastic	1.06894	0.892346	Other
Zm00001d047759	Zm00001d047759_T003	Pentatricopeptide repeat-containing protein chloroplastic	1.01888	1.09546	Other
Zm00001d046483	Zm00001d046483_T003	NAD(P)-binding Rossmann-fold superfamily protein	1.0336	1.03198	Other
Zm00001d050357	Zm00001d050357_T005	THO complex subunit 4C	0.999656	0.997848	Other
Zm00001d019644	Zm00001d019644_T002	Protein TRIGALACTOSYLDIACYLGLYCEROL 3 chloroplastic	1.07902	1.17948	Other
Zm00001d010240	Zm00001d010240_T001	alpha/beta-Hydrolases superfamily protein	1.16274	1.17767	Other
Zm00001d053630	Zm00001d053630_T001	ribosomal protein S8 homolog	0.910594	1.05256	Other
Zm00001d037530	Zm00001d037530_T002	Growth inhibition and differentiation-related protein 88-like protein	1.01288	1.33291	Other
Zm00001d023379	Zm00001d023379_T001	pyruvate kinase2	1.12757	1.22019	Other
Zm00001d051923	Zm00001d051923_T001	GDSL esterase/lipase LTL1	1.11252	0.94221	Other
Zm00001d011569	Zm00001d011569_T001	ATP synthase protein I -related	1.0546	0.950048	Other
Zm00001d039005	Zm00001d039005_T002	Guanylate-binding family protein	1.0335	1.06932	Other
Zm00001d021526	Zm00001d021526_T002	Nucleoside diphosphate kinase family protein	1.18294	1.01692	Other
Zm00001d014867	Zm00001d014867_T001	Callose synthase 3	1.03979	1.03831	Other
Zm00001d009990	Zm00001d009990_T001	Superoxide dismutase	0.984244	0.951011	Plastid
Zm00001d029392	Zm00001d029392_T001	F-box protein	1.0866	1.30704	Other
Zm00001d017185	Zm00001d017185_T001	Protein NUCLEAR FUSION DEFECTIVE 5 mitochondrial	1.01973	1.16887	Other
Zm00001d032156	Zm00001d032156_T003	Omega-6 fatty acid desaturase chloroplastic	1.01382	1.20909	Plastid
Zm00001d019173	Zm00001d019173_T001	Golgin subfamily A member 4	1.08201	0.944739	Other
Zm00001d040741	Zm00001d040741_T001	Serine carboxypeptidase-like 33	1.05187	1.11612	Other
Zm00001d012287	Zm00001d012287_T001	Zm00001d012287_T001	1.3351	1.40006	Plastid
Zm00001d037164	Zm00001d037164_T001	Peptidase M20/M25/M40 family protein	0.950669	0.881678	Other
Zm00001d048688	Zm00001d048688_T001	UDP-glycosyltransferase 75B1	1.10633	1.26456	Other
Zm00001d017029	Zm00001d017029_T003	phosphoinositide binding	0.9729	0.98904	Other
Zm00001d019108	Zm00001d019108_T001	Ribosomal protein S1-like1	1.04327	1.3356	Other
Zm00001d007517	Zm00001d007517_T001	Subtilisin-like serine endopeptidase family protein	1.10554	0.803872	Other
Zm00001d041578	Zm00001d041578_T001	Expressed protein; protein	0.608126	0.923217	Other
Zm00001d001857	Zm00001d001857_T001	light harvesting complex photosystem II subunit 6	1.29376	1.44458	PhANGs
Zm00001d014343	Zm00001d014343_T002	U1 snRNP	0.987496	1.03882	Other
Zm00001d009022	Zm00001d009022_T001	NmrA-like negative transcriptional regulator family protein	1.09966	4.47027	Other
Zm00001d016543	Zm00001d016543_T001	UPF0548 protein	1.10399	1.02236	Other
Zm00001d004894	Zm00001d004894_T001	ribulose bisphosphate carboxylase small subunit2	1.22952	1.53822	PhANGs
Zm00001d033469	Zm00001d033469_T001	Ferredoxin%3B Putative ferredoxin	0.95334	1.43254	Plastid
Zm00001d011139	Zm00001d011139_T004	histone deacetylase102	0.962085	1.3499	Other
Zm00001d023230	Zm00001d023230_T002	Regulatory-associated protein of TOR 1	1.02028	0.993985	Other
Zm00001d033098	Zm00001d033098_T001	post-illumination chlorophyll fluorescence increase	1.32556	1.24475	Plastid
Zm00001d022469	Zm00001d022469_T001	Probable histone-arginine methyltransferase 1.4	1.10849	1.27834	Other
Zm00001d037100	Zm00001d037100_T008	ARM repeat superfamily protein	1.04183	0.972899	Other
Zm00001d029848	Zm00001d029848_T002	Branched-chain-amino-acid aminotransferase	0.904306	0.796883	Plastid
Zm00001d046938	Zm00001d046938_T001	Pollen receptor-like kinase 4	1.10048	0.262573	Other
Zm00001d032148	Zm00001d032148_T001	hydroxycinnamoyltransferase9	1.05391	0.71143	Other
Zm00001d048954	Zm00001d048954_T001	GDP-mannose 3%2C5-epimerase 2 isoform 1%3B GDP-mannose 3%2C5-epimerase 2 isoform 2	0.962955	1.05534	Other
Zm00001d021577	Zm00001d021577_T001	UDP-glycosyltransferase 71B1	0.975687	0.93393	Other
Zm00001d008238	Zm00001d008238_T001	Histidine biosynthesis protein hisIE	0.995247	1.0312	Plastid
Zm00001d009074	Zm00001d009074_T002	pseudouridine synthase and archaeosine transglycosylase (PUA) domain-containing protein	1.02716	1.09194	Other
Zm00001d043152	Zm00001d043152_T001	Dihydropyrimidinase	1.0089	0.974325	Other
Zm00001d048539	Zm00001d048539_T002	Branched-chain-amino-acid aminotransferase	0.899303	0.769305	Other
Zm00001d043167	Zm00001d043167_T001	PsbP domain-containing protein 6 chloroplastic	1.13463	1.11705	PhANGs
Zm00001d054015	Zm00001d054015_T001	Peptidyl-prolyl cis-trans isomerase FKBP18 chloroplastic	1.34561	1.16395	Other
Zm00001d038052	Zm00001d038052_T001	Lichenase-2%3B Putative O-Glycosyl hydrolase superfamily protein	1.16981	0.638176	Other
Zm00001d020636	Zm00001d020636_T001	Cysteine proteinase 2	1.15658	0.454459	Other
Zm00001d002326	Zm00001d002326_T001	adenosylmethionine aminotransferase1	1.14211	1.04746	Other
Zm00001d042257	Zm00001d042257_T001	Photosynthetic NDH subunit of subcomplex B 5 chloroplastic	1.32843	1.2371	Plastid
Zm00001d038170	Zm00001d038170_T002	deoxy xylulose synthase 1	0.910965	1.01565	Other
Zm00001d013692	Zm00001d013692_T001	Translation initiation factor eIF-2B delta subunit	0.967621	1.16041	Other
Zm00001d027807	Zm00001d027807_T001	Ubiquitin carboxyl-terminal hydrolase-related protein	0.997657	0.959216	Other
Zm00001d011699	Zm00001d011699_T001	Survival protein SurE-like phosphatase/nucleotidase	1.00841	0.992403	Other
Zm00001d049641	Zm00001d049641_T001	Glyceraldehyde-3-phosphate dehydrogenase 1%2C cytosolic	1.09285	0.452447	Plastid
Zm00001d019985	Zm00001d019985_T001	GDSL esterase/lipase	0.801473	1.45871	Other
Zm00001d020771	Zm00001d020771_T002	Glucose-6-phosphate isomerase	1.0565	1.07302	Plastid
Zm00001d017840	Zm00001d017840_T001	Delta(12)-fatty-acid desaturase	0.919361	1.59764	Other
Zm00001d002734	Zm00001d002734_T001	Acetylglutamate kinase	0.979026	0.862026	Plastid
Zm00001d032049	Zm00001d032049_T002	12-oxo-phytodienoic acid reductase7	0.868176	1.50797	Other
Zm00001d007918	Zm00001d007918_T001	cytochrome P-450 20	1.03401	1.24665	Other
Zm00001d026363	Zm00001d026363_T001	Probable protein phosphatase 2C 9	1.06933	1.09253	Other
Zm00001d038389	Zm00001d038389_T001	Phosphatidate phosphatase PAH1	0.936116	0.976117	Other
Zm00001d039283	Zm00001d039283_T001	Plasma membrane-associated cation-binding protein 1	1.17738	1.38041	Plastid
Zm00001d002815	Zm00001d002815_T001	NAD(P)H-quinone oxidoreductase subunit M chloroplastic	1.37917	1.37809	Plastid
Zm00001d051650	Zm00001d051650_T001	Sucrose cleavage protein-like protein	0.995438	0.929725	Other
Zm00001d034356	Zm00001d034356_T001	glutathione transferase5	0.71606	1.39176	Other
Zm00001d044212	Zm00001d044212_T001	Probable aldo-keto reductase 4	0.848634	0.66778	Other
Zm00001d008752	Zm00001d008752_T001	Calcium-dependent lipid-binding (CaLB domain) family protein	1.07522	0.965789	Other
Zm00001d033110	Zm00001d033110_T001	Inositol-phosphate phosphatase	1.01237	1.2912	Other
Zm00001d042117	Zm00001d042117_T002	Pyrroline-5-carboxylate reductase	0.815033	0.65497	Other
Zm00001d047187	Zm00001d047187_T001	HSP20-like chaperones superfamily protein	0.793284	1.01004	Other
Zm00001d041550	Zm00001d041550_T004	Heat shock 70 kDa protein 3	0.959124	1.1452	Plastid
Zm00001d020957	Zm00001d020957_T002	NAD(P)-binding Rossmann-fold superfamily protein	1.02882	1.05029	Other
Zm00001d004386	Zm00001d004386_T001	Phosphoglycerate mutase family protein	1.02306	0.943219	Other
Zm00001d024539	Zm00001d024539_T001	P-loop containing nucleoside triphosphate hydrolases superfamily protein	0.921254	0.99312	Other
Zm00001d028282	Zm00001d028282_T001	Cytochrome P450 CYP74A19	0.952111	0.715791	Plastid
Zm00001d036827	Zm00001d036827_T002	Microtubule-associated protein MAP65-1a	1.13127	1.39974	Other
Zm00001d050123	Zm00001d050123_T001	GrpE protein homolog	0.921991	0.945268	Other
Zm00001d039036	Zm00001d039036_T002	16S rRNA processing protein RimM family	0.893985	0.892913	Other
Zm00001d050917	Zm00001d050917_T002	Glycerophosphodiester phosphodiesterase GDPDL3	1.01035	1.1821	Other
Zm00001d026263	Zm00001d026263_T009	Nuclear pore complex protein NUP88	1.03453	0.930319	Other
Zm00001d028662	Zm00001d028662_T001	Arginine biosynthesis bifunctional protein ArgJ%2C chloroplastic Glutamate N-acetyltransferase Amino-acid acetyltransferase Arginine biosynthesis bifunctional protein ArgJ alpha chain Arginine biosynthesis bifunctional protein ArgJ beta chain	1.05325	1.02368	Plastid
Zm00001d037540	Zm00001d037540_T001	Fasciclin-like arabinogalactan protein 2	0.656713	0.531229	Other
Zm00001d025015	Zm00001d025015_T001	Glucose-6-phosphate 1-dehydrogenase	0.89268	1.01043	Plastid
Zm00001d007113	Zm00001d007113_T001	Xylose isomerase	0.861473	0.856273	Other
Zm00001d053776	Zm00001d053776_T004	Succinate-semialdehyde dehydrogenase mitochondrial	0.965034	0.737052	Other
Zm00001d047481	Zm00001d047481_T003	Probable nucleolar protein 5-1	0.955451	1.16687	Other
Zm00001d022159	Zm00001d022159_T001	Ankyrin repeat family protein	0.964488	0.944903	Other
Zm00001d006342	Zm00001d006342_T003	Mo-molybdopterin cofactor sulfurase	0.95031	0.504741	Other
Zm00001d017957	Zm00001d017957_T002	Peptidase family M48 family protein	1.03761	1.09448	Other
Zm00001d041308	Zm00001d041308_T001	K(+) efflux antiporter 3 chloroplastic	1.08089	1.17415	Other
Zm00001d029061	Zm00001d029061_T001	PPR containing plant-like protein	0.926109	1.3225	Other
Zm00001d029151	Zm00001d029151_T002	UDP-glucose 4-epimerase 4	1.09937	1.63511	Other
Zm00001d053308	Zm00001d053308_T006	Zm00001d053308_T006	0.870786	0.939828	Other
Zm00001d045188	Zm00001d045188_T001	Putative cytochrome P450 superfamily protein	1.04689	0.505025	Other
Zm00001d018959	Zm00001d018959_T001	ABC transporter F family member 4	1.04221	1.07904	Other
Zm00001d027884	Zm00001d027884_T003	Copper-transporting ATPase PAA2 chloroplastic	1.13899	1.15345	Other
Zm00001d002611	Zm00001d002611_T001	Copper chaperone for superoxide dismutase	0.992428	1.17681	Plastid
Zm00001d014718	Zm00001d014718_T001	Thylakoid lumenal 16.5 kDa protein chloroplastic	1.24239	1.15592	Other
Zm00001d002716	Zm00001d002716_T001	pre-mRNA processing ribonucleoprotein binding region-containing protein	0.970346	0.965348	Other
Zm00001d005359	Zm00001d005359_T001	ATP-dependent protease Clp ATPase subunit	1.28053	1.2484	Plastid
Zm00001d031696	Zm00001d031696_T002	Peptidyl-prolyl cis-trans isomerase FKBP16-3 chloroplastic	1.17132	1.11971	Plastid
Zm00001d042664	Zm00001d042664_T001	Patellin-1	1.0633	0.96904	Other
Zm00001d020283	Zm00001d020283_T001	CD2-binding protein-related	1.05292	1.02808	Other
Zm00001d024307	Zm00001d024307_T007	UDP-N-acetylglucosamine diphosphorylase 2	0.985561	0.941371	Other
Zm00001d039160	Zm00001d039160_T001	TATA-binding protein-associated factor BTAF1	0.924135	0.928791	Other
Zm00001d004986	Zm00001d004986_T001	RNA-binding (RRM/RBD/RNP motifs) family protein	0.975777	1.02818	Other
Zm00001d033478	Zm00001d033478_T001	HSP20-like chaperones superfamily protein	1.02648	1.01362	Other
Zm00001d040344	Zm00001d040344_T001	UBP1-associated protein 2A	1.06182	0.923712	Other
Zm00001d020426	Zm00001d020426_T001	Dihydrolipoyllysine-residue acetyltransferase component of pyruvatedehydrogenase complex	1.011	1.40189	Other
Zm00001d044514	Zm00001d044514_T002	Ubiquitin carboxyl-terminal hydrolase	0.942868	0.851856	Other
Zm00001d017866	Zm00001d017866_T001	Aspartyl protease AED1	0.882938	0.952347	Other
Zm00001d032257	Zm00001d032257_T001	Aminoaldehyde dehydrogenase 1b	0.992563	1.10449	Other
Zm00001d008499	Zm00001d008499_T001	PAP fibrillin domain proteinexpressed protein	1.15547	0.926841	Plastid
Zm00001d044315	Zm00001d044315_T001	SNF1-related protein kinase regulatory subunit gamma-1-like	1.03834	0.904563	Other
Zm00001d029853	Zm00001d029853_T001	Proline oxidase	0.975847	1.47545	Other
Zm00001d011770	Zm00001d011770_T001	Putative PWWP domain family protein	1.10609	0.960831	Other
Zm00001d002617	Zm00001d002617_T028	Protein CTR9 homolog	0.952771	0.970108	Other
Zm00001d053197	Zm00001d053197_T002	Nuclear speckle RNA-binding protein A	0.959923	1.0131	Other
Zm00001d021227	Zm00001d021227_T003	Plant UBX domain-containing protein 8	0.992211	0.872477	Other
Zm00001d005281	Zm00001d005281_T002	RNA binding;abscisic acid binding	0.970044	0.976103	Other
Zm00001d045327	Zm00001d045327_T001	Pyridoxal-5'-phosphate-dependent enzyme family protein	1.12147	1.60542	Other
Zm00001d018413	Zm00001d018413_T005	Molecular chaperone Hsp40/DnaJ family protein	1.0534	1.03337	Other
Zm00001d052104	Zm00001d052104_T001	Putative subtilase family protein	1.09462	0.947182	Other
Zm00001d007823	Zm00001d007823_T001	ABC transporter F family member 4	1.00091	0.711278	Other
Zm00001d028755	Zm00001d028755_T002	Ran-binding protein 1 homolog a	1.03823	1.10101	Other
Zm00001d021467	Zm00001d021467_T001	Zm00001d021467_T001	1.01267	1.01819	Other
Zm00001d035737	Zm00001d035737_T001	D-glycerate 3-kinase chloroplastic	1.21557	1.15435	Plastid
Zm00001d008256	Zm00001d008256_T002	NEDD8-activating enzyme E1 catalytic subunit	0.97758	0.929968	Other
Zm00001d046949	Zm00001d046949_T001	Haloacid dehalogenase-like hydrolase (HAD) superfamily protein	0.929157	1.47291	Other
Zm00001d002440	Zm00001d002440_T002	Clathrin interactor EPSIN 1	0.915227	1.20897	Other
Zm00001d034635	Zm00001d034635_T001	chalcone flavanone isomerase1	1.07211	0.189212	Other
Zm00001d002848	Zm00001d002848_T001	(+)-neomenthol dehydrogenase	1.04458	0.832471	Other
Zm00001d018366	Zm00001d018366_T001	embryo defective17	1.0318	1.20617	Plastid
Zm00001d021197	Zm00001d021197_T001	Alpha-L-fucosidase 1	1.09345	0.853707	Other
Zm00001d027321	Zm00001d027321_T003	Zm00001d027321_T003	1.24724	0.909701	Plastid
Zm00001d000310	Zm00001d000310_T001	Protein LURP-one-related 5	1.12929	1.49994	Other
Zm00001d033055	Zm00001d033055_T001	4-coumarate--CoA ligase-like 7	1.03573	0.91134	Other
Zm00001d032162	Zm00001d032162_T001	Temperature-induced lipocalin-1	0.942816	1.00817	Other
Zm00001d001903	Zm00001d001903_T001	Carboxylesterase SOBER1	1.03904	1.16507	Plastid
Zm00001d024416	Zm00001d024416_T001	Zm00001d024416_T001	0.989916	1.03119	Other
Zm00001d002141	Zm00001d002141_T006	UBP1-associated protein 2A	1.01061	1.01526	Other
Zm00001d026543	Zm00001d026543_T001	Probable plastid-lipid-associated protein 13 chloroplastic	0.993039	1.03977	Other
Zm00001d023899	Zm00001d023899_T001	Peroxidase 24	1.06572	0.853124	Other
Zm00001d035597	Zm00001d035597_T001	RmlC-like cupins superfamily protein	0.932576	1.53746	Other
Zm00001d035055	Zm00001d035055_T001	Peroxidase R15	0.863354	0.712953	Other
Zm00001d032231	Zm00001d032231_T001	14-3-3-like protein GF14 nu	0.95958	1.0892	Other
Zm00001d022107	Zm00001d022107_T001	Glyceraldehyde-3-phosphate dehydrogenase A	1.31902	1.22173	Plastid
Zm00001d012675	Zm00001d012675_T001	Glutathione S-transferase 1	0.95011	0.898867	Plastid
Zm00001d002658	Zm00001d002658_T002	Transducin/WD40 repeat-like superfamily protein	1.05806	1.87459	Other
Zm00001d039840	Zm00001d039840_T001	hydroxycinnamoyltransferase7	1.09019	1.18992	Other
Zm00001d039366	Zm00001d039366_T001	Protein trichome birefringence-like 39	0.920313	0.870952	Other
Zm00001d029027	Zm00001d029027_T001	ycf54 homolog	0.971351	1.03374	Plastid
Zm00001d051824	Zm00001d051824_T001	SEC1 family transport protein SLY1	0.994913	0.960471	Other
Zm00001d001933	Zm00001d001933_T001	Zinc finger CCCH domain-containing protein 52	0.960933	1.15923	Other
Zm00001d021710	Zm00001d021710_T007	eukaryotic translation initiation factor-related	0.950415	0.855536	Other
Zm00001d026306	Zm00001d026306_T009	Putative leucine-rich repeat receptor-like protein kinase family protein	1.05968	0.875818	Other
Zm00001d048081	Zm00001d048081_T001	Methionine--tRNA ligase cytoplasmic	0.982861	0.948399	Other
Zm00001d053978	Zm00001d053978_T001	alpha/beta-Hydrolases superfamily protein	1.20601	1.36974	Other
Zm00001d002396	Zm00001d002396_T001	Calcium-transporting ATPase 9 plasma membrane-type	1.08564	0.62883	Other
Zm00001d018567	Zm00001d018567_T001	Protein ELC-like	1.01004	1.00569	Other
Zm00001d001988	Zm00001d001988_T001	Probable protein phosphatase 2C 59	0.996619	0.964304	Other
Zm00001d048479	Zm00001d048479_T002	Nascent polypeptide-associated complex alpha subunit-like protein	0.956898	0.998579	Other
Zm00001d031267	Zm00001d031267_T001	Aldolase-type TIM barrel family protein	1.04363	1.59721	Other
Zm00001d048689	Zm00001d048689_T003	AAA-type ATPase family protein	0.971883	1.00716	Other
Zm00001d008440	Zm00001d008440_T001	Putative peptidyl-prolyl cis-trans isomerase family protein	1.23637	1.04127	Plastid
Zm00001d042216	Zm00001d042216_T001	Glutathione S-transferase 3	0.937465	0.905574	Other
Zm00001d028245	Zm00001d028245_T001	receptor-like protein kinase 4	1.17561	1.31118	Other
Zm00001d028905	Zm00001d028905_T001	Phytochrome B	1.08024	0.835189	Other
Zm00001d023651	Zm00001d023651_T001	soluble epoxide hydrolase	0.950788	0.713135	Other
Zm00001d030357	Zm00001d030357_T009	Ubiquitin carboxyl-terminal hydrolase 10	0.944143	0.948756	Other
Zm00001d027359	Zm00001d027359_T001	fusca homolog	1.02257	0.899839	Other
Zm00001d029195	Zm00001d029195_T001	terpene synthase8	1.01706	2.97925	Other
Zm00001d002261	Zm00001d002261_T003	Peroxisomal (S)-2-hydroxy-acid oxidase GLO1	0.802648	0.503414	Other
Zm00001d041243	Zm00001d041243_T001	Probable malate dehydrogenase glyoxysomal	0.90046	0.883557	Other
Zm00001d046363	Zm00001d046363_T001	S-adenosyl-L-methionine-dependent methyltransferases superfamily protein	0.975667	0.789764	Other
Zm00001d045055	Zm00001d045055_T001	Anthocyanidin 3-O-glucosyltransferase	0.928571	0.64526	Other
Zm00001d031747	Zm00001d031747_T001	Eukaryotic translation initiation factor 6	0.967511	0.990884	Other
Zm00001d039264	Zm00001d039264_T001	D-amino-acid transaminase chloroplastic	1.11643	0.271847	Other
Zm00001d026599	Zm00001d026599_T001	light harvesting chlorophyll a/b binding protein6	1.49361	0.971528	PhANGs
Zm00001d025626	Zm00001d025626_T002	Betaine aldehyde dehydrogenase 2 mitochondrial	0.928131	1.91538	Other
Zm00001d052306	Zm00001d052306_T003	Leucine-rich repeat protein kinase family protein	0.95841	0.742359	Other
Zm00001d007692	Zm00001d007692_T002	Auxilin-related protein 1	0.987543	1.08945	Other
Zm00001d045665	Zm00001d045665_T001	Ubiquitin receptor RAD23c	0.995479	0.965732	Other
Zm00001d021965	Zm00001d021965_T001	Peroxidase 52	1.09053	0.935681	Other
Zm00001d018693	Zm00001d018693_T001	pentatricopeptide repeat 2	0.799165	1.04259	Other
Zm00001d038718	Zm00001d038718_T001	hemoglobin2	1.67346	0.401752	Other
Zm00001d009359	Zm00001d009359_T001	Ubiquitin fusion degradation UFD1 family protein	0.876507	1.07005	Other
Zm00001d028868	Zm00001d028868_T001	Acetate/butyrate--CoA ligase AAE7 peroxisomal	0.984091	1.16196	Other
Zm00001d046919	Zm00001d046919_T001	Chloride channel protein CLC-b	0.970249	0.767687	Other
Zm00001d042044	Zm00001d042044_T001	Cell division protein FtsY homolog chloroplastic	0.987372	1.0989	Other
Zm00001d037693	Zm00001d037693_T003	Malic enzyme	0.930985	0.854377	Other
Zm00001d053232	Zm00001d053232_T002	26S proteasome non-ATPase regulatory subunit 3 homolog A	1.00403	0.946521	Other
Zm00001d023756	Zm00001d023756_T001	Zm00001d023756_T001	0.962852	1.02575	Other
Zm00001d046593	Zm00001d046593_T001	acid phosphatase1	1.00469	0.807343	Other
Zm00001d047765	Zm00001d047765_T001	Glutathione S-transferase L2 chloroplastic	1.3286	1.15538	Plastid
Zm00001d003655	Zm00001d003655_T006	DExH-box ATP-dependent RNA helicase DExH7 chloroplastic	0.924579	1.03937	Other
Zm00001d017113	Zm00001d017113_T002	Zm00001d017113_T002	1.00728	0.950706	Other
Zm00001d045394	Zm00001d045394_T001	Zinc finger protein%3B Zinc finger protein isoform 1%3B Zinc finger protein isoform 2	0.958345	0.848532	Other
Zm00001d028762	Zm00001d028762_T002	6-phosphofructo-2-kinase/fructose-26-bisphosphatase	0.962321	0.96853	Other
Zm00001d043534	Zm00001d043534_T001	P-loop containing nucleoside triphosphate hydrolases superfamily protein	0.858193	0.892865	Other
Zm00001d043508	Zm00001d043508_T002	Tryptophan--tRNA ligase chloroplastic/mitochondrial	1.12857	1.03148	Plastid
Zm00001d053901	Zm00001d053901_T001	Glutamate--tRNA ligase chloroplastic/mitochondrial	1.04453	1.01937	Other
Zm00001d021626	Zm00001d021626_T002	Reactive Intermediate Deaminase A chloroplastic	0.916957	1.07106	Plastid
Zm00001d024669	Zm00001d024669_T001	Alpha-humulene/(-)-(E)-beta-caryophyllene synthase	0.99458	0.709462	Other
Zm00001d021301	Zm00001d021301_T001	LON peptidase1	0.942052	1.34496	Other
Zm00001d028910	Zm00001d028910_T002	Zm00001d028910_T002	0.962331	0.823724	Other
Zm00001d032735	Zm00001d032735_T001	DExH-box ATP-dependent RNA helicase DExH1	0.955994	0.887005	Other
Zm00001d053974	Zm00001d053974_T001	Zm00001d053974_T001	1.11338	1.19357	Plastid
Zm00001d012844	Zm00001d012844_T002	26S proteasome non-ATPase regulatory subunit 12 homolog B	0.953001	0.960901	Other
Zm00001d023695	Zm00001d023695_T001	Inositol monophosphatase family protein	0.994314	1.01399	Other
Zm00001d012673	Zm00001d012673_T002	uvrB/uvrC motif-containing protein	1.20074	0.77382	Plastid
Zm00001d011073	Zm00001d011073_T001	AT5g02160	1.0228	2.28399	Plastid
Zm00001d042084	Zm00001d042084_T001	Villin-2	0.951386	1.07228	Other
Zm00001d033624	Zm00001d033624_T001	lipoxygenase4	0.740591	0.70508	Other
Zm00001d039169	Zm00001d039169_T001	Cell envelope integrity inner membrane protein TolA	0.926126	1.48964	Other
Zm00001d027671	Zm00001d027671_T001	Methyltransferase-like protein 1	0.978863	0.946568	Other
Zm00001d011330	Zm00001d011330_T001	Cytochrome c oxidase subunit 5b-2 mitochondrial	1.12516	1.09816	Other
Zm00001d042211	Zm00001d042211_T001	PsbP domain-containing protein 7 chloroplastic	1.1341	1.16358	Other
Zm00001d028348	Zm00001d028348_T001	Peroxidase 53	1.01382	0.509344	Other
Zm00001d034490	Zm00001d034490_T001	Cactin	0.996218	0.905658	Other
Zm00001d027869	Zm00001d027869_T001	Polyadenylate-binding protein RBP47B'	0.945446	0.885659	Other
Zm00001d001932	Zm00001d001932_T002	Probable plastid-lipid-associated protein 13 chloroplastic	1.13422	1.35167	Plastid
Zm00001d032160	Zm00001d032160_T001	Dephospho-CoA kinase	1.05595	1.06662	Other
Zm00001d045479	Zm00001d045479_T001	1-aminocyclopropane-1-carboxylate synthase3	1.2879	0.947586	Ethylene biosynthesis - ACC synthase
Zm00001d022594	Zm00001d022594_T004	phospholipase D11	1.08378	0.78121	Other
Zm00001d050107	Zm00001d050107_T001	12-oxo-phytodienoic acid reductase8	0.93229	0.562057	Other
Zm00001d029238	Zm00001d029238_T001	Peptide methionine sulfoxide reductase B5	1.12873	0.570556	Other
Zm00001d021351	Zm00001d021351_T003	Probable plastid-lipid-associated protein 12 chloroplastic	1.21035	1.25114	Plastid
Zm00001d021187	Zm00001d021187_T001	Hydroxyacylglutathione hydrolase 2 mitochondrial	1.16934	0.943367	Plastid
Zm00001d033018	Zm00001d033018_T001	Glyceraldehyde-3-phosphate dehydrogenase-like family protein	1.03441	1.06158	Other
Zm00001d014512	Zm00001d014512_T001	USP39 protein	0.965968	1.0222	Other
Zm00001d052329	Zm00001d052329_T002	plastid transcriptionally active 6	0.888961	1.0815	Other
Zm00001d051586	Zm00001d051586_T001	Carbamoyl-phosphate synthase small chain	0.887822	1.31119	Plastid
Zm00001d009929	Zm00001d009929_T001	Beta-propeller domain of methanol dehydrogenase type%3B Beta-propeller domains of methanol dehydrogenase type	1.33715	1.45761	Plastid
Zm00001d039575	Zm00001d039575_T001	1-aminocyclopropane-1-carboxylate oxidase	0.984683	0.757925	Other
Zm00001d044432	Zm00001d044432_T001	Transcriptional corepressor LEUNIG	0.998023	1.17426	Other
Zm00001d018794	Zm00001d018794_T004	Ferredoxin--NADP reductase	0.902166	0.609151	Other
Zm00001d053923	Zm00001d053923_T003	Protein ACCUMULATION AND REPLICATION OF CHLOROPLASTS 6 chloroplastic	1.02576	0.956517	Other
Zm00001d003106	Zm00001d003106_T003	Polyadenylate-binding protein 2	0.952096	1.05584	Other
Zm00001d004785	Zm00001d004785_T001	Protein TPLATE	0.955261	1.04181	Other
Zm00001d034705	Zm00001d034705_T001	Putative uncharacterized protein [Source:UniProtKB/TrEMBL;Acc:B4FS10]	1.58447	1.23663	Plastid
Zm00001d052651	Zm00001d052651_T001	Probable xyloglucan endotransglucosylase/hydrolase protein 5	0.966374	0.883519	Other
Zm00001d003434	Zm00001d003434_T001	Galactose mutarotase-like superfamily protein	0.886606	0.916672	Other
Zm00001d052242	Zm00001d052242_T001	ATP synthase subunit delta chloroplastic	1.37873	1.28989	PhANGs
Zm00001d006836	Zm00001d006836_T001	alpha/beta-Hydrolases superfamily protein	1.01032	0.92241	Other
Zm00001d017770	Zm00001d017770_T002	Soluble inorganic pyrophosphatase 2	1.3094	1.01714	Other
Zm00001d013083	Zm00001d013083_T005	5'-3' exoribonuclease 4	1.01469	1.08479	Other
Zm00001d014337	Zm00001d014337_T003	Transcription initiation factor IIF%2C alpha subunit	0.935243	1.04077	Other
Zm00001d008422	Zm00001d008422_T001	Protein EXECUTER 2 chloroplastic	0.980411	0.912221	Other
Zm00001d026283	Zm00001d026283_T002	coatomer protein2	0.93257	0.966203	Other
Zm00001d007661	Zm00001d007661_T003	Glutathione synthetase chloroplastic	1.01144	0.952873	Other
Zm00001d046697	Zm00001d046697_T001	Dihydroflavonol-4-reductase	0.756321	0.370701	Other
Zm00001d008397	Zm00001d008397_T001	Nodulin-related protein 1	0.992207	1.00305	Other
Zm00001d030164	Zm00001d030164_T004	Zm00001d030164_T004	1.00572	0.952145	Other
Zm00001d004960	Zm00001d004960_T001	2-isopropylmalate synthase 1 chloroplastic	0.909886	1.00809	Plastid
Zm00001d008634	Zm00001d008634_T001	Probable carboxylesterase 15	1.05613	2.10051	Other
Zm00001d026702	Zm00001d026702_T002	Farnesylcysteine lyase	0.998837	1.02612	Other
Zm00001d032407	Zm00001d032407_T001	FAD binding domain containing protein	1.04789	1.10644	Other
Zm00001d025060	Zm00001d025060_T001	tRNA-dihydrouridine(47) synthase [NAD(P)(+)]-like	0.958109	0.939014	Other
Zm00001d010456	Zm00001d010456_T002	Zm00001d010456_T002	1.08019	1.27259	Other
Zm00001d003512	Zm00001d003512_T001	Zeaxanthin epoxidase chloroplastic	1.25341	0.996402	Other
Zm00001d003524	Zm00001d003524_T001	NAD(P)-linked oxidoreductase superfamily protein	0.731689	0.524901	Other
Zm00001d051908	Zm00001d051908_T001	OSIGBa0147B06.5 protein	0.887123	0.991252	Other
Zm00001d011034	Zm00001d011034_T001	dehydroascorbate reductase like1	1.05236	0.985933	Other
Zm00001d040331	Zm00001d040331_T001	SUN domain protein2	1.00034	1.30273	Other
Zm00001d025025	Zm00001d025025_T001	Electron transfer flavoprotein subunit beta mitochondrial	0.897979	0.932554	Other
Zm00001d043900	Zm00001d043900_T009	ATP binding protein	1.06197	0.988573	Other
Zm00001d037553	Zm00001d037553_T002	LisH/CRA/RING-U-box domains-containing protein	0.986706	0.91231	Other
Zm00001d039214	Zm00001d039214_T003	argonaute104	0.957143	0.965754	Other
Zm00001d012244	Zm00001d012244_T001	Ubiquitin-like domain-containing CTD phosphatase	0.955104	0.833429	Other
Zm00001d006795	Zm00001d006795_T001	(Z)-3-hexen-1-ol acetyltransferase	0.637269	0.251902	Other
Zm00001d011813	Zm00001d011813_T001	bundle sheath strands specific1	0.946447	1.36044	Other
Zm00001d044470	Zm00001d044470_T006	Adaptin ear-binding coat-associated protein 1 NECAP-1	1.0065	1.00181	Other
Zm00001d007195	Zm00001d007195_T005	Alpha-L-arabinofuranosidase 1	1.02978	0.960343	Other
Zm00001d014655	Zm00001d014655_T001	Serrate RNA effector molecule	0.990197	0.973667	Other
Zm00001d015788	Zm00001d015788_T001	proteasome component4	0.999042	1.00839	Other
Zm00001d010802	Zm00001d010802_T001	UDP-glycosyltransferase 88A1	0.955805	0.387438	Other
Zm00001d020237	Zm00001d020237_T001	Metallo-hydrolase/oxidoreductase superfamily protein	1.10794	1.34408	Other
Zm00001d052792	Zm00001d052792_T001	Putative O-Glycosyl hydrolase superfamily protein	1.01288	1.38511	Other
Zm00001d017467	Zm00001d017467_T001	3-isopropylmalate dehydratase small subunit 2	0.950455	0.728567	Other
Zm00001d053715	Zm00001d053715_T001	UDP-glycosyltransferase 84A1	0.981331	0.730328	Other
Zm00001d003715	Zm00001d003715_T001	Structural molecule	1.23148	1.09826	Plastid
Zm00001d052473	Zm00001d052473_T001	Protein FLX-like 3	1.01855	0.998618	Other
Zm00001d024493	Zm00001d024493_T002	Valine--tRNA ligase mitochondrial 1	0.989097	1.53666	Other
Zm00001d006630	Zm00001d006630_T001	Chalcone isomerase	1.11087	1.43336	Other
Zm00001d053698	Zm00001d053698_T001	Zm00001d053698_T001	0.969001	0.877138	Other
Zm00001d031163	Zm00001d031163_T003	Haloacid dehalogenase-like hydrolase (HAD) superfamily protein	1.04237	0.892162	Plastid
Zm00001d034668	Zm00001d034668_T001	Chaperone DnaJ-domain superfamily protein	1.16707	0.700694	Other
Zm00001d051567	Zm00001d051567_T001	alpha/beta-Hydrolases superfamily protein	1.10527	1.24479	Plastid
Zm00001d053891	Zm00001d053891_T001	ILITYHIA	0.96626	0.961186	Other
Zm00001d046700	Zm00001d046700_T002	NAD(P)-binding Rossmann-fold superfamily protein	0.932254	0.790528	Other
ZemaCp059.1	ZemaCp059.1	rpl14	1.05615	1.15453	PE plastid ribosome
Zm00001d024674	Zm00001d024674_T001	Multiple organellar RNA editing factor 9 chloroplastic	0.947847	1.07425	Plastid
Zm00001d039613	Zm00001d039613_T002	Zm00001d039613_T002	0.992865	0.954798	Other
Zm00001d019283	Zm00001d019283_T004	Calreticulin	0.876174	1.12476	Other
Zm00001d006397	Zm00001d006397_T001	UDP-glycosyltransferase 85A7	0.938834	0.764572	Other
Zm00001d022588	Zm00001d022588_T003	Ketol-acid reductoisomerase chloroplastic	1.06298	1.02424	Plastid
Zm00001d022557	Zm00001d022557_T001	nicotianamine synthase5	0.889713	1.39229	Other
Zm00001d003974	Zm00001d003974_T001	Phosphoenolpyruvate carboxylase family protein	1.05102	1.03386	Other
Zm00001d030471	Zm00001d030471_T001	Alpha-L-fucosidase 2	1.14094	0.98214	Other
Zm00001d011650	Zm00001d011650_T001	VIP1 protein [Source:UniProtKB/TrEMBL;Acc:B4FRS6]	1.02542	1.05912	Other
Zm00001d023258	Zm00001d023258_T002	Calcium-transporting ATPase 4 plasma membrane-type	1.10053	1.08484	Other
Zm00001d009938	Zm00001d009938_T001	alpha/beta-Hydrolases superfamily protein	0.862703	0.728882	Other
Zm00001d004734	Zm00001d004734_T001	Aspartyl protease APCB1	0.990526	1.713	Other
Zm00001d012161	Zm00001d012161_T001	60S ribosomal protein L5-1 homolog b	0.902548	1.0364	Cytosolic ribosome
Zm00001d017036	Zm00001d017036_T001	Glycerophosphodiester phosphodiesterase GDPDL3	0.767475	1.14925	Other
Zm00001d021764	Zm00001d021764_T001	Protein THYLAKOID FORMATION 1 chloroplastic	1.159	1.00233	Plastid
Zm00001d019311	Zm00001d019311_T001	IAA-amino acid hydrolase ILR1	0.887704	0.860611	Other
Zm00001d011362	Zm00001d011362_T001	PsbP domain-containing protein 5 chloroplastic	1.12128	1.14025	PhANGs
Zm00001d011336	Zm00001d011336_T002	UBP1-associated protein 2C	0.986426	1.03478	Other
Zm00001d042096	Zm00001d042096_T001	Glutathione S-transferase U16	0.725771	0.856508	Other
Zm00001d051227	Zm00001d051227_T001	Alcohol dehydrogenase-like 6	0.858422	0.973826	Other
Zm00001d019048	Zm00001d019048_T001	SEC12-like protein 1	0.967943	1.00696	Other
Zm00001d034440	Zm00001d034440_T001	60S ribosomal protein L4-1	0.926561	2.19662	Cytosolic ribosome
Zm00001d041697	Zm00001d041697_T001	Cofactor-independent phosphoglycerate mutase	1.00404	0.78465	Other
Zm00001d008327	Zm00001d008327_T001	H/ACA ribonucleoprotein complex subunit 4	1.01804	1.07313	Other
Zm00001d033847	Zm00001d033847_T002	Zm00001d033847_T002	0.994454	1.0053	Other
Zm00001d021721	Zm00001d021721_T003	V-type proton ATPase subunit H	0.972798	1.09253	Other
Zm00001d028651	Zm00001d028651_T001	Cysteine-rich repeat secretory protein 55	1.07352	0.870649	Other
Zm00001d028759	Zm00001d028759_T001	Pyruvate decarboxylase isozyme 3	0.870564	0.560973	Other
Zm00001d021599	Zm00001d021599_T002	SKU5 similar 4	0.908055	0.763543	Other
Zm00001d021515	Zm00001d021515_T001	Photosynthetic NDH subunit of subcomplex B 3 chloroplastic	1.30222	1.31727	Plastid
Zm00001d016452	Zm00001d016452_T003	Zm00001d016452_T003	0.947075	0.742925	Other
Zm00001d048545	Zm00001d048545_T001	P-loop containing nucleoside triphosphate hydrolases superfamily protein	0.969829	1.2713	Other
Zm00001d039173	Zm00001d039173_T001	hypersensitive induced reaction3	1.06869	0.377884	Other
Zm00001d021435	Zm00001d021435_T001	Chlorophyll a-b binding protein 1%2C chloroplastic	1.31475	1.26134	PhANGs
Zm00001d038678	Zm00001d038678_T001	Zm00001d038678_T001	1.13976	1.04128	Plastid
Zm00001d002711	Zm00001d002711_T001	Serine racemase	1.08074	0.909974	Other
Zm00001d030348	Zm00001d030348_T001	Alcohol dehydrogenase-like 3	0.740022	1.13245	Other
Zm00001d014883	Zm00001d014883_T001	Putative 4-hydroxy-4-methyl-2-oxoglutarate aldolase 2	1.01044	0.916202	Other
Zm00001d031490	Zm00001d031490_T003	Chaperone protein dnaJ 10	1.08019	1.1046	Other
Zm00001d028194	Zm00001d028194_T003	Probable mitochondrial-processing peptidase subunit beta mitochondrial	1.0317	1.04895	Plastid
Zm00001d037036	Zm00001d037036_T001	Pentatricopeptide repeat-containing protein chloroplastic	0.994936	0.94599	Other
Zm00001d023564	Zm00001d023564_T001	Polynucleotide adenylyltransferase family protein	0.950968	0.788963	Other
Zm00001d046533	Zm00001d046533_T002	nucleoporin-related	0.994751	0.932294	Other
Zm00001d053932	Zm00001d053932_T003	NAD(P)-linked oxidoreductase superfamily protein	0.991743	0.534824	Other
Zm00001d051320	Zm00001d051320_T001	esterase/lipase/thioesterase family protein	1.03631	0.972574	Other
Zm00001d011983	Zm00001d011983_T003	GYF domain-containing protein	1.14411	0.87249	Other
Zm00001d047758	Zm00001d047758_T003	MAP kinase1	1.0801	0.868788	Other
Zm00001d051420	Zm00001d051420_T001	dehydrin3	0.468328	0.346334	Other
Zm00001d036131	Zm00001d036131_T001	Protein arginine N-methyltransferase PRMT10	0.919249	0.93145	Other
Zm00001d053564	Zm00001d053564_T002	KH domain-containing protein	1.00635	1.05354	Other
Zm00001d013885	Zm00001d013885_T001	Probable plastid-lipid-associated protein 10 chloroplastic	1.13944	1.07632	Plastid
Zm00001d028360	Zm00001d028360_T001	NAD(P)-linked oxidoreductase superfamily protein	0.918594	1.08258	Other
Zm00001d042180	Zm00001d042180_T001	VAP27-2	1.10962	1.13897	Other
Zm00001d050133	Zm00001d050133_T001	Homoserine dehydrogenase	0.867982	1.06054	Other
Zm00001d032748	Zm00001d032748_T001	Nucleolin 2	1.02921	1.10622	Other
Zm00001d004380	Zm00001d004380_T001	HXXXD-type acyl-transferase family protein	1.37961	1.23292	Other
Zm00001d039370	Zm00001d039370_T004	Isoamyl acetate-hydrolyzing esterase	1.06303	0.311603	Other
Zm00001d017364	Zm00001d017364_T001	Ferredoxin-thioredoxin reductase%2C variable chain	1.17511	1.32293	Plastid
Zm00001d034764	Zm00001d034764_T002	Lysine--tRNA ligase chloroplastic/mitochondrial	0.941425	0.743894	Plastid
Zm00001d020396	Zm00001d020396_T004	trehalose-6-phosphate synthase13	0.993849	0.723212	Other
Zm00001d018069	Zm00001d018069_T001	ATP synthase chloroplast subunit1	1.33764	1.14961	PhANGs
Zm00001d002919	Zm00001d002919_T001	Tetratricopeptide repeat (TPR)-like superfamily protein	0.963163	1.02863	Other
Zm00001d049975	Zm00001d049975_T005	Enoyl-[acyl-carrier-protein] reductase [NADH] chloroplastic	0.929852	1.25096	Plastid
Zm00001d013651	Zm00001d013651_T001	Chlorophyll(ide) b reductase NOL chloroplastic	1.15604	1.06837	Other
Zm00001d051556	Zm00001d051556_T001	nine-cis-epoxycarotenoid dioxygenase6	1.53455	1.76326	Plastid
Zm00001d004154	Zm00001d004154_T002	Cleavage and polyadenylation specificity factor subunit 1	0.945048	1.0246	Other
Zm00001d020984	Zm00001d020984_T001	Probable sarcosine oxidase	0.876987	0.854405	Other
Zm00001d019561	Zm00001d019561_T002	SUPPRESSOR OF ABI3-5	1.00822	0.986908	Other
Zm00001d018902	Zm00001d018902_T001	Galactose-1-phosphate uridyl transferase-like protein	1.00495	1.21256	Other
Zm00001d032703	Zm00001d032703_T003	Probable methyltransferase PMT3	0.825888	0.846272	Other
Zm00001d013937	Zm00001d013937_T001	Protochlorophyllide reductase C chloroplastic	1.0957	1.29467	Plastid
Zm00001d028753	Zm00001d028753_T001	Mitochondrial succinate-fumarate transporter 1	1.00855	1.17963	Other
Zm00001d015852	Zm00001d015852_T003	lipoxygenase11	0.819109	0.945453	Plastid
Zm00001d014039	Zm00001d014039_T001	non-intrinsic ABC protein 4	0.994817	1.02334	Other
Zm00001d049888	Zm00001d049888_T002	thiaminase1	0.949492	1.07974	Other
Zm00001d034829	Zm00001d034829_T001	Pirin-like protein 2	1.13555	0.868369	Other
Zm00001d007500	Zm00001d007500_T007	Replication factor C subunit 1	0.945532	0.829543	Other
Zm00001d028981	Zm00001d028981_T002	Uncharacterised conserved protein UCP022280	1.02082	1.04792	Other
Zm00001d014606	Zm00001d014606_T001	Peroxidase 45	1.23443	0.911695	Other
Zm00001d007783	Zm00001d007783_T001	P-loop containing nucleoside triphosphate hydrolases superfamily protein	1.14947	1.1934	Other
Zm00001d011162	Zm00001d011162_T002	Ras-related protein RABD2c	0.977162	0.915394	Other
Zm00001d025923	Zm00001d025923_T001	(+)-neomenthol dehydrogenase	1.1135	0.0984586	Other
Zm00001d051928	Zm00001d051928_T001	Glutathione S-transferase family protein	0.994131	3.1509	Other
Zm00001d013295	Zm00001d013295_T001	Nuclear pore complex protein Nup214	1.10445	0.991735	Plastid
Zm00001d049723	Zm00001d049723_T001	Protein mago nashi homolog	0.938565	0.954693	Other
Zm00001d003086	Zm00001d003086_T001	Pyridoxal reductase chloroplastic	0.997584	0.169732	Plastid
Zm00001d034855	Zm00001d034855_T001	Basic transcription factor 3	0.926674	1.20641	Other
Zm00001d039643	Zm00001d039643_T001	UDP-glycosyltransferase 73D1	1.04494	1.21537	Other
Zm00001d028511	Zm00001d028511_T008	ARM repeat superfamily protein	0.886308	0.967344	Other
Zm00001d029416	Zm00001d029416_T002	Probable acetyl-CoA acetyltransferase cytosolic 2	0.953903	0.91992	Other
Zm00001d043445	Zm00001d043445_T001	Dihydroorotase	0.992716	1.13211	Other
Zm00001d046366	Zm00001d046366_T001	Transcriptional elongation regulator MINIYO	0.891643	0.909259	Other
Zm00001d034784	Zm00001d034784_T001	Mitochondrial transcription termination factor family protein	1.03575	0.930744	Plastid
Zm00001d012884	Zm00001d012884_T001	FAD/NAD(P)-binding oxidoreductase family protein	0.978914	0.730666	Other
Zm00001d012083	Zm00001d012083_T002	Thioredoxin F-type chloroplastic	1.15501	1.96449	Plastid
Zm00001d037438	Zm00001d037438_T002	Expressed protein; protein	1.14501	1.26044	Other
Zm00001d012464	Zm00001d012464_T002	Internal alternative NAD(P)H-ubiquinone oxidoreductase A1 mitochondrial	1.1774	0.90804	Other
Zm00001d015509	Zm00001d015509_T002	chorismate mutase2	1.02565	0.782252	Other
Zm00001d004123	Zm00001d004123_T001	Lactoylglutathione lyase	1.01225	1.27826	Plastid
Zm00001d032736	Zm00001d032736_T001	Cyanate hydratase	1.1941	0.901723	Other
Zm00001d013812	Zm00001d013812_T001	Polyadenylate-binding protein RBP45C	0.964613	1.0408	Other
Zm00001d006678	Zm00001d006678_T001	geranylgeranyl pyrophosphate synthase1	0.906224	0.866234	Other
Zm00001d010869	Zm00001d010869_T001	Tudor/PWWP/MBT superfamily protein	0.93942	0.972776	Other
Zm00001d015856	Zm00001d015856_T003	citrate synthase1	1.05908	1.03142	Other
Zm00001d005403	Zm00001d005403_T001	Protein prenylyltransferase superfamily protein	0.91866	0.962064	Other
Zm00001d018961	Zm00001d018961_T001	Pyruvate kinase	0.850773	0.870365	Other
Zm00001d043434	Zm00001d043434_T001	Zinc finger CCCH domain-containing protein 19	1.0334	1.12567	Other
Zm00001d029454	Zm00001d029454_T003	Sterol-4-alpha-carboxylate 3-dehydrogenase%2C decarboxylating	0.961025	0.685671	Other
Zm00001d007075	Zm00001d007075_T002	Protein transport protein SEC31 homolog B	0.966712	0.890854	Other
Zm00001d046396	Zm00001d046396_T001	Zm00001d046396_T001	0.946363	0.810053	Other
Zm00001d039547	Zm00001d039547_T012	Glutamine--tRNA ligase cytoplasmic	1.005	0.820534	Other
Zm00001d039456	Zm00001d039456_T001	RAP	0.926316	1.17272	Other
Zm00001d030527	Zm00001d030527_T001	SEC1 family transport protein SLY1	0.940606	1.02758	Other
Zm00001d021126	Zm00001d021126_T001	Ankyrin repeat domain-containing protein 2A	1.04904	1.1737	Other
Zm00001d039873	Zm00001d039873_T002	Pentatricopeptide repeat-containing protein chloroplastic	1.05409	0.863283	Other
Zm00001d023830	Zm00001d023830_T001	Fiber protein Fb19	1.0421	0.896237	Other
Zm00001d014192	Zm00001d014192_T001	ACT domain-containing protein ACR11	1.05218	1.1871	Plastid
Zm00001d037018	Zm00001d037018_T001	DUF538 family protein	0.910695	0.952968	Other
Zm00001d016995	Zm00001d016995_T001	Protein PHYLLO chloroplastic	0.968327	1.07179	Other
Zm00001d046855	Zm00001d046855_T001	GDP-L-fucose synthase 1	0.880106	1.18585	Other
Zm00001d038118	Zm00001d038118_T001	PAC	0.906534	0.779015	Other
Zm00001d041988	Zm00001d041988_T001	Antiporter/ drug transporter/ transporter	0.972506	1.05917	Other
Zm00001d042061	Zm00001d042061_T001	NADPH:quinone oxidoreductase	0.933818	1.37955	Plastid
Zm00001d048282	Zm00001d048282_T002	tubulin-tyrosine ligases;tubulin-tyrosine ligases	0.945038	0.888441	Other
Zm00001d022395	Zm00001d022395_T001	Rhythmically expressed protein	1.11072	1.07117	Other
Zm00001d007009	Zm00001d007009_T001	DNAJ heat shock N-terminal domain-containing protein	0.974699	1.1713	Other
[truncated: 8,142 more rows]
