# Supplementary material for: Plant height heterosis is quantitatively associated with expression levels of plastid ribosomal proteins
Source: Proc Natl Acad Sci U S A. 2021 Nov 15;118(47):e2109332118. doi: 10.1073/pnas.2109332118 (PMC8617506; doi:10.1073/pnas.2109332118)
Supplement: Supplementary File [file pnas.2109332118.sd02.xlsx]

## Sheet: legend
Dataset S2. Z-test scores for protein expression and correlations of the groups shown in Figures 1, 3, and 4.

## Sheet: SupplementalDataset2
variable	stat	value	figure
Hyb/HP_PhANGs	alternative	two.sided	Figure 1
Hyb/HP_PhANGs	conf.int1	0.323107	Figure 1
Hyb/HP_PhANGs	conf.int2	0.420178	Figure 1
Hyb/HP_PhANGs	estimate.mean of x	0.223128	Figure 1
Hyb/HP_PhANGs	estimate.mean of y	-0.148514	Figure 1
Hyb/HP_PhANGs	method	Two-sample z-Test	Figure 1
Hyb/HP_PhANGs	null.value.difference in means	0	Figure 1
Hyb/HP_PhANGs	p.value	6.53902e-51	Figure 1
Hyb/HP_PhANGs	statistic.z	15.0077	Figure 1
Hyb/HP_PhAPGs	alternative	two.sided	Figure 1
Hyb/HP_PhAPGs	conf.int1	0.372986	Figure 1
Hyb/HP_PhAPGs	conf.int2	0.484143	Figure 1
Hyb/HP_PhAPGs	estimate.mean of x	0.281176	Figure 1
Hyb/HP_PhAPGs	estimate.mean of y	-0.147388	Figure 1
Hyb/HP_PhAPGs	method	Two-sample z-Test	Figure 1
Hyb/HP_PhAPGs	null.value.difference in means	0	Figure 1
Hyb/HP_PhAPGs	p.value	1.32405e-51	Figure 1
Hyb/HP_PhAPGs	statistic.z	15.1133	Figure 1
Hyb/HP_NEplastidRibosome	alternative	two.sided	Figure 1
Hyb/HP_NEplastidRibosome	conf.int1	0.0940398	Figure 1
Hyb/HP_NEplastidRibosome	conf.int2	0.153232	Figure 1
Hyb/HP_NEplastidRibosome	estimate.mean of x	-0.0230326	Figure 1
Hyb/HP_NEplastidRibosome	estimate.mean of y	-0.146668	Figure 1
Hyb/HP_NEplastidRibosome	method	Two-sample z-Test	Figure 1
Hyb/HP_NEplastidRibosome	null.value.difference in means	0	Figure 1
Hyb/HP_NEplastidRibosome	p.value	2.66335e-16	Figure 1
Hyb/HP_NEplastidRibosome	statistic.z	8.18767	Figure 1
Hyb/HP_PEplastidRibosome	alternative	two.sided	Figure 1
Hyb/HP_PEplastidRibosome	conf.int1	0.0745595	Figure 1
Hyb/HP_PEplastidRibosome	conf.int2	0.146283	Figure 1
Hyb/HP_PEplastidRibosome	estimate.mean of x	-0.0359905	Figure 1
Hyb/HP_PEplastidRibosome	estimate.mean of y	-0.146412	Figure 1
Hyb/HP_PEplastidRibosome	method	Two-sample z-Test	Figure 1
Hyb/HP_PEplastidRibosome	null.value.difference in means	0	Figure 1
Hyb/HP_PEplastidRibosome	p.value	1.5909e-09	Figure 1
Hyb/HP_PEplastidRibosome	statistic.z	6.03487	Figure 1
Hyb/MP_PhANGs	alternative	two.sided	Figure 1
Hyb/MP_PhANGs	conf.int1	0.370743	Figure 1
Hyb/MP_PhANGs	conf.int2	0.468181	Figure 1
Hyb/MP_PhANGs	estimate.mean of x	0.409608	Figure 1
Hyb/MP_PhANGs	estimate.mean of y	-0.00985429	Figure 1
Hyb/MP_PhANGs	method	Two-sample z-Test	Figure 1
Hyb/MP_PhANGs	null.value.difference in means	0	Figure 1
Hyb/MP_PhANGs	p.value	6.87652e-64	Figure 1
Hyb/MP_PhANGs	statistic.z	16.875	Figure 1
Hyb/MP_PhAPGs	alternative	two.sided	Figure 1
Hyb/MP_PhAPGs	conf.int1	0.408669	Figure 1
Hyb/MP_PhAPGs	conf.int2	0.518809	Figure 1
Hyb/MP_PhAPGs	estimate.mean of x	0.45521	Figure 1
Hyb/MP_PhAPGs	estimate.mean of y	-0.00852884	Figure 1
Hyb/MP_PhAPGs	method	Two-sample z-Test	Figure 1
Hyb/MP_PhAPGs	null.value.difference in means	0	Figure 1
Hyb/MP_PhAPGs	p.value	3.39461e-61	Figure 1
Hyb/MP_PhAPGs	statistic.z	16.5047	Figure 1
Hyb/MP_NEplastidRibosome	alternative	two.sided	Figure 1
Hyb/MP_NEplastidRibosome	conf.int1	0.0916358	Figure 1
Hyb/MP_NEplastidRibosome	conf.int2	0.149545	Figure 1
Hyb/MP_NEplastidRibosome	estimate.mean of x	0.11289	Figure 1
Hyb/MP_NEplastidRibosome	estimate.mean of y	-0.00770029	Figure 1
Hyb/MP_NEplastidRibosome	method	Two-sample z-Test	Figure 1
Hyb/MP_NEplastidRibosome	null.value.difference in means	0	Figure 1
Hyb/MP_NEplastidRibosome	p.value	3.26987e-16	Figure 1
Hyb/MP_NEplastidRibosome	statistic.z	8.16293	Figure 1
Hyb/MP_PEplastidRibosome	alternative	two.sided	Figure 1
Hyb/MP_PEplastidRibosome	conf.int1	0.0724048	Figure 1
Hyb/MP_PEplastidRibosome	conf.int2	0.129845	Figure 1
Hyb/MP_PEplastidRibosome	estimate.mean of x	0.0936872	Figure 1
Hyb/MP_PEplastidRibosome	estimate.mean of y	-0.00743789	Figure 1
Hyb/MP_PEplastidRibosome	method	Two-sample z-Test	Figure 1
Hyb/MP_PEplastidRibosome	null.value.difference in means	0	Figure 1
Hyb/MP_PEplastidRibosome	p.value	5.16058e-12	Figure 1
Hyb/MP_PEplastidRibosome	statistic.z	6.90109	Figure 1
B73/Mo17_PhANGs	alternative	two.sided	Figure 1
B73/Mo17_PhANGs	conf.int1	0.287502	Figure 1
B73/Mo17_PhANGs	conf.int2	0.468955	Figure 1
B73/Mo17_PhANGs	estimate.mean of x	0.389799	Figure 1
B73/Mo17_PhANGs	estimate.mean of y	0.0115708	Figure 1
B73/Mo17_PhANGs	method	Two-sample z-Test	Figure 1
B73/Mo17_PhANGs	null.value.difference in means	0	Figure 1
B73/Mo17_PhANGs	p.value	3.06189e-16	Figure 1
B73/Mo17_PhANGs	statistic.z	8.17086	Figure 1
B73/Mo17_PhAPGs	alternative	two.sided	Figure 1
B73/Mo17_PhAPGs	conf.int1	0.320298	Figure 1
B73/Mo17_PhAPGs	conf.int2	0.402086	Figure 1
B73/Mo17_PhAPGs	estimate.mean of x	0.374115	Figure 1
B73/Mo17_PhAPGs	estimate.mean of y	0.0129234	Figure 1
B73/Mo17_PhAPGs	method	Two-sample z-Test	Figure 1
B73/Mo17_PhAPGs	null.value.difference in means	0	Figure 1
B73/Mo17_PhAPGs	p.value	3.87184e-67	Figure 1
B73/Mo17_PhAPGs	statistic.z	17.3112	Figure 1
B73/Mo17_NEplastidRibosome	alternative	two.sided	Figure 1
B73/Mo17_NEplastidRibosome	conf.int1	0.231897	Figure 1
B73/Mo17_NEplastidRibosome	conf.int2	0.304855	Figure 1
B73/Mo17_NEplastidRibosome	estimate.mean of x	0.281291	Figure 1
B73/Mo17_NEplastidRibosome	estimate.mean of y	0.012915	Figure 1
B73/Mo17_NEplastidRibosome	method	Two-sample z-Test	Figure 1
B73/Mo17_NEplastidRibosome	null.value.difference in means	0	Figure 1
B73/Mo17_NEplastidRibosome	p.value	3.90439e-47	Figure 1
B73/Mo17_NEplastidRibosome	statistic.z	14.4195	Figure 1
B73/Mo17_PEplastidRibosome	alternative	two.sided	Figure 1
B73/Mo17_PEplastidRibosome	conf.int1	0.223768	Figure 1
B73/Mo17_PEplastidRibosome	conf.int2	0.288106	Figure 1
B73/Mo17_PEplastidRibosome	estimate.mean of x	0.269378	Figure 1
B73/Mo17_PEplastidRibosome	estimate.mean of y	0.0134412	Figure 1
B73/Mo17_PEplastidRibosome	method	Two-sample z-Test	Figure 1
B73/Mo17_PEplastidRibosome	null.value.difference in means	0	Figure 1
B73/Mo17_PEplastidRibosome	p.value	8.0711e-55	Figure 1
B73/Mo17_PEplastidRibosome	statistic.z	15.5934	Figure 1
Alpha-linoleic acid metabolism	alternative	two.sided	Figure 3
Alpha-linoleic acid metabolism	conf.int1	-0.761443	Figure 3
Alpha-linoleic acid metabolism	conf.int2	-0.676266	Figure 3
Alpha-linoleic acid metabolism	data.name	tmt.RIL.6H.Hyb2MP.cor$cor[tmt.RIL.6H.Hyb2MP.cor$Gene %in% GOIs.cor[[i]]] and tmt.RIL.6H.Hyb2MP.cor$cor[!tmt.RIL.6H.Hyb2MP.cor$Gene %in% GOIs.cor[[i]]]	Figure 3
Alpha-linoleic acid metabolism	estimate.mean of x	-0.681766	Figure 3
Alpha-linoleic acid metabolism	estimate.mean of y	0.0370887	Figure 3
Alpha-linoleic acid metabolism	method	Two-sample z-Test	Figure 3
Alpha-linoleic acid metabolism	null.value.difference in means	0	Figure 3
Alpha-linoleic acid metabolism	p.value	5.29732e-240	Figure 3
Alpha-linoleic acid metabolism	statistic.z	-33.0825	Figure 3
Biosynthesis of secondary metabolites	alternative	two.sided	Figure 3
Biosynthesis of secondary metabolites	conf.int1	-0.700784	Figure 3
Biosynthesis of secondary metabolites	conf.int2	-0.647861	Figure 3
Biosynthesis of secondary metabolites	data.name	tmt.RIL.6H.Hyb2MP.cor$cor[tmt.RIL.6H.Hyb2MP.cor$Gene %in% GOIs.cor[[i]]] and tmt.RIL.6H.Hyb2MP.cor$cor[!tmt.RIL.6H.Hyb2MP.cor$Gene %in% GOIs.cor[[i]]]	Figure 3
Biosynthesis of secondary metabolites	estimate.mean of x	-0.627852	Figure 3
Biosynthesis of secondary metabolites	estimate.mean of y	0.0464703	Figure 3
Biosynthesis of secondary metabolites	method	Two-sample z-Test	Figure 3
Biosynthesis of secondary metabolites	null.value.difference in means	0	Figure 3
Biosynthesis of secondary metabolites	p.value	0	Figure 3
Biosynthesis of secondary metabolites	statistic.z	-49.9461	Figure 3
Protease	alternative	two.sided	Figure 3
Protease	conf.int1	-0.257141	Figure 3
Protease	conf.int2	0.102558	Figure 3
Protease	data.name	tmt.RIL.6H.Hyb2MP.cor$cor[tmt.RIL.6H.Hyb2MP.cor$Gene %in% GOIs.cor[[i]]] and tmt.RIL.6H.Hyb2MP.cor$cor[!tmt.RIL.6H.Hyb2MP.cor$Gene %in% GOIs.cor[[i]]]	Figure 3
Protease	estimate.mean of x	-0.0407653	Figure 3
Protease	estimate.mean of y	0.0365263	Figure 3
Protease	method	Two-sample z-Test	Figure 3
Protease	null.value.difference in means	0	Figure 3
Protease	p.value	0.399615	Figure 3
Protease	statistic.z	-0.842309	Figure 3
Oxidoreductase	alternative	two.sided	Figure 3
Oxidoreductase	conf.int1	-0.0737922	Figure 3
Oxidoreductase	conf.int2	0.126463	Figure 3
Oxidoreductase	data.name	tmt.RIL.6H.Hyb2MP.cor$cor[tmt.RIL.6H.Hyb2MP.cor$Gene %in% GOIs.cor[[i]]] and tmt.RIL.6H.Hyb2MP.cor$cor[!tmt.RIL.6H.Hyb2MP.cor$Gene %in% GOIs.cor[[i]]]	Figure 3
Oxidoreductase	estimate.mean of x	0.0619747	Figure 3
Oxidoreductase	estimate.mean of y	0.0356391	Figure 3
Oxidoreductase	method	Two-sample z-Test	Figure 3
Oxidoreductase	null.value.difference in means	0	Figure 3
Oxidoreductase	p.value	0.606197	Figure 3
Oxidoreductase	statistic.z	0.515509	Figure 3
Carbon fixation	alternative	two.sided	Figure 3
Carbon fixation	conf.int1	-0.152021	Figure 3
Carbon fixation	conf.int2	0.0675956	Figure 3
Carbon fixation	data.name	tmt.RIL.6H.Hyb2MP.cor$cor[tmt.RIL.6H.Hyb2MP.cor$Gene %in% GOIs.cor[[i]]] and tmt.RIL.6H.Hyb2MP.cor$cor[!tmt.RIL.6H.Hyb2MP.cor$Gene %in% GOIs.cor[[i]]]	Figure 3
Carbon fixation	estimate.mean of x	-0.00551949	Figure 3
Carbon fixation	estimate.mean of y	0.036693	Figure 3
Carbon fixation	method	Two-sample z-Test	Figure 3
Carbon fixation	null.value.difference in means	0	Figure 3
Carbon fixation	p.value	0.45118	Figure 3
Carbon fixation	statistic.z	-0.75345	Figure 3
PhAPGs	alternative	two.sided	Figure 3
PhAPGs	conf.int1	0.263823	Figure 3
PhAPGs	conf.int2	0.415646	Figure 3
PhAPGs	data.name	tmt.RIL.6H.Hyb2MP.cor$cor[tmt.RIL.6H.Hyb2MP.cor$Gene %in% GOIs.cor[[i]]] and tmt.RIL.6H.Hyb2MP.cor$cor[!tmt.RIL.6H.Hyb2MP.cor$Gene %in% GOIs.cor[[i]]]	Figure 3
PhAPGs	estimate.mean of x	0.373691	Figure 3
PhAPGs	estimate.mean of y	0.0339563	Figure 3
PhAPGs	method	Two-sample z-Test	Figure 3
PhAPGs	null.value.difference in means	0	Figure 3
PhAPGs	p.value	1.76123e-18	Figure 3
PhAPGs	statistic.z	8.77161	Figure 3
PhANGs	alternative	two.sided	Figure 3
PhANGs	conf.int1	0.17269	Figure 3
PhANGs	conf.int2	0.316678	Figure 3
PhANGs	data.name	tmt.RIL.6H.Hyb2MP.cor$cor[tmt.RIL.6H.Hyb2MP.cor$Gene %in% GOIs.cor[[i]]] and tmt.RIL.6H.Hyb2MP.cor$cor[!tmt.RIL.6H.Hyb2MP.cor$Gene %in% GOIs.cor[[i]]]	Figure 3
PhANGs	estimate.mean of x	0.277292	Figure 3
PhANGs	estimate.mean of y	0.0326083	Figure 3
PhANGs	method	Two-sample z-Test	Figure 3
PhANGs	null.value.difference in means	0	Figure 3
PhANGs	p.value	2.71496e-11	Figure 3
PhANGs	statistic.z	6.66126	Figure 3
PTAC	alternative	two.sided	Figure 3
PTAC	conf.int1	-0.158938	Figure 3
PTAC	conf.int2	0.556077	Figure 3
PTAC	data.name	tmt.RIL.6H.Hyb2MP.cor$cor[tmt.RIL.6H.Hyb2MP.cor$Gene %in% GOIs.cor[[i]]] and tmt.RIL.6H.Hyb2MP.cor$cor[!tmt.RIL.6H.Hyb2MP.cor$Gene %in% GOIs.cor[[i]]]	Figure 3
PTAC	estimate.mean of x	0.234181	Figure 3
PTAC	estimate.mean of y	0.0356111	Figure 3
PTAC	method	Two-sample z-Test	Figure 3
PTAC	null.value.difference in means	0	Figure 3
PTAC	p.value	0.276323	Figure 3
PTAC	statistic.z	1.08862	Figure 3
Protein biosynthesis	alternative	two.sided	Figure 3
Protein biosynthesis	conf.int1	0.175296	Figure 3
Protein biosynthesis	conf.int2	0.379024	Figure 3
Protein biosynthesis	data.name	tmt.RIL.6H.Hyb2MP.cor$cor[tmt.RIL.6H.Hyb2MP.cor$Gene %in% GOIs.cor[[i]]] and tmt.RIL.6H.Hyb2MP.cor$cor[!tmt.RIL.6H.Hyb2MP.cor$Gene %in% GOIs.cor[[i]]]	Figure 3
Protein biosynthesis	estimate.mean of x	0.309989	Figure 3
Protein biosynthesis	estimate.mean of y	0.0328295	Figure 3
Protein biosynthesis	method	Two-sample z-Test	Figure 3
Protein biosynthesis	null.value.difference in means	0	Figure 3
Protein biosynthesis	p.value	9.66975e-08	Figure 3
Protein biosynthesis	statistic.z	5.33282	Figure 3
TPR	alternative	two.sided	Figure 3
TPR	conf.int1	0.219559	Figure 3
TPR	conf.int2	0.511243	Figure 3
TPR	data.name	tmt.RIL.6H.Hyb2MP.cor$cor[tmt.RIL.6H.Hyb2MP.cor$Gene %in% GOIs.cor[[i]]] and tmt.RIL.6H.Hyb2MP.cor$cor[!tmt.RIL.6H.Hyb2MP.cor$Gene %in% GOIs.cor[[i]]]	Figure 3
TPR	estimate.mean of x	0.399396	Figure 3
TPR	estimate.mean of y	0.0339949	Figure 3
TPR	method	Two-sample z-Test	Figure 3
TPR	null.value.difference in means	0	Figure 3
TPR	p.value	9.07922e-07	Figure 3
TPR	statistic.z	4.91061	Figure 3
Cytosolic ribosome	alternative	two.sided	Figure 3
Cytosolic ribosome	conf.int1	0.448348	Figure 3
Cytosolic ribosome	conf.int2	0.572491	Figure 3
Cytosolic ribosome	data.name	tmt.RIL.6H.Hyb2MP.cor$cor[tmt.RIL.6H.Hyb2MP.cor$Gene %in% GOIs.cor[[i]]] and tmt.RIL.6H.Hyb2MP.cor$cor[!tmt.RIL.6H.Hyb2MP.cor$Gene %in% GOIs.cor[[i]]]	Figure 3
Cytosolic ribosome	estimate.mean of x	0.53629	Figure 3
Cytosolic ribosome	estimate.mean of y	0.025871	Figure 3
Cytosolic ribosome	method	Two-sample z-Test	Figure 3
Cytosolic ribosome	null.value.difference in means	0	Figure 3
Cytosolic ribosome	p.value	1.94195e-58	Figure 3
Cytosolic ribosome	statistic.z	16.1169	Figure 3
NE plastid ribosome	alternative	two.sided	Figure 3
NE plastid ribosome	conf.int1	0.650488	Figure 3
NE plastid ribosome	conf.int2	0.740807	Figure 3
NE plastid ribosome	data.name	tmt.RIL.6H.Hyb2MP.cor$cor[tmt.RIL.6H.Hyb2MP.cor$Gene %in% GOIs.cor[[i]]] and tmt.RIL.6H.Hyb2MP.cor$cor[!tmt.RIL.6H.Hyb2MP.cor$Gene %in% GOIs.cor[[i]]]	Figure 3
NE plastid ribosome	estimate.mean of x	0.726783	Figure 3
NE plastid ribosome	estimate.mean of y	0.0311357	Figure 3
NE plastid ribosome	method	Two-sample z-Test	Figure 3
NE plastid ribosome	null.value.difference in means	0	Figure 3
NE plastid ribosome	p.value	3.04732e-200	Figure 3
NE plastid ribosome	statistic.z	30.1917	Figure 3
PE plastid ribosome	alternative	two.sided	Figure 3
PE plastid ribosome	conf.int1	0.638483	Figure 3
PE plastid ribosome	conf.int2	0.768668	Figure 3
PE plastid ribosome	data.name	tmt.RIL.6H.Hyb2MP.cor$cor[tmt.RIL.6H.Hyb2MP.cor$Gene %in% GOIs.cor[[i]]] and tmt.RIL.6H.Hyb2MP.cor$cor[!tmt.RIL.6H.Hyb2MP.cor$Gene %in% GOIs.cor[[i]]]	Figure 3
PE plastid ribosome	estimate.mean of x	0.736393	Figure 3
PE plastid ribosome	estimate.mean of y	0.0328177	Figure 3
PE plastid ribosome	method	Two-sample z-Test	Figure 3
PE plastid ribosome	null.value.difference in means	0	Figure 3
PE plastid ribosome	p.value	1.31017e-99	Figure 3
PE plastid ribosome	statistic.z	21.1851	Figure 3
Cytosolic ribosome	alternative	two.sided	Figure 4
Cytosolic ribosome	conf.int1	0.175541	Figure 4
Cytosolic ribosome	conf.int2	0.226289	Figure 4
Cytosolic ribosome	data.name	tmt.acs$l2.ACS.B73[tmt.acs$Gene %in% GOIs.acs[[i]]] and tmt.acs$l2.ACS.B73[!tmt.acs$Gene %in% GOIs.acs[[i]]]	Figure 4
Cytosolic ribosome	estimate.mean of x	0.205134	Figure 4
Cytosolic ribosome	estimate.mean of y	0.00421917	Figure 4
Cytosolic ribosome	method	Two-sample z-Test	Figure 4
Cytosolic ribosome	null.value.difference in means	0	Figure 4
Cytosolic ribosome	p.value	2.56852e-54	Figure 4
Cytosolic ribosome	statistic.z	15.5193	Figure 4
PhANGs	alternative	two.sided	Figure 4
PhANGs	conf.int1	-0.0128564	Figure 4
PhANGs	conf.int2	0.0627528	Figure 4
PhANGs	data.name	tmt.acs$l2.ACS.B73[tmt.acs$Gene %in% GOIs.acs[[i]]] and tmt.acs$l2.ACS.B73[!tmt.acs$Gene %in% GOIs.acs[[i]]]	Figure 4
PhANGs	estimate.mean of x	0.0316216	Figure 4
PhANGs	estimate.mean of y	0.00667337	Figure 4
PhANGs	method	Two-sample z-Test	Figure 4
PhANGs	null.value.difference in means	0	Figure 4
PhANGs	p.value	0.195863	Figure 4
PhANGs	statistic.z	1.29343	Figure 4
PhAPGs	alternative	two.sided	Figure 4
PhAPGs	conf.int1	-0.0133985	Figure 4
PhAPGs	conf.int2	0.055692	Figure 4
PhAPGs	data.name	tmt.acs$l2.ACS.B73[tmt.acs$Gene %in% GOIs.acs[[i]]] and tmt.acs$l2.ACS.B73[!tmt.acs$Gene %in% GOIs.acs[[i]]]	Figure 4
PhAPGs	estimate.mean of x	0.0279374	Figure 4
PhAPGs	estimate.mean of y	0.00679067	Figure 4
PhAPGs	method	Two-sample z-Test	Figure 4
PhAPGs	null.value.difference in means	0	Figure 4
PhAPGs	p.value	0.230224	Figure 4
PhAPGs	statistic.z	1.19978	Figure 4
NE plastid ribosome	alternative	two.sided	Figure 4
NE plastid ribosome	conf.int1	0.165168	Figure 4
NE plastid ribosome	conf.int2	0.250714	Figure 4
NE plastid ribosome	data.name	tmt.acs$l2.ACS.B73[tmt.acs$Gene %in% GOIs.acs[[i]]] and tmt.acs$l2.ACS.B73[!tmt.acs$Gene %in% GOIs.acs[[i]]]	Figure 4
NE plastid ribosome	estimate.mean of x	0.214008	Figure 4
NE plastid ribosome	estimate.mean of y	0.00606722	Figure 4
NE plastid ribosome	method	Two-sample z-Test	Figure 4
NE plastid ribosome	null.value.difference in means	0	Figure 4
NE plastid ribosome	p.value	1.59798e-21	Figure 4
NE plastid ribosome	statistic.z	9.52835	Figure 4
PE plastid ribosome	alternative	two.sided	Figure 4
PE plastid ribosome	conf.int1	0.193475	Figure 4
PE plastid ribosome	conf.int2	0.258523	Figure 4
PE plastid ribosome	data.name	tmt.acs$l2.ACS.B73[tmt.acs$Gene %in% GOIs.acs[[i]]] and tmt.acs$l2.ACS.B73[!tmt.acs$Gene %in% GOIs.acs[[i]]]	Figure 4
PE plastid ribosome	estimate.mean of x	0.232372	Figure 4
PE plastid ribosome	estimate.mean of y	0.00637265	Figure 4
PE plastid ribosome	method	Two-sample z-Test	Figure 4
PE plastid ribosome	null.value.difference in means	0	Figure 4
PE plastid ribosome	p.value	3.08074e-42	Figure 4
PE plastid ribosome	statistic.z	13.6192	Figure 4
Ethylene biosynthesis	alternative	two.sided	Figure 4
Ethylene biosynthesis	conf.int1	-0.316745	Figure 4
Ethylene biosynthesis	conf.int2	0.0211714	Figure 4
Ethylene biosynthesis	data.name	tmt.acs$l2.ACS.B73[tmt.acs$Gene %in% GOIs.acs[[i]]] and tmt.acs$l2.ACS.B73[!tmt.acs$Gene %in% GOIs.acs[[i]]]	Figure 4
Ethylene biosynthesis	estimate.mean of x	-0.140742	Figure 4
Ethylene biosynthesis	estimate.mean of y	0.00704511	Figure 4
Ethylene biosynthesis	method	Two-sample z-Test	Figure 4
Ethylene biosynthesis	null.value.difference in means	0	Figure 4
Ethylene biosynthesis	p.value	0.0864608	Figure 4
Ethylene biosynthesis	statistic.z	-1.71437	Figure 4
