# Supplementary material for: Plant height heterosis is quantitatively associated with expression levels of plastid ribosomal proteins
Source: Proc Natl Acad Sci U S A. 2021 Nov 15;118(47):e2109332118. doi: 10.1073/pnas.2109332118 (PMC8617506; doi:10.1073/pnas.2109332118)
Supplement: Supplementary File [file pnas.2109332118.sd03.xlsx]

## Sheet: Legend
Dataset S3. Chromosomal breakpoints of the RILs and their hybrids. Chromosome (column B), starting base pair (column C), ending base pair (column D), and genotype (columnE, a=B73, b=Mo17, h=heterozygous) are provided

## Sheet: DatasetS3
sid	chrom	start	end	gt
B73_2	B01	0	306921249	a
B73_1	B01	0	306921249	a
B73_4	B01	0	306921249	a
B73_3	B01	0	306921249	a
BxM_1	B01	0	8122554	h
BxM_1	B01	8122554	8158194	a
BxM_1	B01	8158194	29987286	h
BxM_1	B01	29987286	30018207	b
BxM_1	B01	30018207	34223541	h
BxM_1	B01	34223541	34898114	b
BxM_1	B01	34898114	53178750	h
BxM_1	B01	53178750	53394250	a
BxM_1	B01	53394250	59134523	h
BxM_1	B01	59134523	60748415	a
BxM_1	B01	60748415	64476460	h
BxM_1	B01	64476460	64754346	a
BxM_1	B01	64754346	64855040	h
BxM_1	B01	64855040	64986905	a
BxM_1	B01	64986905	121115133	h
BxM_1	B01	121115133	121352879	b
BxM_1	B01	121352879	121976083	a
BxM_1	B01	121976083	157832215	h
BxM_1	B01	157832215	158031971	b
BxM_1	B01	158031971	166624367	h
BxM_1	B01	166624367	166761371	a
BxM_1	B01	166761371	186733274	h
BxM_1	B01	186733274	186792575	b
BxM_1	B01	186792575	192616065	h
BxM_1	B01	192616065	192758492	a
BxM_1	B01	192758492	209098544	h
BxM_1	B01	209098544	209155178	b
BxM_1	B01	209155178	225831441	h
BxM_1	B01	225831441	226429189	a
BxM_1	B01	226429189	236073784	h
BxM_1	B01	236073784	236452535	a
BxM_1	B01	236452535	239461429	h
BxM_1	B01	239461429	239610335	a
BxM_1	B01	239610335	247476247	h
BxM_1	B01	247476247	249307631	a
BxM_1	B01	249307631	249769361	h
BxM_1	B01	249769361	250032588	a
BxM_1	B01	250032588	272192625	h
BxM_1	B01	272192625	272329898	a
BxM_1	B01	272329898	277056647	h
BxM_1	B01	277056647	277131416	a
BxM_1	B01	277131416	283888551	h
BxM_1	B01	283888551	284067102	b
BxM_1	B01	284067102	284352862	h
BxM_1	B01	284352862	284546804	a
BxM_1	B01	284546804	306921249	h
BxM_2	B01	0	29987606	h
BxM_2	B01	29987606	30019069	b
BxM_2	B01	30019069	34852410	h
BxM_2	B01	34852410	34898241	b
BxM_2	B01	34898241	53177973	h
BxM_2	B01	53177973	53368599	a
BxM_2	B01	53368599	64852968	h
BxM_2	B01	64852968	64972207	a
BxM_2	B01	64972207	98589676	h
BxM_2	B01	98589676	98960864	a
BxM_2	B01	98960864	121924907	h
BxM_2	B01	121924907	121978107	a
BxM_2	B01	121978107	157923811	h
BxM_2	B01	157923811	158031862	b
BxM_2	B01	158031862	183230737	h
BxM_2	B01	183230737	183599149	b
BxM_2	B01	183599149	183878288	a
BxM_2	B01	183878288	186733476	h
BxM_2	B01	186733476	186793243	b
BxM_2	B01	186793243	209098831	h
BxM_2	B01	209098831	209149580	b
BxM_2	B01	209149580	216172903	h
BxM_2	B01	216172903	216314865	a
BxM_2	B01	216314865	239461496	h
BxM_2	B01	239461496	239610335	a
BxM_2	B01	239610335	249819153	h
BxM_2	B01	249819153	250040192	a
BxM_2	B01	250040192	284352852	h
BxM_2	B01	284352852	284540480	a
BxM_2	B01	284540480	306921249	h
BxM_3	B01	0	19024462	h
BxM_3	B01	19024462	19663176	a
BxM_3	B01	19663176	53178836	h
BxM_3	B01	53178836	53309162	a
BxM_3	B01	53309162	64855222	h
BxM_3	B01	64855222	64982833	a
BxM_3	B01	64982833	73245591	h
BxM_3	B01	73245591	73401200	a
BxM_3	B01	73401200	73443485	b
BxM_3	B01	73443485	76527058	h
BxM_3	B01	76527058	76608539	b
BxM_3	B01	76608539	85560264	h
BxM_3	B01	85560264	85781209	b
BxM_3	B01	85781209	121534097	h
BxM_3	B01	121534097	122050792	a
BxM_3	B01	122050792	157923811	h
BxM_3	B01	157923811	158031862	b
BxM_3	B01	158031862	166624367	h
BxM_3	B01	166624367	166757604	a
BxM_3	B01	166757604	186733091	h
BxM_3	B01	186733091	186793161	b
BxM_3	B01	186793161	192619158	h
BxM_3	B01	192619158	192758492	a
BxM_3	B01	192758492	207527474	h
BxM_3	B01	207527474	207591355	a
BxM_3	B01	207591355	209098544	h
BxM_3	B01	209098544	209141697	b
BxM_3	B01	209141697	236001701	h
BxM_3	B01	236001701	236161864	a
BxM_3	B01	236161864	249769449	h
BxM_3	B01	249769449	249897929	a
BxM_3	B01	249897929	284352852	h
BxM_3	B01	284352852	284545534	a
BxM_3	B01	284545534	306921249	h
M0014_1	B01	0	6606803	a
M0014_1	B01	6606803	6772071	b
M0014_1	B01	6772071	17187576	a
M0014_1	B01	17187576	19024652	h
M0014_1	B01	19024652	20536650	a
M0014_1	B01	20536650	21981388	h
M0014_1	B01	21981388	22121067	a
M0014_1	B01	22121067	22263398	b
M0014_1	B01	22263398	23004653	a
M0014_1	B01	23004653	23604968	h
M0014_1	B01	23604968	24565006	a
M0014_1	B01	24565006	39490441	b
M0014_1	B01	39490441	43328387	h
M0014_1	B01	43328387	44530875	a
M0014_1	B01	44530875	46965043	h
M0014_1	B01	46965043	49091009	a
M0014_1	B01	49091009	52172722	h
M0014_1	B01	52172722	54377908	a
M0014_1	B01	54377908	55457327	h
M0014_1	B01	55457327	57594836	a
M0014_1	B01	57594836	59113525	h
M0014_1	B01	59113525	61494886	a
M0014_1	B01	61494886	63574369	h
M0014_1	B01	63574369	64754143	a
M0014_1	B01	64754143	64855040	h
M0014_1	B01	64855040	64987553	a
M0014_1	B01	64987553	65648248	h
M0014_1	B01	65648248	67960796	a
M0014_1	B01	67960796	68892791	h
M0014_1	B01	68892791	69750047	a
M0014_1	B01	69750047	73452512	h
M0014_1	B01	73452512	75899843	a
M0014_1	B01	75899843	84585207	h
M0014_1	B01	84585207	85773575	a
M0014_1	B01	85773575	87475011	h
M0014_1	B01	87475011	88198518	a
M0014_1	B01	88198518	98592803	h
M0014_1	B01	98592803	105550263	a
M0014_1	B01	105550263	115181165	h
M0014_1	B01	115181165	117164734	a
M0014_1	B01	117164734	121181632	b
M0014_1	B01	121181632	189129645	a
M0014_1	B01	189129645	189290740	h
M0014_1	B01	189290740	191327867	a
M0014_1	B01	191327867	192615740	h
M0014_1	B01	192615740	193254597	a
M0014_1	B01	193254597	195675335	h
M0014_1	B01	195675335	196866079	a
M0014_1	B01	196866079	198295175	h
M0014_1	B01	198295175	198619709	a
M0014_1	B01	198619709	200687018	h
M0014_1	B01	200687018	202756968	a
M0014_1	B01	202756968	203133348	h
M0014_1	B01	203133348	216212726	b
M0014_1	B01	216212726	220640763	h
M0014_1	B01	220640763	220721755	a
M0014_1	B01	220721755	225707115	h
M0014_1	B01	225707115	226430883	a
M0014_1	B01	226430883	226777509	h
M0014_1	B01	226777509	227449547	b
M0014_1	B01	227449547	228064142	h
M0014_1	B01	228064142	228416805	a
M0014_1	B01	228416805	233135540	h
M0014_1	B01	233135540	233392661	a
M0014_1	B01	233392661	233658745	h
M0014_1	B01	233658745	236444292	a
M0014_1	B01	236444292	237900236	h
M0014_1	B01	237900236	240624143	a
M0014_1	B01	240624143	245012947	h
M0014_1	B01	245012947	245862015	a
M0014_1	B01	245862015	246561227	h
M0014_1	B01	246561227	249337102	a
M0014_1	B01	249337102	249768952	h
M0014_1	B01	249768952	250184356	a
M0014_1	B01	250184356	254401363	h
M0014_1	B01	254401363	255087435	a
M0014_1	B01	255087435	258066648	h
M0014_1	B01	258066648	259428852	a
M0014_1	B01	259428852	262544273	h
M0014_1	B01	262544273	263512870	a
M0014_1	B01	263512870	263679434	h
M0014_1	B01	263679434	264697743	a
M0014_1	B01	264697743	266464526	h
M0014_1	B01	266464526	267500620	a
M0014_1	B01	267500620	272192625	h
M0014_1	B01	272192625	272915968	a
M0014_1	B01	272915968	276520173	h
M0014_1	B01	276520173	285630237	b
M0014_1	B01	285630237	286981066	h
M0014_1	B01	286981066	287802873	a
M0014_1	B01	287802873	290261042	h
M0014_1	B01	290261042	290659839	a
M0014_1	B01	290659839	291835289	h
M0014_1	B01	291835289	298530734	b
M0014_1	B01	298530734	306921249	h
M0014_3	B01	0	18915244	a
M0014_3	B01	18915244	19023210	b
M0014_3	B01	19023210	22121067	a
M0014_3	B01	22121067	22263370	b
M0014_3	B01	22263370	24672916	a
M0014_3	B01	24672916	39490294	b
M0014_3	B01	39490294	81920537	a
M0014_3	B01	81920537	82029419	b
M0014_3	B01	82029419	121115133	a
M0014_3	B01	121115133	121352879	b
M0014_3	B01	121352879	189129645	a
M0014_3	B01	189129645	189290740	h
M0014_3	B01	189290740	203133348	a
M0014_3	B01	203133348	216351450	b
M0014_3	B01	216351450	226769741	a
M0014_3	B01	226769741	227449390	b
M0014_3	B01	227449390	271398359	a
M0014_3	B01	271398359	271704622	b
M0014_3	B01	271704622	276738025	a
M0014_3	B01	276738025	285650577	b
M0014_3	B01	285650577	289615621	a
M0014_3	B01	289615621	289948131	b
M0014_3	B01	289948131	291110630	a
M0014_3	B01	291110630	306921249	b
M0014_2	B01	0	18915244	a
M0014_2	B01	18915244	19023210	b
M0014_2	B01	19023210	22121067	a
M0014_2	B01	22121067	22263370	b
M0014_2	B01	22263370	24565921	a
M0014_2	B01	24565921	39490087	b
M0014_2	B01	39490087	81920537	a
M0014_2	B01	81920537	82029462	b
M0014_2	B01	82029462	121115133	a
M0014_2	B01	121115133	121172898	b
M0014_2	B01	121172898	146629789	a
M0014_2	B01	146629789	147206257	b
M0014_2	B01	147206257	203133348	a
M0014_2	B01	203133348	216361677	b
M0014_2	B01	216361677	226769327	a
M0014_2	B01	226769327	227449390	b
M0014_2	B01	227449390	271295992	a
M0014_2	B01	271295992	271704622	h
M0014_2	B01	271704622	275956541	a
M0014_2	B01	275956541	285488903	b
M0014_2	B01	285488903	289615621	a
M0014_2	B01	289615621	289948131	b
M0014_2	B01	289948131	291110630	a
M0014_2	B01	291110630	306921249	b
M0014_4	B01	0	18915244	a
M0014_4	B01	18915244	19023210	b
M0014_4	B01	19023210	22121067	a
M0014_4	B01	22121067	22263554	b
M0014_4	B01	22263554	24565006	a
M0014_4	B01	24565006	39490344	b
M0014_4	B01	39490344	81920537	a
M0014_4	B01	81920537	82029777	b
M0014_4	B01	82029777	121115133	a
M0014_4	B01	121115133	121172898	b
M0014_4	B01	121172898	203133348	a
M0014_4	B01	203133348	217179562	b
M0014_4	B01	217179562	226769327	a
M0014_4	B01	226769327	227449390	b
M0014_4	B01	227449390	272135581	a
M0014_4	B01	272135581	272189960	b
M0014_4	B01	272189960	276738025	a
M0014_4	B01	276738025	285630237	b
M0014_4	B01	285630237	289615621	a
M0014_4	B01	289615621	289948131	b
M0014_4	B01	289948131	291110630	a
M0014_4	B01	291110630	306921249	b
M0014xB73_1	B01	0	18915244	a
M0014xB73_1	B01	18915244	19023210	b
M0014xB73_1	B01	19023210	22121067	a
M0014xB73_1	B01	22121067	22263370	b
M0014xB73_1	B01	22263370	24672916	a
M0014xB73_1	B01	24672916	29987110	h
M0014xB73_1	B01	29987110	30018207	b
M0014xB73_1	B01	30018207	39490294	h
M0014xB73_1	B01	39490294	81920537	a
M0014xB73_1	B01	81920537	82029419	b
M0014xB73_1	B01	82029419	117372451	a
M0014xB73_1	B01	117372451	121173014	b
M0014xB73_1	B01	121173014	203133348	a
M0014xB73_1	B01	203133348	209098544	h
M0014xB73_1	B01	209098544	209155385	b
M0014xB73_1	B01	209155385	216212726	h
M0014xB73_1	B01	216212726	226868189	a
M0014xB73_1	B01	226868189	227449390	h
M0014xB73_1	B01	227449390	275956569	a
M0014xB73_1	B01	275956569	277056632	h
M0014xB73_1	B01	277056632	277131416	a
M0014xB73_1	B01	277131416	284352852	h
M0014xB73_1	B01	284352852	284494613	a
M0014xB73_1	B01	284494613	285342930	h
M0014xB73_1	B01	285342930	291110630	a
M0014xB73_1	B01	291110630	306921249	h
M0014xB73_3	B01	0	18915244	a
M0014xB73_3	B01	18915244	19023210	b
M0014xB73_3	B01	19023210	22120874	a
M0014xB73_3	B01	22120874	22263370	b
M0014xB73_3	B01	22263370	24672916	a
M0014xB73_3	B01	24672916	29987110	h
M0014xB73_3	B01	29987110	30018207	b
M0014xB73_3	B01	30018207	39490294	h
M0014xB73_3	B01	39490294	81920537	a
M0014xB73_3	B01	81920537	82029419	b
M0014xB73_3	B01	82029419	121115276	a
M0014xB73_3	B01	121115276	121173761	b
M0014xB73_3	B01	121173761	189202557	a
M0014xB73_3	B01	189202557	189290740	h
M0014xB73_3	B01	189290740	203133348	a
M0014xB73_3	B01	203133348	209099065	h
M0014xB73_3	B01	209099065	209155178	b
M0014xB73_3	B01	209155178	216172195	h
M0014xB73_3	B01	216172195	226777509	a
M0014xB73_3	B01	226777509	227433737	h
M0014xB73_3	B01	227433737	276520846	a
M0014xB73_3	B01	276520846	277025030	h
M0014xB73_3	B01	277025030	277131416	a
M0014xB73_3	B01	277131416	284352797	h
M0014xB73_3	B01	284352797	284541956	a
M0014xB73_3	B01	284541956	285488646	h
M0014xB73_3	B01	285488646	291110630	a
M0014xB73_3	B01	291110630	306921249	h
M0014xB73_2	B01	0	18915244	a
M0014xB73_2	B01	18915244	19023210	b
M0014xB73_2	B01	19023210	22120874	a
M0014xB73_2	B01	22120874	22263370	b
M0014xB73_2	B01	22263370	24672916	a
M0014xB73_2	B01	24672916	29987110	h
M0014xB73_2	B01	29987110	30018771	b
M0014xB73_2	B01	30018771	39464019	h
M0014xB73_2	B01	39464019	76857959	a
M0014xB73_2	B01	76857959	77690017	h
M0014xB73_2	B01	77690017	81920537	a
M0014xB73_2	B01	81920537	82029462	b
M0014xB73_2	B01	82029462	117372451	a
M0014xB73_2	B01	117372451	121173830	b
M0014xB73_2	B01	121173830	203133348	a
M0014xB73_2	B01	203133348	209098831	h
M0014xB73_2	B01	209098831	209151549	b
M0014xB73_2	B01	209151549	216212588	h
M0014xB73_2	B01	216212588	226868189	a
M0014xB73_2	B01	226868189	227433952	h
M0014xB73_2	B01	227433952	275956306	a
M0014xB73_2	B01	275956306	284352852	h
M0014xB73_2	B01	284352852	284540190	a
M0014xB73_2	B01	284540190	285630237	h
M0014xB73_2	B01	285630237	291357148	a
M0014xB73_2	B01	291357148	306921249	h
M0014xMo17_1	B01	0	24671947	h
M0014xMo17_1	B01	24671947	39489236	b
M0014xMo17_1	B01	39489236	53178836	h
M0014xMo17_1	B01	53178836	53368032	a
M0014xMo17_1	B01	53368032	64855808	h
M0014xMo17_1	B01	64855808	64972037	a
M0014xMo17_1	B01	64972037	107726820	h
M0014xMo17_1	B01	107726820	107762859	b
M0014xMo17_1	B01	107762859	121115133	h
M0014xMo17_1	B01	121115133	121172388	b
M0014xMo17_1	B01	121172388	121977581	a
M0014xMo17_1	B01	121977581	157831958	h
M0014xMo17_1	B01	157831958	158031837	b
M0014xMo17_1	B01	158031837	203133348	h
M0014xMo17_1	B01	203133348	216363861	b
M0014xMo17_1	B01	216363861	226863364	h
M0014xMo17_1	B01	226863364	227449547	b
M0014xMo17_1	B01	227449547	236109364	h
M0014xMo17_1	B01	236109364	236243791	a
M0014xMo17_1	B01	236243791	239461355	h
M0014xMo17_1	B01	239461355	240600813	a
M0014xMo17_1	B01	240600813	249819153	h
M0014xMo17_1	B01	249819153	249920312	a
M0014xMo17_1	B01	249920312	276561130	h
M0014xMo17_1	B01	276561130	285488646	b
M0014xMo17_1	B01	285488646	291513949	h
M0014xMo17_1	B01	291513949	306921249	b
M0014xB73_4	B01	0	18915244	a
M0014xB73_4	B01	18915244	18955436	b
M0014xB73_4	B01	18955436	22121067	a
M0014xB73_4	B01	22121067	22263370	b
M0014xB73_4	B01	22263370	24589942	a
M0014xB73_4	B01	24589942	29987110	h
M0014xB73_4	B01	29987110	30030509	b
M0014xB73_4	B01	30030509	39490108	h
M0014xB73_4	B01	39490108	81920563	a
M0014xB73_4	B01	81920563	82029462	b
M0014xB73_4	B01	82029462	121115133	a
M0014xB73_4	B01	121115133	121173014	b
M0014xB73_4	B01	121173014	203133348	a
M0014xB73_4	B01	203133348	209099862	h
M0014xB73_4	B01	209099862	209155000	b
M0014xB73_4	B01	209155000	216212642	h
M0014xB73_4	B01	216212642	226868189	a
M0014xB73_4	B01	226868189	227449390	h
M0014xB73_4	B01	227449390	276740557	a
M0014xB73_4	B01	276740557	284336311	h
M0014xB73_4	B01	284336311	284540480	a
M0014xB73_4	B01	284540480	285488903	h
M0014xB73_4	B01	285488903	291110630	a
M0014xB73_4	B01	291110630	306921249	h
M0014xMo17_2	B01	0	9423314	h
M0014xMo17_2	B01	9423314	9488662	a
M0014xMo17_2	B01	9488662	24672916	h
M0014xMo17_2	B01	24672916	39490933	b
M0014xMo17_2	B01	39490933	53302261	h
M0014xMo17_2	B01	53302261	53368599	a
M0014xMo17_2	B01	53368599	64855040	h
M0014xMo17_2	B01	64855040	64972037	a
M0014xMo17_2	B01	64972037	75704274	h
M0014xMo17_2	B01	75704274	75798534	a
M0014xMo17_2	B01	75798534	107727307	h
M0014xMo17_2	B01	107727307	107762915	b
M0014xMo17_2	B01	107762915	117193652	h
M0014xMo17_2	B01	117193652	121172388	b
M0014xMo17_2	B01	121172388	122023031	a
M0014xMo17_2	B01	122023031	157923811	h
M0014xMo17_2	B01	157923811	158031971	b
M0014xMo17_2	B01	158031971	169642847	h
M0014xMo17_2	B01	169642847	170808346	b
M0014xMo17_2	B01	170808346	186733253	h
M0014xMo17_2	B01	186733253	186793161	b
M0014xMo17_2	B01	186793161	203133348	h
M0014xMo17_2	B01	203133348	216313432	b
M0014xMo17_2	B01	216313432	226769327	h
M0014xMo17_2	B01	226769327	227433984	b
M0014xMo17_2	B01	227433984	239461215	h
M0014xMo17_2	B01	239461215	239577998	a
M0014xMo17_2	B01	239577998	275956600	h
M0014xMo17_2	B01	275956600	285425452	b
M0014xMo17_2	B01	285425452	291770435	h
M0014xMo17_2	B01	291770435	306921249	b
M0014xMo17_3	B01	0	24672916	h
M0014xMo17_3	B01	24672916	39462184	b
M0014xMo17_3	B01	39462184	64857990	h
M0014xMo17_3	B01	64857990	64972207	a
M0014xMo17_3	B01	64972207	107686242	h
M0014xMo17_3	B01	107686242	107762843	b
M0014xMo17_3	B01	107762843	121924931	h
M0014xMo17_3	B01	121924931	121975365	a
M0014xMo17_3	B01	121975365	143752180	h
M0014xMo17_3	B01	143752180	143971329	a
M0014xMo17_3	B01	143971329	157923811	h
M0014xMo17_3	B01	157923811	158031889	b
M0014xMo17_3	B01	158031889	192616065	h
M0014xMo17_3	B01	192616065	192758492	a
M0014xMo17_3	B01	192758492	203133348	h
M0014xMo17_3	B01	203133348	216316163	b
M0014xMo17_3	B01	216316163	226769381	h
M0014xMo17_3	B01	226769381	227433737	b
M0014xMo17_3	B01	227433737	239461304	h
M0014xMo17_3	B01	239461304	240642401	a
M0014xMo17_3	B01	240642401	249819153	h
M0014xMo17_3	B01	249819153	250032588	a
M0014xMo17_3	B01	250032588	276738025	h
M0014xMo17_3	B01	276738025	285630237	b
M0014xMo17_3	B01	285630237	291770062	h
M0014xMo17_3	B01	291770062	306921249	b
M0014xMo17_4	B01	0	24672916	h
M0014xMo17_4	B01	24672916	39490344	b
M0014xMo17_4	B01	39490344	53300603	h
M0014xMo17_4	B01	53300603	53366934	a
M0014xMo17_4	B01	53366934	64855875	h
M0014xMo17_4	B01	64855875	64972037	a
M0014xMo17_4	B01	64972037	107686242	h
M0014xMo17_4	B01	107686242	107762859	b
M0014xMo17_4	B01	107762859	117362735	h
M0014xMo17_4	B01	117362735	121172658	b
M0014xMo17_4	B01	121172658	121981049	a
M0014xMo17_4	B01	121981049	157923811	h
M0014xMo17_4	B01	157923811	158031971	b
M0014xMo17_4	B01	158031971	170769148	h
M0014xMo17_4	B01	170769148	170805768	b
M0014xMo17_4	B01	170805768	177977602	h
M0014xMo17_4	B01	177977602	178717067	b
M0014xMo17_4	B01	178717067	183205194	h
M0014xMo17_4	B01	183205194	183241350	a
M0014xMo17_4	B01	183241350	183599149	b
M0014xMo17_4	B01	183599149	186733091	h
M0014xMo17_4	B01	186733091	186793161	b
M0014xMo17_4	B01	186793161	203133348	h
M0014xMo17_4	B01	203133348	216361112	b
M0014xMo17_4	B01	216361112	226868189	h
M0014xMo17_4	B01	226868189	227553671	b
M0014xMo17_4	B01	227553671	236068330	h
M0014xMo17_4	B01	236068330	236243791	a
M0014xMo17_4	B01	236243791	239461496	h
M0014xMo17_4	B01	239461496	239573185	a
M0014xMo17_4	B01	239573185	248315873	h
M0014xMo17_4	B01	248315873	249315105	a
M0014xMo17_4	B01	249315105	249819153	h
M0014xMo17_4	B01	249819153	250032588	a
M0014xMo17_4	B01	250032588	275956641	h
M0014xMo17_4	B01	275956641	285488646	b
M0014xMo17_4	B01	285488646	291835289	h
M0014xMo17_4	B01	291835289	306921249	b
M0016_1	B01	0	6551624	a
M0016_1	B01	6551624	6772071	b
M0016_1	B01	6772071	19656785	a
M0016_1	B01	19656785	39563916	b
M0016_1	B01	39563916	71155623	a
M0016_1	B01	71155623	175262771	b
M0016_1	B01	175262771	180391803	a
M0016_1	B01	180391803	190182731	b
M0016_1	B01	190182731	209575094	a
M0016_1	B01	209575094	218050478	b
M0016_1	B01	218050478	253162796	a
M0016_1	B01	253162796	268064804	b
M0016_1	B01	268064804	273087367	a
M0016_1	B01	273087367	284854943	b
M0016_1	B01	284854943	288340247	a
M0016_1	B01	288340247	288410564	b
M0016_1	B01	288410564	292906441	a
M0016_1	B01	292906441	302529430	b
M0016_1	B01	302529430	305860597	a
M0016_1	B01	305860597	305907687	b
M0016_1	B01	305907687	306921249	a
M0016_2	B01	0	6552970	a
M0016_2	B01	6552970	6772071	b
M0016_2	B01	6772071	19656785	a
M0016_2	B01	19656785	39563364	b
M0016_2	B01	39563364	71155623	a
M0016_2	B01	71155623	175262771	b
M0016_2	B01	175262771	180447198	a
M0016_2	B01	180447198	190182252	b
M0016_2	B01	190182252	209575094	a
M0016_2	B01	209575094	218050106	b
M0016_2	B01	218050106	253162959	a
M0016_2	B01	253162959	268008889	b
M0016_2	B01	268008889	273087367	a
M0016_2	B01	273087367	284854943	b
M0016_2	B01	284854943	288340247	a
M0016_2	B01	288340247	288410797	b
M0016_2	B01	288410797	292906441	a
M0016_2	B01	292906441	302529430	b
M0016_2	B01	302529430	305736296	a
M0016_2	B01	305736296	305907687	b
M0016_2	B01	305907687	306921249	a
M0016_3	B01	0	6553995	a
M0016_3	B01	6553995	6772071	b
M0016_3	B01	6772071	19656785	a
M0016_3	B01	19656785	39564246	b
M0016_3	B01	39564246	71155623	a
M0016_3	B01	71155623	175261792	b
M0016_3	B01	175261792	180447198	a
M0016_3	B01	180447198	190182138	b
M0016_3	B01	190182138	209550415	a
M0016_3	B01	209550415	218050478	b
M0016_3	B01	218050478	253162796	a
M0016_3	B01	253162796	268008237	b
M0016_3	B01	268008237	273087367	a
M0016_3	B01	273087367	284854943	b
M0016_3	B01	284854943	288340247	a
M0016_3	B01	288340247	288410463	b
M0016_3	B01	288410463	292906441	a
M0016_3	B01	292906441	302529430	b
M0016_3	B01	302529430	305860597	a
M0016_3	B01	305860597	305907687	b
M0016_3	B01	305907687	306921249	a
M0016_4	B01	0	6553995	a
M0016_4	B01	6553995	6772071	b
M0016_4	B01	6772071	19656785	a
M0016_4	B01	19656785	39563771	b
M0016_4	B01	39563771	71155623	a
M0016_4	B01	71155623	175261606	b
M0016_4	B01	175261606	180447198	a
M0016_4	B01	180447198	190182138	b
M0016_4	B01	190182138	209575094	a
M0016_4	B01	209575094	218050106	b
M0016_4	B01	218050106	253162524	a
M0016_4	B01	253162524	268064535	b
M0016_4	B01	268064535	271295992	a
M0016_4	B01	271295992	271704622	b
M0016_4	B01	271704622	273087367	a
M0016_4	B01	273087367	284854943	b
M0016_4	B01	284854943	292906441	a
M0016_4	B01	292906441	302529430	b
M0016_4	B01	302529430	305860597	a
M0016_4	B01	305860597	305907687	b
M0016_4	B01	305907687	306921249	a
M0016xB73_1	B01	0	6554935	a
M0016xB73_1	B01	6554935	6772071	b
M0016xB73_1	B01	6772071	19662541	a
M0016xB73_1	B01	19662541	39563348	h
M0016xB73_1	B01	39563348	71155623	a
M0016xB73_1	B01	71155623	121354940	h
M0016xB73_1	B01	121354940	122050792	a
M0016xB73_1	B01	122050792	157924307	h
M0016xB73_1	B01	157924307	158031971	b
M0016xB73_1	B01	158031971	175260340	h
M0016xB73_1	B01	175260340	180447198	a
M0016xB73_1	B01	180447198	186733071	h
M0016xB73_1	B01	186733071	186793161	b
M0016xB73_1	B01	186793161	189865974	h
M0016xB73_1	B01	189865974	209575094	a
M0016xB73_1	B01	209575094	218050106	h
M0016xB73_1	B01	218050106	253162796	a
M0016xB73_1	B01	253162796	268064804	h
M0016xB73_1	B01	268064804	273087367	a
M0016xB73_1	B01	273087367	274890807	h
M0016xB73_1	B01	274890807	275022396	a
M0016xB73_1	B01	275022396	275326855	b
M0016xB73_1	B01	275326855	279599244	h
M0016xB73_1	B01	279599244	279763776	a
M0016xB73_1	B01	279763776	279837117	b
M0016xB73_1	B01	279837117	284352852	h
M0016xB73_1	B01	284352852	284540190	a
M0016xB73_1	B01	284540190	284854943	h
M0016xB73_1	B01	284854943	288340247	a
M0016xB73_1	B01	288340247	288410797	b
M0016xB73_1	B01	288410797	292906441	a
M0016xB73_1	B01	292906441	302529430	h
M0016xB73_1	B01	302529430	305736186	a
M0016xB73_1	B01	305736186	305907687	b
M0016xB73_1	B01	305907687	306921249	a
M0016xB73_2	B01	0	6553763	a
M0016xB73_2	B01	6553763	6772071	b
M0016xB73_2	B01	6772071	19664023	a
M0016xB73_2	B01	19664023	29988870	h
M0016xB73_2	B01	29988870	30031571	b
M0016xB73_2	B01	30031571	39490933	h
M0016xB73_2	B01	39490933	71155623	a
M0016xB73_2	B01	71155623	121925042	h
M0016xB73_2	B01	121925042	121975729	a
M0016xB73_2	B01	121975729	157924124	h
M0016xB73_2	B01	157924124	158031971	b
M0016xB73_2	B01	158031971	175262771	h
M0016xB73_2	B01	175262771	180447198	a
M0016xB73_2	B01	180447198	186733253	h
M0016xB73_2	B01	186733253	186793161	b
M0016xB73_2	B01	186793161	189865924	h
M0016xB73_2	B01	189865924	209575094	a
M0016xB73_2	B01	209575094	218047332	h
M0016xB73_2	B01	218047332	253170361	a
M0016xB73_2	B01	253170361	268064804	h
M0016xB73_2	B01	268064804	273087367	a
M0016xB73_2	B01	273087367	284352852	h
M0016xB73_2	B01	284352852	292906441	a
M0016xB73_2	B01	292906441	302529005	h
M0016xB73_2	B01	302529005	306921249	a
M0016xB73_3	B01	0	337954	b
M0016xB73_3	B01	337954	2154260	a
M0016xB73_3	B01	2154260	3284164	h
M0016xB73_3	B01	3284164	3443957	a
M0016xB73_3	B01	3443957	4117353	h
M0016xB73_3	B01	4117353	5893958	a
M0016xB73_3	B01	5893958	7355974	h
M0016xB73_3	B01	7355974	8158194	a
M0016xB73_3	B01	8158194	8663259	h
M0016xB73_3	B01	8663259	9638428	a
M0016xB73_3	B01	9638428	12675978	h
M0016xB73_3	B01	12675978	14248831	a
M0016xB73_3	B01	14248831	14318208	h
M0016xB73_3	B01	14318208	15764724	a
M0016xB73_3	B01	15764724	16711762	h
M0016xB73_3	B01	16711762	18915244	a
M0016xB73_3	B01	18915244	29987571	h
M0016xB73_3	B01	29987571	30090240	b
M0016xB73_3	B01	30090240	43443421	h
M0016xB73_3	B01	43443421	44532651	a
M0016xB73_3	B01	44532651	45108621	h
M0016xB73_3	B01	45108621	49094050	a
M0016xB73_3	B01	49094050	51726906	h
M0016xB73_3	B01	51726906	54822343	a
M0016xB73_3	B01	54822343	55057687	h
M0016xB73_3	B01	55057687	57594938	a
M0016xB73_3	B01	57594938	59112728	h
M0016xB73_3	B01	59112728	62515752	a
M0016xB73_3	B01	62515752	63574369	h
M0016xB73_3	B01	63574369	64995297	a
M0016xB73_3	B01	64995297	66253469	h
M0016xB73_3	B01	66253469	67960796	a
M0016xB73_3	B01	67960796	68548956	h
M0016xB73_3	B01	68548956	70211560	a
M0016xB73_3	B01	70211560	121925042	h
M0016xB73_3	B01	121925042	122083380	a
M0016xB73_3	B01	122083380	157923811	h
M0016xB73_3	B01	157923811	158031971	b
M0016xB73_3	B01	158031971	178717159	h
M0016xB73_3	B01	178717159	179807736	a
M0016xB73_3	B01	179807736	190218275	h
M0016xB73_3	B01	190218275	194340952	a
M0016xB73_3	B01	194340952	195401343	h
M0016xB73_3	B01	195401343	200570033	a
M0016xB73_3	B01	200570033	200679170	b
M0016xB73_3	B01	200679170	202756847	a
M0016xB73_3	B01	202756847	205070905	h
M0016xB73_3	B01	205070905	209098477	a
M0016xB73_3	B01	209098477	209142578	b
M0016xB73_3	B01	209142578	209332424	a
M0016xB73_3	B01	209332424	219763339	h
M0016xB73_3	B01	219763339	221080848	a
M0016xB73_3	B01	221080848	221253411	h
M0016xB73_3	B01	221253411	221293808	a
M0016xB73_3	B01	221293808	223831161	h
M0016xB73_3	B01	223831161	231367969	a
M0016xB73_3	B01	231367969	231631086	h
M0016xB73_3	B01	231631086	243211482	a
M0016xB73_3	B01	243211482	245012893	h
M0016xB73_3	B01	245012893	250041152	a
M0016xB73_3	B01	250041152	251576060	h
M0016xB73_3	B01	251576060	253162524	a
M0016xB73_3	B01	253162524	272192566	h
M0016xB73_3	B01	272192566	273082448	a
M0016xB73_3	B01	273082448	275485129	h
M0016xB73_3	B01	275485129	275587948	b
M0016xB73_3	B01	275587948	284352852	h
M0016xB73_3	B01	284352852	284470281	a
M0016xB73_3	B01	284470281	285811345	h
M0016xB73_3	B01	285811345	287813240	a
M0016xB73_3	B01	287813240	290208678	h
M0016xB73_3	B01	290208678	292485509	a
M0016xB73_3	B01	292485509	302529430	h
M0016xB73_3	B01	302529430	304870756	a
M0016xB73_3	B01	304870756	306072528	h
M0016xB73_3	B01	306072528	306921249	a
M0016xMo17_1	B01	0	19663963	h
M0016xMo17_1	B01	19663963	39564246	b
M0016xMo17_1	B01	39564246	53177278	h
M0016xMo17_1	B01	53177278	53368599	a
M0016xMo17_1	B01	53368599	64856232	h
M0016xMo17_1	B01	64856232	64972037	a
M0016xMo17_1	B01	64972037	71155623	h
M0016xMo17_1	B01	71155623	175267154	b
M0016xMo17_1	B01	175267154	177828942	h
M0016xMo17_1	B01	177828942	178717190	b
M0016xMo17_1	B01	178717190	180447198	h
M0016xMo17_1	B01	180447198	190180560	b
M0016xMo17_1	B01	190180560	209099273	h
M0016xMo17_1	B01	209099273	209143006	b
M0016xMo17_1	B01	209143006	209552333	h
M0016xMo17_1	B01	209552333	218057950	b
M0016xMo17_1	B01	218057950	236110515	h
M0016xMo17_1	B01	236110515	236161864	a
M0016xMo17_1	B01	236161864	248305094	h
M0016xMo17_1	B01	248305094	249308048	a
M0016xMo17_1	B01	249308048	249769480	h
M0016xMo17_1	B01	249769480	249897929	a
M0016xMo17_1	B01	249897929	253163158	h
M0016xMo17_1	B01	253163158	267998385	b
M0016xMo17_1	B01	267998385	273298446	h
M0016xMo17_1	B01	273298446	284704152	b
M0016xMo17_1	B01	284704152	292906441	h
M0016xMo17_1	B01	292906441	302529430	b
M0016xMo17_1	B01	302529430	306921249	h
M0016xMo17_3	B01	0	19664026	h
M0016xMo17_3	B01	19664026	39564246	b
M0016xMo17_3	B01	39564246	64855040	h
M0016xMo17_3	B01	64855040	64972037	a
M0016xMo17_3	B01	64972037	71155623	h
M0016xMo17_3	B01	71155623	175262771	b
M0016xMo17_3	B01	175262771	180447198	h
M0016xMo17_3	B01	180447198	190181346	b
M0016xMo17_3	B01	190181346	209098544	h
M0016xMo17_3	B01	209098544	209155282	b
M0016xMo17_3	B01	209155282	209210394	a
M0016xMo17_3	B01	209210394	218050478	b
M0016xMo17_3	B01	218050478	235884980	h
M0016xMo17_3	B01	235884980	236244159	a
M0016xMo17_3	B01	236244159	239460867	h
M0016xMo17_3	B01	239460867	239610335	a
M0016xMo17_3	B01	239610335	249819153	h
M0016xMo17_3	B01	249819153	250032588	a
M0016xMo17_3	B01	250032588	253168707	h
M0016xMo17_3	B01	253168707	267998051	b
M0016xMo17_3	B01	267998051	273086787	h
M0016xMo17_3	B01	273086787	284854943	b
M0016xMo17_3	B01	284854943	292906441	h
M0016xMo17_3	B01	292906441	302529430	b
M0016xMo17_3	B01	302529430	306921249	h
M0016xMo17_2	B01	0	19663915	h
M0016xMo17_2	B01	19663915	39563771	b
M0016xMo17_2	B01	39563771	53178408	h
M0016xMo17_2	B01	53178408	53309162	a
M0016xMo17_2	B01	53309162	63746279	h
M0016xMo17_2	B01	63746279	63848956	a
M0016xMo17_2	B01	63848956	64855040	h
M0016xMo17_2	B01	64855040	64972037	a
M0016xMo17_2	B01	64972037	71085841	h
M0016xMo17_2	B01	71085841	175262771	b
M0016xMo17_2	B01	175262771	179378216	h
M0016xMo17_2	B01	179378216	179807736	a
M0016xMo17_2	B01	179807736	180447198	h
M0016xMo17_2	B01	180447198	190181606	b
M0016xMo17_2	B01	190181606	209098831	h
M0016xMo17_2	B01	209098831	209154956	b
M0016xMo17_2	B01	209154956	209550388	a
M0016xMo17_2	B01	209550388	218050106	b
M0016xMo17_2	B01	218050106	235882239	h
M0016xMo17_2	B01	235882239	236243791	a
M0016xMo17_2	B01	236243791	239462017	h
M0016xMo17_2	B01	239462017	239610335	a
M0016xMo17_2	B01	239610335	249769510	h
M0016xMo17_2	B01	249769510	250032588	a
M0016xMo17_2	B01	250032588	253165705	h
M0016xMo17_2	B01	253165705	268064804	b
M0016xMo17_2	B01	268064804	273086787	h
M0016xMo17_2	B01	273086787	284756660	b
M0016xMo17_2	B01	284756660	292906441	h
M0016xMo17_2	B01	292906441	302529430	b
M0016xMo17_2	B01	302529430	306921249	h
M0016xMo17_4	B01	0	19663915	h
M0016xMo17_4	B01	19663915	39563348	b
M0016xMo17_4	B01	39563348	53178132	h
M0016xMo17_4	B01	53178132	53367084	a
M0016xMo17_4	B01	53367084	64855040	h
M0016xMo17_4	B01	64855040	64972207	a
M0016xMo17_4	B01	64972207	71155623	h
M0016xMo17_4	B01	71155623	175262771	b
M0016xMo17_4	B01	175262771	180447198	h
M0016xMo17_4	B01	180447198	190182043	b
M0016xMo17_4	B01	190182043	209098581	h
M0016xMo17_4	B01	209098581	209142463	b
M0016xMo17_4	B01	209142463	209550388	h
M0016xMo17_4	B01	209550388	218050106	b
M0016xMo17_4	B01	218050106	239461392	h
M0016xMo17_4	B01	239461392	239574002	a
M0016xMo17_4	B01	239574002	249769449	h
M0016xMo17_4	B01	249769449	250032588	a
M0016xMo17_4	B01	250032588	253162796	h
M0016xMo17_4	B01	253162796	267985558	b
M0016xMo17_4	B01	267985558	273086787	h
M0016xMo17_4	B01	273086787	284704152	b
M0016xMo17_4	B01	284704152	292906441	h
M0016xMo17_4	B01	292906441	302529430	b
M0016xMo17_4	B01	302529430	306921249	h
M0021_1	B01	0	1716201	h
M0021_1	B01	1716201	3104230	a
M0021_1	B01	3104230	3774908	h
M0021_1	B01	3774908	5202840	a
M0021_1	B01	5202840	8675783	b
M0021_1	B01	8675783	22181949	a
M0021_1	B01	22181949	22263398	b
M0021_1	B01	22263398	40789718	a
M0021_1	B01	40789718	51769220	b
M0021_1	B01	51769220	81920833	a
M0021_1	B01	81920833	82029475	b
M0021_1	B01	82029475	196779232	a
M0021_1	B01	196779232	203133348	b
M0021_1	B01	203133348	204236601	a
M0021_1	B01	204236601	208218259	b
M0021_1	B01	208218259	246988455	a
M0021_1	B01	246988455	249771486	h
M0021_1	B01	249771486	250042296	a
M0021_1	B01	250042296	250292945	h
M0021_1	B01	250292945	250445309	a
M0021_1	B01	250445309	251642408	h
M0021_1	B01	251642408	252140990	b
M0021_1	B01	252140990	256161742	h
M0021_1	B01	256161742	256994032	a
M0021_1	B01	256994032	257223569	b
M0021_1	B01	257223569	257916865	h
M0021_1	B01	257916865	258334757	b
M0021_1	B01	258334757	259067475	h
M0021_1	B01	259067475	259582178	a
M0021_1	B01	259582178	261226706	b
M0021_1	B01	261226706	263159269	h
M0021_1	B01	263159269	263887558	a
M0021_1	B01	263887558	264053786	b
M0021_1	B01	264053786	265547640	a
M0021_1	B01	265547640	266421462	b
M0021_1	B01	266421462	267434112	a
M0021_1	B01	267434112	267907541	h
M0021_1	B01	267907541	293223471	a
M0021_1	B01	293223471	303410948	b
M0021_1	B01	303410948	306921249	a
M0021_2	B01	0	2287170	h
M0021_2	B01	2287170	3104230	a
M0021_2	B01	3104230	3774908	h
M0021_2	B01	3774908	5203248	a
M0021_2	B01	5203248	8675783	b
M0021_2	B01	8675783	22181949	a
M0021_2	B01	22181949	22263554	b
M0021_2	B01	22263554	40789718	a
M0021_2	B01	40789718	51839748	b
M0021_2	B01	51839748	81920537	a
M0021_2	B01	81920537	82029547	b
M0021_2	B01	82029547	196779232	a
M0021_2	B01	196779232	203133348	b
M0021_2	B01	203133348	204236531	a
M0021_2	B01	204236531	208202111	b
M0021_2	B01	208202111	246687257	a
M0021_2	B01	246687257	249771486	h
M0021_2	B01	249771486	250042296	a
M0021_2	B01	250042296	250184356	h
M0021_2	B01	250184356	251639564	a
M0021_2	B01	251639564	252202904	b
M0021_2	B01	252202904	255085672	h
M0021_2	B01	255085672	255220914	a
M0021_2	B01	255220914	255989089	b
M0021_2	B01	255989089	257916865	h
M0021_2	B01	257916865	258334757	b
M0021_2	B01	258334757	259165650	h
M0021_2	B01	259165650	259581386	a
M0021_2	B01	259581386	261234567	b
M0021_2	B01	261234567	263159269	h
M0021_2	B01	263159269	263682571	a
M0021_2	B01	263682571	263887558	h
M0021_2	B01	263887558	264053786	b
M0021_2	B01	264053786	265334574	a
M0021_2	B01	265334574	266421046	b
M0021_2	B01	266421046	293282098	a
M0021_2	B01	293282098	303410948	b
M0021_2	B01	303410948	305736296	a
M0021_2	B01	305736296	305907687	b
M0021_2	B01	305907687	306921249	a
M0021_4	B01	0	2287170	h
M0021_4	B01	2287170	3104202	a
M0021_4	B01	3104202	3774908	h
M0021_4	B01	3774908	5203248	a
M0021_4	B01	5203248	8675626	b
M0021_4	B01	8675626	22181949	a
M0021_4	B01	22181949	22263554	b
M0021_4	B01	22263554	40789718	a
M0021_4	B01	40789718	51839748	b
M0021_4	B01	51839748	81920833	a
M0021_4	B01	81920833	82029419	b
M0021_4	B01	82029419	196779232	a
M0021_4	B01	196779232	203132973	b
M0021_4	B01	203132973	204236531	a
M0021_4	B01	204236531	208218393	b
M0021_4	B01	208218393	246689185	a
M0021_4	B01	246689185	249771486	h
M0021_4	B01	249771486	250041185	a
M0021_4	B01	250041185	250184356	h
M0021_4	B01	250184356	251639564	a
M0021_4	B01	251639564	252140540	b
M0021_4	B01	252140540	255515076	h
M0021_4	B01	255515076	255988509	b
M0021_4	B01	255988509	256312867	h
M0021_4	B01	256312867	256993889	a
M0021_4	B01	256993889	257231303	b
M0021_4	B01	257231303	257979713	h
M0021_4	B01	257979713	258334757	b
M0021_4	B01	258334757	259067475	h
M0021_4	B01	259067475	259582178	a
M0021_4	B01	259582178	261226525	b
M0021_4	B01	261226525	263159269	h
M0021_4	B01	263159269	263887558	a
M0021_4	B01	263887558	264053786	b
M0021_4	B01	264053786	265337069	a
M0021_4	B01	265337069	266421046	b
M0021_4	B01	266421046	267433467	a
M0021_4	B01	267433467	267906744	h
M0021_4	B01	267906744	272135636	a
M0021_4	B01	272135636	272190351	b
M0021_4	B01	272190351	293282098	a
M0021_4	B01	293282098	303410948	b
M0021_4	B01	303410948	306921249	a
M0021_3	B01	0	2287170	h
M0021_3	B01	2287170	3095733	a
M0021_3	B01	3095733	3774908	h
M0021_3	B01	3774908	5202840	a
M0021_3	B01	5202840	8675749	b
M0021_3	B01	8675749	22181949	a
M0021_3	B01	22181949	22263370	b
M0021_3	B01	22263370	40789718	a
M0021_3	B01	40789718	51839990	b
M0021_3	B01	51839990	81920537	a
M0021_3	B01	81920537	82029269	b
M0021_3	B01	82029269	196582235	a
M0021_3	B01	196582235	203133348	b
M0021_3	B01	203133348	204236531	a
M0021_3	B01	204236531	208202111	b
M0021_3	B01	208202111	246988455	a
M0021_3	B01	246988455	249771486	h
M0021_3	B01	249771486	250042296	a
M0021_3	B01	250042296	250182806	h
M0021_3	B01	250182806	251639564	a
M0021_3	B01	251639564	252141465	b
M0021_3	B01	252141465	255294953	h
M0021_3	B01	255294953	255989089	b
M0021_3	B01	255989089	256161742	h
M0021_3	B01	256161742	256574980	a
M0021_3	B01	256574980	257979767	h
M0021_3	B01	257979767	258183979	b
M0021_3	B01	258183979	259165650	h
M0021_3	B01	259165650	259580828	a
M0021_3	B01	259580828	261234567	b
M0021_3	B01	261234567	263159269	h
M0021_3	B01	263159269	263682571	a
M0021_3	B01	263682571	264053786	h
M0021_3	B01	264053786	265250536	a
M0021_3	B01	265250536	266421046	b
M0021_3	B01	266421046	289615621	a
M0021_3	B01	289615621	289948131	b
M0021_3	B01	289948131	293223471	a
M0021_3	B01	293223471	303410948	b
M0021_3	B01	303410948	305737505	a
M0021_3	B01	305737505	305907687	b
M0021_3	B01	305907687	306921249	a
M0021xB73_1	B01	0	5207334	a
M0021xB73_1	B01	5207334	8669135	h
M0021xB73_1	B01	8669135	22094746	a
M0021xB73_1	B01	22094746	22263398	b
M0021xB73_1	B01	22263398	40789718	a
M0021xB73_1	B01	40789718	51760822	h
M0021xB73_1	B01	51760822	81920557	a
M0021xB73_1	B01	81920557	82029419	b
M0021xB73_1	B01	82029419	196862903	a
M0021xB73_1	B01	196862903	203191784	h
M0021xB73_1	B01	203191784	204236536	a
M0021xB73_1	B01	204236536	208218393	h
M0021xB73_1	B01	208218393	250590079	a
M0021xB73_1	B01	250590079	252680151	h
M0021xB73_1	B01	252680151	255277067	a
M0021xB73_1	B01	255277067	256313102	h
M0021xB73_1	B01	256313102	257904052	a
M0021xB73_1	B01	257904052	258851071	h
M0021xB73_1	B01	258851071	259581340	a
M0021xB73_1	B01	259581340	262545085	h
M0021xB73_1	B01	262545085	263887558	a
M0021xB73_1	B01	263887558	264053622	h
M0021xB73_1	B01	264053622	265547265	a
M0021xB73_1	B01	265547265	266420268	h
M0021xB73_1	B01	266420268	293282098	a
M0021xB73_1	B01	293282098	303410948	h
M0021xB73_1	B01	303410948	306921249	a
M0021xB73_2	B01	0	703690	h
M0021xB73_2	B01	703690	5203934	a
M0021xB73_2	B01	5203934	8669506	h
M0021xB73_2	B01	8669506	22181949	a
M0021xB73_2	B01	22181949	22263554	b
M0021xB73_2	B01	22263554	40788714	a
M0021xB73_2	B01	40788714	51760822	h
M0021xB73_2	B01	51760822	81920537	a
M0021xB73_2	B01	81920537	82029419	b
M0021xB73_2	B01	82029419	196865080	a
M0021xB73_2	B01	196865080	203126477	h
M0021xB73_2	B01	203126477	204236531	a
M0021xB73_2	B01	204236531	208078432	h
M0021xB73_2	B01	208078432	251639564	a
M0021xB73_2	B01	251639564	252680026	h
M0021xB73_2	B01	252680026	253290055	a
M0021xB73_2	B01	253290055	254120292	h
M0021xB73_2	B01	254120292	255568838	a
M0021xB73_2	B01	255568838	256161742	h
M0021xB73_2	B01	256161742	256994158	a
M0021xB73_2	B01	256994158	258183979	h
M0021xB73_2	B01	258183979	259582178	a
M0021xB73_2	B01	259582178	262544913	h
M0021xB73_2	B01	262544913	263887558	a
M0021xB73_2	B01	263887558	264053786	h
M0021xB73_2	B01	264053786	265547640	a
M0021xB73_2	B01	265547640	266420199	h
M0021xB73_2	B01	266420199	293282098	a
M0021xB73_2	B01	293282098	303410948	h
M0021xB73_2	B01	303410948	306921249	a
M0021xB73_4	B01	0	1032226	h
M0021xB73_4	B01	1032226	5206540	a
M0021xB73_4	B01	5206540	8669135	h
M0021xB73_4	B01	8669135	22181949	a
M0021xB73_4	B01	22181949	22263398	b
M0021xB73_4	B01	22263398	40789718	a
M0021xB73_4	B01	40789718	51761173	h
M0021xB73_4	B01	51761173	81920833	a
M0021xB73_4	B01	81920833	82029419	b
M0021xB73_4	B01	82029419	196865080	a
M0021xB73_4	B01	196865080	203133348	h
M0021xB73_4	B01	203133348	204236531	a
M0021xB73_4	B01	204236531	208218259	h
M0021xB73_4	B01	208218259	251639564	a
M0021xB73_4	B01	251639564	252680151	h
M0021xB73_4	B01	252680151	255418569	a
M0021xB73_4	B01	255418569	256313197	h
M0021xB73_4	B01	256313197	257906860	a
M0021xB73_4	B01	257906860	258851234	h
M0021xB73_4	B01	258851234	259582178	a
M0021xB73_4	B01	259582178	263159269	h
M0021xB73_4	B01	263159269	263890527	a
M0021xB73_4	B01	263890527	264053786	h
M0021xB73_4	B01	264053786	265547640	a
M0021xB73_4	B01	265547640	266421046	h
M0021xB73_4	B01	266421046	293223571	a
M0021xB73_4	B01	293223571	303410948	h
M0021xB73_4	B01	303410948	306921249	a
M0021xB73_3	B01	0	3095733	a
M0021xB73_3	B01	3095733	3279315	h
M0021xB73_3	B01	3279315	5203934	a
M0021xB73_3	B01	5203934	8670267	h
M0021xB73_3	B01	8670267	22181949	a
M0021xB73_3	B01	22181949	22263554	b
M0021xB73_3	B01	22263554	40789718	a
M0021xB73_3	B01	40789718	43715375	h
M0021xB73_3	B01	43715375	43909743	a
M0021xB73_3	B01	43909743	51760510	h
M0021xB73_3	B01	51760510	81920557	a
M0021xB73_3	B01	81920557	82029462	b
M0021xB73_3	B01	82029462	196867352	a
M0021xB73_3	B01	196867352	203192492	h
M0021xB73_3	B01	203192492	204236601	a
M0021xB73_3	B01	204236601	208078432	h
M0021xB73_3	B01	208078432	251639564	a
M0021xB73_3	B01	251639564	252679939	h
M0021xB73_3	B01	252679939	255277067	a
M0021xB73_3	B01	255277067	256161610	h
M0021xB73_3	B01	256161610	257906020	a
M0021xB73_3	B01	257906020	258852345	h
M0021xB73_3	B01	258852345	259580540	a
M0021xB73_3	B01	259580540	262544773	h
M0021xB73_3	B01	262544773	263849855	a
M0021xB73_3	B01	263849855	264053786	h
M0021xB73_3	B01	264053786	265496341	a
M0021xB73_3	B01	265496341	266421046	h
M0021xB73_3	B01	266421046	293282098	a
M0021xB73_3	B01	293282098	303410948	h
M0021xB73_3	B01	303410948	305736186	a
M0021xB73_3	B01	305736186	305907687	b
M0021xB73_3	B01	305907687	306921249	a
M0021xMo17_2	B01	0	5203934	h
M0021xMo17_2	B01	5203934	8669666	b
M0021xMo17_2	B01	8669666	29988459	h
M0021xMo17_2	B01	29988459	30032906	b
M0021xMo17_2	B01	30032906	40788724	h
M0021xMo17_2	B01	40788724	51755802	b
M0021xMo17_2	B01	51755802	53297571	h
M0021xMo17_2	B01	53297571	53367817	a
M0021xMo17_2	B01	53367817	64857990	h
M0021xMo17_2	B01	64857990	64986186	a
M0021xMo17_2	B01	64986186	107726990	h
M0021xMo17_2	B01	107726990	107762915	b
M0021xMo17_2	B01	107762915	121115133	h
M0021xMo17_2	B01	121115133	121353460	b
M0021xMo17_2	B01	121353460	122198993	a
M0021xMo17_2	B01	122198993	157924156	h
M0021xMo17_2	B01	157924156	158031837	b
M0021xMo17_2	B01	158031837	166629970	h
M0021xMo17_2	B01	166629970	166760721	a
M0021xMo17_2	B01	166760721	182003388	h
M0021xMo17_2	B01	182003388	182292775	a
M0021xMo17_2	B01	182292775	186733253	h
M0021xMo17_2	B01	186733253	186792575	b
M0021xMo17_2	B01	186792575	196246369	h
M0021xMo17_2	B01	196246369	203133348	b
M0021xMo17_2	B01	203133348	204236531	h
M0021xMo17_2	B01	204236531	208218259	b
M0021xMo17_2	B01	208218259	209098544	h
M0021xMo17_2	B01	209098544	209144534	b
M0021xMo17_2	B01	209144534	216172830	h
M0021xMo17_2	B01	216172830	216316107	a
M0021xMo17_2	B01	216316107	235884461	h
M0021xMo17_2	B01	235884461	236243844	a
M0021xMo17_2	B01	236243844	249819153	h
M0021xMo17_2	B01	249819153	249850899	a
M0021xMo17_2	B01	249850899	251640058	h
M0021xMo17_2	B01	251640058	252246916	b
M0021xMo17_2	B01	252246916	255343449	h
M0021xMo17_2	B01	255343449	255990216	b
M0021xMo17_2	B01	255990216	257901208	h
M0021xMo17_2	B01	257901208	258334757	b
M0021xMo17_2	B01	258334757	259581386	h
M0021xMo17_2	B01	259581386	263159311	b
M0021xMo17_2	B01	263159311	265547640	h
M0021xMo17_2	B01	265547640	266421046	b
M0021xMo17_2	B01	266421046	284352852	h
M0021xMo17_2	B01	284352852	284546586	a
M0021xMo17_2	B01	284546586	293282098	h
M0021xMo17_2	B01	293282098	303454944	b
M0021xMo17_2	B01	303454944	306921249	h
M0021xMo17_1	B01	0	5203934	h
M0021xMo17_1	B01	5203934	8669666	b
M0021xMo17_1	B01	8669666	29987432	h
M0021xMo17_1	B01	29987432	30090240	b
M0021xMo17_1	B01	30090240	40789718	h
M0021xMo17_1	B01	40789718	51819523	b
M0021xMo17_1	B01	51819523	53178836	h
M0021xMo17_1	B01	53178836	53368599	a
M0021xMo17_1	B01	53368599	64514368	h
M0021xMo17_1	B01	64514368	64754143	a
M0021xMo17_1	B01	64754143	64855040	h
M0021xMo17_1	B01	64855040	64986186	a
M0021xMo17_1	B01	64986186	117164734	h
M0021xMo17_1	B01	117164734	121172798	b
M0021xMo17_1	B01	121172798	122049463	a
M0021xMo17_1	B01	122049463	155201719	h
M0021xMo17_1	B01	155201719	155571828	b
M0021xMo17_1	B01	155571828	157923811	h
M0021xMo17_1	B01	157923811	158031971	b
M0021xMo17_1	B01	158031971	177979252	h
M0021xMo17_1	B01	177979252	178717067	b
M0021xMo17_1	B01	178717067	179011475	h
M0021xMo17_1	B01	179011475	179774462	a
M0021xMo17_1	B01	179774462	186733574	h
M0021xMo17_1	B01	186733574	186793385	b
M0021xMo17_1	B01	186793385	196867352	h
M0021xMo17_1	B01	196867352	203191531	b
M0021xMo17_1	B01	203191531	204236531	h
M0021xMo17_1	B01	204236531	208078432	b
M0021xMo17_1	B01	208078432	209098831	h
M0021xMo17_1	B01	209098831	209142243	b
M0021xMo17_1	B01	209142243	239461304	h
M0021xMo17_1	B01	239461304	240236131	a
M0021xMo17_1	B01	240236131	249771486	h
M0021xMo17_1	B01	249771486	250032588	a
M0021xMo17_1	B01	250032588	251642408	h
M0021xMo17_1	B01	251642408	252246916	b
M0021xMo17_1	B01	252246916	255092395	h
M0021xMo17_1	B01	255092395	255999755	b
M0021xMo17_1	B01	255999755	257979713	h
M0021xMo17_1	B01	257979713	258334757	b
M0021xMo17_1	B01	258334757	259580904	h
M0021xMo17_1	B01	259580904	262562242	b
M0021xMo17_1	B01	262562242	265547681	h
M0021xMo17_1	B01	265547681	266420097	b
M0021xMo17_1	B01	266420097	272719015	h
M0021xMo17_1	B01	272719015	272778133	a
M0021xMo17_1	B01	272778133	284352852	h
M0021xMo17_1	B01	284352852	284547353	a
M0021xMo17_1	B01	284547353	293282098	h
M0021xMo17_1	B01	293282098	303454944	b
M0021xMo17_1	B01	303454944	306921249	h
M0021xMo17_3	B01	0	5202951	h
M0021xMo17_3	B01	5202951	8669422	b
M0021xMo17_3	B01	8669422	29987001	h
M0021xMo17_3	B01	29987001	30018207	b
M0021xMo17_3	B01	30018207	40788724	h
M0021xMo17_3	B01	40788724	51760510	b
M0021xMo17_3	B01	51760510	64855040	h
M0021xMo17_3	B01	64855040	64972207	a
M0021xMo17_3	B01	64972207	107726679	h
M0021xMo17_3	B01	107726679	107762874	b
M0021xMo17_3	B01	107762874	117372451	h
M0021xMo17_3	B01	117372451	121174122	b
M0021xMo17_3	B01	121174122	121981049	a
M0021xMo17_3	B01	121981049	157923811	h
M0021xMo17_3	B01	157923811	158031889	b
M0021xMo17_3	B01	158031889	186733274	h
M0021xMo17_3	B01	186733274	186793161	b
M0021xMo17_3	B01	186793161	196866573	h
M0021xMo17_3	B01	196866573	203188217	b
M0021xMo17_3	B01	203188217	204236531	h
M0021xMo17_3	B01	204236531	208218393	b
M0021xMo17_3	B01	208218393	209098544	h
M0021xMo17_3	B01	209098544	209144254	b
M0021xMo17_3	B01	209144254	239461429	h
M0021xMo17_3	B01	239461429	239610335	a
M0021xMo17_3	B01	239610335	249819153	h
M0021xMo17_3	B01	249819153	250032588	a
M0021xMo17_3	B01	250032588	251642408	h
M0021xMo17_3	B01	251642408	252246916	b
M0021xMo17_3	B01	252246916	255345490	h
M0021xMo17_3	B01	255345490	256001273	b
M0021xMo17_3	B01	256001273	257872310	h
M0021xMo17_3	B01	257872310	258183744	b
M0021xMo17_3	B01	258183744	259580828	h
M0021xMo17_3	B01	259580828	263012349	b
M0021xMo17_3	B01	263012349	263887558	h
M0021xMo17_3	B01	263887558	264053237	b
M0021xMo17_3	B01	264053237	265547640	h
M0021xMo17_3	B01	265547640	266421046	b
M0021xMo17_3	B01	266421046	275263978	h
M0021xMo17_3	B01	275263978	275362959	b
M0021xMo17_3	B01	275362959	284352852	h
M0021xMo17_3	B01	284352852	284540190	a
M0021xMo17_3	B01	284540190	293224806	h
M0021xMo17_3	B01	293224806	303410948	b
M0021xMo17_3	B01	303410948	306921249	h
M0021xMo17_4	B01	0	5203934	h
M0021xMo17_4	B01	5203934	8669666	b
M0021xMo17_4	B01	8669666	34738172	h
M0021xMo17_4	B01	34738172	34898388	b
M0021xMo17_4	B01	34898388	40788692	h
M0021xMo17_4	B01	40788692	51760510	b
M0021xMo17_4	B01	51760510	53301760	h
M0021xMo17_4	B01	53301760	53368599	a
M0021xMo17_4	B01	53368599	64856533	h
M0021xMo17_4	B01	64856533	64972207	a
M0021xMo17_4	B01	64972207	121115133	h
M0021xMo17_4	B01	121115133	121354141	b
M0021xMo17_4	B01	121354141	122035962	a
M0021xMo17_4	B01	122035962	157831958	h
M0021xMo17_4	B01	157831958	158031889	b
M0021xMo17_4	B01	158031889	177980657	h
M0021xMo17_4	B01	177980657	178717067	b
M0021xMo17_4	B01	178717067	182002868	h
M0021xMo17_4	B01	182002868	182292823	a
M0021xMo17_4	B01	182292823	183229471	h
M0021xMo17_4	B01	183229471	183365282	b
M0021xMo17_4	B01	183365282	183615186	a
M0021xMo17_4	B01	183615186	186733476	h
M0021xMo17_4	B01	186733476	186793161	b
M0021xMo17_4	B01	186793161	196865092	h
M0021xMo17_4	B01	196865092	203133348	b
M0021xMo17_4	B01	203133348	204136666	h
M0021xMo17_4	B01	204136666	208218259	b
M0021xMo17_4	B01	208218259	209098544	h
M0021xMo17_4	B01	209098544	209155178	b
M0021xMo17_4	B01	209155178	213434836	h
M0021xMo17_4	B01	213434836	213689542	a
M0021xMo17_4	B01	213689542	214253914	b
M0021xMo17_4	B01	214253914	214435739	a
M0021xMo17_4	B01	214435739	249819153	h
M0021xMo17_4	B01	249819153	250040192	a
M0021xMo17_4	B01	250040192	251642408	h
M0021xMo17_4	B01	251642408	252202791	b
M0021xMo17_4	B01	252202791	255605823	h
M0021xMo17_4	B01	255605823	255990072	b
M0021xMo17_4	B01	255990072	256994048	h
M0021xMo17_4	B01	256994048	258334757	b
M0021xMo17_4	B01	258334757	259580540	h
M0021xMo17_4	B01	259580540	263001385	b
M0021xMo17_4	B01	263001385	265251208	h
M0021xMo17_4	B01	265251208	266420709	b
M0021xMo17_4	B01	266420709	277056632	h
M0021xMo17_4	B01	277056632	277130969	a
M0021xMo17_4	B01	277130969	284352852	h
M0021xMo17_4	B01	284352852	284545534	a
M0021xMo17_4	B01	284545534	293223571	h
M0021xMo17_4	B01	293223571	303410948	b
M0021xMo17_4	B01	303410948	306921249	h
M0317_1	B01	0	3483278	a
M0317_1	B01	3483278	5207334	b
M0317_1	B01	5207334	5817860	a
M0317_1	B01	5817860	12364712	b
M0317_1	B01	12364712	22181949	a
M0317_1	B01	22181949	22263370	b
M0317_1	B01	22263370	34211954	a
M0317_1	B01	34211954	43715538	b
M0317_1	B01	43715538	43893616	h
M0317_1	B01	43893616	51602491	a
M0317_1	B01	51602491	185883139	b
M0317_1	B01	185883139	189631815	a
M0317_1	B01	189631815	190234521	h
M0317_1	B01	190234521	193884545	a
M0317_1	B01	193884545	194113258	b
M0317_1	B01	194113258	217179562	a
M0317_1	B01	217179562	222026730	b
M0317_1	B01	222026730	289615621	a
M0317_1	B01	289615621	289948131	b
M0317_1	B01	289948131	295309867	a
M0317_1	B01	295309867	295601188	b
M0317_1	B01	295601188	296029599	h
M0317_1	B01	296029599	296304834	a
M0317_1	B01	296304834	297186835	h
M0317_1	B01	297186835	297383286	a
M0317_1	B01	297383286	297617271	h
M0317_1	B01	297617271	306921249	a
M0317_2	B01	0	3483278	a
M0317_2	B01	3483278	5207334	b
M0317_2	B01	5207334	5817860	a
M0317_2	B01	5817860	12364771	b
M0317_2	B01	12364771	22181949	a
M0317_2	B01	22181949	22263398	b
M0317_2	B01	22263398	34211954	a
M0317_2	B01	34211954	43901287	b
M0317_2	B01	43901287	51602491	a
M0317_2	B01	51602491	185880873	b
M0317_2	B01	185880873	213689542	a
M0317_2	B01	213689542	213779097	b
M0317_2	B01	213779097	217179562	a
M0317_2	B01	217179562	222026730	b
M0317_2	B01	222026730	295309867	a
M0317_2	B01	295309867	295601188	b
M0317_2	B01	295601188	297186835	h
M0317_2	B01	297186835	297383286	a
M0317_2	B01	297383286	297615292	h
M0317_2	B01	297615292	305856630	a
M0317_2	B01	305856630	305907687	b
M0317_2	B01	305907687	306921249	a
M0317_3	B01	0	3483278	a
M0317_3	B01	3483278	5207334	b
M0317_3	B01	5207334	5818412	a
M0317_3	B01	5818412	12364712	b
M0317_3	B01	12364712	22181949	a
M0317_3	B01	22181949	22263370	b
M0317_3	B01	22263370	34211954	a
M0317_3	B01	34211954	43901337	b
M0317_3	B01	43901337	51602491	a
M0317_3	B01	51602491	185911119	b
M0317_3	B01	185911119	189779128	a
M0317_3	B01	189779128	190383010	h
M0317_3	B01	190383010	217179562	a
M0317_3	B01	217179562	222023682	b
M0317_3	B01	222023682	295309867	a
M0317_3	B01	295309867	295601188	b
M0317_3	B01	295601188	296179412	h
M0317_3	B01	296179412	296304834	a
M0317_3	B01	296304834	297186835	h
M0317_3	B01	297186835	297383286	a
M0317_3	B01	297383286	297615292	h
M0317_3	B01	297615292	306921249	a
M0317_4	B01	0	3482632	a
M0317_4	B01	3482632	5207334	b
M0317_4	B01	5207334	5817813	a
M0317_4	B01	5817813	12364900	b
M0317_4	B01	12364900	22181949	a
M0317_4	B01	22181949	22263554	b
M0317_4	B01	22263554	34211954	a
M0317_4	B01	34211954	43716508	b
M0317_4	B01	43716508	43893616	h
M0317_4	B01	43893616	51602491	a
M0317_4	B01	51602491	185873158	b
M0317_4	B01	185873158	217179562	a
M0317_4	B01	217179562	222023682	b
M0317_4	B01	222023682	295309867	a
M0317_4	B01	295309867	295601188	b
M0317_4	B01	295601188	296179412	h
M0317_4	B01	296179412	296304834	a
M0317_4	B01	296304834	297186835	h
M0317_4	B01	297186835	297383286	a
M0317_4	B01	297383286	297607418	h
M0317_4	B01	297607418	305860597	a
M0317_4	B01	305860597	305907687	b
M0317_4	B01	305907687	306921249	a
M0317xB73_1	B01	0	3483278	a
M0317xB73_1	B01	3483278	4495135	h
M0317xB73_1	B01	4495135	4544886	a
M0317xB73_1	B01	4544886	4719167	b
M0317xB73_1	B01	4719167	5160962	h
M0317xB73_1	B01	5160962	5818183	a
M0317xB73_1	B01	5818183	8122554	h
M0317xB73_1	B01	8122554	8157009	a
M0317xB73_1	B01	8157009	12364639	h
M0317xB73_1	B01	12364639	22181949	a
M0317xB73_1	B01	22181949	22263370	b
M0317xB73_1	B01	22263370	34211954	a
M0317xB73_1	B01	34211954	43714645	h
M0317xB73_1	B01	43714645	53761311	a
M0317xB73_1	B01	53761311	64855040	h
M0317xB73_1	B01	64855040	64986186	a
M0317xB73_1	B01	64986186	75704521	h
M0317xB73_1	B01	75704521	75806479	a
M0317xB73_1	B01	75806479	121115133	h
M0317xB73_1	B01	121115133	121352879	b
M0317xB73_1	B01	121352879	122198900	a
M0317xB73_1	B01	122198900	157923811	h
M0317xB73_1	B01	157923811	158031837	b
M0317xB73_1	B01	158031837	185873353	h
M0317xB73_1	B01	185873353	217179562	a
M0317xB73_1	B01	217179562	222023682	h
M0317xB73_1	B01	222023682	289615621	a
M0317xB73_1	B01	289615621	289948131	b
M0317xB73_1	B01	289948131	295309867	a
M0317xB73_1	B01	295309867	295923594	h
M0317xB73_1	B01	295923594	296304834	a
M0317xB73_1	B01	296304834	297186835	h
M0317xB73_1	B01	297186835	305860597	a
M0317xB73_1	B01	305860597	305907687	b
M0317xB73_1	B01	305907687	306921249	a
M0317xB73_3	B01	0	3483278	a
M0317xB73_3	B01	3483278	5160718	h
M0317xB73_3	B01	5160718	5820313	a
M0317xB73_3	B01	5820313	12364712	h
M0317xB73_3	B01	12364712	22181949	a
M0317xB73_3	B01	22181949	22263370	b
M0317xB73_3	B01	22263370	34213789	a
M0317xB73_3	B01	34213789	43716803	h
M0317xB73_3	B01	43716803	54453473	a
M0317xB73_3	B01	54453473	64855040	h
M0317xB73_3	B01	64855040	64972207	a
M0317xB73_3	B01	64972207	117216858	h
M0317xB73_3	B01	117216858	121354940	b
M0317xB73_3	B01	121354940	121978038	a
M0317xB73_3	B01	121978038	144441967	h
M0317xB73_3	B01	144441967	144619601	a
M0317xB73_3	B01	144619601	157924124	h
M0317xB73_3	B01	157924124	158031971	b
M0317xB73_3	B01	158031971	179010784	h
M0317xB73_3	B01	179010784	179774360	a
M0317xB73_3	B01	179774360	183230128	h
M0317xB73_3	B01	183230128	183599149	b
M0317xB73_3	B01	183599149	183678462	a
M0317xB73_3	B01	183678462	185873145	h
M0317xB73_3	B01	185873145	189631815	a
M0317xB73_3	B01	189631815	190360657	h
M0317xB73_3	B01	190360657	217179562	a
M0317xB73_3	B01	217179562	222023682	h
M0317xB73_3	B01	222023682	295309867	a
M0317xB73_3	B01	295309867	296029864	h
M0317xB73_3	B01	296029864	296318422	a
M0317xB73_3	B01	296318422	297186308	h
M0317xB73_3	B01	297186308	305736186	a
M0317xB73_3	B01	305736186	305907687	b
M0317xB73_3	B01	305907687	306921249	a
M0317xB73_2	B01	0	3483278	a
M0317xB73_2	B01	3483278	5160438	h
M0317xB73_2	B01	5160438	5817813	a
M0317xB73_2	B01	5817813	9423159	h
M0317xB73_2	B01	9423159	9488662	a
M0317xB73_2	B01	9488662	12364639	h
M0317xB73_2	B01	12364639	22181949	a
M0317xB73_2	B01	22181949	22263370	b
M0317xB73_2	B01	22263370	34157939	a
M0317xB73_2	B01	34157939	43714890	h
M0317xB73_2	B01	43714890	54453473	a
M0317xB73_2	B01	54453473	64855040	h
M0317xB73_2	B01	64855040	64986186	a
M0317xB73_2	B01	64986186	121924931	h
M0317xB73_2	B01	121924931	122200483	a
M0317xB73_2	B01	122200483	157924124	h
M0317xB73_2	B01	157924124	158031971	b
M0317xB73_2	B01	158031971	179011475	h
M0317xB73_2	B01	179011475	179774462	a
M0317xB73_2	B01	179774462	182004498	h
M0317xB73_2	B01	182004498	182333256	a
M0317xB73_2	B01	182333256	183230737	h
M0317xB73_2	B01	183230737	183599149	b
M0317xB73_2	B01	183599149	183678462	a
M0317xB73_2	B01	183678462	185873145	h
M0317xB73_2	B01	185873145	189631977	a
M0317xB73_2	B01	189631977	190545464	h
M0317xB73_2	B01	190545464	217179562	a
M0317xB73_2	B01	217179562	221392230	h
M0317xB73_2	B01	221392230	222022701	b
M0317xB73_2	B01	222022701	295309867	a
M0317xB73_2	B01	295309867	295923594	h
M0317xB73_2	B01	295923594	296364752	a
M0317xB73_2	B01	296364752	297307711	h
M0317xB73_2	B01	297307711	305860597	a
M0317xB73_2	B01	305860597	305907687	b
M0317xB73_2	B01	305907687	306921249	a
M0317xMo17_1	B01	0	3483278	h
M0317xMo17_1	B01	3483278	5207334	b
M0317xMo17_1	B01	5207334	5817736	h
M0317xMo17_1	B01	5817736	12358015	b
M0317xMo17_1	B01	12358015	34212919	h
M0317xMo17_1	B01	34212919	43715489	b
M0317xMo17_1	B01	43715489	54377908	h
M0317xMo17_1	B01	54377908	185880638	b
M0317xMo17_1	B01	185880638	186733071	h
M0317xMo17_1	B01	186733071	186792575	b
M0317xMo17_1	B01	186792575	189632763	h
M0317xMo17_1	B01	189632763	190383010	b
M0317xMo17_1	B01	190383010	209098581	h
M0317xMo17_1	B01	209098581	209144299	b
M0317xMo17_1	B01	209144299	216172903	h
M0317xMo17_1	B01	216172903	217179562	a
M0317xMo17_1	B01	217179562	222026730	b
M0317xMo17_1	B01	222026730	239460867	h
M0317xMo17_1	B01	239460867	239610691	a
M0317xMo17_1	B01	239610691	249819153	h
M0317xMo17_1	B01	249819153	250032588	a
M0317xMo17_1	B01	250032588	284352852	h
M0317xMo17_1	B01	284352852	284543922	a
M0317xMo17_1	B01	284543922	295309867	h
M0317xMo17_1	B01	295309867	295601188	b
M0317xMo17_1	B01	295601188	296440929	h
M0317xMo17_1	B01	296440929	297186835	b
M0317xMo17_1	B01	297186835	306921249	h
M0317xB73_4	B01	0	3483278	a
M0317xB73_4	B01	3483278	5160930	h
M0317xB73_4	B01	5160930	5820178	a
M0317xB73_4	B01	5820178	9410526	h
M0317xB73_4	B01	9410526	9488662	a
M0317xB73_4	B01	9488662	12364900	h
M0317xB73_4	B01	12364900	22181949	a
M0317xB73_4	B01	22181949	22263398	b
M0317xB73_4	B01	22263398	34211954	a
M0317xB73_4	B01	34211954	43890021	h
M0317xB73_4	B01	43890021	53772060	a
M0317xB73_4	B01	53772060	64855040	h
M0317xB73_4	B01	64855040	64972207	a
M0317xB73_4	B01	64972207	120051426	h
M0317xB73_4	B01	120051426	121173472	b
M0317xB73_4	B01	121173472	121973330	a
M0317xB73_4	B01	121973330	157831958	h
M0317xB73_4	B01	157831958	158031889	b
M0317xB73_4	B01	158031889	181979848	h
M0317xB73_4	B01	181979848	182292775	a
M0317xB73_4	B01	182292775	183230128	h
M0317xB73_4	B01	183230128	183599149	b
M0317xB73_4	B01	183599149	185873353	h
M0317xB73_4	B01	185873353	217179562	a
M0317xB73_4	B01	217179562	222022735	h
M0317xB73_4	B01	222022735	295309867	a
M0317xB73_4	B01	295309867	295998635	h
M0317xB73_4	B01	295998635	296184711	a
M0317xB73_4	B01	296184711	297307711	h
M0317xB73_4	B01	297307711	305860597	a
M0317xB73_4	B01	305860597	305907687	b
M0317xB73_4	B01	305907687	306921249	a
M0317xMo17_2	B01	0	3483278	h
M0317xMo17_2	B01	3483278	5204685	b
M0317xMo17_2	B01	5204685	5817736	h
M0317xMo17_2	B01	5817736	12400474	b
M0317xMo17_2	B01	12400474	34211954	h
M0317xMo17_2	B01	34211954	43715375	b
M0317xMo17_2	B01	43715375	54377908	h
M0317xMo17_2	B01	54377908	185880599	b
M0317xMo17_2	B01	185880599	189632550	h
M0317xMo17_2	B01	189632550	190360657	b
M0317xMo17_2	B01	190360657	209098544	h
M0317xMo17_2	B01	209098544	209154961	b
M0317xMo17_2	B01	209154961	216172903	h
M0317xMo17_2	B01	216172903	216315116	a
M0317xMo17_2	B01	216315116	222026730	b
M0317xMo17_2	B01	222026730	239461589	h
M0317xMo17_2	B01	239461589	239571240	a
M0317xMo17_2	B01	239571240	245012295	h
M0317xMo17_2	B01	245012295	245441457	a
M0317xMo17_2	B01	245441457	249819153	h
M0317xMo17_2	B01	249819153	250032588	a
M0317xMo17_2	B01	250032588	275262637	h
M0317xMo17_2	B01	275262637	275326390	b
M0317xMo17_2	B01	275326390	284352779	h
M0317xMo17_2	B01	284352779	284540480	a
M0317xMo17_2	B01	284540480	295269730	h
M0317xMo17_2	B01	295269730	295601188	b
M0317xMo17_2	B01	295601188	306921249	h
M0317xMo17_3	B01	0	3483278	h
M0317xMo17_3	B01	3483278	5207334	b
M0317xMo17_3	B01	5207334	5812671	h
M0317xMo17_3	B01	5812671	12364900	b
M0317xMo17_3	B01	12364900	29987131	h
M0317xMo17_3	B01	29987131	30019069	b
M0317xMo17_3	B01	30019069	34211954	h
M0317xMo17_3	B01	34211954	43715538	b
M0317xMo17_3	B01	43715538	53178132	h
M0317xMo17_3	B01	53178132	53309417	a
M0317xMo17_3	B01	53309417	54377908	h
M0317xMo17_3	B01	54377908	185884500	b
M0317xMo17_3	B01	185884500	189795365	h
M0317xMo17_3	B01	189795365	190545520	b
M0317xMo17_3	B01	190545520	209098544	h
M0317xMo17_3	B01	209098544	209155385	b
M0317xMo17_3	B01	209155385	216212726	h
M0317xMo17_3	B01	216212726	216315641	a
M0317xMo17_3	B01	216315641	222026730	b
M0317xMo17_3	B01	222026730	236058780	h
M0317xMo17_3	B01	236058780	236243791	a
M0317xMo17_3	B01	236243791	239461215	h
M0317xMo17_3	B01	239461215	239572828	a
M0317xMo17_3	B01	239572828	249769312	h
M0317xMo17_3	B01	249769312	250032588	a
M0317xMo17_3	B01	250032588	284352852	h
M0317xMo17_3	B01	284352852	284543922	a
M0317xMo17_3	B01	284543922	295309867	h
M0317xMo17_3	B01	295309867	295601795	b
M0317xMo17_3	B01	295601795	296440068	h
M0317xMo17_3	B01	296440068	297186835	b
M0317xMo17_3	B01	297186835	306921249	h
Mo17_1	B01	0	15067788	b
Mo17_1	B01	15067788	15301921	h
Mo17_1	B01	15301921	19024462	b
Mo17_1	B01	19024462	19664182	h
Mo17_1	B01	19664182	192799959	b
Mo17_1	B01	192799959	193256261	h
Mo17_1	B01	193256261	272670991	b
Mo17_1	B01	272670991	272911326	h
Mo17_1	B01	272911326	306921249	b
Mo17_2	B01	0	192615929	b
Mo17_2	B01	192615929	193254597	h
Mo17_2	B01	193254597	245042174	b
Mo17_2	B01	245042174	245863589	h
Mo17_2	B01	245863589	248312211	b
Mo17_2	B01	248312211	249307857	h
Mo17_2	B01	249307857	272630777	b
Mo17_2	B01	272630777	272915968	h
Mo17_2	B01	272915968	287065419	b
Mo17_2	B01	287065419	287809400	h
Mo17_2	B01	287809400	306921249	b
Mo17_3	B01	0	192615740	b
Mo17_3	B01	192615740	193254597	h
Mo17_3	B01	193254597	239461215	b
Mo17_3	B01	239461215	239987280	h
Mo17_3	B01	239987280	306921249	b
Mo17_4	B01	0	192618939	b
Mo17_4	B01	192618939	193254597	h
Mo17_4	B01	193254597	237888147	b
Mo17_4	B01	237888147	239987280	h
Mo17_4	B01	239987280	272671669	b
Mo17_4	B01	272671669	272911326	h
Mo17_4	B01	272911326	306921249	b
BxM_4	B01	0	29987286	h
BxM_4	B01	29987286	30018207	b
BxM_4	B01	30018207	64855040	h
BxM_4	B01	64855040	64972207	a
BxM_4	B01	64972207	117198021	h
BxM_4	B01	117198021	121181632	b
BxM_4	B01	121181632	122023031	a
BxM_4	B01	122023031	157923811	h
BxM_4	B01	157923811	158031889	b
BxM_4	B01	158031889	183230737	h
BxM_4	B01	183230737	183599149	b
BxM_4	B01	183599149	209098544	h
BxM_4	B01	209098544	209144534	b
BxM_4	B01	209144534	245012947	h
BxM_4	B01	245012947	245432844	a
BxM_4	B01	245432844	248306533	h
BxM_4	B01	248306533	249308048	a
BxM_4	B01	249308048	249769361	h
BxM_4	B01	249769361	250032588	a
BxM_4	B01	250032588	275164735	h
BxM_4	B01	275164735	275326610	b
BxM_4	B01	275326610	275430050	h
BxM_4	B01	275430050	275587888	b
BxM_4	B01	275587888	284352356	h
BxM_4	B01	284352356	284541199	a
BxM_4	B01	284541199	306921249	h
M0317xMo17_4	B01	0	3483278	h
M0317xMo17_4	B01	3483278	5205281	b
M0317xMo17_4	B01	5205281	5817756	h
M0317xMo17_4	B01	5817756	12552052	b
M0317xMo17_4	B01	12552052	29987110	h
M0317xMo17_4	B01	29987110	30018207	b
M0317xMo17_4	B01	30018207	34212919	h
M0317xMo17_4	B01	34212919	43715434	b
M0317xMo17_4	B01	43715434	54377908	h
M0317xMo17_4	B01	54377908	185911119	b
M0317xMo17_4	B01	185911119	189631977	h
M0317xMo17_4	B01	189631977	190383010	b
M0317xMo17_4	B01	190383010	209098544	h
M0317xMo17_4	B01	209098544	209155282	b
M0317xMo17_4	B01	209155282	216172903	h
M0317xMo17_4	B01	216172903	217179562	a
M0317xMo17_4	B01	217179562	222026730	b
M0317xMo17_4	B01	222026730	236073274	h
M0317xMo17_4	B01	236073274	236161864	a
M0317xMo17_4	B01	236161864	249096468	h
M0317xMo17_4	B01	249096468	249307641	a
M0317xMo17_4	B01	249307641	249771486	h
M0317xMo17_4	B01	249771486	250040192	a
M0317xMo17_4	B01	250040192	284352852	h
M0317xMo17_4	B01	284352852	284541956	a
M0317xMo17_4	B01	284541956	295309867	h
M0317xMo17_4	B01	295309867	295596698	b
M0317xMo17_4	B01	295596698	296490180	h
M0317xMo17_4	B01	296490180	297186835	b
M0317xMo17_4	B01	297186835	306921249	h
B73_2	B02	0	99783764	a
B73_2	B02	99783764	99830054	h
B73_2	B02	99830054	244409863	a
B73_1	B02	0	99786684	a
B73_1	B02	99786684	99815243	h
B73_1	B02	99815243	244409863	a
B73_4	B02	0	99783764	a
B73_4	B02	99783764	99814271	h
B73_4	B02	99814271	244409863	a
B73_3	B02	0	244409863	a
BxM_1	B02	0	9436198	h
BxM_1	B02	9436198	9497656	b
BxM_1	B02	9497656	11416607	h
BxM_1	B02	11416607	11626141	a
BxM_1	B02	11626141	42053218	h
BxM_1	B02	42053218	43088561	a
BxM_1	B02	43088561	71159117	h
BxM_1	B02	71159117	71579649	a
BxM_1	B02	71579649	72101544	b
BxM_1	B02	72101544	82546879	h
BxM_1	B02	82546879	82664260	b
BxM_1	B02	82664260	123897357	h
BxM_1	B02	123897357	124116734	a
BxM_1	B02	124116734	206403095	h
BxM_1	B02	206403095	206594531	b
BxM_1	B02	206594531	225599770	h
BxM_1	B02	225599770	226882722	a
BxM_1	B02	226882722	232068175	h
BxM_1	B02	232068175	232517983	a
BxM_1	B02	232517983	240366217	h
BxM_1	B02	240366217	240569936	a
BxM_1	B02	240569936	242022963	h
BxM_1	B02	242022963	242049786	b
BxM_1	B02	242049786	244409863	h
BxM_2	B02	0	7300925	h
BxM_2	B02	7300925	7400076	b
BxM_2	B02	7400076	9436115	h
BxM_2	B02	9436115	9497449	b
BxM_2	B02	9497449	11416607	h
BxM_2	B02	11416607	11626141	a
BxM_2	B02	11626141	29706520	h
BxM_2	B02	29706520	29818027	a
BxM_2	B02	29818027	46804409	h
BxM_2	B02	46804409	47105185	a
BxM_2	B02	47105185	56142210	h
BxM_2	B02	56142210	56544641	a
BxM_2	B02	56544641	62256144	h
BxM_2	B02	62256144	62339486	a
BxM_2	B02	62339486	67186015	h
BxM_2	B02	67186015	71572880	a
BxM_2	B02	71572880	82547121	h
BxM_2	B02	82547121	82652071	b
BxM_2	B02	82652071	123134422	h
BxM_2	B02	123134422	124119048	a
BxM_2	B02	124119048	208269906	h
BxM_2	B02	208269906	208709073	b
BxM_2	B02	208709073	213806937	h
BxM_2	B02	213806937	214013211	a
BxM_2	B02	214013211	226142352	h
BxM_2	B02	226142352	226301027	a
BxM_2	B02	226301027	229676128	h
BxM_2	B02	229676128	229771967	b
BxM_2	B02	229771967	232068175	h
BxM_2	B02	232068175	232517843	a
BxM_2	B02	232517843	233345519	b
BxM_2	B02	233345519	242023125	h
BxM_2	B02	242023125	242049786	b
BxM_2	B02	242049786	244409863	h
BxM_3	B02	0	9436155	h
BxM_3	B02	9436155	9497656	b
BxM_3	B02	9497656	11336639	h
BxM_3	B02	11336639	11567684	a
BxM_3	B02	11567684	29706520	h
BxM_3	B02	29706520	29818047	a
BxM_3	B02	29818047	46804409	h
BxM_3	B02	46804409	46842837	a
BxM_3	B02	46842837	53482607	h
BxM_3	B02	53482607	53792204	a
BxM_3	B02	53792204	56142210	h
BxM_3	B02	56142210	56544689	a
BxM_3	B02	56544689	61826214	h
BxM_3	B02	61826214	62205127	b
BxM_3	B02	62205127	62339458	a
BxM_3	B02	62339458	71164185	h
BxM_3	B02	71164185	71773691	a
BxM_3	B02	71773691	72101431	b
BxM_3	B02	72101431	82547841	h
BxM_3	B02	82547841	82664260	b
BxM_3	B02	82664260	82711304	a
BxM_3	B02	82711304	123170197	h
BxM_3	B02	123170197	132002540	a
BxM_3	B02	132002540	133576532	h
BxM_3	B02	133576532	134108462	b
BxM_3	B02	134108462	206476143	h
BxM_3	B02	206476143	206598024	b
BxM_3	B02	206598024	232255298	h
BxM_3	B02	232255298	232843977	a
BxM_3	B02	232843977	233345519	b
BxM_3	B02	233345519	242022855	h
BxM_3	B02	242022855	242049786	b
BxM_3	B02	242049786	244409863	h
M0014_1	B02	0	2101491	a
M0014_1	B02	2101491	2563163	h
M0014_1	B02	2563163	5319884	b
M0014_1	B02	5319884	7300925	h
M0014_1	B02	7300925	7400076	b
M0014_1	B02	7400076	9430489	h
M0014_1	B02	9430489	9497288	b
M0014_1	B02	9497288	10501200	h
M0014_1	B02	10501200	12638139	b
M0014_1	B02	12638139	13767694	h
M0014_1	B02	13767694	15191935	b
M0014_1	B02	15191935	15318496	a
M0014_1	B02	15318496	15739055	b
M0014_1	B02	15739055	16311394	h
M0014_1	B02	16311394	16401499	b
M0014_1	B02	16401499	17235121	h
M0014_1	B02	17235121	19342617	b
M0014_1	B02	19342617	28205394	h
M0014_1	B02	28205394	29265024	b
M0014_1	B02	29265024	31748413	h
M0014_1	B02	31748413	31873564	a
M0014_1	B02	31873564	32032516	b
M0014_1	B02	32032516	32668078	a
M0014_1	B02	32668078	37963901	h
M0014_1	B02	37963901	39857487	a
M0014_1	B02	39857487	40564754	h
M0014_1	B02	40564754	41420763	a
M0014_1	B02	41420763	42052474	h
M0014_1	B02	42052474	44635691	a
M0014_1	B02	44635691	44788930	h
M0014_1	B02	44788930	46234824	a
M0014_1	B02	46234824	47683401	h
M0014_1	B02	47683401	48066674	b
M0014_1	B02	48066674	62259633	h
M0014_1	B02	62259633	62339402	a
M0014_1	B02	62339402	66531558	h
M0014_1	B02	66531558	66713804	b
M0014_1	B02	66713804	71176472	h
M0014_1	B02	71176472	71579649	a
M0014_1	B02	71579649	72945536	b
M0014_1	B02	72945536	82432930	h
M0014_1	B02	82432930	82645073	b
M0014_1	B02	82645073	82711304	a
M0014_1	B02	82711304	98437849	h
M0014_1	B02	98437849	99839310	b
M0014_1	B02	99839310	113528789	h
M0014_1	B02	113528789	113586284	b
M0014_1	B02	113586284	115924340	h
M0014_1	B02	115924340	116655543	b
M0014_1	B02	116655543	123898938	h
M0014_1	B02	123898938	124112383	a
M0014_1	B02	124112383	132209681	b
M0014_1	B02	132209681	158485884	h
M0014_1	B02	158485884	163039458	b
M0014_1	B02	163039458	191779303	h
M0014_1	B02	191779303	211724698	b
M0014_1	B02	211724698	223376484	h
M0014_1	B02	223376484	223879808	b
M0014_1	B02	223879808	224122819	h
M0014_1	B02	224122819	233448725	a
M0014_1	B02	233448725	239427877	h
M0014_1	B02	239427877	244409863	a
M0014_3	B02	0	2101491	a
M0014_3	B02	2101491	31748413	b
M0014_3	B02	31748413	44634722	a
M0014_3	B02	44634722	44788930	h
M0014_3	B02	44788930	46234777	a
M0014_3	B02	46234777	224425122	b
M0014_3	B02	224425122	233448725	a
M0014_3	B02	233448725	239427830	b
M0014_3	B02	239427830	244409863	a
M0014_2	B02	0	2031524	a
M0014_2	B02	2031524	31748399	b
M0014_2	B02	31748399	31873410	a
M0014_2	B02	31873410	32084595	b
M0014_2	B02	32084595	44636346	a
M0014_2	B02	44636346	44789069	b
M0014_2	B02	44789069	46234777	a
M0014_2	B02	46234777	224425122	b
M0014_2	B02	224425122	233420680	a
M0014_2	B02	233420680	239427877	b
M0014_2	B02	239427877	244409863	a
M0014_4	B02	0	2101491	a
M0014_4	B02	2101491	31748413	b
M0014_4	B02	31748413	44635853	a
M0014_4	B02	44635853	44789589	b
M0014_4	B02	44789589	46234906	a
M0014_4	B02	46234906	97671132	b
M0014_4	B02	97671132	98437682	h
M0014_4	B02	98437682	224248280	b
M0014_4	B02	224248280	233448725	a
M0014_4	B02	233448725	239427830	b
M0014_4	B02	239427830	244409863	a
M0014xB73_1	B02	0	2101491	a
M0014xB73_1	B02	2101491	9435807	h
M0014xB73_1	B02	9435807	9497689	b
M0014xB73_1	B02	9497689	11336639	h
M0014xB73_1	B02	11336639	11567308	a
M0014xB73_1	B02	11567308	31748413	h
M0014xB73_1	B02	31748413	46234906	a
M0014xB73_1	B02	46234906	62205127	h
M0014xB73_1	B02	62205127	62339402	a
M0014xB73_1	B02	62339402	71164990	h
M0014xB73_1	B02	71164990	71582761	a
M0014xB73_1	B02	71582761	82664260	h
M0014xB73_1	B02	82664260	82711355	a
M0014xB73_1	B02	82711355	123869810	h
M0014xB73_1	B02	123869810	130868783	a
M0014xB73_1	B02	130868783	193254188	h
M0014xB73_1	B02	193254188	193309516	a
M0014xB73_1	B02	193309516	219329197	h
M0014xB73_1	B02	219329197	219606762	b
M0014xB73_1	B02	219606762	220419683	h
M0014xB73_1	B02	220419683	221665846	b
M0014xB73_1	B02	221665846	221788449	h
M0014xB73_1	B02	221788449	222318635	b
M0014xB73_1	B02	222318635	224427043	h
M0014xB73_1	B02	224427043	233421208	a
M0014xB73_1	B02	233421208	239418185	h
M0014xB73_1	B02	239418185	244409863	a
M0014xB73_3	B02	0	2101491	a
M0014xB73_3	B02	2101491	9436155	h
M0014xB73_3	B02	9436155	9497288	b
M0014xB73_3	B02	9497288	11336639	h
M0014xB73_3	B02	11336639	11565374	a
M0014xB73_3	B02	11565374	15227578	h
M0014xB73_3	B02	15227578	15538223	a
M0014xB73_3	B02	15538223	15739055	b
M0014xB73_3	B02	15739055	31748413	h
M0014xB73_3	B02	31748413	31975718	a
M0014xB73_3	B02	31975718	32034756	b
M0014xB73_3	B02	32034756	44635691	a
M0014xB73_3	B02	44635691	44789017	b
M0014xB73_3	B02	44789017	46234777	a
M0014xB73_3	B02	46234777	46718660	h
M0014xB73_3	B02	46718660	47105185	a
M0014xB73_3	B02	47105185	56142210	h
M0014xB73_3	B02	56142210	56544689	a
M0014xB73_3	B02	56544689	62205127	h
M0014xB73_3	B02	62205127	62339402	a
M0014xB73_3	B02	62339402	71159117	h
M0014xB73_3	B02	71159117	71255081	a
M0014xB73_3	B02	71255081	80774644	h
M0014xB73_3	B02	80774644	81415163	a
M0014xB73_3	B02	81415163	82547121	h
M0014xB73_3	B02	82547121	82664260	b
M0014xB73_3	B02	82664260	82711304	a
M0014xB73_3	B02	82711304	121700440	h
M0014xB73_3	B02	121700440	123091753	a
M0014xB73_3	B02	123091753	123169345	h
M0014xB73_3	B02	123169345	124005719	a
M0014xB73_3	B02	124005719	149495030	h
M0014xB73_3	B02	149495030	149548706	b
M0014xB73_3	B02	149548706	151854641	h
M0014xB73_3	B02	151854641	151882647	a
M0014xB73_3	B02	151882647	219240987	h
M0014xB73_3	B02	219240987	219610757	b
M0014xB73_3	B02	219610757	220441273	h
M0014xB73_3	B02	220441273	221665846	b
M0014xB73_3	B02	221665846	221845757	h
M0014xB73_3	B02	221845757	222360292	b
M0014xB73_3	B02	222360292	224428351	h
M0014xB73_3	B02	224428351	231176832	a
M0014xB73_3	B02	231176832	231204708	h
M0014xB73_3	B02	231204708	233420028	a
M0014xB73_3	B02	233420028	239427830	h
M0014xB73_3	B02	239427830	244409863	a
M0014xB73_2	B02	0	2101491	a
M0014xB73_2	B02	2101491	9436155	h
M0014xB73_2	B02	9436155	9498220	b
[truncated: 10,339 more rows]
