# Supplementary material for: Plant height heterosis is quantitatively associated with expression levels of plastid ribosomal proteins
Source: Proc Natl Acad Sci U S A. 2021 Nov 15;118(47):e2109332118. doi: 10.1073/pnas.2109332118 (PMC8617506; doi:10.1073/pnas.2109332118)
Supplement: Supplementary File [file pnas.2109332118.sd05.xlsx]

## Sheet: Legend
Dataset S5. Pearson correlations between expression heterosis (hybrid/mid-parent) of each protein (column D) and transcript (column E) and plant height heterosis (hybrid/mid-parent plant height).

## Sheet: DatasetS5
Gene	Accession	Category	Protein_PearsonCor	RNA_PearsonCor
Zm00001d030725	Zm00001d030725_T003	Plastid	0.951175	0.724567
Zm00001d022115	Zm00001d022115_T002	Other	0.92388	0.192171
Zm00001d011993	Zm00001d011993_T002	NE plastid ribosome	0.907141	0.642439
ZemaCp004.1	ZemaCp004.1	PE plastid ribosome	0.898016	NA
Zm00001d046555	Zm00001d046555_T001	Plastid	0.897484	0.507617
ZemaCp016.1	ZemaCp016.1	PE plastid ribosome	0.895878	NA
Zm00001d050551	Zm00001d050551_T001	Other	0.892587	0.285462
Zm00001d052075	Zm00001d052075_T001	Cytosolic ribosome	0.886914	-0.245524
Zm00001d054107	Zm00001d054107_T002	Other	0.867611	0.387817
Zm00001d027442	Zm00001d027442_T001	NE plastid ribosome	0.864518	0.768108
Zm00001d022421	Zm00001d022421_T001	Other	0.863436	0.558543
Zm00001d012353	Zm00001d012353_T001	NE plastid ribosome	0.857922	0.811207
Zm00001d053713	Zm00001d053713_T001	Plastid	0.856883	0.857633
Zm00001d039613	Zm00001d039613_T002	Other	0.856815	0.471599
Zm00001d052056	Zm00001d052056_T005	Other	0.854697	0.53863
Zm00001d032399	Zm00001d032399_T001	Plastid	0.846824	0.204686
Zm00001d029201	Zm00001d029201_T001	NE plastid ribosome	0.844632	0.414153
Zm00001d049945	Zm00001d049945_T004	Other	0.843588	-0.156802
ZeamMp129.1	ZeamMp129.1	Other	0.840738	NA
ZemaCp021.1	ZemaCp021.1	PE plastid ribosome	0.838815	NA
Zm00001d013034	Zm00001d013034_T001	Cytosolic ribosome	0.838765	0.562456
Zm00001d035802	Zm00001d035802_T007	Other	0.837755	0.36266
Zm00001d036565	Zm00001d036565_T001	Cytosolic ribosome	0.837058	-0.41137
ZemaCp026.1	ZemaCp026.1	PE plastid ribosome	0.83159	NA
Zm00001d026690	Zm00001d026690_T001	Other	0.830615	0.700785
Zm00001d015300	Zm00001d015300_T001	Cytosolic ribosome	0.829849	0.0841984
ZeamMp081.1	ZeamMp081.1	Other	0.829098	NA
Zm00001d041036	Zm00001d041036_T001	Plastid	0.825536	0.789723
Zm00001d044880	Zm00001d044880_T001	Other	0.823081	-0.197078
Zm00001d013040	Zm00001d013040_T008	Other	0.821061	0.692481
Zm00001d042454	Zm00001d042454_T001	Plastid	0.818948	0.830579
Zm00001d028240	Zm00001d028240_T001	NE plastid ribosome	0.818827	0.536377
Zm00001d042023	Zm00001d042023_T001	Other	0.817047	-0.15884
Zm00001d018412	Zm00001d018412_T001	NE plastid ribosome	0.815167	0.745241
Zm00001d017449	Zm00001d017449_T001	Plastid	0.813735	0.746121
Zm00001d015204	Zm00001d015204_T001	NE plastid ribosome	0.812072	0.783409
ZemaCp058.1	ZemaCp058.1	PE plastid ribosome	0.809431	NA
Zm00001d047581	Zm00001d047581_T002	NE plastid ribosome	0.80784	0.68848
Zm00001d016276	Zm00001d016276_T001	Other	0.807717	0.090353
Zm00001d043465	Zm00001d043465_T011	Oxidoreductase	0.804845	0.462013
Zm00001d032790	Zm00001d032790_T002	PTAC	0.803497	0.183192
ZemaCp063.1	ZemaCp063.1	PE plastid ribosome	0.803196	NA
Zm00001d029968	Zm00001d029968_T001	Other	0.803086	-0.0930491
ZemaCp062.1	ZemaCp062.1	PE plastid ribosome	0.800723	NA
Zm00001d022599	Zm00001d022599_T001	PTAC	0.799543	0.484952
ZemaCp061.1	ZemaCp061.1	PE plastid ribosome	0.79852	NA
Zm00001d014519	Zm00001d014519_T001	Other	0.797764	-0.359169
ZeamMp119.1	ZeamMp119.1	Other	0.796501	NA
Zm00001d038006	Zm00001d038006_T001	TPR	0.796395	0.353324
Zm00001d043170	Zm00001d043170_T001	Other	0.794089	0.829421
ZemaCp046.1	ZemaCp046.1	PE plastid ribosome	0.793598	NA
Zm00001d038851	Zm00001d038851_T001	Other	0.792998	0.456424
Zm00001d037875	Zm00001d037875_T001	Other	0.792439	0.376543
Zm00001d047462	Zm00001d047462_T001	NE plastid ribosome	0.7909	0.721677
Zm00001d022463	Zm00001d022463_T001	Cytosolic ribosome	0.790512	0.204685
Zm00001d011634	Zm00001d011634_T002	Other	0.787449	-0.0443242
Zm00001d038047	Zm00001d038047_T001	Plastid	0.787214	0.525213
Zm00001d024425	Zm00001d024425_T002	Other	0.786319	0.0531295
Zm00001d016552	Zm00001d016552_T002	Other	0.785442	0.166733
Zm00001d044250	Zm00001d044250_T001	Plastid	0.783599	0.278521
Zm00001d044287	Zm00001d044287_T001	Other	0.783138	0.744793
Zm00001d025273	Zm00001d025273_T008	Plastid	0.780988	0.755332
ZemaCp067.1	ZemaCp067.1	PE plastid ribosome	0.780275	NA
Zm00001d000270	Zm00001d000270_T003	Other	0.779292	0.122351
Zm00001d038929	Zm00001d038929_T001	Plastid	0.778015	0.473219
Zm00001d002716	Zm00001d002716_T001	Other	0.774413	0.249475
Zm00001d024583	Zm00001d024583_T001	Other	0.77423	0.448345
Zm00001d007905	Zm00001d007905_T001	Plastid	0.773037	0.714435
Zm00001d003894	Zm00001d003894_T004	Plastid	0.772783	0.698272
Zm00001d017092	Zm00001d017092_T001	Plastid	0.771909	0.69227
Zm00001d002770	Zm00001d002770_T006	Plastid	0.771255	0.452273
Zm00001d030011	Zm00001d030011_T001	Other	0.769124	0.41924
Zm00001d034865	Zm00001d034865_T001	Other	0.768938	0.735248
Zm00001d019311	Zm00001d019311_T001	Other	0.76809	-0.0408662
Zm00001d044130	Zm00001d044130_T001	NE plastid ribosome	0.767935	0.512501
Zm00001d043465	Zm00001d043465_T005	Oxidoreductase	0.765873	0.462013
ZemaCp065.1	ZemaCp065.1	PE plastid ribosome	0.763305	NA
Zm00001d048531	Zm00001d048531_T001	Other	0.762572	0.781128
Zm00001d051910	Zm00001d051910_T002	Other	0.761442	-0.348928
Zm00001d046352	Zm00001d046352_T001	Other	0.76051	0.0286441
Zm00001d021764	Zm00001d021764_T001	Plastid	0.759386	0.562197
Zm00001d053630	Zm00001d053630_T001	Other	0.757927	0.185223
Zm00001d033634	Zm00001d033634_T001	Other	0.756989	0.608287
Zm00001d002789	Zm00001d002789_T001	Plastid	0.75444	0.556654
Zm00001d034766	Zm00001d034766_T001	Plastid	0.753325	0.767888
Zm00001d034808	Zm00001d034808_T001	NE plastid ribosome	0.753192	0.790338
ZemaCp047.1	ZemaCp047.1	Other	0.753171	NA
Zm00001d037111	Zm00001d037111_T001	Cytosolic ribosome	0.752955	0.0218094
Zm00001d037546	Zm00001d037546_T011	Oxidoreductase	0.752317	0.236183
Zm00001d023538	Zm00001d023538_T002	Plastid	0.752235	0.617037
Zm00001d008757	Zm00001d008757_T001	Other	0.752205	0.319069
Zm00001d016549	Zm00001d016549_T001	Cytosolic ribosome	0.752165	0.192731
Zm00001d031570	Zm00001d031570_T001	Other	0.751619	0.423561
Zm00001d002822	Zm00001d002822_T001	Plastid	0.750477	0.238135
Zm00001d013812	Zm00001d013812_T001	Other	0.749244	0.788443
Zm00001d012998	Zm00001d012998_T001	NE plastid ribosome	0.748508	0.694233
Zm00001d045605	Zm00001d045605_T001	Plastid	0.747606	0.780675
Zm00001d000153	Zm00001d000153_T004	Plastid	0.747236	0.0393294
Zm00001d032420	Zm00001d032420_T001	NE plastid ribosome	0.746618	0.735353
Zm00001d029121	Zm00001d029121_T005	Other	0.746182	0.284328
Zm00001d044745	Zm00001d044745_T006	Plastid	0.746105	0.684847
Zm00001d006296	Zm00001d006296_T003	Other	0.745492	0.488304
Zm00001d033830	Zm00001d033830_T001	Other	0.745385	0.0515681
Zm00001d048252	Zm00001d048252_T001	Other	0.74485	0.0728227
Zm00001d034422	Zm00001d034422_T001	Cytosolic ribosome	0.743446	-0.0231141
Zm00001d019501	Zm00001d019501_T004	TPR	0.743253	0.672891
Zm00001d009417	Zm00001d009417_T001	Cytosolic ribosome	0.742112	0.172082
Zm00001d034059	Zm00001d034059_T001	Cytosolic ribosome	0.739281	0.324939
Zm00001d003259	Zm00001d003259_T003	Other	0.738829	0.506562
Zm00001d008439	Zm00001d008439_T001	Other	0.738212	0.277459
Zm00001d035878	Zm00001d035878_T002	Other	0.737195	0.715338
Zm00001d034699	Zm00001d034699_T001	Other	0.736664	0.387186
Zm00001d004978	Zm00001d004978_T001	Oxidoreductase	0.736508	0.737416
Zm00001d013135	Zm00001d013135_T002	Carbon fixation	0.735325	0.726324
Zm00001d021715	Zm00001d021715_T001	Plastid	0.732956	0.555763
Zm00001d027421	Zm00001d027421_T001	NE plastid ribosome	0.732017	0.662933
Zm00001d013295	Zm00001d013295_T001	Plastid	0.731819	0.681505
Zm00001d004009	Zm00001d004009_T003	Cytosolic ribosome	0.731569	-0.107853
Zm00001d045352	Zm00001d045352_T002	Other	0.729759	-0.0350287
ZemaCp024.1	ZemaCp024.1	Other	0.729578	NA
Zm00001d009723	Zm00001d009723_T001	PTAC	0.727269	0.451142
Zm00001d040752	Zm00001d040752_T001	Other	0.726935	-0.499038
Zm00001d021020	Zm00001d021020_T001	Cytosolic ribosome	0.726504	-0.157423
Zm00001d025616	Zm00001d025616_T001	NE plastid ribosome	0.725446	0.64442
Zm00001d052242	Zm00001d052242_T001	PhANGs	0.725089	0.661676
Zm00001d017179	Zm00001d017179_T001	Other	0.723895	0.552538
Zm00001d035321	Zm00001d035321_T001	Plastid	0.723716	0.360757
Zm00001d014753	Zm00001d014753_T002	Other	0.723175	0.317597
Zm00001d020450	Zm00001d020450_T001	Cytosolic ribosome	0.721359	0.213103
Zm00001d010321	Zm00001d010321_T001	Carbon fixation	0.721196	0.805884
Zm00001d054093	Zm00001d054093_T004	Other	0.720201	-0.332834
Zm00001d005276	Zm00001d005276_T002	Other	0.719838	0.357644
Zm00001d006624	Zm00001d006624_T001	Other	0.719553	0.51196
Zm00001d053103	Zm00001d053103_T001	Other	0.719299	0.740258
Zm00001d011513	Zm00001d011513_T001	Other	0.718327	0.900061
Zm00001d015095	Zm00001d015095_T001	Other	0.717943	0.660692
Zm00001d046449	Zm00001d046449_T003	Other	0.717229	0.725312
Zm00001d041550	Zm00001d041550_T004	Plastid	0.716398	0.689751
Zm00001d032224	Zm00001d032224_T001	Plastid	0.716368	NA
Zm00001d045604	Zm00001d045604_T003	Plastid	0.716198	0.591986
Zm00001d017036	Zm00001d017036_T001	Other	0.715806	0.320668
Zm00001d030688	Zm00001d030688_T002	Plastid	0.715573	0.527152
Zm00001d012141	Zm00001d012141_T001	Other	0.715291	0.554778
Zm00001d024037	Zm00001d024037_T002	Plastid	0.712795	NA
Zm00001d006402	Zm00001d006402_T001	Other	0.712599	0.0514965
Zm00001d030149	Zm00001d030149_T001	Other	0.712286	0.413497
Zm00001d028542	Zm00001d028542_T006	Other	0.711741	0.745063
Zm00001d018535	Zm00001d018535_T003	Other	0.709764	0.614072
Zm00001d032156	Zm00001d032156_T003	Plastid	0.709687	0.592304
Zm00001d013086	Zm00001d013086_T001	Cytosolic ribosome	0.70928	-0.22328
Zm00001d038084	Zm00001d038084_T001	NE plastid ribosome	0.708992	0.778092
Zm00001d018383	Zm00001d018383_T001	Other	0.70897	-0.0951804
Zm00001d036698	Zm00001d036698_T001	Other	0.708549	0.642497
Zm00001d023738	Zm00001d023738_T001	Other	0.707439	-0.358007
Zm00001d008759	Zm00001d008759_T001	Other	0.706932	0.412119
Zm00001d016550	Zm00001d016550_T001	Plastid	0.706282	0.464156
Zm00001d022502	Zm00001d022502_T009	Other	0.705669	0.441231
Zm00001d047128	Zm00001d047128_T002	Other	0.705556	0.667407
Zm00001d042525	Zm00001d042525_T002	Cytosolic ribosome	0.705045	0.575461
Zm00001d014073	Zm00001d014073_T001	Cytosolic ribosome	0.705038	-0.344108
Zm00001d009983	Zm00001d009983_T001	Other	0.704525	0.487713
Zm00001d034192	Zm00001d034192_T001	NE plastid ribosome	0.703588	0.494377
Zm00001d023802	Zm00001d023802_T001	Plastid	0.703351	0.409485
Zm00001d019898	Zm00001d019898_T001	NE plastid ribosome	0.701068	0.790884
Zm00001d038476	Zm00001d038476_T001	Other	0.700856	NA
Zm00001d030109	Zm00001d030109_T001	Plastid	0.700521	0.255159
Zm00001d019147	Zm00001d019147_T001	Cytosolic ribosome	0.699638	0.645695
Zm00001d046683	Zm00001d046683_T002	Plastid	0.698601	0.719049
Zm00001d030691	Zm00001d030691_T001	Cytosolic ribosome	0.69701	0.474369
Zm00001d014781	Zm00001d014781_T001	Plastid	0.695785	0.494157
Zm00001d028221	Zm00001d028221_T001	Other	0.695771	0.780386
Zm00001d026405	Zm00001d026405_T001	Other	0.695721	0.664474
Zm00001d034550	Zm00001d034550_T001	Cytosolic ribosome	0.695388	0.200012
Zm00001d013252	Zm00001d013252_T001	Cytosolic ribosome	0.69511	0.0849881
Zm00001d005482	Zm00001d005482_T001	Oxidoreductase	0.694538	0.316672
Zm00001d023427	Zm00001d023427_T001	Plastid	0.694105	NA
Zm00001d008387	Zm00001d008387_T001	Other	0.693009	0.393672
Zm00001d013240	Zm00001d013240_T002	Plastid	0.692542	0.723821
Zm00001d017840	Zm00001d017840_T001	Other	0.692238	0.177784
Zm00001d010240	Zm00001d010240_T001	Other	0.692159	0.478146
Zm00001d053432	Zm00001d053432_T001	PhANGs	0.692137	0.645336
Zm00001d037700	Zm00001d037700_T002	Other	0.691544	0.508311
Zm00001d006613	Zm00001d006613_T001	Other	0.690914	0.42607
Zm00001d003106	Zm00001d003106_T003	Other	0.690574	0.432849
Zm00001d028426	Zm00001d028426_T001	Cytosolic ribosome	0.69053	-0.210597
Zm00001d050969	Zm00001d050969_T001	Plastid	0.68954	0.831264
Zm00001d041760	Zm00001d041760_T001	Cytosolic ribosome	0.68927	0.215288
Zm00001d000419	Zm00001d000419_T001	Other	0.688761	0.64454
Zm00001d053107	Zm00001d053107_T001	Other	0.688731	0.148567
Zm00001d052216	Zm00001d052216_T001	Plastid	0.687643	0.768554
Zm00001d011569	Zm00001d011569_T001	Other	0.687167	0.749197
Zm00001d023431	Zm00001d023431_T001	Plastid	0.686065	0.679847
Zm00001d002943	Zm00001d002943_T008	Other	0.685583	0.619417
Zm00001d039966	Zm00001d039966_T001	TPR	0.685479	0.735341
Zm00001d016479	Zm00001d016479_T003	Other	0.68531	0.0837784
Zm00001d018957	Zm00001d018957_T001	Cytosolic ribosome	0.684967	0.696868
Zm00001d002089	Zm00001d002089_T003	TPR	0.683996	0.774659
Zm00001d049360	Zm00001d049360_T001	Other	0.683622	0.428889
Zm00001d032231	Zm00001d032231_T001	Other	0.683358	-0.714083
Zm00001d022588	Zm00001d022588_T003	Plastid	0.683222	0.283862
Zm00001d012787	Zm00001d012787_T002	Plastid	0.682957	0.434876
Zm00001d023606	Zm00001d023606_T005	Plastid	0.681425	0.407733
Zm00001d032152	Zm00001d032152_T001	Other	0.680835	0.462843
Zm00001d033790	Zm00001d033790_T001	Other	0.680667	0.152293
Zm00001d034007	Zm00001d034007_T001	Plastid	0.678642	0.751311
Zm00001d032337	Zm00001d032337_T001	Plastid	0.678019	-0.103401
Zm00001d043875	Zm00001d043875_T001	Plastid	0.677848	0.795856
Zm00001d028702	Zm00001d028702_T001	NE plastid ribosome	0.677592	0.540428
Zm00001d048253	Zm00001d048253_T001	Cytosolic ribosome	0.677588	0.311256
Zm00001d011301	Zm00001d011301_T001	Other	0.676491	0.449146
Zm00001d047634	Zm00001d047634_T001	Plastid	0.675796	-0.256634
ZemaCp030.1	ZemaCp030.1	PhAPGs	0.675601	NA
Zm00001d033682	Zm00001d033682_T001	Other	0.674554	0.74542
Zm00001d030962	Zm00001d030962_T001	Oxidoreductase	0.674522	0.105186
Zm00001d005238	Zm00001d005238_T001	Other	0.673997	0.231939
Zm00001d054084	Zm00001d054084_T001	Cytosolic ribosome	0.673949	0.628387
ZemaCp060.1	ZemaCp060.1	PE plastid ribosome	0.673568	NA
Zm00001d018523	Zm00001d018523_T003	Other	0.673555	0.236773
Zm00001d034668	Zm00001d034668_T001	Other	0.672041	0.451422
Zm00001d026286	Zm00001d026286_T001	Other	0.671533	0.183178
Zm00001d044774	Zm00001d044774_T006	Other	0.671404	0.497656
Zm00001d025249	Zm00001d025249_T001	Other	0.670293	0.528538
Zm00001d011741	Zm00001d011741_T001	Cytosolic ribosome	0.670211	-0.105352
Zm00001d041777	Zm00001d041777_T001	Other	0.670087	NA
Zm00001d009189	Zm00001d009189_T001	TPR	0.669475	0.659093
Zm00001d037675	Zm00001d037675_T001	Protease	0.668439	0.0461312
Zm00001d002781	Zm00001d002781_T001	Other	0.668073	0.252437
Zm00001d007921	Zm00001d007921_T001	Oxidoreductase	0.666585	0.621883
Zm00001d043972	Zm00001d043972_T001	NE plastid ribosome	0.66645	0.833498
Zm00001d044335	Zm00001d044335_T001	Plastid	0.665905	0.507391
Zm00001d032896	Zm00001d032896_T001	NE plastid ribosome	0.665866	0.786545
Zm00001d049203	Zm00001d049203_T001	Plastid	0.665252	0.481242
Zm00001d012652	Zm00001d012652_T003	Other	0.662829	0.666446
Zm00001d043942	Zm00001d043942_T001	Cytosolic ribosome	0.662558	-0.293362
Zm00001d012161	Zm00001d012161_T001	Cytosolic ribosome	0.662503	0.495094
Zm00001d052163	Zm00001d052163_T001	Plastid	0.661912	0.729736
Zm00001d002384	Zm00001d002384_T001	Plastid	0.661658	0.444036
Zm00001d033109	Zm00001d033109_T004	Other	0.661651	-0.0262564
Zm00001d045675	Zm00001d045675_T003	Other	0.661047	0.35564
Zm00001d025640	Zm00001d025640_T001	Other	0.660041	0.418156
Zm00001d002244	Zm00001d002244_T001	Other	0.658478	0.450508
Zm00001d000350	Zm00001d000350_T001	Plastid	0.658391	0.802632
Zm00001d053822	Zm00001d053822_T002	Other	0.658015	0.0163315
Zm00001d050173	Zm00001d050173_T001	Plastid	0.657906	0.378493
Zm00001d034345	Zm00001d034345_T002	Plastid	0.657367	0.285424
ZemaCp082.1	ZemaCp082.1	PE plastid ribosome	0.656822	NA
Zm00001d021620	Zm00001d021620_T001	PhANGs	0.65662	0.776615
Zm00001d032667	Zm00001d032667_T005	Other	0.656391	0.444209
Zm00001d008612	Zm00001d008612_T002	Plastid	0.656047	0.706473
Zm00001d015484	Zm00001d015484_T001	Plastid	0.656032	0.578682
Zm00001d025203	Zm00001d025203_T001	Other	0.655368	0.44593
Zm00001d035169	Zm00001d035169_T001	Other	0.654691	0.792155
Zm00001d033665	Zm00001d033665_T001	NE plastid ribosome	0.654567	0.414594
Zm00001d050193	Zm00001d050193_T001	Cytosolic ribosome	0.653083	0.661146
Zm00001d048526	Zm00001d048526_T001	Other	0.652838	-0.0859504
ZemaCp044.1	ZemaCp044.1	PE plastid ribosome	0.652697	NA
Zm00001d045000	Zm00001d045000_T001	Cytosolic ribosome	0.652337	0.156098
Zm00001d013777	Zm00001d013777_T001	Other	0.651647	-0.416312
Zm00001d021841	Zm00001d021841_T001	Other	0.651567	0.508066
Zm00001d049666	Zm00001d049666_T001	Other	0.651319	0.242566
Zm00001d050383	Zm00001d050383_T001	Plastid	0.650363	0.162168
Zm00001d033873	Zm00001d033873_T001	Plastid	0.64995	0.697277
Zm00001d054006	Zm00001d054006_T001	Other	0.649699	0.730448
Zm00001d000300	Zm00001d000300_T001	Other	0.648647	0.768156
Zm00001d008975	Zm00001d008975_T002	Other	0.647446	0.0553563
Zm00001d023292	Zm00001d023292_T001	Plastid	0.645825	0.586578
Zm00001d013937	Zm00001d013937_T001	Plastid	0.645389	0.175482
Zm00001d021961	Zm00001d021961_T001	Other	0.645276	0.709554
Zm00001d053015	Zm00001d053015_T001	Carbon fixation	0.645073	0.504467
Zm00001d039745	Zm00001d039745_T001	Plastid	0.643658	0.539205
Zm00001d037142	Zm00001d037142_T001	Other	0.643022	0.265929
Zm00001d019824	Zm00001d019824_T003	Other	0.642312	0.0797449
Zm00001d019397	Zm00001d019397_T006	TPR	0.641094	0.464881
Zm00001d019956	Zm00001d019956_T002	Plastid	0.640099	0.224255
Zm00001d017206	Zm00001d017206_T001	Other	0.63962	0.571056
Zm00001d047396	Zm00001d047396_T001	Plastid	0.639486	0.323191
Zm00001d021445	Zm00001d021445_T001	Cytosolic ribosome	0.63846	0.319036
Zm00001d003612	Zm00001d003612_T001	Plastid	0.637719	0.777852
Zm00001d035201	Zm00001d035201_T001	Cytosolic ribosome	0.637476	0.155213
Zm00001d022373	Zm00001d022373_T001	Other	0.637364	-0.40634
Zm00001d038491	Zm00001d038491_T001	Other	0.637216	0.757494
Zm00001d021422	Zm00001d021422_T001	Other	0.636956	-0.498797
Zm00001d023536	Zm00001d023536_T001	Plastid	0.635882	0.742108
Zm00001d007192	Zm00001d007192_T001	Other	0.635833	0.0903724
Zm00001d035752	Zm00001d035752_T001	Other	0.634594	0.171344
Zm00001d034724	Zm00001d034724_T001	NE plastid ribosome	0.633389	0.630715
Zm00001d018413	Zm00001d018413_T005	Other	0.633325	0.813585
Zm00001d038865	Zm00001d038865_T001	Cytosolic ribosome	0.632918	-0.0785247
Zm00001d053295	Zm00001d053295_T001	Other	0.632162	-0.177962
Zm00001d028533	Zm00001d028533_T001	Other	0.631901	0.364176
Zm00001d050637	Zm00001d050637_T002	Plastid	0.630777	0.0974193
Zm00001d013076	Zm00001d013076_T001	Cytosolic ribosome	0.630607	-0.427127
Zm00001d040715	Zm00001d040715_T001	Other	0.6302	NA
Zm00001d020827	Zm00001d020827_T001	Plastid	0.628448	0.249383
Zm00001d039852	Zm00001d039852_T001	PhANGs	0.628379	0.632676
ZemaCp036.1	ZemaCp036.1	PhAPGs	0.627216	NA
Zm00001d018145	Zm00001d018145_T001	Plastid	0.625945	0.673861
Zm00001d031997	Zm00001d031997_T001	Oxidoreductase	0.625734	0.58618
Zm00001d029822	Zm00001d029822_T001	Plastid	0.625344	-0.266099
Zm00001d003147	Zm00001d003147_T001	Other	0.624959	0.502831
Zm00001d018936	Zm00001d018936_T001	Plastid	0.622569	0.582617
Zm00001d031696	Zm00001d031696_T002	Plastid	0.621804	0.689161
Zm00001d011104	Zm00001d011104_T001	Plastid	0.621641	0.289841
Zm00001d010614	Zm00001d010614_T001	Cytosolic ribosome	0.62124	0.382168
Zm00001d040294	Zm00001d040294_T001	Other	0.620494	0.185781
Zm00001d038097	Zm00001d038097_T002	Plastid	0.620487	0.787365
Zm00001d013425	Zm00001d013425_T001	Plastid	0.620351	0.66889
Zm00001d048441	Zm00001d048441_T001	Plastid	0.620219	0.160395
Zm00001d038871	Zm00001d038871_T001	Other	0.620099	-0.419979
Zm00001d014716	Zm00001d014716_T002	Plastid	0.619929	0.5644
Zm00001d031640	Zm00001d031640_T001	Cytosolic ribosome	0.618875	-0.0325303
Zm00001d018498	Zm00001d018498_T002	Protease	0.618684	0.453923
Zm00001d000270	Zm00001d000270_T009	Other	0.617206	0.122351
Zm00001d021126	Zm00001d021126_T001	Other	0.617183	0.0163164
Zm00001d023791	Zm00001d023791_T002	Plastid	0.616583	0.744556
ZemaCp054.1	ZemaCp054.1	Other	0.61604	NA
Zm00001d003640	Zm00001d003640_T001	Other	0.616038	0.693199
Zm00001d024855	Zm00001d024855_T002	Other	0.615963	0.40533
Zm00001d015651	Zm00001d015651_T001	Plastid	0.615345	0.513027
Zm00001d037734	Zm00001d037734_T001	Other	0.615121	-0.246888
Zm00001d047713	Zm00001d047713_T002	Other	0.614377	-0.202045
Zm00001d015004	Zm00001d015004_T002	Plastid	0.613944	0.589411
Zm00001d047217	Zm00001d047217_T004	Other	0.613562	0.253137
Zm00001d009948	Zm00001d009948_T001	Other	0.613556	0.353898
Zm00001d015378	Zm00001d015378_T001	Plastid	0.613526	-0.248641
Zm00001d034023	Zm00001d034023_T002	Other	0.613186	0.168669
Zm00001d040257	Zm00001d040257_T001	Other	0.612484	0.445484
Zm00001d049223	Zm00001d049223_T001	Other	0.612099	0.507177
Zm00001d041138	Zm00001d041138_T006	Other	0.611586	0.395071
Zm00001d010056	Zm00001d010056_T001	Other	0.611324	0.215813
Zm00001d048119	Zm00001d048119_T001	TPR	0.611275	0.185661
Zm00001d016926	Zm00001d016926_T001	Plastid	0.611025	0.700067
Zm00001d036345	Zm00001d036345_T001	Other	0.611003	0.471545
Zm00001d000349	Zm00001d000349_T001	Plastid	0.610976	-0.0402
Zm00001d050022	Zm00001d050022_T001	Plastid	0.608561	0.29351
Zm00001d038931	Zm00001d038931_T002	Other	0.6084	0.0701418
Zm00001d014951	Zm00001d014951_T002	Other	0.60832	0.29284
Zm00001d039167	Zm00001d039167_T001	Plastid	0.607273	0.49156
Zm00001d020434	Zm00001d020434_T001	Plastid	0.606985	0.362072
Zm00001d037211	Zm00001d037211_T001	Other	0.606034	-0.213897
Zm00001d027612	Zm00001d027612_T001	Other	0.605643	0.492202
Zm00001d026439	Zm00001d026439_T003	TPR	0.605229	0.770947
Zm00001d008512	Zm00001d008512_T003	Plastid	0.604699	-0.294961
Zm00001d030083	Zm00001d030083_T001	Other	0.603554	0.378744
Zm00001d041776	Zm00001d041776_T001	Other	0.603463	NA
Zm00001d038805	Zm00001d038805_T003	Other	0.602993	0.201759
Zm00001d014679	Zm00001d014679_T001	Other	0.602848	0.31774
Zm00001d040322	Zm00001d040322_T001	Other	0.601838	0.67382
Zm00001d021716	Zm00001d021716_T001	Other	0.600745	0.747072
Zm00001d023596	Zm00001d023596_T001	Other	0.600489	-0.3533
Zm00001d004123	Zm00001d004123_T001	Plastid	0.60038	-0.000509886
Zm00001d017047	Zm00001d017047_T001	Cytosolic ribosome	0.600326	0.420733
Zm00001d008320	Zm00001d008320_T004	Other	0.599773	-0.107685
Zm00001d017401	Zm00001d017401_T001	Other	0.599756	0.398844
Zm00001d008203	Zm00001d008203_T001	Plastid	0.599219	0.74287
Zm00001d003613	Zm00001d003613_T002	Plastid	0.598702	0.662833
Zm00001d022237	Zm00001d022237_T001	Plastid	0.598391	0.450306
Zm00001d018432	Zm00001d018432_T001	Other	0.598336	0.775872
Zm00001d013887	Zm00001d013887_T001	Other	0.5975	0.454251
Zm00001d028546	Zm00001d028546_T001	Other	0.59731	-0.126484
Zm00001d020170	Zm00001d020170_T001	Other	0.597302	0.182996
Zm00001d037452	Zm00001d037452_T001	Other	0.597145	0.0656528
Zm00001d000222	Zm00001d000222_T001	Other	0.597103	0.157381
Zm00001d014284	Zm00001d014284_T001	Plastid	0.596892	0.675012
Zm00001d047191	Zm00001d047191_T001	Other	0.596468	0.540175
Zm00001d042533	Zm00001d042533_T001	Plastid	0.595252	0.502684
Zm00001d022453	Zm00001d022453_T001	Other	0.595235	NA
Zm00001d052622	Zm00001d052622_T001	Plastid	0.59462	0.623693
ZeamMp051.1	ZeamMp051.1	Other	0.594591	NA
Zm00001d027363	Zm00001d027363_T001	Plastid	0.594409	0.418141
Zm00001d014204	Zm00001d014204_T001	Oxidoreductase	0.592794	NA
Zm00001d014897	Zm00001d014897_T001	Other	0.592603	0.184756
ZemaCp045.1	ZemaCp045.1	PE plastid ribosome	0.592535	NA
ZemaCp032.1	ZemaCp032.1	PhAPGs	0.592492	NA
Zm00001d047789	Zm00001d047789_T001	PhANGs	0.591913	0.833743
Zm00001d048382	Zm00001d048382_T001	Cytosolic ribosome	0.591655	0.260146
Zm00001d018362	Zm00001d018362_T001	Other	0.591325	0.723781
Zm00001d050666	Zm00001d050666_T001	Plastid	0.589412	0.260033
ZemaCp085.1	ZemaCp085.1	Other	0.589306	NA
Zm00001d031956	Zm00001d031956_T001	Other	0.589222	-0.116622
Zm00001d013282	Zm00001d013282_T002	Other	0.588834	0.355282
Zm00001d027869	Zm00001d027869_T001	Other	0.587731	0.260702
Zm00001d040650	Zm00001d040650_T001	Other	0.587269	NA
Zm00001d037603	Zm00001d037603_T001	Cytosolic ribosome	0.586513	0.236935
Zm00001d018366	Zm00001d018366_T001	Plastid	0.586262	0.617328
Zm00001d006403	Zm00001d006403_T001	Plastid	0.585636	NA
Zm00001d035789	Zm00001d035789_T002	Other	0.585525	0.38328
Zm00001d052864	Zm00001d052864_T001	Other	0.584941	0.337638
Zm00001d027950	Zm00001d027950_T002	Plastid	0.584727	0.187061
Zm00001d030618	Zm00001d030618_T001	Other	0.584127	-0.579154
Zm00001d052809	Zm00001d052809_T003	Plastid	0.583748	0.686214
Zm00001d018821	Zm00001d018821_T001	Plastid	0.582806	NA
Zm00001d033181	Zm00001d033181_T001	Other	0.582762	0.0867833
Zm00001d044903	Zm00001d044903_T005	Other	0.582747	0.651422
Zm00001d042044	Zm00001d042044_T001	Plastid	0.582532	0.46325
Zm00001d013013	Zm00001d013013_T003	Plastid	0.582357	0.532915
Zm00001d027813	Zm00001d027813_T002	Cytosolic ribosome	0.581383	-0.0723423
Zm00001d027487	Zm00001d027487_T017	Other	0.58028	0.291182
Zm00001d039276	Zm00001d039276_T002	Other	0.579921	0.69562
ZemaCp019.1	ZemaCp019.1	PhAPGs	0.579917	NA
Zm00001d011210	Zm00001d011210_T001	Oxidoreductase	0.579731	0.74822
Zm00001d003618	Zm00001d003618_T001	Plastid	0.579364	0.705101
Zm00001d010631	Zm00001d010631_T001	Cytosolic ribosome	0.579146	0.467194
Zm00001d015375	Zm00001d015375_T001	Cytosolic ribosome	0.579127	0.116116
Zm00001d026603	Zm00001d026603_T002	Plastid	0.578865	0.798825
Zm00001d006725	Zm00001d006725_T001	Other	0.577237	0.730832
Zm00001d043110	Zm00001d043110_T012	Other	0.576936	0.477651
Zm00001d034790	Zm00001d034790_T001	Cytosolic ribosome	0.576357	0.531931
Zm00001d009618	Zm00001d009618_T001	Other	0.576009	0.56203
Zm00001d047186	Zm00001d047186_T001	Cytosolic ribosome	0.575988	0.231397
Zm00001d020852	Zm00001d020852_T001	Other	0.575866	0.0949296
Zm00001d050889	Zm00001d050889_T001	Plastid	0.575232	-0.00838794
Zm00001d002358	Zm00001d002358_T001	Other	0.574983	0.823269
Zm00001d035087	Zm00001d035087_T001	Cytosolic ribosome	0.574907	-0.261679
Zm00001d017848	Zm00001d017848_T002	Other	0.5743	0.523212
Zm00001d025819	Zm00001d025819_T001	Plastid	0.573806	-0.371675
Zm00001d013047	Zm00001d013047_T002	Other	0.573664	-0.150373
Zm00001d018274	Zm00001d018274_T001	Plastid	0.573657	0.515921
Zm00001d004172	Zm00001d004172_T005	Other	0.570968	0.360296
Zm00001d047502	Zm00001d047502_T001	Other	0.570524	0.601772
Zm00001d021824	Zm00001d021824_T001	Other	0.570242	NA
ZemaCp053.1	ZemaCp053.1	PhAPGs	0.568825	NA
Zm00001d020344	Zm00001d020344_T001	Plastid	0.568262	0.720459
Zm00001d007320	Zm00001d007320_T002	Other	0.568146	0.310767
Zm00001d052153	Zm00001d052153_T001	Other	0.567729	0.349016
Zm00001d037018	Zm00001d037018_T001	Other	0.566175	-0.105708
Zm00001d034828	Zm00001d034828_T001	Plastid	0.565886	0.737013
Zm00001d053609	Zm00001d053609_T002	Other	0.564623	0.415442
Zm00001d043632	Zm00001d043632_T001	Other	0.564298	0.278355
Zm00001d008230	Zm00001d008230_T001	Plastid	0.564084	0.565969
Zm00001d011386	Zm00001d011386_T004	Plastid	0.56327	0.879273
Zm00001d040804	Zm00001d040804_T001	Plastid	0.56273	0.581028
Zm00001d025195	Zm00001d025195_T002	Other	0.562336	0.381545
Zm00001d034635	Zm00001d034635_T001	Other	0.561667	0.173136
Zm00001d042908	Zm00001d042908_T001	Plastid	0.560988	0.749035
Zm00001d049416	Zm00001d049416_T001	Other	0.559998	-0.421063
Zm00001d018334	Zm00001d018334_T001	Other	0.559916	0.748305
Zm00001d052556	Zm00001d052556_T001	Plastid	0.558854	0.492364
Zm00001d010336	Zm00001d010336_T001	Other	0.558822	0.515698
Zm00001d047894	Zm00001d047894_T001	Plastid	0.557817	0.665493
Zm00001d037323	Zm00001d037323_T001	Plastid	0.556368	0.689512
Zm00001d014192	Zm00001d014192_T001	Plastid	0.556099	-0.706925
Zm00001d032763	Zm00001d032763_T002	Other	0.555126	0.0730241
Zm00001d001784	Zm00001d001784_T001	Other	0.554747	0.391395
Zm00001d033194	Zm00001d033194_T001	Other	0.554647	0.612301
Zm00001d002147	Zm00001d002147_T002	Other	0.554145	0.638725
Zm00001d034897	Zm00001d034897_T001	NE plastid ribosome	0.55358	0.506958
Zm00001d029720	Zm00001d029720_T001	Other	0.553518	0.277981
Zm00001d023278	Zm00001d023278_T003	Other	0.553363	0.642729
Zm00001d043851	Zm00001d043851_T001	Other	0.55329	0.751515
Zm00001d004473	Zm00001d004473_T001	Plastid	0.55325	0.821077
Zm00001d031168	Zm00001d031168_T001	Plastid	0.55312	-0.411071
Zm00001d014918	Zm00001d014918_T001	Other	0.552986	0.587048
Zm00001d010799	Zm00001d010799_T001	Other	0.552587	0.688206
Zm00001d049187	Zm00001d049187_T001	Plastid	0.552076	0.325464
Zm00001d035212	Zm00001d035212_T001	Plastid	0.551873	0.605968
Zm00001d047296	Zm00001d047296_T001	Cytosolic ribosome	0.551647	-0.332428
Zm00001d028409	Zm00001d028409_T001	Plastid	0.550562	-0.0853354
Zm00001d023698	Zm00001d023698_T002	Other	0.549048	-0.0765353
Zm00001d007117	Zm00001d007117_T001	Plastid	0.549034	0.562255
Zm00001d039518	Zm00001d039518_T001	Other	0.548376	0.458983
Zm00001d020537	Zm00001d020537_T001	Other	0.546936	0.600014
Zm00001d045836	Zm00001d045836_T001	Other	0.546369	0.496606
Zm00001d028786	Zm00001d028786_T001	Cytosolic ribosome	0.546272	0.109689
Zm00001d009779	Zm00001d009779_T001	Plastid	0.5462	-0.287933
Zm00001d043325	Zm00001d043325_T001	PTAC	0.546114	0.572022
Zm00001d018157	Zm00001d018157_T001	PhANGs	0.545116	0.312725
Zm00001d013656	Zm00001d013656_T001	Plastid	0.543345	0.328645
Zm00001d018838	Zm00001d018838_T002	Protease	0.542896	0.189996
Zm00001d015168	Zm00001d015168_T001	Other	0.542731	0.420141
Zm00001d034440	Zm00001d034440_T001	Cytosolic ribosome	0.542721	-0.0352365
Zm00001d045109	Zm00001d045109_T004	Other	0.54264	0.416217
Zm00001d020732	Zm00001d020732_T001	Plastid	0.541689	0.613166
Zm00001d052316	Zm00001d052316_T001	Plastid	0.540806	0.563909
Zm00001d047768	Zm00001d047768_T001	Plastid	0.540704	0.573126
Zm00001d032736	Zm00001d032736_T001	Other	0.540667	0.591488
Zm00001d023376	Zm00001d023376_T002	Other	0.54041	0.229948
Zm00001d018077	Zm00001d018077_T001	Plastid	0.540384	0.580662
Zm00001d039040	Zm00001d039040_T001	PhANGs	0.540208	0.738944
Zm00001d037984	Zm00001d037984_T001	Plastid	0.54009	0.709031
Zm00001d044222	Zm00001d044222_T004	TPR	0.539624	0.514442
Zm00001d030581	Zm00001d030581_T001	Other	0.539556	0.112059
Zm00001d020437	Zm00001d020437_T001	Plastid	0.538723	0.69422
Zm00001d011362	Zm00001d011362_T001	PhANGs	0.53866	0.303988
Zm00001d009004	Zm00001d009004_T001	Other	0.538198	0.489552
ZemaCp092.1	ZemaCp092.1	PhAPGs	0.537655	NA
Zm00001d008499	Zm00001d008499_T001	Plastid	0.537161	0.436938
Zm00001d015705	Zm00001d015705_T001	Plastid	0.536332	0.833163
Zm00001d018891	Zm00001d018891_T001	Plastid	0.536147	0.714851
Zm00001d047518	Zm00001d047518_T004	Other	0.53418	-0.0804443
Zm00001d038170	Zm00001d038170_T002	Other	0.534173	0.548946
Zm00001d000310	Zm00001d000310_T001	Other	0.533914	-0.0115749
Zm00001d006461	Zm00001d006461_T001	Other	0.533744	0.467827
ZemaCp027.1	ZemaCp027.1	PhAPGs	0.533642	NA
Zm00001d018450	Zm00001d018450_T001	Other	0.533355	0.378351
Zm00001d048175	Zm00001d048175_T001	Other	0.533213	0.498001
Zm00001d038155	Zm00001d038155_T001	Other	0.532944	0.462261
Zm00001d022124	Zm00001d022124_T001	Cytosolic ribosome	0.532775	0.0128154
Zm00001d053923	Zm00001d053923_T003	Plastid	0.532613	0.426222
Zm00001d036626	Zm00001d036626_T001	Other	0.532403	0.595562
Zm00001d043490	Zm00001d043490_T001	Other	0.532046	0.132949
Zm00001d037808	Zm00001d037808_T001	Other	0.531523	0.372418
Zm00001d006904	Zm00001d006904_T001	Other	0.53138	-0.590191
Zm00001d039104	Zm00001d039104_T001	Plastid	0.531073	0.578503
Zm00001d045448	Zm00001d045448_T003	Cytosolic ribosome	0.530914	0.116079
Zm00001d044016	Zm00001d044016_T001	Other	0.530825	-0.220238
Zm00001d049138	Zm00001d049138_T001	Plastid	0.530678	0.734705
Zm00001d033383	Zm00001d033383_T001	Plastid	0.53034	0.615116
Zm00001d028670	Zm00001d028670_T001	Plastid	0.530136	0.0568828
Zm00001d008497	Zm00001d008497_T003	Plastid	0.530059	0.659305
Zm00001d014488	Zm00001d014488_T001	NE plastid ribosome	0.529684	0.613875
Zm00001d051804	Zm00001d051804_T001	Other	0.52955	0.112672
Zm00001d010172	Zm00001d010172_T004	Carbon fixation	0.529526	-0.111009
Zm00001d051668	Zm00001d051668_T001	Other	0.529368	NA
Zm00001d046492	Zm00001d046492_T001	Plastid	0.527342	0.295821
Zm00001d010901	Zm00001d010901_T001	Other	0.526836	-0.166997
Zm00001d043606	Zm00001d043606_T001	Cytosolic ribosome	0.526053	-0.284706
Zm00001d019450	Zm00001d019450_T002	Other	0.525805	0.635268
Zm00001d034196	Zm00001d034196_T002	Other	0.525741	0.469548
Zm00001d022557	Zm00001d022557_T001	Other	0.525563	0.516696
Zm00001d034364	Zm00001d034364_T001	TPR	0.525094	0.363205
Zm00001d038163	Zm00001d038163_T001	Carbon fixation	0.525058	0.608013
ZemaCp055.1	ZemaCp055.1	PE plastid ribosome	0.524993	NA
Zm00001d001882	Zm00001d001882_T001	Other	0.524388	-0.514636
Zm00001d014280	Zm00001d014280_T001	Other	0.524016	0.28147
Zm00001d006539	Zm00001d006539_T001	Other	0.5228	0.567755
Zm00001d007012	Zm00001d007012_T001	Plastid	0.522623	0.252943
Zm00001d011192	Zm00001d011192_T001	Plastid	0.522583	0.551472
Zm00001d032333	Zm00001d032333_T004	Plastid	0.522443	0.739505
Zm00001d005499	Zm00001d005499_T001	Other	0.522357	NA
Zm00001d041246	Zm00001d041246_T001	Other	0.522357	0.100517
Zm00001d012228	Zm00001d012228_T002	Other	0.522148	0.433887
Zm00001d004125	Zm00001d004125_T001	Other	0.521946	0.730636
Zm00001d051567	Zm00001d051567_T001	Plastid	0.520666	-0.0567257
Zm00001d039154	Zm00001d039154_T002	Other	0.520584	0.216232
Zm00001d034020	Zm00001d034020_T002	Plastid	0.520527	0.609426
Zm00001d003288	Zm00001d003288_T001	Other	0.520009	0.492002
Zm00001d040670	Zm00001d040670_T004	Other	0.519616	0.193254
Zm00001d042639	Zm00001d042639_T006	Other	0.51886	0.29402
Zm00001d046581	Zm00001d046581_T003	Other	0.518316	0.420416
Zm00001d048479	Zm00001d048479_T002	Other	0.51767	0.730641
Zm00001d025777	Zm00001d025777_T007	Other	0.517236	0.5278
Zm00001d029707	Zm00001d029707_T001	Other	0.517098	0.016599
Zm00001d046357	Zm00001d046357_T001	Other	0.516972	0.43157
Zm00001d043407	Zm00001d043407_T001	Other	0.516656	-0.0972647
Zm00001d008663	Zm00001d008663_T002	Other	0.516539	0.0754102
Zm00001d009589	Zm00001d009589_T001	PhANGs	0.516011	0.462372
Zm00001d019518	Zm00001d019518_T001	Plastid	0.51591	0.353959
Zm00001d052329	Zm00001d052329_T002	PTAC	0.515848	0.913832
Zm00001d009023	Zm00001d009023_T001	Other	0.515533	0.15747
Zm00001d044754	Zm00001d044754_T002	Other	0.514187	0.617282
Zm00001d002038	Zm00001d002038_T003	Other	0.51412	0.27471
Zm00001d044470	Zm00001d044470_T006	Other	0.513952	0.247585
Zm00001d038835	Zm00001d038835_T002	Other	0.513662	0.689972
Zm00001d037485	Zm00001d037485_T001	Other	0.512675	0.179643
Zm00001d053782	Zm00001d053782_T006	Other	0.512446	0.561698
Zm00001d011448	Zm00001d011448_T001	Plastid	0.512294	0.699411
Zm00001d021138	Zm00001d021138_T001	Other	0.51222	-0.0662734
Zm00001d027322	Zm00001d027322_T001	Other	0.511794	0.519047
Zm00001d022462	Zm00001d022462_T001	Cytosolic ribosome	0.51173	0.148497
Zm00001d015754	Zm00001d015754_T001	Other	0.511383	0.506828
Zm00001d036785	Zm00001d036785_T003	Plastid	0.511082	0.479313
Zm00001d024518	Zm00001d024518_T001	Other	0.510907	0.0228948
Zm00001d046959	Zm00001d046959_T001	Other	0.510606	-0.276922
Zm00001d049234	Zm00001d049234_T001	Plastid	0.510234	-0.214527
Zm00001d027366	Zm00001d027366_T001	Other	0.508889	-0.149927
Zm00001d027518	Zm00001d027518_T001	Plastid	0.508638	0.791078
Zm00001d034343	Zm00001d034343_T001	Plastid	0.508015	0.632949
Zm00001d036334	Zm00001d036334_T003	Other	0.50747	0.326757
Zm00001d020002	Zm00001d020002_T002	PhANGs	0.507269	0.272488
Zm00001d050741	Zm00001d050741_T002	Other	0.507115	0.073174
Zm00001d022510	Zm00001d022510_T005	Other	0.506956	0.557225
Zm00001d008238	Zm00001d008238_T001	Plastid	0.506116	0.343853
Zm00001d051595	Zm00001d051595_T004	Other	0.504413	0.315432
Zm00001d009850	Zm00001d009850_T005	Other	0.504362	0.528632
Zm00001d033649	Zm00001d033649_T001	Other	0.504014	0.189129
Zm00001d042772	Zm00001d042772_T002	Other	0.503829	0.120232
Zm00001d003457	Zm00001d003457_T001	Other	0.501594	-0.360711
Zm00001d027309	Zm00001d027309_T005	Plastid	0.501231	0.634555
Zm00001d003602	Zm00001d003602_T001	Other	0.501056	-0.44993
Zm00001d049665	Zm00001d049665_T001	Other	0.500159	0.422757
Zm00001d026254	Zm00001d026254_T001	Cytosolic ribosome	0.499597	0.219132
Zm00001d014564	Zm00001d014564_T001	PhANGs	0.499571	0.720476
Zm00001d004758	Zm00001d004758_T001	Other	0.499523	-0.0448861
Zm00001d033551	Zm00001d033551_T004	Other	0.49941	0.632611
Zm00001d032637	Zm00001d032637_T004	Other	0.499241	0.483376
Zm00001d051746	Zm00001d051746_T001	Plastid	0.498795	0.640691
Zm00001d045302	Zm00001d045302_T001	Other	0.497575	NA
Zm00001d037538	Zm00001d037538_T001	Plastid	0.496841	0.597806
Zm00001d052206	Zm00001d052206_T001	Other	0.496791	NA
Zm00001d033388	Zm00001d033388_T001	TPR	0.496774	0.477706
Zm00001d028373	Zm00001d028373_T001	Other	0.49644	0.303502
Zm00001d013031	Zm00001d013031_T001	Other	0.496309	0.493574
Zm00001d013651	Zm00001d013651_T001	Plastid	0.496096	0.0896511
Zm00001d038606	Zm00001d038606_T001	Other	0.495821	0.580456
Zm00001d048193	Zm00001d048193_T001	Other	0.495066	0.551305
Zm00001d027732	Zm00001d027732_T001	Other	0.494914	-0.401522
Zm00001d053861	Zm00001d053861_T002	Other	0.494827	0.567686
Zm00001d049815	Zm00001d049815_T002	Other	0.494716	-0.0458373
Zm00001d046971	Zm00001d046971_T001	Plastid	0.494549	0.571267
Zm00001d042363	Zm00001d042363_T005	Other	0.494437	0.544118
Zm00001d012815	Zm00001d012815_T002	Other	0.494266	0.213156
Zm00001d029375	Zm00001d029375_T001	Other	0.493664	0.511191
Zm00001d018069	Zm00001d018069_T001	PhANGs	0.493086	0.541441
Zm00001d004785	Zm00001d004785_T001	Other	0.493011	-0.0207165
Zm00001d018512	Zm00001d018512_T001	Other	0.492697	0.159672
Zm00001d039598	Zm00001d039598_T001	Plastid	0.492244	0.611273
Zm00001d049343	Zm00001d049343_T003	Plastid	0.492144	0.59228
Zm00001d006833	Zm00001d006833_T001	Plastid	0.491292	0.302674
Zm00001d028143	Zm00001d028143_T004	Other	0.491073	0.437407
Zm00001d024674	Zm00001d024674_T001	Plastid	0.490729	0.863441
Zm00001d034479	Zm00001d034479_T001	Other	0.49072	-0.261372
Zm00001d004143	Zm00001d004143_T001	Other	0.490555	0.441465
Zm00001d043757	Zm00001d043757_T001	Other	0.490201	0.729782
Zm00001d001860	Zm00001d001860_T001	Plastid	0.489499	0.313982
Zm00001d042664	Zm00001d042664_T001	Other	0.488494	0.556424
Zm00001d009127	Zm00001d009127_T001	Other	0.488479	-0.0117511
Zm00001d036148	Zm00001d036148_T003	Plastid	0.487877	0.645296
Zm00001d016134	Zm00001d016134_T001	PhANGs	0.486724	0.434928
Zm00001d034969	Zm00001d034969_T001	Other	0.486451	0.618937
Zm00001d035139	Zm00001d035139_T002	Other	0.486219	0.11309
Zm00001d040741	Zm00001d040741_T001	Other	0.486211	0.289319
Zm00001d027850	Zm00001d027850_T001	Other	0.485267	0.738075
Zm00001d021623	Zm00001d021623_T001	Other	0.484356	0.299138
Zm00001d053901	Zm00001d053901_T001	Plastid	0.483834	-0.0684651
Zm00001d045599	Zm00001d045599_T001	Oxidoreductase	0.483635	0.504981
Zm00001d036904	Zm00001d036904_T001	Other	0.483255	0.335957
Zm00001d020220	Zm00001d020220_T001	Plastid	0.482839	0.670495
Zm00001d047707	Zm00001d047707_T001	Cytosolic ribosome	0.482226	-0.0483142
Zm00001d052101	Zm00001d052101_T001	Plastid	0.48195	0.241696
Zm00001d027966	Zm00001d027966_T001	Plastid	0.481846	-0.316939
Zm00001d035001	Zm00001d035001_T001	Plastid	0.481331	0.590061
Zm00001d009060	Zm00001d009060_T001	Other	0.48116	NA
Zm00001d014812	Zm00001d014812_T001	Other	0.480924	0.0339421
Zm00001d023741	Zm00001d023741_T004	Other	0.480409	0.515518
Zm00001d045544	Zm00001d045544_T001	Plastid	0.480033	0.686903
Zm00001d013277	Zm00001d013277_T001	Other	0.478953	0.427941
Zm00001d040061	Zm00001d040061_T002	Other	0.478466	NA
Zm00001d022338	Zm00001d022338_T002	Other	0.476468	0.671725
Zm00001d028183	Zm00001d028183_T002	Other	0.47551	0.518706
Zm00001d018410	Zm00001d018410_T001	Cytosolic ribosome	0.475151	-0.436308
Zm00001d014970	Zm00001d014970_T001	Other	0.474762	NA
Zm00001d037481	Zm00001d037481_T003	Other	0.474733	0.2392
Zm00001d028923	Zm00001d028923_T002	Other	0.474143	0.474444
Zm00001d007508	Zm00001d007508_T004	Other	0.473764	0.237412
Zm00001d043786	Zm00001d043786_T001	Other	0.473734	0.410286
Zm00001d021400	Zm00001d021400_T001	TPR	0.473483	0.4248
Zm00001d008281	Zm00001d008281_T001	Plastid	0.47339	0.600916
Zm00001d006899	Zm00001d006899_T001	Cytosolic ribosome	0.472984	0.4506
Zm00001d053857	Zm00001d053857_T002	Other	0.472965	-0.262664
Zm00001d035051	Zm00001d035051_T001	Plastid	0.472685	0.509506
Zm00001d037992	Zm00001d037992_T001	Other	0.471522	0.215413
Zm00001d033505	Zm00001d033505_T001	Other	0.471433	0.58331
Zm00001d046700	Zm00001d046700_T002	Other	0.471399	0.349528
Zm00001d036442	Zm00001d036442_T002	Other	0.471392	-0.617732
Zm00001d036798	Zm00001d036798_T002	Other	0.471068	0.436059
Zm00001d028038	Zm00001d028038_T008	Plastid	0.471056	0.316984
Zm00001d018034	Zm00001d018034_T001	Plastid	0.469113	0.488921
Zm00001d021878	Zm00001d021878_T003	Other	0.468751	0.101026
Zm00001d002511	Zm00001d002511_T001	Plastid	0.468474	0.342835
Zm00001d037640	Zm00001d037640_T001	Plastid	0.468167	0.528022
Zm00001d018197	Zm00001d018197_T001	Plastid	0.468151	0.835626
Zm00001d010500	Zm00001d010500_T001	Other	0.468118	0.0630885
Zm00001d027326	Zm00001d027326_T001	Other	0.467943	-0.0397451
Zm00001d035859	Zm00001d035859_T001	Plastid	0.46755	0.797437
Zm00001d018639	Zm00001d018639_T002	Plastid	0.466179	0.169965
Zm00001d007824	Zm00001d007824_T001	Cytosolic ribosome	0.465411	0.613191
Zm00001d022513	Zm00001d022513_T001	Other	0.465156	-0.637505
Zm00001d002166	Zm00001d002166_T001	Other	0.465015	0.374728
Zm00001d022209	Zm00001d022209_T001	Other	0.464301	0.445035
Zm00001d021435	Zm00001d021435_T001	PhANGs	0.46414	0.741168
Zm00001d029462	Zm00001d029462_T002	Other	0.463836	0.24649
Zm00001d008625	Zm00001d008625_T001	PhANGs	0.463149	0.643539
Zm00001d018522	Zm00001d018522_T001	Other	0.462268	0.64326
Zm00001d038904	Zm00001d038904_T001	Plastid	0.461784	-0.000148339
Zm00001d028575	Zm00001d028575_T001	Other	0.461533	0.675301
Zm00001d047282	Zm00001d047282_T001	Other	0.461105	-0.0790248
Zm00001d050134	Zm00001d050134_T001	Plastid	0.460308	0.605061
Zm00001d013842	Zm00001d013842_T003	Other	0.460122	-0.122593
Zm00001d052186	Zm00001d052186_T001	Other	0.459627	0.322609
Zm00001d051881	Zm00001d051881_T001	Other	0.459446	-0.822225
Zm00001d024723	Zm00001d024723_T001	Other	0.458813	0.704072
Zm00001d002834	Zm00001d002834_T001	Other	0.458299	0.260393
Zm00001d051498	Zm00001d051498_T001	Other	0.458062	-0.372156
Zm00001d049656	Zm00001d049656_T001	Other	0.457699	0.411826
Zm00001d022395	Zm00001d022395_T001	Other	0.457198	0.581937
Zm00001d031556	Zm00001d031556_T001	Other	0.456821	NA
Zm00001d010946	Zm00001d010946_T001	TPR	0.456461	0.351645
Zm00001d038380	Zm00001d038380_T001	Other	0.456364	0.00244022
Zm00001d024830	Zm00001d024830_T001	Plastid	0.455217	0.664575
Zm00001d015798	Zm00001d015798_T001	Other	0.454325	-0.0123623
Zm00001d012503	Zm00001d012503_T003	Other	0.453561	-0.132373
Zm00001d034606	Zm00001d034606_T001	Other	0.453434	0.526058
Zm00001d046549	Zm00001d046549_T002	Other	0.452901	-0.042205
Zm00001d016854	Zm00001d016854_T001	Plastid	0.452491	0.53887
Zm00001d031929	Zm00001d031929_T002	Plastid	0.452253	0.228719
Zm00001d049583	Zm00001d049583_T003	Plastid	0.452171	0.657762
Zm00001d023340	Zm00001d023340_T001	Plastid	0.452081	0.744123
Zm00001d050316	Zm00001d050316_T003	Other	0.45167	0.400922
Zm00001d002598	Zm00001d002598_T001	Other	0.450906	-0.000270678
Zm00001d029027	Zm00001d029027_T001	Plastid	0.450768	0.806367
Zm00001d033150	Zm00001d033150_T001	Plastid	0.450524	0.428375
Zm00001d053953	Zm00001d053953_T001	Plastid	0.450282	0.422777
Zm00001d018810	Zm00001d018810_T001	Plastid	0.450254	0.434547
Zm00001d015505	Zm00001d015505_T001	Plastid	0.449949	0.805206
Zm00001d042847	Zm00001d042847_T001	Other	0.44991	0.742269
Zm00001d026415	Zm00001d026415_T002	Other	0.449715	NA
Zm00001d048422	Zm00001d048422_T001	Plastid	0.449699	0.469552
Zm00001d029061	Zm00001d029061_T001	Other	0.449567	0.774874
Zm00001d021416	Zm00001d021416_T001	Other	0.449462	0.28245
Zm00001d021368	Zm00001d021368_T001	TPR	0.449266	0.597899
Zm00001d013141	Zm00001d013141_T001	Other	0.449121	-0.225138
Zm00001d027542	Zm00001d027542_T002	Plastid	0.44783	0.426545
Zm00001d052932	Zm00001d052932_T001	Oxidoreductase	0.447159	0.661232
Zm00001d018623	Zm00001d018623_T001	Plastid	0.446552	0.460762
Zm00001d039860	Zm00001d039860_T002	Other	0.446286	0.561255
ZemaCp075.1	ZemaCp075.1	PhAPGs	0.44612	NA
ZemaCp051.1	ZemaCp051.1	PhAPGs	0.445482	NA
Zm00001d017982	Zm00001d017982_T001	Plastid	0.445193	0.689053
Zm00001d006756	Zm00001d006756_T001	Other	0.444202	0.588387
Zm00001d046898	Zm00001d046898_T001	Other	0.443934	-0.135193
Zm00001d026312	Zm00001d026312_T002	Other	0.443498	-0.238962
Zm00001d018797	Zm00001d018797_T001	PhANGs	0.443459	0.304493
Zm00001d034892	Zm00001d034892_T001	Other	0.44298	0.737775
Zm00001d021730	Zm00001d021730_T001	Other	0.44276	0.361527
Zm00001d044277	Zm00001d044277_T001	Other	0.442378	-0.471354
Zm00001d033647	Zm00001d033647_T001	Other	0.441292	0.22643
Zm00001d041119	Zm00001d041119_T001	Plastid	0.441105	0.780816
Zm00001d030345	Zm00001d030345_T001	Oxidoreductase	0.440652	NA
Zm00001d005200	Zm00001d005200_T001	Cytosolic ribosome	0.440481	-0.182038
Zm00001d051923	Zm00001d051923_T001	Other	0.439982	NA
Zm00001d039158	Zm00001d039158_T001	Other	0.439648	0.571916
Zm00001d016834	Zm00001d016834_T001	Other	0.438825	0.364229
Zm00001d032615	Zm00001d032615_T002	Oxidoreductase	0.438474	0.729072
Zm00001d022188	Zm00001d022188_T002	Plastid	0.43833	0.741494
Zm00001d051635	Zm00001d051635_T001	Plastid	0.438192	0.0816702
Zm00001d043045	Zm00001d043045_T001	Other	0.437906	0.0222793
Zm00001d031421	Zm00001d031421_T001	Plastid	0.437865	0.766931
Zm00001d020402	Zm00001d020402_T001	Other	0.437091	0.383431
Zm00001d018036	Zm00001d018036_T002	Plastid	0.436423	0.456972
Zm00001d043843	Zm00001d043843_T001	Other	0.435781	0.224671
Zm00001d028562	Zm00001d028562_T001	Carbon fixation	0.435374	0.603371
Zm00001d043165	Zm00001d043165_T001	Other	0.434154	0.244195
Zm00001d036959	Zm00001d036959_T003	Other	0.43391	-0.164328
Zm00001d000302	Zm00001d000302_T001	Other	0.433693	-0.140163
Zm00001d002775	Zm00001d002775_T002	Other	0.432921	0.399571
Zm00001d021741	Zm00001d021741_T001	Other	0.432868	0.641012
Zm00001d040279	Zm00001d040279_T010	Other	0.43263	0.492171
Zm00001d026599	Zm00001d026599_T001	PhANGs	0.432558	0.586397
Zm00001d015921	Zm00001d015921_T001	Other	0.432491	NA
Zm00001d017175	Zm00001d017175_T002	Other	0.432267	0.189438
Zm00001d042569	Zm00001d042569_T001	Other	0.432185	0.337447
Zm00001d049657	Zm00001d049657_T001	Other	0.432136	NA
Zm00001d020057	Zm00001d020057_T003	Carbon fixation	0.431562	0.546503
Zm00001d033591	Zm00001d033591_T001	Plastid	0.431415	0.762079
Zm00001d006678	Zm00001d006678_T001	Other	0.43078	0.681619
Zm00001d043970	Zm00001d043970_T001	Other	0.430561	0.690696
Zm00001d008905	Zm00001d008905_T001	Other	0.429971	0.624101
Zm00001d008656	Zm00001d008656_T001	Other	0.429542	-0.31376
Zm00001d008363	Zm00001d008363_T007	Other	0.429245	0.253762
Zm00001d014991	Zm00001d014991_T004	Other	0.428895	0.65699
Zm00001d023314	Zm00001d023314_T001	Other	0.428809	0.431381
Zm00001d003401	Zm00001d003401_T001	Plastid	0.427866	0.407102
Zm00001d046792	Zm00001d046792_T001	Other	0.427523	-0.636559
Zm00001d026501	Zm00001d026501_T001	Plastid	0.426562	0.649572
Zm00001d018415	Zm00001d018415_T002	Other	0.426479	-0.547253
Zm00001d027369	Zm00001d027369_T001	Plastid	0.425803	0.519685
Zm00001d006311	Zm00001d006311_T001	Plastid	0.4258	0.583841
Zm00001d049387	Zm00001d049387_T001	PhANGs	0.425174	0.675575
Zm00001d011392	Zm00001d011392_T001	Other	0.42391	0.345065
Zm00001d046942	Zm00001d046942_T001	Plastid	0.423842	0.113634
Zm00001d028338	Zm00001d028338_T001	Plastid	0.422285	0.295328
Zm00001d006466	Zm00001d006466_T001	Other	0.422265	0.535928
Zm00001d041216	Zm00001d041216_T001	Other	0.421498	-0.744396
Zm00001d025453	Zm00001d025453_T006	Plastid	0.421314	0.74932
Zm00001d052123	Zm00001d052123_T001	Other	0.421203	0.322622
Zm00001d033038	Zm00001d033038_T001	Plastid	0.419836	0.331635
ZemaCp086.1	ZemaCp086.1	PhAPGs	0.419684	NA
Zm00001d002027	Zm00001d002027_T002	Other	0.419311	0.446445
Zm00001d048313	Zm00001d048313_T001	Plastid	0.419278	0.320567
Zm00001d023379	Zm00001d023379_T001	Other	0.419102	-0.0825013
Zm00001d014108	Zm00001d014108_T001	Other	0.418781	-0.622428
Zm00001d012886	Zm00001d012886_T001	Cytosolic ribosome	0.418505	-0.523567
Zm00001d014366	Zm00001d014366_T002	Other	0.418302	NA
Zm00001d048515	Zm00001d048515_T001	Other	0.417447	-0.164692
Zm00001d017336	Zm00001d017336_T001	Other	0.417264	0.585616
Zm00001d013455	Zm00001d013455_T001	Plastid	0.416935	0.384817
Zm00001d053684	Zm00001d053684_T003	Other	0.416009	-0.413002
Zm00001d053374	Zm00001d053374_T001	Other	0.415421	0.00635044
Zm00001d002585	Zm00001d002585_T006	Other	0.415301	0.439479
Zm00001d017150	Zm00001d017150_T001	Other	0.41428	0.836231
Zm00001d049956	Zm00001d049956_T002	Plastid	0.41393	-0.519748
Zm00001d034283	Zm00001d034283_T001	PhANGs	0.413907	0.729882
Zm00001d046935	Zm00001d046935_T001	Other	0.413623	0.178882
Zm00001d012878	Zm00001d012878_T001	Other	0.41282	0.24526
Zm00001d051055	Zm00001d051055_T001	Other	0.412389	-0.242346
Zm00001d001806	Zm00001d001806_T001	Other	0.412334	0.128031
Zm00001d029150	Zm00001d029150_T001	Plastid	0.412036	0.764536
Zm00001d024966	Zm00001d024966_T001	Plastid	0.412032	0.503363
Zm00001d034705	Zm00001d034705_T001	Plastid	0.411634	0.548567
Zm00001d007810	Zm00001d007810_T001	Cytosolic ribosome	0.411367	-0.267282
Zm00001d043780	Zm00001d043780_T001	Plastid	0.41129	0.587357
Zm00001d034543	Zm00001d034543_T001	PhANGs	0.411147	0.829916
Zm00001d017601	Zm00001d017601_T001	Other	0.41077	0.121764
Zm00001d023756	Zm00001d023756_T001	Other	0.409324	-0.29931
Zm00001d027723	Zm00001d027723_T002	Other	0.409184	0.628998
Zm00001d002490	Zm00001d002490_T001	NE plastid ribosome	0.408859	0.798728
Zm00001d046442	Zm00001d046442_T001	Plastid	0.408205	0.662837
Zm00001d046786	Zm00001d046786_T001	PhANGs	0.40764	0.613751
Zm00001d053816	Zm00001d053816_T009	Other	0.407546	0.0256335
Zm00001d014291	Zm00001d014291_T001	Plastid	0.407024	-0.124319
Zm00001d007597	Zm00001d007597_T001	Other	0.406797	0.413448
Zm00001d003756	Zm00001d003756_T001	Other	0.406777	0.128973
Zm00001d013442	Zm00001d013442_T004	Other	0.406345	0.656894
Zm00001d006084	Zm00001d006084_T007	Other	0.405484	0.477808
Zm00001d006410	Zm00001d006410_T003	Other	0.40523	0.26242
Zm00001d037480	Zm00001d037480_T001	Plastid	0.405192	-0.244577
Zm00001d027359	Zm00001d027359_T001	Other	0.40478	0.356474
ZemaCp059.1	ZemaCp059.1	PE plastid ribosome	0.404722	NA
Zm00001d034721	Zm00001d034721_T001	Other	0.404462	0.754463
Zm00001d010373	Zm00001d010373_T001	Other	0.403845	NA
Zm00001d051980	Zm00001d051980_T001	Other	0.403414	0.102859
Zm00001d048794	Zm00001d048794_T002	Plastid	0.403355	0.534299
Zm00001d033896	Zm00001d033896_T001	Other	0.402838	0.643101
Zm00001d018770	Zm00001d018770_T002	Other	0.401842	0.534558
Zm00001d017097	Zm00001d017097_T001	Plastid	0.401144	0.378487
Zm00001d049230	Zm00001d049230_T001	Other	0.400324	-0.016316
Zm00001d034917	Zm00001d034917_T001	Other	0.399967	0.784444
Zm00001d049959	Zm00001d049959_T002	Plastid	0.39934	0.265376
Zm00001d019075	Zm00001d019075_T006	Other	0.399159	0.0239691
Zm00001d006834	Zm00001d006834_T001	Other	0.39905	0.72652
Zm00001d004700	Zm00001d004700_T001	Protease	0.398748	NA
Zm00001d006587	Zm00001d006587_T001	Plastid	0.39864	0.403141
Zm00001d013845	Zm00001d013845_T005	Other	0.397823	0.217435
Zm00001d033559	Zm00001d033559_T001	Other	0.397231	-0.394692
Zm00001d027539	Zm00001d027539_T001	Other	0.397028	NA
ZemaCp022.1	ZemaCp022.1	PhAPGs	0.396887	NA
Zm00001d045430	Zm00001d045430_T001	Plastid	0.39678	0.604464
Zm00001d004753	Zm00001d004753_T001	Other	0.396518	0.53378
Zm00001d014715	Zm00001d014715_T001	Plastid	0.396396	0.616113
Zm00001d039263	Zm00001d039263_T001	Other	0.396324	0.1891
Zm00001d021340	Zm00001d021340_T001	Other	0.396178	0.434348
Zm00001d002256	Zm00001d002256_T002	Plastid	0.395854	0.422865
Zm00001d032572	Zm00001d032572_T001	Other	0.394961	0.0588841
Zm00001d049239	Zm00001d049239_T001	Plastid	0.394395	-0.20546
Zm00001d011826	Zm00001d011826_T001	Plastid	0.393649	0.49131
Zm00001d019899	Zm00001d019899_T001	Plastid	0.393414	0.392121
Zm00001d025628	Zm00001d025628_T001	Other	0.393202	-0.0380085
Zm00001d046136	Zm00001d046136_T001	Other	0.3932	0.457104
Zm00001d032282	Zm00001d032282_T012	Other	0.391736	0.541262
Zm00001d043168	Zm00001d043168_T001	Plastid	0.391628	0.740375
Zm00001d042308	Zm00001d042308_T001	Cytosolic ribosome	0.39134	0.156285
Zm00001d009339	Zm00001d009339_T001	Plastid	0.391305	0.536112
Zm00001d012103	Zm00001d012103_T001	Carbon fixation	0.391049	0.155485
Zm00001d037189	Zm00001d037189_T004	Other	0.390941	-0.183379
Zm00001d015085	Zm00001d015085_T001	Plastid	0.390306	0.657921
Zm00001d043998	Zm00001d043998_T002	Other	0.390093	0.31957
Zm00001d029482	Zm00001d029482_T002	Plastid	0.389876	0.519154
Zm00001d035899	Zm00001d035899_T001	Other	0.389283	-0.15712
Zm00001d013918	Zm00001d013918_T001	Plastid	0.388696	0.794081
Zm00001d018873	Zm00001d018873_T001	Other	0.388564	0.642306
Zm00001d051389	Zm00001d051389_T001	Other	0.388555	NA
Zm00001d010451	Zm00001d010451_T001	Other	0.388192	NA
Zm00001d041214	Zm00001d041214_T003	Plastid	0.387952	0.299931
Zm00001d034320	Zm00001d034320_T002	Other	0.387886	0.295421
Zm00001d001765	Zm00001d001765_T001	Other	0.387701	-0.152945
Zm00001d017271	Zm00001d017271_T005	Other	0.387305	-0.150154
Zm00001d049694	Zm00001d049694_T003	Plastid	0.386479	0.551853
Zm00001d011760	Zm00001d011760_T001	Other	0.386253	0.42262
Zm00001d029126	Zm00001d029126_T001	Other	0.385496	0.239909
Zm00001d021999	Zm00001d021999_T002	Other	0.385472	0.511403
Zm00001d038161	Zm00001d038161_T001	Other	0.384809	0.502243
Zm00001d028762	Zm00001d028762_T002	Other	0.384726	0.130732
Zm00001d044925	Zm00001d044925_T001	Plastid	0.384314	0.405879
Zm00001d019881	Zm00001d019881_T002	Other	0.383114	0.632048
Zm00001d002104	Zm00001d002104_T001	Plastid	0.382917	0.841781
Zm00001d050133	Zm00001d050133_T001	Other	0.382613	-0.0252145
Zm00001d011073	Zm00001d011073_T001	Plastid	0.381776	0.516319
Zm00001d045373	Zm00001d045373_T001	Other	0.381232	0.758691
Zm00001d035598	Zm00001d035598_T001	Other	0.381026	0.237534
Zm00001d007092	Zm00001d007092_T001	Other	0.380603	0.676622
Zm00001d032019	Zm00001d032019_T001	Plastid	0.379157	-0.199309
Zm00001d000227	Zm00001d000227_T001	Plastid	0.37821	0.689575
Zm00001d011445	Zm00001d011445_T005	Plastid	0.378154	0.751096
Zm00001d027342	Zm00001d027342_T001	Other	0.377405	-0.660325
Zm00001d026685	Zm00001d026685_T002	Other	0.377302	0.322581
Zm00001d045665	Zm00001d045665_T001	Other	0.376751	0.417416
Zm00001d021645	Zm00001d021645_T001	Plastid	0.376582	0.588058
Zm00001d017345	Zm00001d017345_T001	Other	0.376524	0.57832
Zm00001d047500	Zm00001d047500_T001	Cytosolic ribosome	0.376341	0.110783
Zm00001d042289	Zm00001d042289_T001	Other	0.375477	0.561707
Zm00001d015088	Zm00001d015088_T001	Other	0.374924	0.558452
Zm00001d034876	Zm00001d034876_T001	Other	0.374871	0.406529
Zm00001d013261	Zm00001d013261_T001	Other	0.37422	0.200083
Zm00001d009638	Zm00001d009638_T001	Plastid	0.373743	0.544349
Zm00001d047302	Zm00001d047302_T001	Plastid	0.373521	0.273263
Zm00001d013367	Zm00001d013367_T001	Other	0.373439	0.418206
Zm00001d001929	Zm00001d001929_T002	Other	0.373125	-0.487125
Zm00001d050403	Zm00001d050403_T001	PhANGs	0.37266	0.686954
Zm00001d045233	Zm00001d045233_T001	Other	0.372362	0.341333
Zm00001d035937	Zm00001d035937_T001	Plastid	0.371987	0.703009
Zm00001d051823	Zm00001d051823_T002	Plastid	0.371606	0.451728
Zm00001d018779	Zm00001d018779_T001	PhANGs	0.371256	0.756856
Zm00001d019040	Zm00001d019040_T003	Other	0.370992	0.409256
Zm00001d038189	Zm00001d038189_T004	Oxidoreductase	0.370754	0.674036
Zm00001d034256	Zm00001d034256_T001	Other	0.370625	0.595012
Zm00001d048592	Zm00001d048592_T001	Plastid	0.370515	0.375411
Zm00001d008422	Zm00001d008422_T001	Plastid	0.369934	0.781978
Zm00001d045055	Zm00001d045055_T001	Other	0.36958	NA
Zm00001d052595	Zm00001d052595_T001	PhANGs	0.369073	0.519607
ZemaCp090.1	ZemaCp090.1	PhAPGs	0.368721	NA
Zm00001d003081	Zm00001d003081_T003	Other	0.367863	-0.531268
Zm00001d016736	Zm00001d016736_T001	Plastid	0.367755	0.627642
Zm00001d045534	Zm00001d045534_T008	Protease	0.367203	0.222515
Zm00001d045025	Zm00001d045025_T005	Plastid	0.36633	-0.512424
Zm00001d032127	Zm00001d032127_T002	Plastid	0.366213	0.583984
Zm00001d042620	Zm00001d042620_T001	Plastid	0.365835	0.107511
Zm00001d023692	Zm00001d023692_T001	Other	0.365697	NA
Zm00001d018631	Zm00001d018631_T001	Other	0.365287	-0.00753515
Zm00001d033368	Zm00001d033368_T015	Other	0.364962	0.384903
Zm00001d037205	Zm00001d037205_T001	Other	0.363839	-0.503489
Zm00001d043146	Zm00001d043146_T002	Other	0.363533	0.770415
Zm00001d004478	Zm00001d004478_T002	Plastid	0.363449	0.623857
Zm00001d044498	Zm00001d044498_T003	Other	0.363212	0.424539
Zm00001d024715	Zm00001d024715_T001	Other	0.363076	-0.153285
Zm00001d021763	Zm00001d021763_T001	PhANGs	0.361754	0.499421
ZemaCp087.1	ZemaCp087.1	PhAPGs	0.361601	NA
Zm00001d011979	Zm00001d011979_T001	Other	0.360694	0.154707
Zm00001d052776	Zm00001d052776_T001	Other	0.360653	0.386702
Zm00001d005558	Zm00001d005558_T001	Other	0.359781	0.550967
Zm00001d042370	Zm00001d042370_T004	Other	0.359493	0.58852
Zm00001d013664	Zm00001d013664_T003	Other	0.358478	0.353138
ZemaCp083.1	ZemaCp083.1	PhAPGs	0.358128	NA
Zm00001d038362	Zm00001d038362_T002	Plastid	0.35802	0.771229
Zm00001d053962	Zm00001d053962_T002	Plastid	0.356918	0.419675
Zm00001d013573	Zm00001d013573_T001	Other	0.356773	0.199424
Zm00001d050214	Zm00001d050214_T001	Plastid	0.356591	0.448571
Zm00001d038218	Zm00001d038218_T001	Other	0.355848	-0.294295
Zm00001d029074	Zm00001d029074_T001	Plastid	0.355358	0.708685
Zm00001d013329	Zm00001d013329_T001	Other	0.354964	0.00210025
Zm00001d028579	Zm00001d028579_T002	Other	0.353886	0.343333
Zm00001d033259	Zm00001d033259_T001	Plastid	0.353791	-0.0250365
Zm00001d013534	Zm00001d013534_T002	Other	0.352215	0.65923
Zm00001d037513	Zm00001d037513_T001	Plastid	0.352194	-0.0382842
Zm00001d018146	Zm00001d018146_T007	Plastid	0.351901	0.630841
Zm00001d021881	Zm00001d021881_T001	Plastid	0.351562	0.471301
Zm00001d005346	Zm00001d005346_T001	Plastid	0.350426	0.509634
Zm00001d014858	Zm00001d014858_T001	Other	0.350425	-0.538144
Zm00001d053807	Zm00001d053807_T001	Plastid	0.349965	0.727875
Zm00001d009488	Zm00001d009488_T001	Plastid	0.349186	0.299563
Zm00001d025652	Zm00001d025652_T004	Plastid	0.349042	0.549801
Zm00001d002051	Zm00001d002051_T001	Plastid	0.348752	-0.57404
Zm00001d025617	Zm00001d025617_T001	Plastid	0.348637	0.629459
Zm00001d042654	Zm00001d042654_T003	Other	0.348608	-0.0937748
Zm00001d031256	Zm00001d031256_T002	Plastid	0.348456	0.352013
Zm00001d052943	Zm00001d052943_T009	Other	0.348111	0.469703
Zm00001d049557	Zm00001d049557_T001	Other	0.347668	-0.287359
Zm00001d018147	Zm00001d018147_T002	Other	0.347583	0.537665
Zm00001d048944	Zm00001d048944_T007	Other	0.347432	0.544773
Zm00001d002353	Zm00001d002353_T001	Other	0.347275	0.241069
Zm00001d041775	Zm00001d041775_T001	Other	0.347149	0.125317
Zm00001d053197	Zm00001d053197_T002	Other	0.346889	0.431638
Zm00001d022622	Zm00001d022622_T001	Plastid	0.346148	0.445918
Zm00001d018025	Zm00001d018025_T001	Other	0.345656	0.645564
Zm00001d037384	Zm00001d037384_T001	Other	0.345417	NA
Zm00001d021703	Zm00001d021703_T001	PhANGs	0.345321	0.720933
Zm00001d033098	Zm00001d033098_T001	Plastid	0.343483	-0.327168
Zm00001d027340	Zm00001d027340_T001	Other	0.343424	0.314498
Zm00001d036563	Zm00001d036563_T001	Other	0.34294	0.468196
Zm00001d034665	Zm00001d034665_T001	Oxidoreductase	0.342675	0.608177
Zm00001d016185	Zm00001d016185_T001	Other	0.341479	NA
Zm00001d036046	Zm00001d036046_T001	Plastid	0.34139	0.739392
Zm00001d024906	Zm00001d024906_T001	Other	0.339977	0.0812234
Zm00001d021249	Zm00001d021249_T003	Other	0.33964	0.192806
Zm00001d048353	Zm00001d048353_T001	Other	0.339363	NA
Zm00001d052409	Zm00001d052409_T001	Other	0.338927	0.419263
Zm00001d012539	Zm00001d012539_T001	Plastid	0.338819	0.229705
Zm00001d053342	Zm00001d053342_T003	Plastid	0.338716	0.507336
Zm00001d025201	Zm00001d025201_T001	Plastid	0.336352	0.410799
Zm00001d011518	Zm00001d011518_T001	Other	0.33578	-0.160507
Zm00001d028432	Zm00001d028432_T001	Other	0.335573	0.0704224
Zm00001d012168	Zm00001d012168_T001	Plastid	0.335399	0.625631
Zm00001d048023	Zm00001d048023_T002	Other	0.33487	0.164693
Zm00001d022229	Zm00001d022229_T001	Carbon fixation	0.334537	0.526126
Zm00001d018641	Zm00001d018641_T001	Other	0.333284	NA
Zm00001d035037	Zm00001d035037_T001	Other	0.332709	NA
Zm00001d027481	Zm00001d027481_T001	Plastid	0.332485	0.481741
Zm00001d018979	Zm00001d018979_T001	Cytosolic ribosome	0.332293	-0.714273
Zm00001d042017	Zm00001d042017_T001	Plastid	0.332165	-0.161553
Zm00001d003685	Zm00001d003685_T001	Other	0.331557	-0.271663
Zm00001d018318	Zm00001d018318_T001	Other	0.330489	0.355338
Zm00001d028950	Zm00001d028950_T001	Plastid	0.330355	-0.294578
Zm00001d011855	Zm00001d011855_T001	Other	0.329789	0.106675
Zm00001d038894	Zm00001d038894_T001	Plastid	0.329171	0.5877
Zm00001d033530	Zm00001d033530_T001	Other	0.328454	-0.0544067
Zm00001d027541	Zm00001d027541_T001	Other	0.327503	NA
Zm00001d005695	Zm00001d005695_T001	Other	0.327323	-0.470431
Zm00001d049965	Zm00001d049965_T001	Plastid	0.326782	0.803974
Zm00001d051678	Zm00001d051678_T002	Other	0.326713	0.397514
Zm00001d043201	Zm00001d043201_T001	Plastid	0.326518	0.731942
Zm00001d000399	Zm00001d000399_T002	Other	0.32571	0.60753
Zm00001d049560	Zm00001d049560_T001	Other	0.325654	-0.596483
Zm00001d039005	Zm00001d039005_T002	Other	0.32544	0.0660505
Zm00001d028868	Zm00001d028868_T001	Other	0.324576	0.446404
Zm00001d048529	Zm00001d048529_T002	Other	0.324327	0.4757
Zm00001d028612	Zm00001d028612_T001	Other	0.324109	0.256772
Zm00001d014349	Zm00001d014349_T001	Oxidoreductase	0.323745	0.512939
Zm00001d040686	Zm00001d040686_T001	Plastid	0.323624	0.699487
Zm00001d021985	Zm00001d021985_T001	Other	0.32312	0.248854
Zm00001d021147	Zm00001d021147_T001	Other	0.322569	-0.379544
Zm00001d016144	Zm00001d016144_T003	Plastid	0.322349	0.1225
Zm00001d038547	Zm00001d038547_T001	Plastid	0.321943	0.859619
Zm00001d010835	Zm00001d010835_T001	Plastid	0.32191	0.232099
Zm00001d033480	Zm00001d033480_T002	Other	0.321587	-0.523444
Zm00001d015366	Zm00001d015366_T001	Plastid	0.321432	0.545239
Zm00001d021295	Zm00001d021295_T005	Plastid	0.321424	0.536266
Zm00001d032332	Zm00001d032332_T001	Plastid	0.32141	0.504209
Zm00001d027728	Zm00001d027728_T001	Other	0.321092	0.267658
Zm00001d029848	Zm00001d029848_T002	Plastid	0.320607	0.256859
Zm00001d028109	Zm00001d028109_T005	Other	0.320493	0.106457
Zm00001d008610	Zm00001d008610_T001	Plastid	0.320053	0.670591
Zm00001d007158	Zm00001d007158_T009	Other	0.319922	0.259098
Zm00001d044575	Zm00001d044575_T001	Plastid	0.319358	-0.433685
Zm00001d051924	Zm00001d051924_T002	Other	0.319295	0.3513
Zm00001d004513	Zm00001d004513_T001	Plastid	0.319054	0.467636
Zm00001d025747	Zm00001d025747_T003	Plastid	0.318976	0.384891
Zm00001d019130	Zm00001d019130_T005	Plastid	0.318645	0.345662
Zm00001d053076	Zm00001d053076_T001	Plastid	0.317836	0.587483
Zm00001d014294	Zm00001d014294_T001	Plastid	0.31778	0.637259
Zm00001d007972	Zm00001d007972_T001	TPR	0.315686	0.0819716
Zm00001d044101	Zm00001d044101_T002	Plastid	0.315482	0.480004
Zm00001d013006	Zm00001d013006_T007	Plastid	0.315479	-0.265415
Zm00001d032197	Zm00001d032197_T001	Plastid	0.315103	0.594017
Zm00001d044869	Zm00001d044869_T002	Other	0.313692	-0.390128
Zm00001d037540	Zm00001d037540_T001	Other	0.313383	0.353336
Zm00001d049351	Zm00001d049351_T002	Plastid	0.313312	-0.256822
Zm00001d034218	Zm00001d034218_T001	Other	0.313153	0.60893
Zm00001d051403	Zm00001d051403_T001	Plastid	0.313129	-0.3291
Zm00001d024281	Zm00001d024281_T001	Other	0.312325	0.0135728
Zm00001d045153	Zm00001d045153_T002	Plastid	0.311538	-0.0436696
Zm00001d017584	Zm00001d017584_T002	Other	0.311435	0.484934
Zm00001d024148	Zm00001d024148_T001	Plastid	0.310335	0.432732
Zm00001d044434	Zm00001d044434_T001	Other	0.309632	0.548821
Zm00001d039370	Zm00001d039370_T004	Other	0.30935	0.565941
Zm00001d045042	Zm00001d045042_T001	Other	0.309282	-0.647948
Zm00001d009745	Zm00001d009745_T031	Other	0.309247	0.331354
Zm00001d027904	Zm00001d027904_T001	Other	0.309087	0.684274
Zm00001d039994	Zm00001d039994_T001	Other	0.307795	0.538206
Zm00001d003632	Zm00001d003632_T003	Other	0.30707	0.369582
Zm00001d027861	Zm00001d027861_T001	Other	0.307018	0.0805483
Zm00001d008916	Zm00001d008916_T001	Other	0.306889	-0.328217
Zm00001d022602	Zm00001d022602_T001	Plastid	0.306758	0.554453
ZemaCp028.1	ZemaCp028.1	PhAPGs	0.306192	NA
Zm00001d026532	Zm00001d026532_T008	Other	0.305902	-0.063972
Zm00001d003058	Zm00001d003058_T001	Other	0.305688	-0.205976
Zm00001d033317	Zm00001d033317_T001	Plastid	0.305678	0.632093
Zm00001d014887	Zm00001d014887_T001	Other	0.305474	0.307619
Zm00001d045911	Zm00001d045911_T001	Other	0.305459	0.113907
Zm00001d006836	Zm00001d006836_T001	Other	0.304911	-0.000887224
Zm00001d004894	Zm00001d004894_T001	PhANGs	0.30471	0.43043
Zm00001d034429	Zm00001d034429_T003	Other	0.304598	0.116789
Zm00001d018488	Zm00001d018488_T003	Other	0.303557	0.284033
Zm00001d044211	Zm00001d044211_T001	Plastid	0.303278	0.710532
Zm00001d039452	Zm00001d039452_T003	Other	0.302344	0.557204
Zm00001d002362	Zm00001d002362_T001	Other	0.302185	0.722581
Zm00001d042475	Zm00001d042475_T001	Other	0.302029	0.231184
Zm00001d042346	Zm00001d042346_T001	Plastid	0.301886	0.67761
Zm00001d040827	Zm00001d040827_T003	Plastid	0.301875	0.65128
Zm00001d023757	Zm00001d023757_T001	Plastid	0.301716	0.575246
Zm00001d027293	Zm00001d027293_T002	Other	0.301151	0.415583
Zm00001d034017	Zm00001d034017_T001	Other	0.300647	0.646851
Zm00001d021596	Zm00001d021596_T001	Other	0.300262	0.387684
Zm00001d027694	Zm00001d027694_T001	Plastid	0.300143	0.551473
Zm00001d038984	Zm00001d038984_T001	PhANGs	0.300092	0.586925
Zm00001d052364	Zm00001d052364_T011	Plastid	0.300015	0.172171
Zm00001d037383	Zm00001d037383_T001	Other	0.299744	NA
Zm00001d007937	Zm00001d007937_T001	Other	0.299693	0.589116
Zm00001d037180	Zm00001d037180_T001	Oxidoreductase	0.299459	0.0106819
Zm00001d006540	Zm00001d006540_T001	Other	0.299274	0.702103
Zm00001d009749	Zm00001d009749_T001	Other	0.299117	0.442214
Zm00001d014862	Zm00001d014862_T001	Other	0.298223	0.455891
Zm00001d015279	Zm00001d015279_T001	Other	0.297928	-0.444458
Zm00001d032272	Zm00001d032272_T001	Other	0.297837	0.417072
Zm00001d034602	Zm00001d034602_T001	Other	0.297691	0.106652
Zm00001d045216	Zm00001d045216_T002	Other	0.297268	0.101956
Zm00001d028568	Zm00001d028568_T001	Other	0.296761	-0.103131
Zm00001d011920	Zm00001d011920_T002	Other	0.296697	0.673459
Zm00001d025992	Zm00001d025992_T001	Other	0.296118	0.688576
Zm00001d049723	Zm00001d049723_T001	Other	0.295758	0.201328
Zm00001d025827	Zm00001d025827_T002	Other	0.295358	0.615484
Zm00001d019926	Zm00001d019926_T001	Plastid	0.293773	-0.291196
Zm00001d016036	Zm00001d016036_T001	Other	0.293725	0.70987
Zm00001d022107	Zm00001d022107_T001	Plastid	0.292862	0.458784
Zm00001d054015	Zm00001d054015_T001	Plastid	0.292632	0.171583
Zm00001d027841	Zm00001d027841_T002	Carbon fixation	0.292525	0.248755
Zm00001d006875	Zm00001d006875_T001	Other	0.292445	0.53915
Zm00001d014124	Zm00001d014124_T001	Other	0.292336	0.32114
Zm00001d038718	Zm00001d038718_T001	Other	0.292038	0.504761
Zm00001d038616	Zm00001d038616_T001	Other	0.291989	0.457639
Zm00001d052721	Zm00001d052721_T001	Other	0.291893	0.452706
Zm00001d043955	Zm00001d043955_T001	Other	0.291786	0.320013
Zm00001d021242	Zm00001d021242_T001	Plastid	0.29169	0.76084
Zm00001d017395	Zm00001d017395_T001	Plastid	0.291664	0.0662
Zm00001d046919	Zm00001d046919_T001	Other	0.291259	0.497021
Zm00001d046930	Zm00001d046930_T001	Other	0.291167	0.537119
Zm00001d032331	Zm00001d032331_T001	Plastid	0.290962	0.651067
Zm00001d023699	Zm00001d023699_T001	Other	0.29029	0.450719
Zm00001d049407	Zm00001d049407_T001	Plastid	0.290281	NA
Zm00001d049821	Zm00001d049821_T001	Other	0.290081	0.060419
Zm00001d034900	Zm00001d034900_T001	Plastid	0.289829	0.198329
Zm00001d037059	Zm00001d037059_T004	Plastid	0.289276	0.66602
Zm00001d004707	Zm00001d004707_T001	Other	0.289149	0.544942
Zm00001d027540	Zm00001d027540_T001	Other	0.289144	NA
Zm00001d018959	Zm00001d018959_T001	Other	0.28902	0.803067
Zm00001d042175	Zm00001d042175_T001	Plastid	0.28843	NA
Zm00001d014718	Zm00001d014718_T001	Plastid	0.288178	NA
Zm00001d015231	Zm00001d015231_T001	Other	0.288072	0.493062
Zm00001d022025	Zm00001d022025_T001	Other	0.287998	0.197094
Zm00001d020419	Zm00001d020419_T001	Other	0.2877	0.258894
Zm00001d039837	Zm00001d039837_T001	Other	0.287697	0.138363
Zm00001d024835	Zm00001d024835_T001	Plastid	0.287441	0.280584
Zm00001d016860	Zm00001d016860_T001	Other	0.287088	-0.479436
Zm00001d029801	Zm00001d029801_T001	Other	0.286588	NA
Zm00001d006085	Zm00001d006085_T002	Other	0.286484	-0.403773
Zm00001d050526	Zm00001d050526_T002	Other	0.286447	0.302414
Zm00001d033764	Zm00001d033764_T001	Other	0.286222	0.46187
Zm00001d053908	Zm00001d053908_T001	Other	0.285978	-0.183598
Zm00001d017812	Zm00001d017812_T002	Other	0.285905	0.553793
Zm00001d011661	Zm00001d011661_T001	Other	0.284971	NA
Zm00001d002006	Zm00001d002006_T002	Plastid	0.2849	0.355493
Zm00001d004386	Zm00001d004386_T001	Other	0.284512	-0.135334
Zm00001d006610	Zm00001d006610_T001	Plastid	0.284486	0.753315
Zm00001d015956	Zm00001d015956_T001	Other	0.284139	0.503121
Zm00001d040263	Zm00001d040263_T001	Other	0.283915	-0.382387
Zm00001d007288	Zm00001d007288_T005	Plastid	0.283851	0.642546
Zm00001d017847	Zm00001d017847_T001	Oxidoreductase	0.282826	-0.172457
Zm00001d039547	Zm00001d039547_T012	Other	0.282688	0.407259
Zm00001d018867	Zm00001d018867_T004	Other	0.281713	-0.146927
Zm00001d047498	Zm00001d047498_T001	Other	0.281582	-0.0690923
Zm00001d005446	Zm00001d005446_T001	PhANGs	0.281515	0.431886
Zm00001d036535	Zm00001d036535_T001	PhANGs	0.280554	0.717764
Zm00001d014816	Zm00001d014816_T001	Plastid	0.280002	0.182442
Zm00001d021893	Zm00001d021893_T002	Other	0.279769	0.336464
Zm00001d010314	Zm00001d010314_T001	Other	0.279486	0.366068
Zm00001d034223	Zm00001d034223_T001	Cytosolic ribosome	0.279237	-0.398691
Zm00001d052164	Zm00001d052164_T002	Plastid	0.278873	-0.0976032
Zm00001d013310	Zm00001d013310_T001	Other	0.278722	0.585532
Zm00001d042191	Zm00001d042191_T002	Other	0.278386	0.414764
Zm00001d043023	Zm00001d043023_T002	Plastid	0.278084	0.427468
Zm00001d052494	Zm00001d052494_T001	Other	0.278031	-0.16972
Zm00001d051306	Zm00001d051306_T001	Other	0.277698	0.253249
Zm00001d050645	Zm00001d050645_T003	Plastid	0.277562	0.458433
Zm00001d053747	Zm00001d053747_T004	Other	0.277084	-0.535888
Zm00001d016665	Zm00001d016665_T001	Plastid	0.276632	0.248002
Zm00001d003214	Zm00001d003214_T001	Other	0.276494	0.14892
Zm00001d009582	Zm00001d009582_T001	Other	0.275313	0.412376
Zm00001d018468	Zm00001d018468_T001	Other	0.274789	0.788426
Zm00001d047289	Zm00001d047289_T001	Other	0.274763	0.239984
Zm00001d030774	Zm00001d030774_T007	Other	0.274381	0.409644
Zm00001d030760	Zm00001d030760_T002	Other	0.273951	0.189776
Zm00001d023564	Zm00001d023564_T001	Other	0.273534	0.295787
ZemaCp023.1	ZemaCp023.1	PhAPGs	0.273409	NA
Zm00001d007290	Zm00001d007290_T001	Other	0.273321	NA
Zm00001d037108	Zm00001d037108_T001	Plastid	0.273303	0.385777
Zm00001d044315	Zm00001d044315_T012	Other	0.272964	0.346346
Zm00001d040416	Zm00001d040416_T004	Other	0.272377	0.714606
Zm00001d052723	Zm00001d052723_T002	Other	0.272027	0.58155
Zm00001d032230	Zm00001d032230_T001	Other	0.271027	0.181259
Zm00001d035014	Zm00001d035014_T001	Other	0.270464	0.181715
Zm00001d002677	Zm00001d002677_T001	Other	0.270141	0.630124
Zm00001d046506	Zm00001d046506_T001	Other	0.26973	0.612188
Zm00001d034977	Zm00001d034977_T001	Other	0.269645	0.246231
Zm00001d011178	Zm00001d011178_T001	Plastid	0.269596	-0.0311657
Zm00001d011718	Zm00001d011718_T001	Other	0.269009	0.285179
Zm00001d029328	Zm00001d029328_T001	Other	0.268469	0.266125
Zm00001d026337	Zm00001d026337_T007	Plastid	0.267767	0.681128
Zm00001d016294	Zm00001d016294_T001	Other	0.267612	0.652795
Zm00001d033345	Zm00001d033345_T007	Other	0.267012	0.511688
Zm00001d039391	Zm00001d039391_T001	Other	0.266542	NA
Zm00001d042287	Zm00001d042287_T001	Other	0.26644	0.487027
Zm00001d024241	Zm00001d024241_T001	Plastid	0.265742	0.735798
Zm00001d012042	Zm00001d012042_T001	Other	0.265737	0.362802
Zm00001d034914	Zm00001d034914_T002	Other	0.26515	0.489063
Zm00001d049641	Zm00001d049641_T001	Carbon fixation	0.264939	0.478684
Zm00001d016559	Zm00001d016559_T001	Other	0.263809	-0.115677
Zm00001d046135	Zm00001d046135_T001	Other	0.26374	0.231573
Zm00001d018106	Zm00001d018106_T001	Other	0.263272	NA
Zm00001d007034	Zm00001d007034_T010	Other	0.261815	0.0481347
ZemaCp091.1	ZemaCp091.1	PhAPGs	0.261671	NA
Zm00001d021806	Zm00001d021806_T001	Other	0.261329	-0.21528
Zm00001d022043	Zm00001d022043_T001	Oxidoreductase	0.261124	0.355617
Zm00001d028782	Zm00001d028782_T002	Other	0.261076	-0.111362
Zm00001d045450	Zm00001d045450_T001	Other	0.260478	0.182773
Zm00001d020908	Zm00001d020908_T001	Plastid	0.260458	0.560641
Zm00001d046170	Zm00001d046170_T001	Carbon fixation	0.260302	0.881743
Zm00001d024635	Zm00001d024635_T001	Plastid	0.260189	0.569848
Zm00001d014512	Zm00001d014512_T001	Other	0.26018	0.21553
Zm00001d011932	Zm00001d011932_T001	Other	0.260158	0.0609896
Zm00001d037438	Zm00001d037438_T002	Other	0.260086	0.040588
Zm00001d031747	Zm00001d031747_T001	Other	0.259941	-0.479264
Zm00001d028726	Zm00001d028726_T001	Other	0.258715	-0.693701
Zm00001d033309	Zm00001d033309_T003	Other	0.258681	0.236571
Zm00001d006002	Zm00001d006002_T001	Other	0.258654	0.802965
Zm00001d032162	Zm00001d032162_T001	Other	0.258511	0.173561
Zm00001d032789	Zm00001d032789_T001	Other	0.257711	-0.0950663
Zm00001d052248	Zm00001d052248_T009	Other	0.257528	0.68732
Zm00001d014899	Zm00001d014899_T001	Other	0.256923	0.772165
Zm00001d012612	Zm00001d012612_T001	Other	0.256913	0.288368
Zm00001d009314	Zm00001d009314_T001	Other	0.256634	0.484861
Zm00001d006565	Zm00001d006565_T002	Other	0.256537	0.193527
Zm00001d009969	Zm00001d009969_T001	Other	0.255774	NA
Zm00001d001895	Zm00001d001895_T002	Other	0.255691	0.453036
Zm00001d025948	Zm00001d025948_T001	Plastid	0.255638	0.542018
Zm00001d036371	Zm00001d036371_T001	Plastid	0.2549	0.511134
Zm00001d003866	Zm00001d003866_T001	Other	0.254705	-0.0415586
Zm00001d029502	Zm00001d029502_T001	Other	0.254697	0.711087
Zm00001d031569	Zm00001d031569_T001	Other	0.254401	0.278676
Zm00001d048655	Zm00001d048655_T012	Other	0.253925	-0.128737
Zm00001d015570	Zm00001d015570_T002	Other	0.253837	0.768545
Zm00001d003715	Zm00001d003715_T001	Plastid	0.253578	0.756362
Zm00001d008846	Zm00001d008846_T001	Other	0.253448	0.54952
Zm00001d013781	Zm00001d013781_T001	Plastid	0.253299	0.0900791
Zm00001d042104	Zm00001d042104_T001	Other	0.253228	0.242237
Zm00001d021518	Zm00001d021518_T002	Oxidoreductase	0.253116	0.750658
Zm00001d010431	Zm00001d010431_T001	Other	0.25215	0.240586
Zm00001d047797	Zm00001d047797_T005	Other	0.251958	0.137131
Zm00001d044525	Zm00001d044525_T001	Plastid	0.251383	0.571122
Zm00001d016691	Zm00001d016691_T001	Other	0.251153	-0.269189
Zm00001d026244	Zm00001d026244_T001	Other	0.251111	0.790086
Zm00001d049179	Zm00001d049179_T002	Other	0.250913	-0.0679773
Zm00001d045183	Zm00001d045183_T001	Other	0.250764	0.581028
Zm00001d052948	Zm00001d052948_T001	Other	0.249744	0.162031
Zm00001d006588	Zm00001d006588_T001	Plastid	0.249012	0.670012
Zm00001d003846	Zm00001d003846_T001	Other	0.248683	0.647066
Zm00001d021370	Zm00001d021370_T001	Plastid	0.248667	0.68498
Zm00001d046569	Zm00001d046569_T002	Other	0.248615	0.17072
Zm00001d051876	Zm00001d051876_T001	Other	0.248371	-0.528987
Zm00001d051915	Zm00001d051915_T001	Plastid	0.248103	0.674449
Zm00001d025435	Zm00001d025435_T001	Plastid	0.248047	0.728185
Zm00001d029352	Zm00001d029352_T001	Other	0.247351	0.141044
Zm00001d007319	Zm00001d007319_T003	Other	0.246874	0.31501
Zm00001d025193	Zm00001d025193_T001	Other	0.246631	0.0243195
Zm00001d038368	Zm00001d038368_T002	Other	0.246036	-0.344969
Zm00001d019648	Zm00001d019648_T001	Plastid	0.245576	0.893035
Zm00001d048593	Zm00001d048593_T001	Plastid	0.245424	0.61214
Zm00001d039578	Zm00001d039578_T003	Plastid	0.245363	0.643162
Zm00001d053868	Zm00001d053868_T001	Other	0.245109	0.448076
Zm00001d002155	Zm00001d002155_T001	Other	0.244532	-0.629802
Zm00001d016358	Zm00001d016358_T001	Other	0.244518	0.244311
Zm00001d014355	Zm00001d014355_T001	Cytosolic ribosome	0.244487	0.212384
Zm00001d032301	Zm00001d032301_T003	Other	0.244236	0.671691
Zm00001d016707	Zm00001d016707_T001	Plastid	0.24419	0.177602
Zm00001d000164	Zm00001d000164_T001	Carbon fixation	0.244145	0.649067
Zm00001d028759	Zm00001d028759_T001	Other	0.244052	-0.535594
Zm00001d002939	Zm00001d002939_T001	Other	0.243604	0.484584
Zm00001d026632	Zm00001d026632_T001	Other	0.243286	0.38516
Zm00001d046642	Zm00001d046642_T001	Other	0.242686	NA
Zm00001d049627	Zm00001d049627_T001	Other	0.242491	0.415151
Zm00001d013184	Zm00001d013184_T001	Plastid	0.242393	0.434965
Zm00001d030223	Zm00001d030223_T001	Other	0.241673	0.372604
Zm00001d012178	Zm00001d012178_T001	Plastid	0.241388	0.586256
Zm00001d005902	Zm00001d005902_T001	Other	0.241134	0.200642
Zm00001d023707	Zm00001d023707_T002	Plastid	0.240915	0.579603
Zm00001d043680	Zm00001d043680_T001	Other	0.240663	0.648745
Zm00001d022286	Zm00001d022286_T001	Other	0.240511	0.696241
Zm00001d018478	Zm00001d018478_T001	Other	0.24005	0.0499926
Zm00001d006377	Zm00001d006377_T001	Plastid	0.239706	0.477587
Zm00001d045451	Zm00001d045451_T001	Carbon fixation	0.239538	0.440353
Zm00001d014085	Zm00001d014085_T001	Other	0.239495	0.232923
Zm00001d045139	Zm00001d045139_T002	Plastid	0.237417	0.0471743
Zm00001d045620	Zm00001d045620_T001	Plastid	0.236892	NA
Zm00001d034915	Zm00001d034915_T002	Other	0.236144	0.244975
Zm00001d003281	Zm00001d003281_T001	Other	0.236045	NA
Zm00001d042840	Zm00001d042840_T001	Carbon fixation	0.235917	0.443999
Zm00001d013568	Zm00001d013568_T001	Other	0.235866	-0.412327
Zm00001d016943	Zm00001d016943_T001	PhANGs	0.23583	0.63387
Zm00001d015248	Zm00001d015248_T001	Other	0.235253	0.63765
Zm00001d038021	Zm00001d038021_T001	Other	0.234693	-0.443479
Zm00001d012922	Zm00001d012922_T003	Other	0.233776	0.683745
Zm00001d052689	Zm00001d052689_T002	Other	0.232814	0.0912505
Zm00001d031799	Zm00001d031799_T001	Plastid	0.232811	0.788298
Zm00001d003083	Zm00001d003083_T001	Plastid	0.232503	0.0435229
Zm00001d002711	Zm00001d002711_T001	Other	0.231386	-0.209901
Zm00001d002854	Zm00001d002854_T001	Plastid	0.231359	0.441482
Zm00001d002848	Zm00001d002848_T001	Other	0.231069	-0.195773
Zm00001d018180	Zm00001d018180_T003	Other	0.231065	0.27857
Zm00001d002141	Zm00001d002141_T006	Other	0.230969	-0.26617
Zm00001d007229	Zm00001d007229_T001	Other	0.230862	0.440205
Zm00001d038955	Zm00001d038955_T002	Other	0.230752	-0.145268
Zm00001d048688	Zm00001d048688_T001	Other	0.23067	-0.0166659
Zm00001d002815	Zm00001d002815_T001	Plastid	0.229867	0.534472
Zm00001d033132	Zm00001d033132_T001	PhANGs	0.229718	0.659569
Zm00001d025981	Zm00001d025981_T002	Other	0.229312	0.315013
Zm00001d016991	Zm00001d016991_T001	Plastid	0.229107	0.784094
Zm00001d017171	Zm00001d017171_T001	Plastid	0.228956	0.337544
Zm00001d006185	Zm00001d006185_T001	Plastid	0.228823	0.143441
Zm00001d044315	Zm00001d044315_T001	Other	0.228507	0.346346
Zm00001d053196	Zm00001d053196_T001	Other	0.228464	0.329678
Zm00001d029608	Zm00001d029608_T005	Plastid	0.228423	0.434964
Zm00001d009271	Zm00001d009271_T001	Other	0.227728	0.236982
Zm00001d038091	Zm00001d038091_T006	Other	0.227651	0.318022
Zm00001d031473	Zm00001d031473_T001	Other	0.227556	0.298139
Zm00001d023899	Zm00001d023899_T001	Other	0.226889	NA
Zm00001d027573	Zm00001d027573_T001	Other	0.226686	0.415914
Zm00001d015385	Zm00001d015385_T001	PhANGs	0.226449	0.694078
Zm00001d001789	Zm00001d001789_T001	Other	0.224459	-0.535683
Zm00001d033898	Zm00001d033898_T002	Other	0.224004	0.360527
Zm00001d030005	Zm00001d030005_T002	Other	0.222567	-0.138935
Zm00001d021469	Zm00001d021469_T001	Other	0.222372	NA
Zm00001d050428	Zm00001d050428_T002	Other	0.221681	-0.19257
Zm00001d022254	Zm00001d022254_T002	Other	0.221452	0.53405
Zm00001d046766	Zm00001d046766_T005	Other	0.221332	0.275093
Zm00001d006118	Zm00001d006118_T001	Other	0.221261	0.0705115
Zm00001d012083	Zm00001d012083_T002	Plastid	0.220894	0.621067
Zm00001d021709	Zm00001d021709_T001	Other	0.219385	0.377311
Zm00001d017675	Zm00001d017675_T002	Other	0.218797	-0.394825
ZemaCp008.1	ZemaCp008.1	PhAPGs	0.218773	NA
Zm00001d028814	Zm00001d028814_T001	Plastid	0.217653	-0.632414
Zm00001d041763	Zm00001d041763_T001	Other	0.21752	0.389884
Zm00001d008993	Zm00001d008993_T004	Plastid	0.217315	0.270862
Zm00001d000260	Zm00001d000260_T001	PhANGs	0.217145	-0.0778522
Zm00001d027392	Zm00001d027392_T003	Other	0.216747	0.444208
Zm00001d032010	Zm00001d032010_T001	Other	0.215321	-0.339507
Zm00001d014946	Zm00001d014946_T001	Other	0.214032	0.52567
Zm00001d034764	Zm00001d034764_T002	Plastid	0.214021	0.174901
Zm00001d050368	Zm00001d050368_T001	Other	0.213851	0.541345
Zm00001d028043	Zm00001d028043_T001	Other	0.213704	0.389858
Zm00001d008764	Zm00001d008764_T001	Other	0.213251	0.0651695
Zm00001d010000	Zm00001d010000_T001	Plastid	0.213182	0.274126
Zm00001d025921	Zm00001d025921_T001	Other	0.21279	-0.251681
Zm00001d031496	Zm00001d031496_T001	Oxidoreductase	0.212211	0.497956
Zm00001d039653	Zm00001d039653_T001	Other	0.211866	-0.258967
Zm00001d028755	Zm00001d028755_T002	Other	0.211859	0.273875
Zm00001d016802	Zm00001d016802_T001	Plastid	0.211673	0.767689
Zm00001d034853	Zm00001d034853_T001	Other	0.211496	0.363758
Zm00001d048354	Zm00001d048354_T001	Other	0.211078	NA
Zm00001d028218	Zm00001d028218_T001	Other	0.210736	0.476128
Zm00001d028662	Zm00001d028662_T001	Plastid	0.210004	-0.332162
Zm00001d002145	Zm00001d002145_T001	Other	0.209936	0.713574
Zm00001d029865	Zm00001d029865_T001	Other	0.209615	0.426392
Zm00001d034715	Zm00001d034715_T001	Plastid	0.209419	-0.108165
Zm00001d014037	Zm00001d014037_T002	Other	0.208818	0.238089
ZemaCp052.1	ZemaCp052.1	PhAPGs	0.208779	NA
ZemaCp048.1	ZemaCp048.1	PhAPGs	0.208776	NA
Zm00001d034628	Zm00001d034628_T001	Cytosolic ribosome	0.208562	-0.131809
Zm00001d024048	Zm00001d024048_T002	Plastid	0.207101	-0.621788
Zm00001d023658	Zm00001d023658_T001	Other	0.206642	-0.236492
Zm00001d039667	Zm00001d039667_T001	Plastid	0.206305	0.319014
Zm00001d045539	Zm00001d045539_T001	Other	0.206105	-0.473524
Zm00001d003088	Zm00001d003088_T001	Plastid	0.20587	NA
Zm00001d048201	Zm00001d048201_T001	Other	0.205664	0.382542
Zm00001d000120	Zm00001d000120_T002	Other	0.204482	-0.250246
Zm00001d040038	Zm00001d040038_T001	Other	0.204394	-0.178598
Zm00001d013263	Zm00001d013263_T001	Other	0.203954	NA
Zm00001d051664	Zm00001d051664_T001	Other	0.203325	-0.164259
Zm00001d041819	Zm00001d041819_T001	PhANGs	0.20303	0.611839
Zm00001d008376	Zm00001d008376_T003	Other	0.202713	0.363051
Zm00001d038535	Zm00001d038535_T004	Cytosolic ribosome	0.202407	0.414484
Zm00001d042727	Zm00001d042727_T001	Carbon fixation	0.201129	0.313054
Zm00001d023929	Zm00001d023929_T001	Plastid	0.200102	0.819806
Zm00001d018901	Zm00001d018901_T002	TPR	0.199956	0.621503
Zm00001d032531	Zm00001d032531_T005	Oxidoreductase	0.199782	-0.345659
Zm00001d038859	Zm00001d038859_T002	Plastid	0.199289	0.553323
Zm00001d014157	Zm00001d014157_T001	Other	0.199241	0.0851427
Zm00001d028998	Zm00001d028998_T001	Other	0.199236	-0.169905
Zm00001d050033	Zm00001d050033_T002	Other	0.199143	0.599322
Zm00001d017151	Zm00001d017151_T001	Other	0.198484	0.585004
Zm00001d052977	Zm00001d052977_T001	Other	0.197656	-0.483974
Zm00001d039821	Zm00001d039821_T001	Plastid	0.195607	0.219149
Zm00001d024624	Zm00001d024624_T003	Other	0.194748	0.558916
Zm00001d018282	Zm00001d018282_T001	Other	0.194635	0.465505
Zm00001d042084	Zm00001d042084_T001	Other	0.194294	0.629265
Zm00001d024702	Zm00001d024702_T001	Plastid	0.194222	0.339315
Zm00001d015612	Zm00001d015612_T001	Other	0.193908	0.259448
Zm00001d034015	Zm00001d034015_T002	Other	0.193225	0.507242
Zm00001d017117	Zm00001d017117_T001	Other	0.193169	-0.143286
Zm00001d048503	Zm00001d048503_T001	Other	0.19312	0.335798
Zm00001d029582	Zm00001d029582_T001	Other	0.1927	-0.0708297
Zm00001d018796	Zm00001d018796_T001	Plastid	0.192345	0.0205182
Zm00001d020087	Zm00001d020087_T001	Other	0.191456	0.0281131
Zm00001d037359	Zm00001d037359_T001	Other	0.190349	NA
Zm00001d010236	Zm00001d010236_T001	Other	0.190172	-0.359282
Zm00001d015962	Zm00001d015962_T001	Other	0.189958	0.522533
Zm00001d030282	Zm00001d030282_T002	Other	0.189821	0.695382
Zm00001d028712	Zm00001d028712_T012	Plastid	0.189295	0.359663
Zm00001d021515	Zm00001d021515_T001	Plastid	0.189236	0.570776
Zm00001d033983	Zm00001d033983_T002	Other	0.189204	-0.466682
Zm00001d005338	Zm00001d005338_T004	Other	0.189058	0.683189
Zm00001d031013	Zm00001d031013_T002	Other	0.187974	-0.0500064
Zm00001d022554	Zm00001d022554_T001	Other	0.187198	0.117559
Zm00001d043686	Zm00001d043686_T001	Other	0.186874	0.181256
Zm00001d026675	Zm00001d026675_T002	Plastid	0.186218	0.450842
Zm00001d051321	Zm00001d051321_T002	Plastid	0.185524	0.50519
Zm00001d040880	Zm00001d040880_T001	Other	0.184349	NA
Zm00001d013892	Zm00001d013892_T004	Other	0.184214	0.260708
Zm00001d007945	Zm00001d007945_T008	Other	0.18407	0.307002
Zm00001d042257	Zm00001d042257_T001	Plastid	0.18392	0.322874
Zm00001d051824	Zm00001d051824_T001	Other	0.183759	0.277518
Zm00001d053743	Zm00001d053743_T003	Plastid	0.18365	0.749348
Zm00001d012017	Zm00001d012017_T001	Other	0.183531	0.41141
Zm00001d033469	Zm00001d033469_T001	Plastid	0.183518	0.652708
Zm00001d030677	Zm00001d030677_T004	Plastid	0.183313	0.531838
Zm00001d042583	Zm00001d042583_T001	Other	0.183122	0.0725823
Zm00001d024270	Zm00001d024270_T001	Other	0.182711	0.0341681
Zm00001d020444	Zm00001d020444_T003	Other	0.182536	0.358481
Zm00001d021351	Zm00001d021351_T003	Plastid	0.182288	0.41411
Zm00001d043880	Zm00001d043880_T001	Other	0.182139	0.808796
Zm00001d024205	Zm00001d024205_T001	Other	0.181905	0.374051
Zm00001d003429	Zm00001d003429_T001	Plastid	0.181457	0.820371
Zm00001d041961	Zm00001d041961_T001	Other	0.180697	0.487905
Zm00001d031963	Zm00001d031963_T001	Plastid	0.17969	0.505196
Zm00001d002953	Zm00001d002953_T002	Plastid	0.179537	0.44917
Zm00001d038886	Zm00001d038886_T001	Plastid	0.179524	NA
Zm00001d028056	Zm00001d028056_T001	Other	0.179511	0.367739
Zm00001d035737	Zm00001d035737_T001	Plastid	0.179131	0.629986
Zm00001d038052	Zm00001d038052_T001	Other	0.179074	NA
Zm00001d028954	Zm00001d028954_T001	Other	0.179069	0.289567
Zm00001d053232	Zm00001d053232_T002	Other	0.17883	0.204285
Zm00001d039848	Zm00001d039848_T001	Oxidoreductase	0.178643	0.815498
Zm00001d040720	Zm00001d040720_T001	Other	0.178401	0.312119
ZemaCp057.1	ZemaCp057.1	Other	0.17788	NA
Zm00001d032695	Zm00001d032695_T001	Carbon fixation	0.177376	0.362751
Zm00001d004960	Zm00001d004960_T001	Plastid	0.177092	0.251372
Zm00001d007857	Zm00001d007857_T001	PhANGs	0.176975	0.63131
Zm00001d034617	Zm00001d034617_T001	Other	0.176633	-0.54599
Zm00001d048717	Zm00001d048717_T003	Plastid	0.176448	0.586314
Zm00001d014772	Zm00001d014772_T001	Other	0.17612	-0.306101
Zm00001d044208	Zm00001d044208_T001	Other	0.1759	0.375229
Zm00001d023264	Zm00001d023264_T002	Other	0.17574	-0.555547
Zm00001d013320	Zm00001d013320_T001	Other	0.175572	0.746096
Zm00001d028477	Zm00001d028477_T003	Plastid	0.175421	0.177397
Zm00001d037617	Zm00001d037617_T001	Other	0.175259	-0.0903265
Zm00001d009315	Zm00001d009315_T001	Other	0.175165	-0.322743
Zm00001d034832	Zm00001d034832_T006	Plastid	0.174383	0.279497
Zm00001d008209	Zm00001d008209_T001	Plastid	0.174054	0.0143678
Zm00001d036110	Zm00001d036110_T001	Other	0.173775	0.174461
Zm00001d047504	Zm00001d047504_T001	Other	0.173493	0.00936567
Zm00001d014533	Zm00001d014533_T001	Other	0.173325	0.215766
Zm00001d042427	Zm00001d042427_T001	Other	0.172763	-0.262411
Zm00001d042555	Zm00001d042555_T001	Other	0.172653	-0.122739
Zm00001d016640	Zm00001d016640_T002	Other	0.1723	0.169975
Zm00001d024159	Zm00001d024159_T001	Other	0.172065	-0.596362
Zm00001d034074	Zm00001d034074_T004	Plastid	0.17184	0.600267
Zm00001d046940	Zm00001d046940_T001	Plastid	0.171594	0.802994
Zm00001d047448	Zm00001d047448_T002	Other	0.17149	-0.108173
Zm00001d013607	Zm00001d013607_T001	Other	0.170971	0.560526
Zm00001d005355	Zm00001d005355_T001	Other	0.170514	0.48215
Zm00001d032383	Zm00001d032383_T001	Plastid	0.170266	0.703103
Zm00001d029036	Zm00001d029036_T002	Other	0.17023	0.475879
Zm00001d021599	Zm00001d021599_T002	Oxidoreductase	0.17014	NA
Zm00001d021672	Zm00001d021672_T001	Plastid	0.169874	0.623572
Zm00001d012465	Zm00001d012465_T001	Plastid	0.169222	0.160889
Zm00001d005193	Zm00001d005193_T001	Other	0.168389	0.200633
Zm00001d033753	Zm00001d033753_T001	Other	0.168026	0.475572
Zm00001d043548	Zm00001d043548_T001	Plastid	0.167175	0.59039
Zm00001d021334	Zm00001d021334_T001	Plastid	0.167159	-0.197335
Zm00001d053313	Zm00001d053313_T005	Other	0.167025	-0.365707
Zm00001d015788	Zm00001d015788_T001	Other	0.166503	0.530504
Zm00001d016475	Zm00001d016475_T001	Other	0.166309	0.55259
Zm00001d005094	Zm00001d005094_T001	Plastid	0.165884	0.433298
Zm00001d022505	Zm00001d022505_T003	Other	0.165671	0.00129135
Zm00001d029272	Zm00001d029272_T002	Other	0.16564	0.164193
Zm00001d006684	Zm00001d006684_T001	Other	0.165442	0.425109
Zm00001d048424	Zm00001d048424_T002	Other	0.165015	0.0222303
Zm00001d037159	Zm00001d037159_T001	Other	0.164429	0.370555
Zm00001d031740	Zm00001d031740_T001	Other	0.164206	0.105342
Zm00001d042526	Zm00001d042526_T001	Plastid	0.164036	0.709766
Zm00001d042044	Zm00001d042044_T002	Plastid	0.163285	0.46325
Zm00001d018870	Zm00001d018870_T001	Plastid	0.162428	0.635386
Zm00001d039916	Zm00001d039916_T001	Other	0.162388	0.582155
Zm00001d048511	Zm00001d048511_T001	Other	0.162202	0.274969
Zm00001d037725	Zm00001d037725_T001	Other	0.162197	0.354913
Zm00001d049267	Zm00001d049267_T001	Plastid	0.162134	-0.0119315
Zm00001d037236	Zm00001d037236_T001	Other	0.161034	-0.0445562
Zm00001d032239	Zm00001d032239_T001	Other	0.160184	-0.423933
Zm00001d043534	Zm00001d043534_T001	Other	0.159838	0.852479
Zm00001d030786	Zm00001d030786_T002	Plastid	0.159626	0.789102
Zm00001d013667	Zm00001d013667_T001	Other	0.158884	0.398984
Zm00001d045744	Zm00001d045744_T002	Other	0.15887	0.343475
Zm00001d021850	Zm00001d021850_T001	Other	0.15881	0.611196
Zm00001d043508	Zm00001d043508_T002	Plastid	0.158449	0.580358
Zm00001d034172	Zm00001d034172_T001	Plastid	0.157892	NA
Zm00001d039253	Zm00001d039253_T001	Other	0.157751	0.474612
Zm00001d018790	Zm00001d018790_T001	Other	0.157744	0.176509
Zm00001d051586	Zm00001d051586_T001	Plastid	0.157267	0.325941
Zm00001d023223	Zm00001d023223_T001	Plastid	0.1564	0.463911
Zm00001d052700	Zm00001d052700_T001	Other	0.156059	0.411819
Zm00001d020696	Zm00001d020696_T001	Other	0.155516	0.192431
Zm00001d017069	Zm00001d017069_T001	Plastid	0.155406	0.465548
Zm00001d023222	Zm00001d023222_T001	Other	0.155173	0.440758
Zm00001d047965	Zm00001d047965_T001	Other	0.154514	0.306807
Zm00001d048924	Zm00001d048924_T001	Other	0.154468	0.351336
Zm00001d022016	Zm00001d022016_T001	Other	0.152686	0.511946
Zm00001d002024	Zm00001d002024_T001	Other	0.152492	0.289873
Zm00001d007577	Zm00001d007577_T001	Other	0.152453	0.0112021
Zm00001d032933	Zm00001d032933_T020	Other	0.152413	0.468734
Zm00001d050125	Zm00001d050125_T002	Other	0.152166	-0.61035
Zm00001d006342	Zm00001d006342_T003	Other	0.151897	-0.105928
Zm00001d026360	Zm00001d026360_T001	Other	0.150895	0.411901
Zm00001d002496	Zm00001d002496_T001	Other	0.15064	NA
Zm00001d018969	Zm00001d018969_T001	Other	0.150196	0.171371
Zm00001d039157	Zm00001d039157_T001	Other	0.150048	0.505859
Zm00001d019343	Zm00001d019343_T001	Plastid	0.149272	0.752367
Zm00001d008549	Zm00001d008549_T002	Plastid	0.149085	0.662997
Zm00001d043625	Zm00001d043625_T001	Other	0.148631	0.461937
Zm00001d021338	Zm00001d021338_T001	Other	0.14861	0.444372
Zm00001d003847	Zm00001d003847_T001	Plastid	0.148429	0.589086
Zm00001d050917	Zm00001d050917_T002	Other	0.148104	0.239494
Zm00001d010274	Zm00001d010274_T001	Plastid	0.147646	-0.267943
Zm00001d036971	Zm00001d036971_T003	Other	0.147139	0.282742
Zm00001d003676	Zm00001d003676_T001	Other	0.14668	-0.353131
ZeamMp032.1	ZeamMp032.1	Other	0.14551	NA
Zm00001d047532	Zm00001d047532_T001	PhANGs	0.144907	0.58715
Zm00001d027729	Zm00001d027729_T001	Plastid	0.144826	0.230092
Zm00001d022161	Zm00001d022161_T001	Other	0.144696	0.493305
Zm00001d038508	Zm00001d038508_T001	Other	0.144544	-0.0963359
Zm00001d032597	Zm00001d032597_T001	Other	0.144423	0.219757
Zm00001d002258	Zm00001d002258_T001	Oxidoreductase	0.143891	0.391356
Zm00001d003643	Zm00001d003643_T003	Plastid	0.143674	0.159456
Zm00001d012911	Zm00001d012911_T002	Other	0.143545	0.309109
Zm00001d017866	Zm00001d017866_T001	Other	0.143164	0.204157
Zm00001d015329	Zm00001d015329_T006	Oxidoreductase	0.143089	-0.0186523
Zm00001d006657	Zm00001d006657_T001	Plastid	0.142996	0.398169
Zm00001d051785	Zm00001d051785_T001	Plastid	0.142727	0.515064
Zm00001d000417	Zm00001d000417_T001	PhANGs	0.141894	-0.133542
Zm00001d003261	Zm00001d003261_T001	Other	0.140763	0.660937
Zm00001d032735	Zm00001d032735_T001	Other	0.140627	0.0827364
Zm00001d029039	Zm00001d029039_T001	Plastid	0.140392	0.487111
Zm00001d032708	Zm00001d032708_T002	Other	0.140325	0.329669
Zm00001d053887	Zm00001d053887_T001	Other	0.140242	0.203167
Zm00001d005188	Zm00001d005188_T002	Oxidoreductase	0.140172	-0.317422
Zm00001d020306	Zm00001d020306_T001	Other	0.139633	-0.100989
Zm00001d028695	Zm00001d028695_T001	Other	0.139311	-0.120807
Zm00001d009146	Zm00001d009146_T002	Ethylene biosynthesis - SAM synthase	0.138397	-0.109104
Zm00001d018404	Zm00001d018404_T002	Other	0.138365	-0.0408385
Zm00001d010179	Zm00001d010179_T001	Other	0.138266	NA
Zm00001d029860	Zm00001d029860_T001	Other	0.13773	-0.110092
Zm00001d043195	Zm00001d043195_T001	Other	0.137073	0.357846
Zm00001d012504	Zm00001d012504_T002	Plastid	0.136672	-0.33766
Zm00001d018791	Zm00001d018791_T001	Other	0.136378	NA
Zm00001d042761	Zm00001d042761_T002	Other	0.136339	0.290278
Zm00001d027456	Zm00001d027456_T001	Plastid	0.135716	0.604729
Zm00001d028810	Zm00001d028810_T001	Plastid	0.135655	0.533529
Zm00001d019172	Zm00001d019172_T001	Other	0.135534	0.318763
Zm00001d033496	Zm00001d033496_T001	Other	0.135502	0.253362
Zm00001d035140	Zm00001d035140_T001	Other	0.134904	0.567742
Zm00001d013644	Zm00001d013644_T001	Other	0.133809	-0.562649
Zm00001d036741	Zm00001d036741_T009	Other	0.133291	0.20594
Zm00001d029418	Zm00001d029418_T002	Other	0.133265	0.151746
Zm00001d021245	Zm00001d021245_T001	Plastid	0.133084	0.564163
Zm00001d020687	Zm00001d020687_T001	Other	0.133063	-0.442701
Zm00001d030877	Zm00001d030877_T001_reverse	Other	0.132619	NA
Zm00001d023833	Zm00001d023833_T001	Plastid	0.132322	0.538354
Zm00001d024413	Zm00001d024413_T001	Other	0.132082	0.21416
Zm00001d037925	Zm00001d037925_T001	Other	0.132076	-0.467516
Zm00001d002325	Zm00001d002325_T002	Other	0.131884	0.527758
Zm00001d037982	Zm00001d037982_T001	Other	0.131325	0.57664
Zm00001d053738	Zm00001d053738_T001	Other	0.130735	0.0362478
Zm00001d013039	Zm00001d013039_T001	PhANGs	0.130445	0.747838
Zm00001d028787	Zm00001d028787_T001	Plastid	0.12999	-0.247939
Zm00001d040202	Zm00001d040202_T006	Plastid	0.129716	0.00130091
Zm00001d001857	Zm00001d001857_T001	PhANGs	0.129446	0.656295
Zm00001d002006	Zm00001d002006_T001	Plastid	0.129346	0.355493
Zm00001d023243	Zm00001d023243_T003	Plastid	0.128853	0.728787
Zm00001d008622	Zm00001d008622_T002	Other	0.128758	-0.265683
Zm00001d052314	Zm00001d052314_T003	Other	0.128456	0.43002
Zm00001d021784	Zm00001d021784_T001	Plastid	0.128406	0.708854
Zm00001d047983	Zm00001d047983_T002	Other	0.128059	-0.122639
Zm00001d053564	Zm00001d053564_T002	Other	0.127506	0.215906
Zm00001d040274	Zm00001d040274_T002	Other	0.127486	0.385061
Zm00001d002001	Zm00001d002001_T001	Other	0.12727	0.387348
Zm00001d007301	Zm00001d007301_T003	Other	0.126999	0.251184
Zm00001d007639	Zm00001d007639_T002	Other	0.126294	0.793677
Zm00001d004591	Zm00001d004591_T002	Other	0.125788	0.302487
Zm00001d039455	Zm00001d039455_T001	Other	0.125238	0.0310855
Zm00001d006780	Zm00001d006780_T002	Other	0.12434	0.51767
Zm00001d008573	Zm00001d008573_T001	Other	0.123719	0.291663
Zm00001d005051	Zm00001d005051_T001	Other	0.123267	0.251213
Zm00001d038923	Zm00001d038923_T001	Other	0.1227	0.329253
Zm00001d021525	Zm00001d021525_T001	Plastid	0.122106	0.366951
Zm00001d031128	Zm00001d031128_T004	Plastid	0.122056	-0.491797
Zm00001d028960	Zm00001d028960_T001	Other	0.121949	0.491904
Zm00001d007084	Zm00001d007084_T001	Plastid	0.121792	0.0501098
Zm00001d045783	Zm00001d045783_T010	Other	0.121695	0.236862
Zm00001d053672	Zm00001d053672_T003	Other	0.12095	0.246079
Zm00001d017930	Zm00001d017930_T009	Other	0.120943	0.512159
Zm00001d012086	Zm00001d012086_T004	Other	0.120767	-0.231594
Zm00001d049071	Zm00001d049071_T001	Other	0.118938	NA
Zm00001d006479	Zm00001d006479_T002	Other	0.118925	-0.0545731
Zm00001d052951	Zm00001d052951_T001	Other	0.11853	0.627758
Zm00001d018479	Zm00001d018479_T001	Other	0.11835	0.329496
Zm00001d040334	Zm00001d040334_T001	Protease	0.117961	-0.0137216
Zm00001d014808	Zm00001d014808_T001	Other	0.117592	0.340527
Zm00001d034887	Zm00001d034887_T001	Other	0.117554	-0.0807945
Zm00001d032380	Zm00001d032380_T001	Plastid	0.117224	0.51203
Zm00001d016826	Zm00001d016826_T001	Plastid	0.116982	0.585367
Zm00001d009740	Zm00001d009740_T003	Other	0.116236	0.416222
Zm00001d015245	Zm00001d015245_T001	Other	0.116093	-0.153793
Zm00001d006238	Zm00001d006238_T001	Other	0.115406	0.213936
Zm00001d018230	Zm00001d018230_T001	Plastid	0.114516	-0.0898529
Zm00001d018363	Zm00001d018363_T001	Other	0.114507	-0.394967
Zm00001d020877	Zm00001d020877_T001	PhANGs	0.114269	0.640096
Zm00001d049325	Zm00001d049325_T002	Other	0.114166	0.461565
Zm00001d010744	Zm00001d010744_T001	Other	0.114126	-0.181168
Zm00001d028102	Zm00001d028102_T001	Plastid	0.113653	0.257336
Zm00001d040351	Zm00001d040351_T004	Plastid	0.112981	0.537748
Zm00001d039270	Zm00001d039270_T001	Other	0.11288	0.496416
Zm00001d040163	Zm00001d040163_T002	Plastid	0.112497	0.265516
Zm00001d023559	Zm00001d023559_T001	Carbon fixation	0.111403	0.5083
Zm00001d028282	Zm00001d028282_T001	Plastid	0.111181	NA
Zm00001d021962	Zm00001d021962_T001	Plastid	0.110379	0.635711
Zm00001d010204	Zm00001d010204_T001	Plastid	0.10956	0.638185
Zm00001d034758	Zm00001d034758_T001	Other	0.109072	-0.0548548
Zm00001d034919	Zm00001d034919_T001	Plastid	0.108823	0.102964
Zm00001d051453	Zm00001d051453_T001	Protease	0.108513	0.694151
Zm00001d033651	Zm00001d033651_T005	Other	0.108452	-0.702181
Zm00001d049995	Zm00001d049995_T001	Other	0.108329	0.0852727
Zm00001d039197	Zm00001d039197_T001	Other	0.107856	0.227898
Zm00001d040084	Zm00001d040084_T001	Carbon fixation	0.107458	0.0392277
Zm00001d028745	Zm00001d028745_T001	Other	0.107237	0.75965
Zm00001d019186	Zm00001d019186_T001	Other	0.106012	0.268713
Zm00001d039361	Zm00001d039361_T001	Other	0.105131	0.229577
Zm00001d030010	Zm00001d030010_T001	Plastid	0.105063	0.598845
Zm00001d045575	Zm00001d045575_T001	Plastid	0.104864	0.778625
Zm00001d024009	Zm00001d024009_T001	Plastid	0.103054	0.583998
Zm00001d037273	Zm00001d037273_T001	Plastid	0.102087	0.365322
Zm00001d029373	Zm00001d029373_T001	Other	0.102004	0.616369
Zm00001d035052	Zm00001d035052_T001	Other	0.101995	0.526531
Zm00001d044665	Zm00001d044665_T001	Other	0.101841	0.600371
Zm00001d018984	Zm00001d018984_T001	Plastid	0.101832	0.504967
Zm00001d015605	Zm00001d015605_T001	Other	0.101527	0.719024
Zm00001d043538	Zm00001d043538_T001	Other	0.100284	NA
Zm00001d053925	Zm00001d053925_T001	Plastid	0.0999527	0.814477
Zm00001d021584	Zm00001d021584_T002	Other	0.0999071	0.589738
Zm00001d046628	Zm00001d046628_T001	Plastid	0.0998776	0.214536
Zm00001d039842	Zm00001d039842_T001	Other	0.0997697	-0.269563
Zm00001d004452	Zm00001d004452_T001	Plastid	0.0994053	0.231829
Zm00001d026487	Zm00001d026487_T001	Other	0.0993696	0.390532
Zm00001d048737	Zm00001d048737_T001	Other	0.0990624	0.694695
Zm00001d040446	Zm00001d040446_T001	Other	0.0988584	0.464287
Zm00001d042302	Zm00001d042302_T001	Other	0.098766	-0.471635
Zm00001d010603	Zm00001d010603_T001	Other	0.0983047	0.334995
Zm00001d041963	Zm00001d041963_T001	Other	0.0982064	0.176594
Zm00001d050610	Zm00001d050610_T001	Other	0.0979047	-0.172238
Zm00001d015213	Zm00001d015213_T001	Oxidoreductase	0.0976658	NA
Zm00001d008847	Zm00001d008847_T001	Other	0.0974961	0.553922
Zm00001d011256	Zm00001d011256_T001	Plastid	0.0970763	0.163937
Zm00001d014343	Zm00001d014343_T002	Other	0.0969383	0.0470726
Zm00001d027884	Zm00001d027884_T003	Plastid	0.0969364	0.573932
Zm00001d034856	Zm00001d034856_T003	Other	0.095952	-0.350739
Zm00001d017435	Zm00001d017435_T001	Plastid	0.0957536	0.35406
Zm00001d015569	Zm00001d015569_T001	Plastid	0.0944135	0.287903
Zm00001d048407	Zm00001d048407_T001	Other	0.0943545	0.380709
Zm00001d027727	Zm00001d027727_T001	Plastid	0.0932686	-0.101527
Zm00001d045565	Zm00001d045565_T001	Other	0.0930479	0.253318
Zm00001d008777	Zm00001d008777_T001	Other	0.0927144	0.278051
Zm00001d004438	Zm00001d004438_T009	Plastid	0.0925006	0.0551968
Zm00001d012741	Zm00001d012741_T003	Other	0.0923263	-0.333635
Zm00001d024242	Zm00001d024242_T001	Other	0.0919977	0.719912
Zm00001d039816	Zm00001d039816_T002	Plastid	0.09185	0.400258
Zm00001d005170	Zm00001d005170_T001	Plastid	0.0916827	0.530338
Zm00001d029745	Zm00001d029745_T005	Plastid	0.0916309	0.592839
Zm00001d014090	Zm00001d014090_T001	Other	0.0915779	-0.413508
Zm00001d042058	Zm00001d042058_T001	Other	0.0912384	0.416586
Zm00001d049966	Zm00001d049966_T001	Other	0.0910522	-0.0324951
Zm00001d038196	Zm00001d038196_T001	Other	0.0910293	-0.216254
Zm00001d037240	Zm00001d037240_T003	Plastid	0.0908047	0.56149
Zm00001d023892	Zm00001d023892_T001	Other	0.0907216	-0.501543
Zm00001d027488	Zm00001d027488_T001	Carbon fixation	0.0903191	0.800223
Zm00001d011130	Zm00001d011130_T003	Other	0.0902973	0.430814
Zm00001d033248	Zm00001d033248_T002	Other	0.0899268	0.395599
Zm00001d029652	Zm00001d029652_T001	Other	0.0896795	0.551039
Zm00001d044693	Zm00001d044693_T001	Plastid	0.0894756	0.510409
Zm00001d019568	Zm00001d019568_T001	Other	0.0893162	0.612261
Zm00001d033077	Zm00001d033077_T001	Plastid	0.0892607	0.638167
Zm00001d028414	Zm00001d028414_T003	Protease	0.0888839	0.233361
Zm00001d039411	Zm00001d039411_T001	Other	0.0880555	0.529169
Zm00001d007718	Zm00001d007718_T004	Other	0.08793	NA
Zm00001d031186	Zm00001d031186_T001	Plastid	0.0878542	-0.144171
Zm00001d031969	Zm00001d031969_T001	Plastid	0.087451	0.731979
Zm00001d041290	Zm00001d041290_T001	Other	0.0867992	0.412333
Zm00001d013692	Zm00001d013692_T001	Other	0.0864284	0.142851
Zm00001d004392	Zm00001d004392_T001	Plastid	0.0863825	0.521217
Zm00001d018544	Zm00001d018544_T001	Plastid	0.085856	0.681385
Zm00001d018575	Zm00001d018575_T003	Plastid	0.0856449	0.125458
Zm00001d024051	Zm00001d024051_T001	Plastid	0.0849395	NA
Zm00001d032605	Zm00001d032605_T004	Other	0.0838199	0.410005
Zm00001d031209	Zm00001d031209_T001	Plastid	0.0837459	-0.00591316
Zm00001d009929	Zm00001d009929_T001	Plastid	0.0837309	0.787997
Zm00001d033338	Zm00001d033338_T003	Plastid	0.08373	0.432941
Zm00001d008440	Zm00001d008440_T001	Plastid	0.0833949	0.736081
Zm00001d033893	Zm00001d033893_T001	Plastid	0.0833161	0.394771
ZemaCp039.1	ZemaCp039.1	PhAPGs	0.0832573	NA
Zm00001d032775	Zm00001d032775_T002	Other	0.0831194	0.45249
Zm00001d045559	Zm00001d045559_T001	Other	0.0826941	-0.133799
Zm00001d044510	Zm00001d044510_T002	Other	0.0824686	0.498151
Zm00001d045479	Zm00001d045479_T001	Ethylene biosynthesis - ACC synthase	0.081698	-0.26362
Zm00001d031258	Zm00001d031258_T003	Other	0.0811676	0.137966
Zm00001d039594	Zm00001d039594_T001	Other	0.0811141	0.432633
Zm00001d022134	Zm00001d022134_T001	Other	0.0807568	-0.200257
Zm00001d011034	Zm00001d011034_T001	Other	0.0803222	-0.00901577
Zm00001d013669	Zm00001d013669_T001	Other	0.0802083	-0.434356
Zm00001d027944	Zm00001d027944_T001	Other	0.0799456	0.510269
Zm00001d044606	Zm00001d044606_T001	Plastid	0.0796619	0.56943
Zm00001d022630	Zm00001d022630_T001	Plastid	0.079575	-0.232282
Zm00001d045315	Zm00001d045315_T002	Other	0.078373	0.00536287
Zm00001d046923	Zm00001d046923_T001	Plastid	0.0781945	0.61622
Zm00001d025892	Zm00001d025892_T001	Other	0.0780643	0.456253
Zm00001d038542	Zm00001d038542_T001	Plastid	0.07767	0.70684
Zm00001d045326	Zm00001d045326_T001	Other	0.0774629	0.58616
Zm00001d027321	Zm00001d027321_T003	Plastid	0.0770317	0.565733
Zm00001d044224	Zm00001d044224_T001	Other	0.0766658	0.239601
Zm00001d038689	Zm00001d038689_T001	Other	0.0765562	-0.532427
Zm00001d050336	Zm00001d050336_T001	Other	0.0755886	0.289459
Zm00001d039656	Zm00001d039656_T003	Other	0.0755555	-0.292259
Zm00001d038570	Zm00001d038570_T005	Other	0.0753992	0.53823
Zm00001d044831	Zm00001d044831_T001	Oxidoreductase	0.0752413	0.251997
Zm00001d003817	Zm00001d003817_T003	Plastid	0.0749765	0.232824
Zm00001d020552	Zm00001d020552_T001	Other	0.0741705	-0.191749
Zm00001d016572	Zm00001d016572_T001	Other	0.0730985	0.729848
Zm00001d019059	Zm00001d019059_T001	Other	0.0730301	0.42929
Zm00001d036213	Zm00001d036213_T001	Other	0.0730099	-0.497376
Zm00001d040221	Zm00001d040221_T002	Other	0.0728054	0.306638
ZemaCp017.1	ZemaCp017.1	PhAPGs	0.0721344	NA
Zm00001d038678	Zm00001d038678_T001	Plastid	0.0718653	0.425441
Zm00001d036557	Zm00001d036557_T001	Oxidoreductase	0.0711882	-0.157418
Zm00001d021122	Zm00001d021122_T001	Other	0.0709505	0.211329
Zm00001d005356	Zm00001d005356_T001	Other	0.0707472	0.287249
Zm00001d002615	Zm00001d002615_T002	Other	0.0707288	-0.157832
Zm00001d017787	Zm00001d017787_T001	Other	0.0705938	0.287343
Zm00001d003257	Zm00001d003257_T001	Other	0.0704895	-0.673229
Zm00001d053932	Zm00001d053932_T003	Other	0.069726	0.024437
ZeamMp036.1	ZeamMp036.1	Other	0.0696668	NA
Zm00001d043249	Zm00001d043249_T001	Other	0.0696501	0.11666
Zm00001d006533	Zm00001d006533_T001	Other	0.0694398	0.362393
Zm00001d042673	Zm00001d042673_T001	Plastid	0.0694012	0.334619
Zm00001d019283	Zm00001d019283_T004	Other	0.0689829	-0.50607
Zm00001d008645	Zm00001d008645_T002	Other	0.0686318	-0.015514
Zm00001d011081	Zm00001d011081_T001	Other	0.0685454	-0.464466
Zm00001d005694	Zm00001d005694_T001	Plastid	0.0685156	0.759835
Zm00001d040286	Zm00001d040286_T003	Other	0.0676839	0.298908
Zm00001d047207	Zm00001d047207_T001	Plastid	0.0664555	0.00547643
Zm00001d031627	Zm00001d031627_T001	Other	0.0662972	-0.148191
Zm00001d027320	Zm00001d027320_T002	Plastid	0.0661912	0.629997
Zm00001d008345	Zm00001d008345_T001	Other	0.0660544	0.524765
Zm00001d045478	Zm00001d045478_T001	Other	0.0657234	-0.554836
Zm00001d017617	Zm00001d017617_T001	Other	0.0652956	-0.141514
Zm00001d038262	Zm00001d038262_T001	Other	0.0651048	-0.267188
Zm00001d023910	Zm00001d023910_T001	Other	0.0643075	0.519998
Zm00001d034245	Zm00001d034245_T009	Other	0.0641543	0.408998
Zm00001d010248	Zm00001d010248_T001	Other	0.0640608	0.476757
Zm00001d011813	Zm00001d011813_T001	Other	0.0630256	-0.182681
Zm00001d036161	Zm00001d036161_T001	Other	0.0626136	0.415688
Zm00001d054089	Zm00001d054089_T001	Other	0.0621881	-0.62662
Zm00001d024274	Zm00001d024274_T002	Other	0.0620245	0.264008
Zm00001d028655	Zm00001d028655_T001	Other	0.0619441	0.373344
Zm00001d007011	Zm00001d007011_T001	Other	0.06165	NA
Zm00001d034852	Zm00001d034852_T001	Plastid	0.061568	0.473622
Zm00001d017131	Zm00001d017131_T001	Other	0.0609008	0.468026
Zm00001d048545	Zm00001d048545_T001	Other	0.0608782	-0.0744992
Zm00001d031002	Zm00001d031002_T003	TPR	0.0606637	-0.213212
Zm00001d053935	Zm00001d053935_T001	Other	0.0605117	0.225794
Zm00001d021231	Zm00001d021231_T002	Other	0.060391	-0.606357
Zm00001d044339	Zm00001d044339_T002	Other	0.0602171	-0.0953553
Zm00001d044699	Zm00001d044699_T001	Other	0.0599694	-0.0908908
Zm00001d029561	Zm00001d029561_T001	Other	0.0598294	0.234411
Zm00001d013737	Zm00001d013737_T001	Other	0.0594129	-0.761075
Zm00001d042180	Zm00001d042180_T001	Other	0.0593994	0.28876
Zm00001d011517	Zm00001d011517_T002	Other	0.0591636	0.682534
Zm00001d041179	Zm00001d041179_T004	Plastid	0.0590431	0.577865
Zm00001d008491	Zm00001d008491_T001	Carbon fixation	0.0582701	0.314981
Zm00001d005789	Zm00001d005789_T001	Plastid	0.0581087	-0.44347
Zm00001d017769	Zm00001d017769_T001	Plastid	0.057207	0.387256
Zm00001d031847	Zm00001d031847_T001	Other	0.0568345	0.392424
Zm00001d007366	Zm00001d007366_T003	Plastid	0.0563121	0.256588
Zm00001d006439	Zm00001d006439_T001	Other	0.0539021	0.464639
Zm00001d013033	Zm00001d013033_T001	Other	0.053829	-0.204919
Zm00001d049479	Zm00001d049479_T002	Other	0.0537323	-0.406466
Zm00001d009074	Zm00001d009074_T002	Other	0.0531447	-0.366195
Zm00001d044267	Zm00001d044267_T003	Plastid	0.0525583	-0.118032
Zm00001d035308	Zm00001d035308_T001	Other	0.0521005	-0.30937
Zm00001d006929	Zm00001d006929_T001	Other	0.0519611	-0.0961701
Zm00001d043944	Zm00001d043944_T001	Plastid	0.0517001	0.389681
Zm00001d016373	Zm00001d016373_T003	Other	0.0516049	0.627219
Zm00001d001881	Zm00001d001881_T001	Protease	0.0510842	0.426913
Zm00001d014436	Zm00001d014436_T001	Other	0.0506337	0.210308
Zm00001d054070	Zm00001d054070_T002	Other	0.0504645	0.598354
Zm00001d031809	Zm00001d031809_T002	Other	0.0503171	0.387477
Zm00001d016722	Zm00001d016722_T003	Other	0.0503098	-0.500215
Zm00001d006573	Zm00001d006573_T001	Other	0.0501433	0.56556
ZemaCp040.1	ZemaCp040.1	PhAPGs	0.0499203	NA
Zm00001d033018	Zm00001d033018_T001	Oxidoreductase	0.0497386	0.779407
Zm00001d021958	Zm00001d021958_T001	Other	0.0492225	0.16911
Zm00001d034318	Zm00001d034318_T001	Plastid	0.0491994	0.556374
Zm00001d002919	Zm00001d002919_T001	TPR	0.0491906	0.439061
Zm00001d035092	Zm00001d035092_T001	Other	0.0491603	0.557025
Zm00001d039193	Zm00001d039193_T001	Other	0.0487093	0.459573
Zm00001d012127	Zm00001d012127_T001	Other	0.0485565	-0.464778
Zm00001d047455	Zm00001d047455_T002	Other	0.0471596	0.0601669
Zm00001d003974	Zm00001d003974_T001	Other	0.0468373	0.587961
Zm00001d011349	Zm00001d011349_T001	Other	0.0461528	-0.304335
Zm00001d007065	Zm00001d007065_T004	Other	0.0460146	0.240828
Zm00001d045261	Zm00001d045261_T006	Plastid	0.0459075	0.634941
Zm00001d011827	Zm00001d011827_T002	Other	0.0449344	0.555248
Zm00001d047910	Zm00001d047910_T001	Other	0.0445557	0.362532
Zm00001d028915	Zm00001d028915_T009	Other	0.0445242	0.734634
Zm00001d018161	Zm00001d018161_T001	Plastid	0.0443952	0.344376
Zm00001d039106	Zm00001d039106_T001	Cytosolic ribosome	0.0440767	-0.206617
Zm00001d049553	Zm00001d049553_T001	Other	0.0429919	0.162541
Zm00001d003589	Zm00001d003589_T002	Other	0.041597	0.442973
Zm00001d039142	Zm00001d039142_T001	Plastid	0.0412524	0.0196792
Zm00001d024379	Zm00001d024379_T001	Other	0.0412155	0.440122
Zm00001d046905	Zm00001d046905_T001	Other	0.0411847	-0.241664
Zm00001d038775	Zm00001d038775_T001	Other	0.0411583	0.433657
Zm00001d011854	Zm00001d011854_T002	Other	0.0409624	-0.228216
Zm00001d037227	Zm00001d037227_T001	Oxidoreductase	0.0405233	0.256165
Zm00001d019234	Zm00001d019234_T001	Other	0.0404405	0.113717
Zm00001d023395	Zm00001d023395_T001	Other	0.0404162	-0.45734
Zm00001d014732	Zm00001d014732_T002	Other	0.040404	-0.127576
Zm00001d043335	Zm00001d043335_T001	Plastid	0.0403637	0.442591
Zm00001d000316	Zm00001d000316_T001	Carbon fixation	0.0402505	0.713228
Zm00001d026211	Zm00001d026211_T001	Plastid	0.0402239	0.666164
Zm00001d037499	Zm00001d037499_T001	Other	0.0400989	-0.330034
Zm00001d031617	Zm00001d031617_T001	Other	0.0400212	0.434531
Zm00001d004986	Zm00001d004986_T001	Other	0.0389158	0.413119
Zm00001d007936	Zm00001d007936_T001	Other	0.0387738	0.638757
Zm00001d034249	Zm00001d034249_T001	Other	0.0384899	0.529534
Zm00001d019041	Zm00001d019041_T001	Other	0.0382258	-0.331395
Zm00001d003007	Zm00001d003007_T001	Other	0.0377763	-0.137938
Zm00001d031825	Zm00001d031825_T002	Other	0.0376923	0.158772
Zm00001d052921	Zm00001d052921_T001	Other	0.0376896	-0.140927
Zm00001d013066	Zm00001d013066_T001	Other	0.0366225	0.0205746
Zm00001d031908	Zm00001d031908_T001	Plastid	0.0362666	0.447284
Zm00001d003534	Zm00001d003534_T001	Other	0.0362512	0.681012
Zm00001d009596	Zm00001d009596_T001	Other	0.0362162	0.485968
Zm00001d014761	Zm00001d014761_T001	Other	0.0361388	0.256876
Zm00001d048998	Zm00001d048998_T001	PhANGs	0.035931	0.626477
Zm00001d045669	Zm00001d045669_T001	Other	0.0358003	-0.00888902
Zm00001d014524	Zm00001d014524_T001	Other	0.0350228	0.311029
Zm00001d041511	Zm00001d041511_T003	Other	0.0349224	-0.115286
Zm00001d004543	Zm00001d004543_T001	Other	0.0348082	-0.358093
Zm00001d032160	Zm00001d032160_T001	Other	0.0345705	-0.221438
Zm00001d029706	Zm00001d029706_T001	Other	0.0334387	0.0163232
Zm00001d018389	Zm00001d018389_T001	Other	0.0333841	0.228861
Zm00001d041804	Zm00001d041804_T001	Plastid	0.0331843	0.659549
Zm00001d042868	Zm00001d042868_T001	Other	0.0330846	-0.560159
Zm00001d030544	Zm00001d030544_T001	Other	0.0325425	-0.35175
Zm00001d036340	Zm00001d036340_T001	Plastid	0.030304	0.814923
Zm00001d027445	Zm00001d027445_T002	Other	0.0296792	0.339913
Zm00001d046900	Zm00001d046900_T003	Other	0.0296458	-0.408408
Zm00001d045421	Zm00001d045421_T001	Other	0.0291899	0.75486
Zm00001d047037	Zm00001d047037_T001	Other	0.0291196	0.717774
Zm00001d011732	Zm00001d011732_T001	Other	0.028979	-0.197358
Zm00001d010880	Zm00001d010880_T002	Other	0.0274193	-0.405092
Zm00001d039643	Zm00001d039643_T001	Other	0.02683	0.135293
Zm00001d047255	Zm00001d047255_T001	Plastid	0.026352	0.592626
Zm00001d025692	Zm00001d025692_T001	Other	0.026265	0.463207
Zm00001d024885	Zm00001d024885_T001	Other	0.0261622	NA
Zm00001d044939	Zm00001d044939_T002	Other	0.0258241	-0.0570123
Zm00001d031429	Zm00001d031429_T001	Other	0.0255854	0.185212
Zm00001d049680	Zm00001d049680_T001	Other	0.0248819	0.393109
Zm00001d005264	Zm00001d005264_T001	TPR	0.0246629	0.467846
Zm00001d032815	Zm00001d032815_T011	Other	0.0244719	0.481424
Zm00001d044035	Zm00001d044035_T001	Plastid	0.0241389	-0.294312
Zm00001d053625	Zm00001d053625_T001	Other	0.0228391	-0.197839
Zm00001d019454	Zm00001d019454_T001	Plastid	0.0225942	0.589403
Zm00001d048102	Zm00001d048102_T002	Plastid	0.0224678	0.717974
Zm00001d030357	Zm00001d030357_T009	Other	0.0224498	0.348757
Zm00001d024633	Zm00001d024633_T001	Other	0.0222302	0.267228
Zm00001d050121	Zm00001d050121_T001	Other	0.0218458	-0.164833
Zm00001d043098	Zm00001d043098_T001	Other	0.0216791	-0.187298
Zm00001d015929	Zm00001d015929_T002	Plastid	0.0205306	0.561737
Zm00001d045897	Zm00001d045897_T003	Plastid	0.0196908	0.330704
Zm00001d010871	Zm00001d010871_T001	Plastid	0.0196726	0.032256
Zm00001d041456	Zm00001d041456_T001	Other	0.0193445	-0.11548
Zm00001d014569	Zm00001d014569_T002	Plastid	0.0192963	0.595767
Zm00001d051320	Zm00001d051320_T001	Other	0.0190076	0.474379
Zm00001d009354	Zm00001d009354_T001	Other	0.0183802	-0.133719
Zm00001d039146	Zm00001d039146_T001	Other	0.018327	0.209786
Zm00001d037377	Zm00001d037377_T006	Other	0.017969	0.324944
Zm00001d051563	Zm00001d051563_T001	Plastid	0.0178123	0.473237
Zm00001d029238	Zm00001d029238_T001	Other	0.0177467	-0.126942
Zm00001d001933	Zm00001d001933_T001	Other	0.0176888	-0.10561
Zm00001d049975	Zm00001d049975_T005	Plastid	0.0171222	0.0819734
Zm00001d017588	Zm00001d017588_T001	Plastid	0.0166784	0.757413
Zm00001d022531	Zm00001d022531_T001	Other	0.0166304	0.208192
Zm00001d043609	Zm00001d043609_T001	Other	0.0165899	0.285287
Zm00001d038541	Zm00001d038541_T001	Other	0.0164908	0.612477
Zm00001d002993	Zm00001d002993_T001	Plastid	0.0164674	0.819276
Zm00001d048373	Zm00001d048373_T002	Other	0.0162194	0.56565
Zm00001d017832	Zm00001d017832_T001	Other	0.0157407	0.0244325
Zm00001d035156	Zm00001d035156_T004	Carbon fixation	0.0155913	-0.393131
Zm00001d018632	Zm00001d018632_T001	Other	0.0152215	0.0590958
Zm00001d033554	Zm00001d033554_T001	Other	0.0148526	0.493655
Zm00001d017091	Zm00001d017091_T001	Other	0.0138494	0.253294
Zm00001d053891	Zm00001d053891_T001	Other	0.0137563	0.709876
Zm00001d020030	Zm00001d020030_T001	Plastid	0.0132657	0.449708
Zm00001d000230	Zm00001d000230_T002	Plastid	0.0128239	0.681149
Zm00001d022203	Zm00001d022203_T001	Other	0.0117213	0.662828
Zm00001d006760	Zm00001d006760_T001	Plastid	0.0116039	0.535242
Zm00001d019976	Zm00001d019976_T001	Plastid	0.0104553	0.546446
Zm00001d011454	Zm00001d011454_T001	Plastid	0.0104146	0.284973
Zm00001d007394	Zm00001d007394_T001	Plastid	0.0101722	0.283093
Zm00001d027667	Zm00001d027667_T001	Other	0.010107	-0.453388
Zm00001d002129	Zm00001d002129_T001	Other	0.00958232	-0.0829011
Zm00001d012748	Zm00001d012748_T001	Other	0.00951228	-0.00212943
Zm00001d003426	Zm00001d003426_T002	Plastid	0.00933001	0.18496
Zm00001d031253	Zm00001d031253_T001	Plastid	0.00919808	0.528465
Zm00001d006309	Zm00001d006309_T007	Other	0.00889866	0.439511
Zm00001d028601	Zm00001d028601_T002	Other	0.00887025	0.0462147
Zm00001d028905	Zm00001d028905_T001	Other	0.00858796	0.561535
Zm00001d049082	Zm00001d049082_T001	Other	0.00832208	-0.118141
Zm00001d043861	Zm00001d043861_T001	Other	0.00806997	0.478224
Zm00001d032385	Zm00001d032385_T001	Plastid	0.00766927	0.712974
Zm00001d044099	Zm00001d044099_T002	Plastid	0.00719383	0.696297
Zm00001d043274	Zm00001d043274_T001	Other	0.00694142	-0.0877524
Zm00001d051227	Zm00001d051227_T001	Other	0.00648428	-0.265096
Zm00001d018001	Zm00001d018001_T001	Other	0.00625511	-0.473085
Zm00001d033666	Zm00001d033666_T001	Plastid	0.00584992	0.691997
Zm00001d032804	Zm00001d032804_T001	Plastid	0.00530041	-0.223401
Zm00001d038351	Zm00001d038351_T003	Other	0.00474717	-0.383758
Zm00001d037103	Zm00001d037103_T001	Plastid	0.00439591	0.654276
Zm00001d012824	Zm00001d012824_T001	Plastid	0.00390494	0.588035
Zm00001d015431	Zm00001d015431_T001	Other	0.00387595	-0.299858
Zm00001d016893	Zm00001d016893_T001	Other	0.00368886	0.537527
Zm00001d003395	Zm00001d003395_T003	Plastid	0.00333809	0.212466
Zm00001d005358	Zm00001d005358_T001	Other	0.00321179	-0.384254
Zm00001d010821	Zm00001d010821_T002	Other	0.00231713	0.592892
Zm00001d007454	Zm00001d007454_T003	Other	0.00164637	-0.266061
Zm00001d014898	Zm00001d014898_T001	Other	0.00123464	0.210067
Zm00001d009580	Zm00001d009580_T001	Plastid	0.00108142	-0.610263
Zm00001d007753	Zm00001d007753_T001	Other	0.000764969	0.384354
Zm00001d023258	Zm00001d023258_T002	Other	-2.2079e-05	0.628921
Zm00001d038879	Zm00001d038879_T002	Other	-3.5463e-05	-0.0748067
Zm00001d049490	Zm00001d049490_T001	Plastid	-0.000308748	0.526697
Zm00001d034713	Zm00001d034713_T001	Plastid	-0.000347955	-0.110939
Zm00001d014614	Zm00001d014614_T001	Other	-0.000366561	NA
Zm00001d051062	Zm00001d051062_T001	Plastid	-0.000379664	0.639067
Zm00001d013067	Zm00001d013067_T001	Other	-0.00122041	0.137028
Zm00001d040842	Zm00001d040842_T001	Other	-0.00139261	0.115876
Zm00001d020771	Zm00001d020771_T002	Plastid	-0.0018357	0.0519009
Zm00001d004348	Zm00001d004348_T001	Other	-0.00235867	-0.101156
Zm00001d003522	Zm00001d003522_T001	Other	-0.00237368	NA
Zm00001d002403	Zm00001d002403_T001	Other	-0.00304633	-0.0191321
Zm00001d002063	Zm00001d002063_T001	Other	-0.00308247	0.709779
Zm00001d006683	Zm00001d006683_T001	Other	-0.00317965	0.364496
Zm00001d042049	Zm00001d042049_T001	Plastid	-0.00375656	0.73209
Zm00001d034371	Zm00001d034371_T002	Other	-0.00379699	0.393839
Zm00001d039865	Zm00001d039865_T001	Carbon fixation	-0.00409326	0.19876
Zm00001d047727	Zm00001d047727_T003	Other	-0.00476453	0.114918
Zm00001d046472	Zm00001d046472_T001	Other	-0.00604741	0.334343
Zm00001d028438	Zm00001d028438_T002	Other	-0.00611002	0.444071
Zm00001d014998	Zm00001d014998_T001	Other	-0.00686646	0.65459
Zm00001d002003	Zm00001d002003_T001	Plastid	-0.00731015	0.451327
Zm00001d002350	Zm00001d002350_T001	Plastid	-0.00779519	0.514756
Zm00001d050696	Zm00001d050696_T002	Other	-0.00829122	-0.488313
Zm00001d022239	Zm00001d022239_T001	Other	-0.00837099	-0.183286
Zm00001d029583	Zm00001d029583_T001	Other	-0.00846909	0.354501
Zm00001d050357	Zm00001d050357_T005	Other	-0.00950725	-0.559498
Zm00001d017424	Zm00001d017424_T003	Plastid	-0.00982447	0.290519
Zm00001d045893	Zm00001d045893_T001	Other	-0.0101186	NA
Zm00001d040503	Zm00001d040503_T003	Other	-0.0105839	0.294915
Zm00001d021297	Zm00001d021297_T001	Other	-0.0121939	0.315461
Zm00001d008594	Zm00001d008594_T001	Cytosolic ribosome	-0.0121951	0.152514
Zm00001d046593	Zm00001d046593_T001	Other	-0.0121994	-0.524075
Zm00001d007225	Zm00001d007225_T009	Other	-0.0129197	0.188231
Zm00001d021626	Zm00001d021626_T002	Plastid	-0.0141783	-0.643998
Zm00001d027581	Zm00001d027581_T001	Other	-0.014216	0.504655
Zm00001d035054	Zm00001d035054_T004	Other	-0.0143104	-0.379492
Zm00001d034733	Zm00001d034733_T001	Other	-0.0145504	-0.170775
Zm00001d041593	Zm00001d041593_T001	Other	-0.0151778	0.128216
Zm00001d049886	Zm00001d049886_T001	Plastid	-0.0152741	0.440689
Zm00001d024141	Zm00001d024141_T001	Other	-0.0153536	-0.102589
Zm00001d045027	Zm00001d045027_T001	Plastid	-0.0159693	0.380935
Zm00001d052485	Zm00001d052485_T001	Other	-0.0160661	0.0489092
Zm00001d017118	Zm00001d017118_T001	Plastid	-0.0164578	0.573974
Zm00001d011363	Zm00001d011363_T003	Oxidoreductase	-0.0164795	-0.0286678
Zm00001d000178	Zm00001d000178_T001	Other	-0.0165099	-0.25384
Zm00001d032114	Zm00001d032114_T001	Plastid	-0.0165273	-0.517193
Zm00001d032232	Zm00001d032232_T001	Other	-0.0166251	-0.43864
Zm00001d046697	Zm00001d046697_T001	Other	-0.0171947	-0.543002
Zm00001d018954	Zm00001d018954_T002	Other	-0.0172535	NA
Zm00001d018882	Zm00001d018882_T001	Other	-0.0172688	0.14898
Zm00001d046553	Zm00001d046553_T002	Other	-0.0176988	0.559723
Zm00001d047067	Zm00001d047067_T002	Other	-0.0177836	0.576233
Zm00001d046260	Zm00001d046260_T002	Other	-0.0177888	NA
Zm00001d031705	Zm00001d031705_T001	Plastid	-0.0181129	-0.592678
Zm00001d013223	Zm00001d013223_T001	Plastid	-0.0183657	-0.695684
Zm00001d023836	Zm00001d023836_T001	Oxidoreductase	-0.0183835	0.615177
Zm00001d007716	Zm00001d007716_T001	Plastid	-0.0185769	0.277894
Zm00001d011585	Zm00001d011585_T001	Plastid	-0.0186506	0.708993
Zm00001d040393	Zm00001d040393_T001	Other	-0.0191935	0.42392
Zm00001d003220	Zm00001d003220_T001	Other	-0.0204123	-0.376086
Zm00001d000001	Zm00001d000001_T002	Other	-0.0205727	NA
Zm00001d017711	Zm00001d017711_T001	Carbon fixation	-0.0207484	0.611099
Zm00001d047951	Zm00001d047951_T002	Other	-0.0208329	-0.0801666
Zm00001d009212	Zm00001d009212_T003	Plastid	-0.0213357	0.110288
Zm00001d009890	Zm00001d009890_T001	Other	-0.0218572	-0.180148
Zm00001d049558	Zm00001d049558_T001	Other	-0.0219527	0.467358
[truncated: 16,515 more rows]
