# Supplementary material for: Plant height heterosis is quantitatively associated with expression levels of plastid ribosomal proteins
Source: Proc Natl Acad Sci U S A. 2021 Nov 15;118(47):e2109332118. doi: 10.1073/pnas.2109332118 (PMC8617506; doi:10.1073/pnas.2109332118)
Supplement: Supplementary File [file pnas.2109332118.sd06.xlsx]

## Sheet: Sheet1
Dataset S6. Hybrid/mid-parent ratios (column D) and their p-values (column E) for protein and RNA expression of ethylene biosynthetic enzymes in the seedling leaf of the B73xMo17 hybrid.

## Sheet: DatasetS6
Gene	Accession	Protein	BxM/midparent	p-value	Expression	Category
Zm00001d014572	Zm00001d014572_T002	Probable 2-oxoglutarate-dependent dioxygenase DIN11	0.980639	0.455169	Protein	ACO
Zm00001d014572			0.958887	0.500424	RNA	ACO
Zm00001d018211	Zm00001d018211_T001	1-aminocyclopropane-1-carboxylate oxidase35	0.80696	0.0286379	Protein	ACO
Zm00001d018211			0.821956	0.0140635	RNA	ACO
Zm00001d024843			1.0555	0.680142	RNA	ACO
Zm00001d024853	Zm00001d024853_T001	1-aminocyclopropane-1-carboxylate oxidase15	0.870962	0.196456	Protein	ACO
Zm00001d024853			0.920196	0.435547	RNA	ACO
Zm00001d042996	Zm00001d042996_T001	2-oxoglutarate (2OG) and Fe(II)-dependent oxygenase superfamily protein	0.942212	0.0783009	Protein	ACO
Zm00001d042996			0.819253	0.152339	RNA	ACO
Zm00001d048562	Zm00001d048562_T001	2-oxoglutarate (2OG) and Fe(II)-dependent oxygenase superfamily protein	1.05678	0.0999574	Protein	ACO
Zm00001d048562			1.24091	0.135521	RNA	ACO
Zm00001d052136			1.25544	0.138717	RNA	ACO
Zm00001d026060			0.967925	0.874824	RNA	ACS
Zm00001d045479	Zm00001d045479_T001	1-aminocyclopropane-1-carboxylate synthase3	1.2879	0.000860479	Protein	ACS
Zm00001d045479			1.57877	0.000491317	RNA	ACS
Zm00001d020686	Zm00001d020686_T001	1-aminocyclopropane-1-carboxylate oxidase2	0.634857	0.00199578	Protein	AtACO2 homolog
Zm00001d020686			0.516756	0.000415411	RNA	AtACO2 homolog
Zm00001d010920	Zm00001d010920_T003	S-adenosylmethionine synthase	0.988443	0.770611	Protein	AtSAM1/AtSAM2 homolog
Zm00001d010920			0.834748	0.00782682	RNA	AtSAM1/AtSAM2 homolog
Zm00001d009146	Zm00001d009146_T002	S-adenosylmethionine synthase	0.686443	0.00103116	Protein	SAMS
Zm00001d009146			0.2877	0.0082195	RNA	SAMS
Zm00001d018517	Zm00001d018517_T001	NAD(P)-binding Rossmann-fold superfamily protein	0.960362	0.226469	Protein	SAMS
Zm00001d018517			0.968239	0.858738	RNA	SAMS
Zm00001d024754	Zm00001d024754_T001	S-adenosylmethionine synthase	0.951929	0.0626067	Protein	SAMS
Zm00001d024754			0.787929	0.0341294	RNA	SAMS
Zm00001d040697	Zm00001d040697_T001	S-adenosylmethionine synthase 1	0.718226	0.00283746	Protein	SAMS
Zm00001d040697			0.599557	0.00353407	RNA	SAMS
Zm00001d002592			0.447296	0.0348297	RNA	ZmACS2
