# Supplementary material for: Plant height heterosis is quantitatively associated with expression levels of plastid ribosomal proteins
Source: Proc Natl Acad Sci U S A. 2021 Nov 15;118(47):e2109332118. doi: 10.1073/pnas.2109332118 (PMC8617506; doi:10.1073/pnas.2109332118)
Supplement: Supplementary File [file pnas.2109332118.sd07.xlsx]

## Sheet: Legend
Dataset S7. Counts per million (CPM) values from RNA-seq analysis of seedling leaf tissue for three biological replicates each of six maize hybrids and their inbred parents.

## Sheet: DatasetS7
Gene	B73.2	B73.3	B73.4	B84.2	B84.3	B84.4	Mo17.2	Mo17.3	Mo17.4	A682.2	A682.3	A682.4	B73xMo17.2	B73xMo17.3	B73xMo17.4	Mo17xB73.2	Mo17xB73.3	Mo17xB73.4	B84xB73.2	B84xB73.3	B84xB73.4	B84xMo17.2	B84xMo17.3	B84xMo17.4	A682xB73.2	A682xB73.3	A682xB73.4	A682xMo17.2	A682xMo17.3	A682xMo17.4
ENSRNA049437471	0	0	0	0	0	0	0	0	0	0	0	0	0	0	0	0	0	0	0	0	0	0	0	0	0	0	0	0	0	0
ENSRNA049437473	0	0	0	0	0	0	0	0	0	0	0	0	0	0	0	0	0	0	0	0	0	0	0	0	0	0	0	0	0	0
ENSRNA049437518	0	0	0	0	0	0	0	0	0	0	0	0	0	0	0	0	0	0	0	0	0	0	0	0	0	0	0	0	0	0
ENSRNA049437607	0	0	0	0	0	0	0	0	0	0	0	0	0	0	0	0	0	0	0	0	0	0	0	0	0	0	0	0	0	0
ENSRNA049437614	0	0	0	0	0	0	0	0	0	0	0	0	0	0	0	0	0	0	0	0	0	0	0	0	0	0	0	0	0	0
ENSRNA049437658	0	0	0	0	0	0	0	0	0	0	0	0	0	0	0	0	0	0	0	0	0	0	0	0	0	0	0	0	0	0
ENSRNA049437881	0	0	0	0	0	0	0	0	0	0	0	0	0	0	0	0	0	0	0	0	0	0	0	0	0	0	0	0	0	0
ENSRNA049437912	0	0	0	0	0	0	0	0	0	0	0	0	0	0	0	0	0	0	0	0	0	0	0	0	0	0	0	0	0	0
ENSRNA049437967	0	0	0	0	0	0	0	0	0	0	0	0	0	0	0	0	0	0	0	0	0	0	0	0	0	0	0	0	0	0
ENSRNA049438083	0	0	0	0	0	0	0	0	0	0	0	0	0	0	0	0	0	0	0	0	0	0	0	0	0	0	0	0	0	0
ENSRNA049438128	0	0	0	0	0	0	0	0	0	0	0	0	0	0	0	0	0	0	0	0	0	0	0	0	0	0	0	0	0	0
ENSRNA049438140	0	0	0	0	0	0	0	0	0	0	0	0	0	0	0	0	0	0	0	0	0	0	0	0	0	0	0	0	0	0
ENSRNA049438262	0	0	0	0	0	0	0	0	0	0	0	0	0	0	0	0	0	0	0	0	0	0	0	0	0	0	0	0	0	0
ENSRNA049438276	0	0	0	0	0	0	0	0	0	0	0	0	0	0	0	0	0	0	0	0	0	0	0	0	0	0	0	0	0	0
ENSRNA049438309	0	0	0	0	0	0	0	0	0	0	0	0	0	0	0	0	0	0	0	0	0	0	0	0	0	0	0	0	0	0
ENSRNA049438321	0	0	0	0	0	0	0	0	0	0	0	0	0	0	0	0	0	0	0	0	0	0	0	0	0	0	0	0	0	0
ENSRNA049438363	0	0	0	0	0	0	0	0	0	0	0	0	0	0	0	0	0	0	0	0	0	0	0	0	0	0	0	0	0	0
ENSRNA049438404	0	0	0	0	0	0	0	0	0	0	0	0	0	0	0	0	0	0	0	0	0	0	0	0	0	0	0	0	0	0
ENSRNA049438418	0	0	0	0	0	0	0	0	0	0	0	0	0	0	0	0	0	0	0	0	0	0	0	0	0	0	0	0	0	0
ENSRNA049438546	0	0	0	0	0	0	0	0	0	0	0	0	0	0	0	0	0	0	0	0	0	0	0	0	0	0	0	0	0	0
ENSRNA049438552	0	0	0	0	0	0	0	0	0	0	0	0	0	0	0	0	0	0	0	0	0	0	0	0	0	0	0	0	0	0
ENSRNA049438664	0	0	0	0	0	0	0	0	0	0	0	0	0	0	0	0	0	0	0	0	0	0	0	0	0	0	0	0	0	0
ENSRNA049438710	0	0	0	0	0	0	0	0	0	0	0	0	0	0	0	0	0	0	0	0	0	0	0	0	0	0	0	0	0	0
ENSRNA049438763	0	0	0	0	0	0	0	0	0	0	0	0	0	0	0	0	0	0	0	0	0	0	0	0	0	0	0	0	0	0
ENSRNA049438777	0	0	0	0	0	0	0	0	0	0	0	0	0	0	0	0	0	0	0	0	0	0	0	0	0	0	0	0	0	0
ENSRNA049438795	0	0	0	0	0	0	0	0	0	0	0	0	0	0	0	0	0	0	0	0	0	0	0	0	0	0	0	0	0	0
ENSRNA049438847	0	0	0	0	0	0	0	0	0	0	0	0	0	0	0	0	0	0	0	0	0	0	0	0	0	0	0	0	0	0
ENSRNA049438855	0	0	0	0	0	0	0	0	0	0	0	0	0	0	0	0	0	0	0	0	0	0	0	0	0	0	0	0	0	0
ENSRNA049438872	0	0	0	0	0	0	0	0	0	0	0	0	0	0	0	0	0	0	0	0	0	0	0	0	0	0	0	0	0	0
ENSRNA049438884	0	0	0	0	0	0	0	0	0	0	0	0	0	0	0	0	0	0	0	0	0	0	0	0	0	0	0	0	0	0
ENSRNA049438894	0	0	0	0	0	0	0	0	0	0	0	0	0	0	0	0	0	0	0	0	0	0	0	0	0	0	0	0	0	0
ENSRNA049438906	0	0	0	0	0	0	0	0	0	0	0	0	0	0	0	0	0	0	0	0	0	0	0	0	0	0	0	0	0	0
ENSRNA049438956	0	0	0	0	0	0	0	0	0	0	0	0	0	0	0	0	0	0	0	0	0	0	0	0	0	0	0	0	0	0
ENSRNA049438965	0	0	0	0	0	0	0	0	0	0	0	0	0	0	0	0	0	0	0	0	0	0	0	0	0	0	0	0	0	0
ENSRNA049439000	0	0	0	0	0	0	0	0	0	0	0	0	0	0	0	0	0	0	0	0	0	0	0	0	0	0	0	0	0	0
ENSRNA049439015	0	0	0	0	0	0	0	0	0	0	0	0	0	0	0	0	0	0	0	0	0	0	0	0	0	0	0	0	0	0
ENSRNA049439029	0	0	0	0	0	0	0	0	0	0	0	0	0	0	0	0	0	0	0	0	0	0	0	0	0	0	0	0	0	0
ENSRNA049439064	0	0	0	0	0	0	0	0	0	0	0	0	0	0	0	0	0	0	0	0	0	0	0	0	0	0	0	0	0	0
ENSRNA049439167	0	0	0	0	0	0	0	0	0	0	0	0	0	0	0	0	0	0	0	0	0	0	0	0	0	0	0	0	0	0
ENSRNA049439213	0	0	0	0	0	0	0	0	0	0	0	0	0	0	0	0	0	0	0	0	0	0	0	0	0	0	0	0	0	0
ENSRNA049439227	0	0	0	0	0	0	0	0	0	0	0	0	0	0	0	0	0	0	0	0	0	0	0	0	0	0	0	0	0	0
ENSRNA049439244	0	0	0	0	0	0	0	0	0	0	0	0	0	0	0	0	0	0	0	0	0	0	0	0	0	0	0	0	0	0
ENSRNA049439289	0	0	0	0	0	0	0	0	0	0	0	0	0	0	0	0	0	0	0	0	0	0	0	0	0	0	0	0	0	0
ENSRNA049439300	0	0	0	0	0	0	0	0	0	0	0	0	0	0	0	0	0	0	0	0	0	0	0	0	0	0	0	0	0	0
ENSRNA049439367	0	0	0	0	0	0	0	0	0	0	0	0	0	0	0	0	0	0	0	0	0	0	0	0	0	0	0	0	0	0
ENSRNA049439420	0	0	0	0	0	0	0	0	0	0	0	0	0	0	0	0	0	0	0	0	0	0	0	0	0	0	0	0	0	0
ENSRNA049439530	0	0	0	0	0	0	0	0	0	0	0	0	0	0	0	0	0	0	0	0	0	0	0	0	0	0	0	0	0	0
ENSRNA049439609	0	0	0	0	0	0	0	0	0	0	0	0	0	0	0	0	0	0	0	0	0	0	0	0	0	0	0	0	0	0
ENSRNA049439691	0	0	0	0	0	0	0	0	0	0	0	0	0	0	0	0	0	0	0	0	0	0	0	0	0	0	0	0	0	0
ENSRNA049439730	0	0	0	0	0	0	0	0	0	0	0	0	0	0	0	0	0	0	0	0	0	0	0	0	0	0	0	0	0	0
ENSRNA049439764	0	0	0	0	0	0	0	0	0	0	0	0	0	0	0	0	0	0	0	0	0	0	0	0	0	0	0	0	0	0
ENSRNA049439777	0	0	0	0	0	0	0	0	0	0	0	0	0	0	0	0	0	0	0	0	0	0	0	0	0	0	0	0	0	0
ENSRNA049439822	0	0	0	0	0	0	0	0	0	0	0	0	0	0	0	0	0	0	0	0	0	0	0	0	0	0	0	0	0	0
ENSRNA049439996	0	0	0	0	0	0	0	0	0	0	0	0	0	0	0	0	0	0	0	0	0	0	0	0	0	0	0	0	0	0
ENSRNA049440072	0	0	0	0	0	0	0	0	0	0	0	0	0	0	0	0	0	0	0	0	0	0	0	0	0	0	0	0	0	0
ENSRNA049440088	0	0	0	0	0	0	0	0	0	0	0	0	0	0	0	0	0	0	0	0	0	0	0	0	0	0	0	0	0	0
ENSRNA049440136	0	0	0	0	0	0	0	0	0	0	0	0	0	0	0	0	0	0	0	0	0	0	0	0	0	0	0	0	0	0
ENSRNA049440167	0	0	0	0	0	0	0	0	0	0	0	0	0	0	0	0	0	0	0	0	0	0	0	0	0	0	0	0	0	0
ENSRNA049440219	0	0	0	0	0	0	0	0	0	0	0	0	0	0	0	0	0	0	0	0	0	0	0	0	0	0	0	0	0	0
ENSRNA049440232	0	0	0	0	0	0	0	0	0	0	0	0	0	0	0	0	0	0	0	0	0	0	0	0	0	0	0	0	0	0
ENSRNA049440238	0	0	0	0	0	0	0	0	0	0	0	0	0	0	0	0	0	0	0	0	0	0	0	0	0	0	0	0	0	0
ENSRNA049440259	0	0	0	0	0	0	0	0	0	0	0	0	0	0	0	0	0	0	0	0	0	0	0	0	0	0	0	0	0	0
ENSRNA049440276	0	0	0	0	0	0	0	0	0	0	0	0	0	0	0	0	0	0	0	0	0	0	0	0	0	0	0	0	0	0
ENSRNA049440360	0	0	0	0	0	0	0	0	0	0	0	0	0	0	0	0	0	0	0	0	0	0	0	0	0	0	0	0	0	0
ENSRNA049440434	0	0	0	0	0	0	0	0	0	0	0	0	0	0	0	0	0	0	0	0	0	0	0	0	0	0	0	0	0	0
ENSRNA049440447	0	0	0	0	0	0	0	0	0	0	0	0	0	0	0	0	0	0	0	0	0	0	0	0	0	0	0	0	0	0
ENSRNA049440535	0	0	0	0	0	0	0	0	0	0	0	0	0	0	0	0	0	0	0	0	0	0	0	0	0	0	0	0	0	0
ENSRNA049440572	0	0	0	0	0	0	0	0	0	0	0	0	0	0	0	0	0	0	0	0	0	0	0	0	0	0	0	0	0	0
ENSRNA049440629	0	0	0	0	0	0	0	0	0	0	0	0	0	0	0	0	0	0	0	0	0	0	0	0	0	0	0	0	0	0
ENSRNA049440693	0	0	0	0	0	0	0	0	0	0	0	0	0	0	0	0	0	0	0	0	0	0	0	0	0	0	0	0	0	0
ENSRNA049440749	0	0	0	0	0	0	0	0	0	0	0	0	0	0	0	0	0	0	0	0	0	0	0	0	0	0	0	0	0	0
ENSRNA049440843	0	0	0	0	0	0	0	0	0	0	0	0	0	0	0	0	0	0	0	0	0	0	0	0	0	0	0	0	0	0
ENSRNA049440873	0	0	0	0	0	0	0	0	0	0	0	0	0	0	0	0	0	0	0	0	0	0	0	0	0	0	0	0	0	0
ENSRNA049440883	0	0	0	0	0	0	0	0	0	0	0	0	0	0	0	0	0	0	0	0	0	0	0	0	0	0	0	0	0	0
ENSRNA049440947	0	0	0	0	0	0	0	0	0	0	0	0	0	0	0	0	0	0	0	0	0	0	0	0	0	0	0	0	0	0
ENSRNA049440969	0	0	0	0	0	0	0	0	0	0	0	0	0	0	0	0	0	0	0	0	0	0	0	0	0	0	0	0	0	0
ENSRNA049441024	0	0	0	0	0	0	0	0	0	0	0	0	0	0	0	0	0	0	0	0	0	0	0	0	0	0	0	0	0	0
ENSRNA049441066	0	0	0	0	0	0	0	0	0	0	0	0	0	0	0	0	0	0	0	0	0	0	0	0	0	0	0	0	0	0
ENSRNA049441166	0	0	0	0	0	0	0	0	0	0	0	0	0	0	0	0	0	0	0	0	0	0	0	0	0	0	0	0	0	0
ENSRNA049441180	0	0	0	0	0	0	0	0	0	0	0	0	0	0	0	0	0	0	0	0	0	0	0	0	0	0	0	0	0	0
ENSRNA049441214	0	0	0	0	0	0	0	0	0	0	0	0	0	0	0	0	0	0	0	0	0	0	0	0	0	0	0	0	0	0
ENSRNA049441235	0	0	0	0	0	0	0	0	0	0	0	0	0	0	0	0	0	0	0	0	0	0	0	0	0	0	0	0	0	0
ENSRNA049441268	0	0	0	0	0	0	0	0	0	0	0	0	0	0	0	0	0	0	0	0	0	0	0	0	0	0	0	0	0	0
ENSRNA049441281	0	0	0	0	0	0	0	0	0	0	0	0	0	0	0	0	0	0	0	0	0	0	0	0	0	0	0	0	0	0
ENSRNA049441288	0	0	0	0	0	0	0	0	0	0	0	0	0	0	0	0	0	0	0	0	0	0	0	0	0	0	0	0	0	0
ENSRNA049441297	0	0	0	0	0	0	0	0	0	0	0	0	0	0	0	0	0	0	0	0	0	0	0	0	0	0	0	0	0	0
ENSRNA049441317	0	0	0	0	0	0	0	0	0	0	0	0	0	0	0	0	0	0	0	0	0	0	0	0	0	0	0	0	0	0
ENSRNA049441369	0	0	0	0	0	0	0	0	0	0	0	0	0	0	0	0	0	0	0	0	0	0	0	0	0	0	0	0	0	0
ENSRNA049441413	0	0	0	0	0	0	0	0	0	0	0	0	0	0	0	0	0	0	0	0	0	0	0	0	0	0	0	0	0	0
ENSRNA049441496	0	0	0	0	0	0	0	0	0	0	0	0	0	0	0	0	0	0	0	0	0	0	0	0	0	0	0	0	0	0
ENSRNA049441530	0	0	0	0	0	0	0	0	0	0	0	0	0	0	0	0	0	0	0	0	0	0	0	0	0	0	0	0	0	0
ENSRNA049441594	0	0	0	0	0	0	0	0	0	0	0	0	0	0	0	0	0	0	0	0	0	0	0	0	0	0	0	0	0	0
ENSRNA049441606	0	0	0	0	0	0	0	0	0	0	0	0	0	0	0	0	0	0	0	0	0	0	0	0	0	0	0	0	0	0
ENSRNA049441657	0	0	0	0	0	0	0	0	0	0	0	0	0	0	0	0	0	0	0	0	0	0	0	0	0	0	0	0	0	0
ENSRNA049441695	0	0	0	0	0	0	0	0	0	0	0	0	0	0	0	0	0	0	0	0	0	0	0	0	0	0	0	0	0	0
ENSRNA049441729	0	0	0	0	0	0	0	0	0	0	0	0	0	0	0	0	0	0	0	0	0	0	0	0	0	0	0	0	0	0
ENSRNA049441754	0	0	0	0	0	0	0	0	0	0	0	0	0	0	0	0	0	0	0	0	0	0	0	0	0	0	0	0	0	0
ENSRNA049441770	0	0	0	0	0	0	0	0	0	0	0	0	0	0	0	0	0	0	0	0	0	0	0	0	0	0	0	0	0	0
ENSRNA049441819	0	0	0	0	0	0	0	0	0	0	0	0	0	0	0	0	0	0	0	0	0	0	0	0	0	0	0	0	0	0
ENSRNA049441904	0	0	0	0	0	0	0	0	0	0	0	0	0	0	0	0	0	0	0	0	0	0	0	0	0	0	0	0	0	0
ENSRNA049441950	0	0	0	0	0	0	0	0	0	0	0	0	0	0	0	0	0	0	0	0	0	0	0	0	0	0	0	0	0	0
ENSRNA049442036	0	0	0	0	0	0	0	0	0	0	0	0	0	0	0	0	0	0	0	0	0	0	0	0	0	0	0	0	0	0
ENSRNA049442047	0	0	0	0	0	0	0	0	0	0	0	0	0	0	0	0	0	0	0	0	0	0	0	0	0	0	0	0	0	0
ENSRNA049442071	0	0	0	0	0	0	0	0	0	0	0	0	0	0	0	0	0	0	0	0	0	0	0	0	0	0	0	0	0	0
ENSRNA049442135	0	0	0	0	0	0	0	0	0	0	0	0	0	0	0	0	0	0	0	0	0	0	0	0	0	0	0	0	0	0
ENSRNA049442148	0	0	0	0	0	0	0	0	0	0	0	0	0	0	0	0	0	0	0	0	0	0	0	0	0	0	0	0	0	0
ENSRNA049442171	0	0	0	0	0	0	0	0	0	0	0	0	0	0	0	0	0	0	0	0	0	0	0	0	0	0	0	0	0	0
ENSRNA049442230	0	0	0	0	0	0	0	0	0	0	0	0	0	0	0	0	0	0	0	0	0	0	0	0	0	0	0	0	0	0
ENSRNA049442300	0	0	0	0	0	0	0	0	0	0	0	0	0	0	0	0	0	0	0	0	0	0	0	0	0	0	0	0	0	0
ENSRNA049442311	0	0	0	0	0	0	0	0	0	0	0	0	0	0	0	0	0	0	0	0	0	0	0	0	0	0	0	0	0	0
ENSRNA049442349	0	0	0	0	0	0	0	0	0	0	0	0	0	0	0	0	0	0	0	0	0	0	0	0	0	0	0	0	0	0
ENSRNA049442419	0	0	0	0	0	0	0	0	0	0	0	0	0	0	0	0	0	0	0	0	0	0	0	0	0	0	0	0	0	0
ENSRNA049442454	0	0	0	0	0	0	0	0	0	0	0	0	0	0	0	0	0	0	0	0	0	0	0	0	0	0	0	0	0	0
ENSRNA049442482	0	0	0	0	0	0	0	0	0	0	0	0	0	0	0	0	0	0	0	0	0	0	0	0	0	0	0	0	0	0
ENSRNA049442494	0	0	0	0	0	0	0	0	0	0	0	0	0	0	0	0	0	0	0	0	0	0	0	0	0	0	0	0	0	0
ENSRNA049442509	0	0	0	0	0	0	0	0	0	0	0	0	0	0	0	0	0	0	0	0	0	0	0	0	0	0	0	0	0	0
ENSRNA049442590	0	0	0	0	0	0	0	0	0	0	0	0	0	0	0	0	0	0	0	0	0	0	0	0	0	0	0	0	0	0
ENSRNA049442601	0	0	0	0	0	0	0	0	0	0	0	0	0	0	0	0	0	0	0	0	0	0	0	0	0	0	0	0	0	0
ENSRNA049442624	0	0	0	0	0	0	0	0	0	0	0	0	0	0	0	0	0	0	0	0	0	0	0	0	0	0	0	0	0	0
ENSRNA049442640	0	0	0	0	0	0	0	0	0	0	0	0	0	0	0	0	0	0	0	0	0	0	0	0	0	0	0	0	0	0
ENSRNA049442661	0	0	0	0	0	0	0	0	0	0	0	0	0	0	0	0	0	0	0	0	0	0	0	0	0	0	0	0	0	0
ENSRNA049442682	0	0	0	0	0	0	0	0	0	0	0	0	0	0	0	0	0	0	0	0	0	0	0	0	0	0	0	0	0	0
ENSRNA049442701	0	0	0	0	0	0	0	0	0	0	0	0	0	0	0	0	0	0	0	0	0	0	0	0	0	0	0	0	0	0
ENSRNA049442711	0	0	0	0	0	0	0	0	0	0	0	0	0	0	0	0	0	0	0	0	0	0	0	0	0	0	0	0	0	0
ENSRNA049442725	0	0	0	0	0	0	0	0	0	0	0	0	0	0	0	0	0	0	0	0	0	0	0	0	0	0	0	0	0	0
ENSRNA049442735	0	0	0	0	0	0	0	0	0	0	0	0	0	0	0	0	0	0	0	0	0	0	0	0	0	0	0	0	0	0
ENSRNA049442750	0	0	0	0	0	0	0	0	0	0	0	0	0	0	0	0	0	0	0	0	0	0	0	0	0	0	0	0	0	0
ENSRNA049442753	0	0	0	0	0	0	0	0	0	0	0	0	0	0	0	0	0	0	0	0	0	0	0	0	0	0	0	0	0	0
ENSRNA049442759	0	0	0	0	0	0	0	0	0	0	0	0	0	0	0	0	0	0	0	0	0	0	0	0	0	0	0	0	0	0
ENSRNA049442767	0	0	0	0	0	0	0	0	0	0	0	0	0	0	0	0	0	0	0	0	0	0	0	0	0	0	0	0	0	0
ENSRNA049442774	0	0	0	0	0	0	0	0	0	0	0	0	0	0	0	0	0	0	0	0	0	0	0	0	0	0	0	0	0	0
ENSRNA049442786	0	0	0	0	0	0	0	0	0	0	0	0	0	0	0	0	0	0	0	0	0	0	0	0	0	0	0	0	0	0
ENSRNA049442798	0	0	0	0	0	0	0	0	0	0	0	0	0	0	0	0	0	0	0	0	0	0	0	0	0	0	0	0	0	0
ENSRNA049442804	0	0	0	0	0	0	0	0	0	0	0	0	0	0	0	0	0	0	0	0	0	0	0	0	0	0	0	0	0	0
ENSRNA049442814	0	0	0	0	0	0	0	0	0	0	0	0	0	0	0	0	0	0	0	0	0	0	0	0	0	0	0	0	0	0
ENSRNA049442822	0	0	0	0	0	0	0	0	0	0	0	0	0	0	0	0	0	0	0	0	0	0	0	0	0	0	0	0	0	0
ENSRNA049442831	0	0	0	0	0	0	0	0	0	0	0	0	0	0	0	0	0	0	0	0	0	0	0	0	0	0	0	0	0	0
ENSRNA049442838	0	0	0	0	0	0	0	0	0	0	0	0	0	0	0	0	0	0	0	0	0	0	0	0	0	0	0	0	0	0
ENSRNA049442848	0	0	0	0	0	0	0	0	0	0	0	0	0	0	0	0	0	0	0	0	0	0	0	0	0	0	0	0	0	0
ENSRNA049442855	0	0	0	0	0	0	0	0	0	0	0	0	0	0	0	0	0	0	0	0	0	0	0	0	0	0	0	0	0	0
ENSRNA049442862	0	0	0	0	0	0	0	0	0	0	0	0	0	0	0	0	0	0	0	0	0	0	0	0	0	0	0	0	0	0
ENSRNA049442884	0	0	0	0	0	0	0	0	0	0	0	0	0	0	0	0	0	0	0	0	0	0	0	0	0	0	0	0	0	0
ENSRNA049442894	0	0	0	0	0	0	0	0	0	0	0	0	0	0	0	0	0	0	0	0	0	0	0	0	0	0	0	0	0	0
ENSRNA049442905	0	0	0	0	0	0	0	0	0	0	0	0	0	0	0	0	0	0	0	0	0	0	0	0	0	0	0	0	0	0
ENSRNA049442915	0	0	0	0	0	0	0	0	0	0	0	0	0	0	0	0	0	0	0	0	0	0	0	0	0	0	0	0	0	0
ENSRNA049442934	0	0	0	0	0	0	0	0	0	0	0	0	0	0	0	0	0	0	0	0	0	0	0	0	0	0	0	0	0	0
ENSRNA049442941	0	0	0	0	0	0	0	0	0	0	0	0	0	0	0	0	0	0	0	0	0	0	0	0	0	0	0	0	0	0
ENSRNA049442949	0	0	0	0	0	0	0	0	0	0	0	0	0	0	0	0	0	0	0	0	0	0	0	0	0	0	0	0	0	0
ENSRNA049442959	0	0	0	0	0	0	0	0	0	0	0	0	0	0	0	0	0	0	0	0	0	0	0	0	0	0	0	0	0	0
ENSRNA049442971	0	0	0	0	0	0	0	0	0	0	0	0	0	0	0	0	0	0	0	0	0	0	0	0	0	0	0	0	0	0
ENSRNA049442979	0	0	0	0	0	0	0	0	0	0	0	0	0	0	0	0	0	0	0	0	0	0	0	0	0	0	0	0	0	0
ENSRNA049442989	0	0	0	0	0	0	0	0	0	0	0	0	0	0	0	0	0	0	0	0	0	0	0	0	0	0	0	0	0	0
ENSRNA049443000	0	0	0	0	0	0	0	0	0	0	0	0	0	0	0	0	0	0	0	0	0	0	0	0	0	0	0	0	0	0
ENSRNA049443007	0	0	0	0	0	0	0	0	0	0	0	0	0	0	0	0	0	0	0	0	0	0	0	0	0	0	0	0	0	0
ENSRNA049443014	0	0	0	0	0	0	0	0	0	0	0	0	0	0	0	0	0	0	0	0	0	0	0	0	0	0	0	0	0	0
ENSRNA049443029	0	0	0	0	0	0	0	0	0	0	0	0	0	0	0	0	0	0	0	0	0	0	0	0	0	0	0	0	0	0
ENSRNA049443039	0	0	0	0	0	0	0	0	0	0	0	0	0	0	0	0	0	0	0	0	0	0	0	0	0	0	0	0	0	0
ENSRNA049443050	0	0	0	0	0	0	0	0	0	0	0	0	0	0	0	0	0	0	0	0	0	0	0	0	0	0	0	0	0	0
ENSRNA049443058	0	0	0	0	0	0	0	0	0	0	0	0	0	0	0	0	0	0	0	0	0	0	0	0	0	0	0	0	0	0
ENSRNA049443070	0	0	0	0	0	0	0	0	0	0	0	0	0	0	0	0	0	0	0	0	0	0	0	0	0	0	0	0	0	0
ENSRNA049443077	0	0	0	0	0	0	0	0	0	0	0	0	0	0	0	0	0	0	0	0	0	0	0	0	0	0	0	0	0	0
ENSRNA049443081	0	0	0	0	0	0	0	0	0	0	0	0	0	0	0	0	0	0	0	0	0	0	0	0	0	0	0	0	0	0
ENSRNA049443083	0	0	0	0	0	0	0	0	0	0	0	0	0	0	0	0	0	0	0	0	0	0	0	0	0	0	0	0	0	0
ENSRNA049443089	0	0	0	0	0	0	0	0	0	0	0	0	0	0	0	0	0	0	0	0	0	0	0	0	0	0	0	0	0	0
ENSRNA049443220	0	0	0	0	0	0	0	0	0	0	0	0	0	0	0	0	0	0	0	0	0	0	0	0	0	0	0	0	0	0
ENSRNA049443234	0	0	0	0	0	0	0	0	0	0	0	0	0	0	0	0	0	0	0	0	0	0	0	0	0	0	0	0	0	0
ENSRNA049443253	0	0	0	0	0	0	0	0	0	0	0	0	0	0	0	0	0	0	0	0	0	0	0	0	0	0	0	0	0	0
ENSRNA049443270	0	0	0	0	0	0	0	0	0	0	0	0	0	0	0	0	0	0	0	0	0	0	0	0	0	0	0	0	0	0
ENSRNA049443287	0	0	0	0	0	0	0	0	0	0	0	0	0	0	0	0	0	0	0	0	0	0	0	0	0	0	0	0	0	0
ENSRNA049443307	0	0	0	0	0	0	0	0	0	0	0	0	0	0	0	0	0	0	0	0	0	0	0	0	0	0	0	0	0	0
ENSRNA049443319	0	0	0	0	0	0	0	0	0	0	0	0	0	0	0	0	0	0	0	0	0	0	0	0	0	0	0	0	0	0
ENSRNA049443354	0	0	0	0	0	0	0	0	0	0	0	0	0	0	0	0	0	0	0	0	0	0	0	0	0	0	0	0	0	0
ENSRNA049443370	0	0	0	0	0	0	0	0	0	0	0	0	0	0	0	0	0	0	0	0	0	0	0	0	0	0	0	0	0	0
ENSRNA049443391	0	0	0	0	0	0	0	0	0	0	0	0	0	0	0	0	0	0	0	0	0	0	0	0	0	0	0	0	0	0
ENSRNA049443450	0	0	0	0	0	0	0	0	0	0	0	0	0	0	0	0	0	0	0	0	0	0	0	0	0	0	0	0	0	0
ENSRNA049443461	0	0	0	0	0	0	0	0	0	0	0	0	0	0	0	0	0	0	0	0	0	0	0	0	0	0	0	0	0	0
ENSRNA049443478	0	0	0	0	0	0	0	0	0	0	0	0	0	0	0	0	0	0	0	0	0	0	0	0	0	0	0	0	0	0
ENSRNA049443507	0	0	0	0	0	0	0	0	0	0	0	0	0	0	0	0	0	0	0	0	0	0	0	0	0	0	0	0	0	0
ENSRNA049443525	0	0	0	0	0	0	0	0	0	0	0	0	0	0	0	0	0	0	0	0	0	0	0	0	0	0	0	0	0	0
ENSRNA049443537	0	0	0	0	0	0	0	0	0	0	0	0	0	0	0	0	0	0	0	0	0	0	0	0	0	0	0	0	0	0
ENSRNA049443552	0	0	0	0	0	0	0	0	0	0	0	0	0	0	0	0	0	0	0	0	0	0	0	0	0	0	0	0	0	0
ENSRNA049443563	0	0	0	0	0	0	0	0	0	0	0	0	0	0	0	0	0	0	0	0	0	0	0	0	0	0	0	0	0	0
ENSRNA049443592	0	0	0	0	0	0	0	0	0	0	0	0	0	0	0	0	0	0	0	0	0	0	0	0	0	0	0	0	0	0
ENSRNA049443604	0	0	0	0	0	0	0	0	0	0	0	0	0	0	0	0	0	0	0	0	0	0	0	0	0	0	0	0	0	0
ENSRNA049443697	0	0	0	0	0	0	0	0	0	0	0	0	0	0	0	0	0	0	0	0	0	0	0	0	0	0	0	0	0	0
ENSRNA049443707	0	0	0	0	0	0	0	0	0	0	0	0	0	0	0	0	0	0	0	0	0	0	0	0	0	0	0	0	0	0
ENSRNA049443772	0	0	0	0	0	0	0	0	0	0	0	0	0	0	0	0	0	0	0	0	0	0	0	0	0	0	0	0	0	0
ENSRNA049443806	0	0	0	0	0	0	0	0	0	0	0	0	0	0	0	0	0	0	0	0	0	0	0	0	0	0	0	0	0	0
ENSRNA049443819	0	0	0	0	0	0	0	0	0	0	0	0	0	0	0	0	0	0	0	0	0	0	0	0	0	0	0	0	0	0
ENSRNA049443842	0	0	0	0	0	0	0	0	0	0	0	0	0	0	0	0	0	0	0	0	0	0	0	0	0	0	0	0	0	0
ENSRNA049443919	0	0	0	0	0	0	0	0	0	0	0	0	0	0	0	0	0	0	0	0	0	0	0	0	0	0	0	0	0	0
ENSRNA049443931	0	0	0	0	0	0	0	0	0	0	0	0	0	0	0	0	0	0	0	0	0	0	0	0	0	0	0	0	0	0
ENSRNA049443992	0	0	0	0	0	0	0	0	0	0	0	0	0	0	0	0	0	0	0	0	0	0	0	0	0	0	0	0	0	0
ENSRNA049444004	0	0	0	0	0	0	0	0	0	0	0	0	0	0	0	0	0	0	0	0	0	0	0	0	0	0	0	0	0	0
ENSRNA049444016	0	0	0	0	0	0	0	0	0	0	0	0	0	0	0	0	0	0	0	0	0	0	0	0	0	0	0	0	0	0
ENSRNA049444035	0	0	0	0	0	0	0	0	0	0	0	0	0	0	0	0	0	0	0	0	0	0	0	0	0	0	0	0	0	0
ENSRNA049444055	0	0	0	0	0	0	0	0	0	0	0	0	0	0	0	0	0	0	0	0	0	0	0	0	0	0	0	0	0	0
ENSRNA049444109	0	0	0	0	0	0	0	0	0	0	0	0	0	0	0	0	0	0	0	0	0	0	0	0	0	0	0	0	0	0
ENSRNA049444159	0	0	0	0	0	0	0	0	0	0	0	0	0	0	0	0	0	0	0	0	0	0	0	0	0	0	0	0	0	0
ENSRNA049444172	0	0	0	0	0	0	0	0	0	0	0	0	0	0	0	0	0	0	0	0	0	0	0	0	0	0	0	0	0	0
ENSRNA049444185	0	0	0	0	0	0	0	0	0	0	0	0	0	0	0	0	0	0	0	0	0	0	0	0	0	0	0	0	0	0
ENSRNA049444234	0	0	0	0	0	0	0	0	0	0	0	0	0	0	0	0	0	0	0	0	0	0	0	0	0	0	0	0	0	0
ENSRNA049444291	0	0	0	0	0	0	0	0	0	0	0	0	0	0	0	0	0	0	0	0	0	0	0	0	0	0	0	0	0	0
ENSRNA049444331	0	0	0	0	0	0	0	0	0	0	0	0	0	0	0	0	0	0	0	0	0	0	0	0	0	0	0	0	0	0
ENSRNA049444341	0	0	0	0	0	0	0	0	0	0	0	0	0	0	0	0	0	0	0	0	0	0	0	0	0	0	0	0	0	0
ENSRNA049444372	0	0	0	0	0	0	0	0	0	0	0	0	0	0	0	0	0	0	0	0	0	0	0	0	0	0	0	0	0	0
ENSRNA049444385	0	0	0	0	0	0	0	0	0	0	0	0	0	0	0	0	0	0	0	0	0	0	0	0	0	0	0	0	0	0
ENSRNA049444450	0	0	0	0	0	0	0	0	0	0	0	0	0	0	0	0	0	0	0	0	0	0	0	0	0	0	0	0	0	0
ENSRNA049444459	0	0	0	0	0	0	0	0	0	0	0	0	0	0	0	0	0	0	0	0	0	0	0	0	0	0	0	0	0	0
ENSRNA049444555	0	0	0	0	0	0	0	0	0	0	0	0	0	0	0	0	0	0	0	0	0	0	0	0	0	0	0	0	0	0
ENSRNA049444619	0	0	0	0	0	0	0	0	0	0	0	0	0	0	0	0	0	0	0	0	0	0	0	0	0	0	0	0	0	0
ENSRNA049444634	0	0	0	0	0	0	0	0	0	0	0	0	0	0	0	0	0	0	0	0	0	0	0	0	0	0	0	0	0	0
ENSRNA049444648	0	0	0	0	0	0	0	0	0	0	0	0	0	0	0	0	0	0	0	0	0	0	0	0	0	0	0	0	0	0
ENSRNA049444658	0	0	0	0	0	0	0	0	0	0	0	0	0	0	0	0	0	0	0	0	0	0	0	0	0	0	0	0	0	0
ENSRNA049444705	0	0	0	0	0	0	0	0	0	0	0	0	0	0	0	0	0	0	0	0	0	0	0	0	0	0	0	0	0	0
ENSRNA049445038	0	0	0	0	0	0	0	0	0	0	0	0	0	0	0	0	0	0	0	0	0	0	0	0	0	0	0	0	0	0
ENSRNA049445111	0	0	0	0	0	0	0	0	0	0	0	0	0	0	0	0	0	0	0	0	0	0	0	0	0	0	0	0	0	0
ENSRNA049445130	0	0	0	0	0	0	0	0	0	0	0	0	0	0	0	0	0	0	0	0	0	0	0	0	0	0	0	0	0	0
ENSRNA049445136	0	0	0	0	0	0	0	0	0	0	0	0	0	0	0	0	0	0	0	0	0	0	0	0	0	0	0	0	0	0
ENSRNA049445150	0	0	0	0	0	0	0	0	0	0	0	0	0	0	0	0	0	0	0	0	0	0	0	0	0	0	0	0	0	0
ENSRNA049445160	0	0	0	0	0	0	0	0	0	0	0	0	0	0	0	0	0	0	0	0	0	0	0	0	0	0	0	0	0	0
ENSRNA049445166	0	0	0	0	0	0	0	0	0	0	0	0	0	0	0	0	0	0	0	0	0	0	0	0	0	0	0	0	0	0
ENSRNA049445172	0	0	0	0	0	0	0	0	0	0	0	0	0	0	0	0	0	0	0	0	0	0	0	0	0	0	0	0	0	0
ENSRNA049445189	0	0	0	0	0	0	0	0	0	0	0	0	0	0	0	0	0	0	0	0	0	0	0	0	0	0	0	0	0	0
ENSRNA049445197	0	0	0	0	0	0	0	0	0	0	0	0	0	0	0	0	0	0	0	0	0	0	0	0	0	0	0	0	0	0
ENSRNA049445213	0	0	0	0	0	0	0	0	0	0	0	0	0	0	0	0	0	0	0	0	0	0	0	0	0	0	0	0	0	0
ENSRNA049445254	0	0	0	0	0	0	0	0	0	0	0	0	0	0	0	0	0	0	0	0	0	0	0	0	0	0	0	0	0	0
ENSRNA049445265	0	0	0	0	0	0	0	0	0	0	0	0	0	0	0	0	0	0	0	0	0	0	0	0	0	0	0	0	0	0
ENSRNA049445272	0	0	0	0	0	0	0	0	0	0	0	0	0	0	0	0	0	0	0	0	0	0	0	0	0	0	0	0	0	0
ENSRNA049445293	0	0	0	0	0	0	0	0	0	0	0	0	0	0	0	0	0	0	0	0	0	0	0	0	0	0	0	0	0	0
ENSRNA049445310	0	0	0	0	0	0	0	0	0	0	0	0	0	0	0	0	0	0	0	0	0	0	0	0	0	0	0	0	0	0
ENSRNA049445327	0	0	0	0	0	0	0	0	0	0	0	0	0	0	0	0	0	0	0	0	0	0	0	0	0	0	0	0	0	0
ENSRNA049445360	0	0	0	0	0	0	0	0	0	0	0	0	0	0	0	0	0	0	0	0	0	0	0	0	0	0	0	0	0	0
ENSRNA049445368	0	0	0	0	0	0	0	0	0	0	0	0	0	0	0	0	0	0	0	0	0	0	0	0	0	0	0	0	0	0
ENSRNA049445418	0	0	0	0	0	0	0	0	0	0	0	0	0	0	0	0	0	0	0	0	0	0	0	0	0	0	0	0	0	0
ENSRNA049445432	0	0	0	0	0	0	0	0	0	0	0	0	0	0	0	0	0	0	0	0	0	0	0	0	0	0	0	0	0	0
ENSRNA049445436	0	0	0	0	0	0	0	0	0	0	0	0	0	0	0	0	0	0	0	0	0	0	0	0	0	0	0	0	0	0
ENSRNA049445441	0	0	0	0	0	0	0	0	0	0	0	0	0	0	0	0	0	0	0	0	0	0	0	0	0	0	0	0	0	0
ENSRNA049445461	0	0	0	0	0	0	0	0	0	0	0	0	0	0	0	0	0	0	0	0	0	0	0	0	0	0	0	0	0	0
ENSRNA049445478	0	0	0	0	0	0	0	0	0	0	0	0	0	0	0	0	0	0	0	0	0	0	0	0	0	0	0	0	0	0
ENSRNA049445501	0	0	0	0	0	0	0	0	0	0	0	0	0	0	0	0	0	0	0	0	0	0	0	0	0	0	0	0	0	0
ENSRNA049445517	0	0	0	0	0	0	0	0	0	0	0	0	0	0	0	0	0	0	0	0	0	0	0	0	0	0	0	0	0	0
ENSRNA049445530	0	0	0	0	0	0	0	0	0	0	0	0	0	0	0	0	0	0	0	0	0	0	0	0	0	0	0	0	0	0
ENSRNA049445542	0	0	0	0	0	0	0	0	0	0	0	0	0	0	0	0	0	0	0	0	0	0	0	0	0	0	0	0	0	0
ENSRNA049445571	0	0	0	0	0	0	0	0	0	0	0	0	0	0	0	0	0	0	0	0	0	0	0	0	0	0	0	0	0	0
ENSRNA049445609	0	0	0	0	0	0	0	0	0	0	0	0	0	0	0	0	0	0	0	0	0	0	0	0	0	0	0	0	0	0
ENSRNA049445658	0	0	0	0	0	0	0	0	0	0	0	0	0	0	0	0	0	0	0	0	0	0	0	0	0	0	0	0	0	0
ENSRNA049445706	0	0	0	0	0	0	0	0	0	0	0	0	0	0	0	0	0	0	0	0	0	0	0	0	0	0	0	0	0	0
ENSRNA049445718	0	0	0	0	0	0	0	0	0	0	0	0	0	0	0	0	0	0	0	0	0	0	0	0	0	0	0	0	0	0
ENSRNA049445733	0	0	0	0	0	0	0	0	0	0	0	0	0	0	0	0	0	0	0	0	0	0	0	0	0	0	0	0	0	0
ENSRNA049445740	0	0	0	0	0	0	0	0	0	0	0	0	0	0	0	0	0	0	0	0	0	0	0	0	0	0	0	0	0	0
ENSRNA049445751	0	0	0	0	0	0	0	0	0	0	0	0	0	0	0	0	0	0	0	0	0	0	0	0	0	0	0	0	0	0
ENSRNA049445768	0	0	0	0	0	0	0	0	0	0	0	0	0	0	0	0	0	0	0	0	0	0	0	0	0	0	0	0	0	0
ENSRNA049445818	0	0	0	0	0	0	0	0	0	0	0	0	0	0	0	0	0	0	0	0	0	0	0	0	0	0	0	0	0	0
ENSRNA049445825	0	0	0	0	0	0	0	0	0	0	0	0	0	0	0	0	0	0	0	0	0	0	0	0	0	0	0	0	0	0
ENSRNA049445836	0	0	0	0	0	0	0	0	0	0	0	0	0	0	0	0	0	0	0	0	0	0	0	0	0	0	0	0	0	0
ENSRNA049445941	0	0	0	0	0	0	0	0	0	0	0	0	0	0	0	0	0	0	0	0	0	0	0	0	0	0	0	0	0	0
ENSRNA049445985	0	0	0	0	0	0	0	0	0	0	0	0	0	0	0	0	0	0	0	0	0	0	0	0	0	0	0	0	0	0
ENSRNA049446001	0	0	0	0	0	0	0	0	0	0	0	0	0	0	0	0	0	0	0	0	0	0	0	0	0	0	0	0	0	0
ENSRNA049446015	0	0	0	0	0	0	0	0	0	0	0	0	0	0	0	0	0	0	0	0	0	0	0	0	0	0	0	0	0	0
ENSRNA049446082	0	0	0	0	0	0	0	0	0	0	0	0	0	0	0	0	0	0	0	0	0	0	0	0	0	0	0	0	0	0
ENSRNA049446094	0	0	0	0	0	0	0	0	0	0	0	0	0	0	0	0	0	0	0	0	0	0	0	0	0	0	0	0	0	0
ENSRNA049446119	0	0	0	0	0	0	0	0	0	0	0	0	0	0	0	0	0	0	0	0	0	0	0	0	0	0	0	0	0	0
ENSRNA049446128	0	0	0	0	0	0	0	0	0	0	0	0	0	0	0	0	0	0	0	0	0	0	0	0	0	0	0	0	0	0
ENSRNA049446134	0	0	0	0	0	0	0	0	0	0	0	0	0	0	0	0	0	0	0	0	0	0	0	0	0	0	0	0	0	0
ENSRNA049446167	0	0	0	0	0	0	0	0	0	0	0	0	0	0	0	0	0	0	0	0	0	0	0	0	0	0	0	0	0	0
ENSRNA049446227	0	0	0	0	0	0	0	0	0	0	0	0	0	0	0	0	0	0	0	0	0	0	0	0	0	0	0	0	0	0
ENSRNA049446241	0	0	0	0	0	0	0	0	0	0	0	0	0	0	0	0	0	0	0	0	0	0	0	0	0	0	0	0	0	0
ENSRNA049446268	0	0	0	0	0	0	0	0	0	0	0	0	0	0	0	0	0	0	0	0	0	0	0	0	0	0	0	0	0	0
ENSRNA049446278	0	0	0	0	0	0	0	0	0	0	0	0	0	0	0	0	0	0	0	0	0	0	0	0	0	0	0	0	0	0
ENSRNA049446311	0	0	0	0	0	0	0	0	0	0	0	0	0	0	0	0	0	0	0	0	0	0	0	0	0	0	0	0	0	0
ENSRNA049446318	0	0	0	0	0	0	0	0	0	0	0	0	0	0	0	0	0	0	0	0	0	0	0	0	0	0	0	0	0	0
ENSRNA049446338	0	0	0	0	0	0	0	0	0	0	0	0	0	0	0	0	0	0	0	0	0	0	0	0	0	0	0	0	0	0
ENSRNA049446356	0	0	0	0	0	0	0	0	0	0	0	0	0	0	0	0	0	0	0	0	0	0	0	0	0	0	0	0	0	0
ENSRNA049446377	0	0	0	0	0	0	0	0	0	0	0	0	0	0	0	0	0	0	0	0	0	0	0	0	0	0	0	0	0	0
ENSRNA049446390	0	0	0	0	0	0	0	0	0	0	0	0	0	0	0	0	0	0	0	0	0	0	0	0	0	0	0	0	0	0
ENSRNA049446399	0	0	0	0	0	0	0	0	0	0	0	0	0	0	0	0	0	0	0	0	0	0	0	0	0	0	0	0	0	0
ENSRNA049446412	0	0	0	0	0	0	0	0	0	0	0	0	0	0	0	0	0	0	0	0	0	0	0	0	0	0	0	0	0	0
ENSRNA049446421	0	0	0	0	0	0	0	0	0	0	0	0	0	0	0	0	0	0	0	0	0	0	0	0	0	0	0	0	0	0
ENSRNA049446430	0	0	0	0	0	0	0	0	0	0	0	0	0	0	0	0	0	0	0	0	0	0	0	0	0	0	0	0	0	0
ENSRNA049446444	0	0	0	0	0	0	0	0	0	0	0	0	0	0	0	0	0	0	0	0	0	0	0	0	0	0	0	0	0	0
ENSRNA049446451	0	0	0	0	0	0	0	0	0	0	0	0	0	0	0	0	0	0	0	0	0	0	0	0	0	0	0	0	0	0
ENSRNA049446516	0	0	0	0	0	0	0	0	0	0	0	0	0	0	0	0	0	0	0	0	0	0	0	0	0	0	0	0	0	0
ENSRNA049446532	0	0	0	0	0	0	0	0	0	0	0	0	0	0	0	0	0	0	0	0	0	0	0	0	0	0	0	0	0	0
ENSRNA049446541	0	0	0	0	0	0	0	0	0	0	0	0	0	0	0	0	0	0	0	0	0	0	0	0	0	0	0	0	0	0
ENSRNA049446611	0	0	0	0	0	0	0	0	0	0	0	0	0	0	0	0	0	0	0	0	0	0	0	0	0	0	0	0	0	0
ENSRNA049446634	0	0	0	0	0	0	0	0	0	0	0	0	0	0	0	0	0	0	0	0	0	0	0	0	0	0	0	0	0	0
ENSRNA049446642	0	0	0	0	0	0	0	0	0	0	0	0	0	0	0	0	0	0	0	0	0	0	0	0	0	0	0	0	0	0
ENSRNA049446666	0	0	0	0	0	0	0	0	0	0	0	0	0	0	0	0	0	0	0	0	0	0	0	0	0	0	0	0	0	0
ENSRNA049446682	0	0	0	0	0	0	0	0	0	0	0	0	0	0	0	0	0	0	0	0	0	0	0	0	0	0	0	0	0	0
ENSRNA049446764	0	0	0	0	0	0	0	0	0	0	0	0	0	0	0	0	0	0	0	0	0	0	0	0	0	0	0	0	0	0
ENSRNA049446780	0	0	0	0	0	0	0	0	0	0	0	0	0	0	0	0	0	0	0	0	0	0	0	0	0	0	0	0	0	0
ENSRNA049446811	0	0	0	0	0	0	0	0	0	0	0	0	0	0	0	0	0	0	0	0	0	0	0	0	0	0	0	0	0	0
ENSRNA049446878	0	0	0	0	0	0	0	0	0	0	0	0	0	0	0	0	0	0	0	0	0	0	0	0	0	0	0	0	0	0
ENSRNA049446904	0	0	0	0	0	0	0	0	0	0	0	0	0	0	0	0	0	0	0	0	0	0	0	0	0	0	0	0	0	0
ENSRNA049446916	0	0	0	0	0	0	0	0	0	0	0	0	0	0	0	0	0	0	0	0	0	0	0	0	0	0	0	0	0	0
ENSRNA049446924	0	0	0	0	0	0	0	0	0	0	0	0	0	0	0	0	0	0	0	0	0	0	0	0	0	0	0	0	0	0
ENSRNA049446944	0	0	0	0	0	0	0	0	0	0	0	0	0	0	0	0	0	0	0	0	0	0	0	0	0	0	0	0	0	0
ENSRNA049446955	0	0	0	0	0	0	0	0	0	0	0	0	0	0	0	0	0	0	0	0	0	0	0	0	0	0	0	0	0	0
ENSRNA049446985	0	0	0	0	0	0	0	0	0	0	0	0	0	0	0	0	0	0	0	0	0	0	0	0	0	0	0	0	0	0
ENSRNA049447011	0	0	0	0	0	0	0	0	0	0	0	0	0	0	0	0	0	0	0	0	0	0	0	0	0	0	0	0	0	0
ENSRNA049447020	0	0	0	0	0	0	0	0	0	0	0	0	0	0	0	0	0	0	0	0	0	0	0	0	0	0	0	0	0	0
ENSRNA049447050	0	0	0	0	0	0	0	0	0	0	0	0	0	0	0	0	0	0	0	0	0	0	0	0	0	0	0	0	0	0
ENSRNA049447086	0	0	0	0	0	0	0	0	0	0	0	0	0	0	0	0	0	0	0	0	0	0	0	0	0	0	0	0	0	0
ENSRNA049447147	0	0	0	0	0	0	0	0	0	0	0	0	0	0	0	0	0	0	0	0	0	0	0	0	0	0	0	0	0	0
ENSRNA049447196	0	0	0	0	0	0	0	0	0	0	0	0	0	0	0	0	0	0	0	0	0	0	0	0	0	0	0	0	0	0
ENSRNA049447287	0	0	0	0	0	0	0	0	0	0	0	0	0	0	0	0	0	0	0	0	0	0	0	0	0	0	0	0	0	0
ENSRNA049447346	0	0	0	0	0	0	0	0	0	0	0	0	0	0	0	0	0	0	0	0	0	0	0	0	0	0	0	0	0	0
ENSRNA049447361	0	0	0	0	0	0	0	0	0	0	0	0	0	0	0	0	0	0	0	0	0	0	0	0	0	0	0	0	0	0
ENSRNA049447389	0	0	0	0	0	0	0	0	0	0	0	0	0	0	0	0	0	0	0	0	0	0	0	0	0	0	0	0	0	0
ENSRNA049447400	0	0	0	0	0	0	0	0	0	0	0	0	0	0	0	0	0	0	0	0	0	0	0	0	0	0	0	0	0	0
ENSRNA049447456	0	0	0	0	0	0	0	0	0	0	0	0	0	0	0	0	0	0	0	0	0	0	0	0	0	0	0	0	0	0
ENSRNA049447467	0	0	0	0	0	0	0	0	0	0	0	0	0	0	0	0	0	0	0	0	0	0	0	0	0	0	0	0	0	0
ENSRNA049447479	0	0	0	0	0	0	0	0	0	0	0	0	0	0	0	0	0	0	0	0	0	0	0	0	0	0	0	0	0	0
ENSRNA049447490	0	0	0	0	0	0	0	0	0	0	0	0	0	0	0	0	0	0	0	0	0	0	0	0	0	0	0	0	0	0
ENSRNA049447516	0	0	0	0	0	0	0	0	0	0	0	0	0	0	0	0	0	0	0	0	0	0	0	0	0	0	0	0	0	0
ENSRNA049447555	0	0	0	0	0	0	0	0	0	0	0	0	0	0	0	0	0	0	0	0	0	0	0	0	0	0	0	0	0	0
ENSRNA049447575	0	0	0	0	0	0	0	0	0	0	0	0	0	0	0	0	0	0	0	0	0	0	0	0	0	0	0	0	0	0
ENSRNA049447583	0	0	0	0	0	0	0	0	0	0	0	0	0	0	0	0	0	0	0	0	0	0	0	0	0	0	0	0	0	0
ENSRNA049447618	0	0	0	0	0	0	0	0	0	0	0	0	0	0	0	0	0	0	0	0	0	0	0	0	0	0	0	0	0	0
ENSRNA049447665	0	0	0	0	0	0	0	0	0	0	0	0	0	0	0	0	0	0	0	0	0	0	0	0	0	0	0	0	0	0
ENSRNA049447712	0	0	0	0	0	0	0	0	0	0	0	0	0	0	0	0	0	0	0	0	0	0	0	0	0	0	0	0	0	0
ENSRNA049447742	0	0	0	0	0	0	0	0	0	0	0	0	0	0	0	0	0	0	0	0	0	0	0	0	0	0	0	0	0	0
ENSRNA049447833	0	0	0	0	0	0	0	0	0	0	0	0	0	0	0	0	0	0	0	0	0	0	0	0	0	0	0	0	0	0
ENSRNA049447892	0	0	0	0	0	0	0	0	0	0	0	0	0	0	0	0	0	0	0	0	0	0	0	0	0	0	0	0	0	0
ENSRNA049447910	0	0	0	0	0	0	0	0	0	0	0	0	0	0	0	0	0	0	0	0	0	0	0	0	0	0	0	0	0	0
ENSRNA049447917	0	0	0	0	0	0	0	0	0	0	0	0	0	0	0	0	0	0	0	0	0	0	0	0	0	0	0	0	0	0
ENSRNA049447995	0	0	0	0	0	0	0	0	0	0	0	0	0	0	0	0	0	0	0	0	0	0	0	0	0	0	0	0	0	0
ENSRNA049448001	0	0	0	0	0	0	0	0	0	0	0	0	0	0	0	0	0	0	0	0	0	0	0	0	0	0	0	0	0	0
ENSRNA049448019	0	0	0	0	0	0	0	0	0	0	0	0	0	0	0	0	0	0	0	0	0	0	0	0	0	0	0	0	0	0
ENSRNA049448027	0	0	0	0	0	0	0	0	0	0	0	0	0	0	0	0	0	0	0	0	0	0	0	0	0	0	0	0	0	0
ENSRNA049448032	0	0	0	0	0	0	0	0	0	0	0	0	0	0	0	0	0	0	0	0	0	0	0	0	0	0	0	0	0	0
ENSRNA049448084	0	0	0	0	0	0	0	0	0	0	0	0	0	0	0	0	0	0	0	0	0	0	0	0	0	0	0	0	0	0
ENSRNA049448099	0	0	0	0	0	0	0	0	0	0	0	0	0	0	0	0	0	0	0	0	0	0	0	0	0	0	0	0	0	0
ENSRNA049448118	0	0	0	0	0	0	0	0	0	0	0	0	0	0	0	0	0	0	0	0	0	0	0	0	0	0	0	0	0	0
ENSRNA049448124	0	0	0	0	0	0	0	0	0	0	0	0	0	0	0	0	0	0	0	0	0	0	0	0	0	0	0	0	0	0
ENSRNA049448153	0	0	0	0	0	0	0	0	0	0	0	0	0	0	0	0	0	0	0	0	0	0	0	0	0	0	0	0	0	0
ENSRNA049448186	0	0	0	0	0	0	0	0	0	0	0	0	0	0	0	0	0	0	0	0	0	0	0	0	0	0	0	0	0	0
ENSRNA049448294	0	0	0	0	0	0	0	0	0	0	0	0	0	0	0	0	0	0	0	0	0	0	0	0	0	0	0	0	0	0
ENSRNA049448303	0	0	0	0	0	0	0	0	0	0	0	0	0	0	0	0	0	0	0	0	0	0	0	0	0	0	0	0	0	0
ENSRNA049448313	0	0	0	0	0	0	0	0	0	0	0	0	0	0	0	0	0	0	0	0	0	0	0	0	0	0	0	0	0	0
ENSRNA049448326	0	0	0	0	0	0	0	0	0	0	0	0	0	0	0	0	0	0	0	0	0	0	0	0	0	0	0	0	0	0
ENSRNA049448346	0	0	0	0	0	0	0	0	0	0	0	0	0	0	0	0	0	0	0	0	0	0	0	0	0	0	0	0	0	0
ENSRNA049448359	0	0	0	0	0	0	0	0	0	0	0	0	0	0	0	0	0	0	0	0	0	0	0	0	0	0	0	0	0	0
ENSRNA049448409	0	0	0	0	0	0	0	0	0	0	0	0	0	0	0	0	0	0	0	0	0	0	0	0	0	0	0	0	0	0
ENSRNA049448437	0	0	0	0	0	0	0	0	0	0	0	0	0	0	0	0	0	0	0	0	0	0	0	0	0	0	0	0	0	0
ENSRNA049448571	0	0	0	0	0	0	0	0	0	0	0	0	0	0	0	0	0	0	0	0	0	0	0	0	0	0	0	0	0	0
ENSRNA049448577	0	0	0	0	0	0	0	0	0	0	0	0	0	0	0	0	0	0	0	0	0	0	0	0	0	0	0	0	0	0
ENSRNA049448588	0	0	0	0	0	0	0	0	0	0	0	0	0	0	0	0	0	0	0	0	0	0	0	0	0	0	0	0	0	0
ENSRNA049448593	0	0	0	0	0	0	0	0	0	0	0	0	0	0	0	0	0	0	0	0	0	0	0	0	0	0	0	0	0	0
ENSRNA049448599	0	0	0	0	0	0	0	0	0	0	0	0	0	0	0	0	0	0	0	0	0	0	0	0	0	0	0	0	0	0
ENSRNA049448607	0	0	0	0	0	0	0	0	0	0	0	0	0	0	0	0	0	0	0	0	0	0	0	0	0	0	0	0	0	0
ENSRNA049448612	0	0	0	0	0	0	0	0	0	0	0	0	0	0	0	0	0	0	0	0	0	0	0	0	0	0	0	0	0	0
ENSRNA049448640	0	0	0	0	0	0	0	0	0	0	0	0	0	0	0	0	0	0	0	0	0	0	0	0	0	0	0	0	0	0
ENSRNA049448669	0	0	0	0	0	0	0	0	0	0	0	0	0	0	0	0	0	0	0	0	0	0	0	0	0	0	0	0	0	0
ENSRNA049448679	0	0	0	0	0	0	0	0	0	0	0	0	0	0	0	0	0	0	0	0	0	0	0	0	0	0	0	0	0	0
ENSRNA049448687	0	0	0	0	0	0	0	0	0	0	0	0	0	0	0	0	0	0	0	0	0	0	0	0	0	0	0	0	0	0
ENSRNA049448693	0	0	0	0	0	0	0	0	0	0	0	0	0	0	0	0	0	0	0	0	0	0	0	0	0	0	0	0	0	0
ENSRNA049448749	0	0	0	0	0	0	0	0	0	0	0	0	0	0	0	0	0	0	0	0	0	0	0	0	0	0	0	0	0	0
ENSRNA049448758	0	0	0	0	0	0	0	0	0	0	0	0	0	0	0	0	0	0	0	0	0	0	0	0	0	0	0	0	0	0
ENSRNA049448817	0	0	0	0	0	0	0	0	0	0	0	0	0	0	0	0	0	0	0	0	0	0	0	0	0	0	0	0	0	0
ENSRNA049448844	0	0	0	0	0	0	0	0	0	0	0	0	0	0	0	0	0	0	0	0	0	0	0	0	0	0	0	0	0	0
ENSRNA049448858	0	0	0	0	0	0	0	0	0	0	0	0	0	0	0	0	0	0	0	0	0	0	0	0	0	0	0	0	0	0
ENSRNA049448868	0	0	0	0	0	0	0	0	0	0	0	0	0	0	0	0	0	0	0	0	0	0	0	0	0	0	0	0	0	0
ENSRNA049448887	0	0	0	0	0	0	0	0	0	0	0	0	0	0	0	0	0	0	0	0	0	0	0	0	0	0	0	0	0	0
ENSRNA049448902	0	0	0	0	0	0	0	0	0	0	0	0	0	0	0	0	0	0	0	0	0	0	0	0	0	0	0	0	0	0
ENSRNA049449017	0	0	0	0	0	0	0	0	0	0	0	0	0	0	0	0	0	0	0	0	0	0	0	0	0	0	0	0	0	0
ENSRNA049449042	0	0	0	0	0	0	0	0	0	0	0	0	0	0	0	0	0	0	0	0	0	0	0	0	0	0	0	0	0	0
ENSRNA049449053	0	0	0	0	0	0	0	0	0	0	0	0	0	0	0	0	0	0	0	0	0	0	0	0	0	0	0	0	0	0
ENSRNA049449061	0	0	0	0	0	0	0	0	0	0	0	0	0	0	0	0	0	0	0	0	0	0	0	0	0	0	0	0	0	0
ENSRNA049449117	0	0	0	0	0	0	0	0	0	0	0	0	0	0	0	0	0	0	0	0	0	0	0	0	0	0	0	0	0	0
ENSRNA049449125	0	0	0	0	0	0	0	0	0	0	0	0	0	0	0	0	0	0	0	0	0	0	0	0	0	0	0	0	0	0
ENSRNA049449142	0	0	0	0	0	0	0	0	0	0	0	0	0	0	0	0	0	0	0	0	0	0	0	0	0	0	0	0	0	0
ENSRNA049449148	0	0	0	0	0	0	0	0	0	0	0	0	0	0	0	0	0	0	0	0	0	0	0	0	0	0	0	0	0	0
ENSRNA049449156	0	0	0	0	0	0	0	0	0	0	0	0	0	0	0	0	0	0	0	0	0	0	0	0	0	0	0	0	0	0
ENSRNA049449171	0	0	0	0	0	0	0	0	0	0	0	0	0	0	0	0	0	0	0	0	0	0	0	0	0	0	0	0	0	0
ENSRNA049449186	0	0	0	0	0	0	0	0	0	0	0	0	0	0	0	0	0	0	0	0	0	0	0	0	0	0	0	0	0	0
ENSRNA049449193	0	0	0	0	0	0	0	0	0	0	0	0	0	0	0	0	0	0	0	0	0	0	0	0	0	0	0	0	0	0
ENSRNA049449201	0	0	0	0	0	0	0	0	0	0	0	0	0	0	0	0	0	0	0	0	0	0	0	0	0	0	0	0	0	0
ENSRNA049449221	0	0	0	0	0	0	0	0	0	0	0	0	0	0	0	0	0	0	0	0	0	0	0	0	0	0	0	0	0	0
ENSRNA049449252	0	0	0	0	0	0	0	0	0	0	0	0	0	0	0	0	0	0	0	0	0	0	0	0	0	0	0	0	0	0
ENSRNA049449262	0	0	0	0	0	0	0	0	0	0	0	0	0	0	0	0	0	0	0	0	0	0	0	0	0	0	0	0	0	0
ENSRNA049449275	0	0	0	0	0	0	0	0	0	0	0	0	0	0	0	0	0	0	0	0	0	0	0	0	0	0	0	0	0	0
ENSRNA049449280	0	0	0	0	0	0	0	0	0	0	0	0	0	0	0	0	0	0	0	0	0	0	0	0	0	0	0	0	0	0
ENSRNA049449307	0	0	0	0	0	0	0	0	0	0	0	0	0	0	0	0	0	0	0	0	0	0	0	0	0	0	0	0	0	0
ENSRNA049449327	0	0	0	0	0	0	0	0	0	0	0	0	0	0	0	0	0	0	0	0	0	0	0	0	0	0	0	0	0	0
ENSRNA049449347	0	0	0	0	0	0	0	0	0	0	0	0	0	0	0	0	0	0	0	0	0	0	0	0	0	0	0	0	0	0
ENSRNA049449366	0	0	0	0	0	0	0	0	0	0	0	0	0	0	0	0	0	0	0	0	0	0	0	0	0	0	0	0	0	0
ENSRNA049449374	0	0	0	0	0	0	0	0	0	0	0	0	0	0	0	0	0	0	0	0	0	0	0	0	0	0	0	0	0	0
ENSRNA049449428	0	0	0	0	0	0	0	0	0	0	0	0	0	0	0	0	0	0	0	0	0	0	0	0	0	0	0	0	0	0
ENSRNA049449434	0	0	0	0	0	0	0	0	0	0	0	0	0	0	0	0	0	0	0	0	0	0	0	0	0	0	0	0	0	0
ENSRNA049449443	0	0	0	0	0	0	0	0	0	0	0	0	0	0	0	0	0	0	0	0	0	0	0	0	0	0	0	0	0	0
ENSRNA049449459	0	0	0	0	0	0	0	0	0	0	0	0	0	0	0	0	0	0	0	0	0	0	0	0	0	0	0	0	0	0
ENSRNA049449485	0	0	0	0	0	0	0	0	0	0	0	0	0	0	0	0	0	0	0	0	0	0	0	0	0	0	0	0	0	0
ENSRNA049449552	0	0	0	0	0	0	0	0	0	0	0	0	0	0	0	0	0	0	0	0	0	0	0	0	0	0	0	0	0	0
ENSRNA049449576	0	0	0	0	0	0	0	0	0	0	0	0	0	0	0	0	0	0	0	0	0	0	0	0	0	0	0	0	0	0
ENSRNA049449610	0	0	0	0	0	0	0	0	0	0	0	0	0	0	0	0	0	0	0	0	0	0	0	0	0	0	0	0	0	0
ENSRNA049449631	0	0	0	0	0	0	0	0	0	0	0	0	0	0	0	0	0	0	0	0	0	0	0	0	0	0	0	0	0	0
ENSRNA049449652	0	0	0	0	0	0	0	0	0	0	0	0	0	0	0	0	0	0	0	0	0	0	0	0	0	0	0	0	0	0
ENSRNA049449674	0	0	0	0	0	0	0	0	0	0	0	0	0	0	0	0	0	0	0	0	0	0	0	0	0	0	0	0	0	0
ENSRNA049449682	0	0	0	0	0	0	0	0	0	0	0	0	0	0	0	0	0	0	0	0	0	0	0	0	0	0	0	0	0	0
ENSRNA049449689	0	0	0	0	0	0	0	0	0	0	0	0	0	0	0	0	0	0	0	0	0	0	0	0	0	0	0	0	0	0
ENSRNA049449708	0	0	0	0	0	0	0	0	0	0	0	0	0	0	0	0	0	0	0	0	0	0	0	0	0	0	0	0	0	0
ENSRNA049449715	0	0	0	0	0	0	0	0	0	0	0	0	0	0	0	0	0	0	0	0	0	0	0	0	0	0	0	0	0	0
ENSRNA049449723	0	0	0	0	0	0	0	0	0	0	0	0	0	0	0	0	0	0	0	0	0	0	0	0	0	0	0	0	0	0
ENSRNA049449734	0	0	0	0	0	0	0	0	0	0	0	0	0	0	0	0	0	0	0	0	0	0	0	0	0	0	0	0	0	0
ENSRNA049449738	0	0	0	0	0	0	0	0	0	0	0	0	0	0	0	0	0	0	0	0	0	0	0	0	0	0	0	0	0	0
ENSRNA049449767	0	0	0	0	0	0	0	0	0	0	0	0	0	0	0	0	0	0	0	0	0	0	0	0	0	0	0	0	0	0
ENSRNA049449799	0	0	0	0	0	0	0	0	0	0	0	0	0	0	0	0	0	0	0	0	0	0	0	0	0	0	0	0	0	0
ENSRNA049449857	0	0	0	0	0	0	0	0	0	0	0	0	0	0	0	0	0	0	0	0	0	0	0	0	0	0	0	0	0	0
ENSRNA049449932	0	0	0	0	0	0	0	0	0	0	0	0	0	0	0	0	0	0	0	0	0	0	0	0	0	0	0	0	0	0
ENSRNA049449944	0	0	0	0	0	0	0	0	0	0	0	0	0	0	0	0	0	0	0	0	0	0	0	0	0	0	0	0	0	0
ENSRNA049449962	0	0	0	0	0	0	0	0	0	0	0	0	0	0	0	0	0	0	0	0	0	0	0	0	0	0	0	0	0	0
ENSRNA049449974	0	0	0	0	0	0	0	0	0	0	0	0	0	0	0	0	0	0	0	0	0	0	0	0	0	0	0	0	0	0
ENSRNA049449983	0	0	0	0	0	0	0	0	0	0	0	0	0	0	0	0	0	0	0	0	0	0	0	0	0	0	0	0	0	0
ENSRNA049449993	0	0	0	0	0	0	0	0	0	0	0	0	0	0	0	0	0	0	0	0	0	0	0	0	0	0	0	0	0	0
ENSRNA049449999	0	0	0	0	0	0	0	0	0	0	0	0	0	0	0	0	0	0	0	0	0	0	0	0	0	0	0	0	0	0
ENSRNA049450008	0	0	0	0	0	0	0	0	0	0	0	0	0	0	0	0	0	0	0	0	0	0	0	0	0	0	0	0	0	0
ENSRNA049450016	0	0	0	0	0	0	0	0	0	0	0	0	0	0	0	0	0	0	0	0	0	0	0	0	0	0	0	0	0	0
ENSRNA049450031	0	0	0	0	0	0	0	0	0	0	0	0	0	0	0	0	0	0	0	0	0	0	0	0	0	0	0	0	0	0
ENSRNA049450072	0	0	0	0	0	0	0	0	0	0	0	0	0	0	0	0	0	0	0	0	0	0	0	0	0	0	0	0	0	0
ENSRNA049450111	0	0	0	0	0	0	0	0	0	0	0	0	0	0	0	0	0	0	0	0	0	0	0	0	0	0	0	0	0	0
ENSRNA049450167	0	0	0	0	0	0	0	0	0	0	0	0	0	0	0	0	0	0	0	0	0	0	0	0	0	0	0	0	0	0
ENSRNA049450181	0	0	0	0	0	0	0	0	0	0	0	0	0	0	0	0	0	0	0	0	0	0	0	0	0	0	0	0	0	0
ENSRNA049450283	0	0	0	0	0	0	0	0	0	0	0	0	0	0	0	0	0	0	0	0	0	0	0	0	0	0	0	0	0	0
ENSRNA049450307	0	0	0	0	0	0	0	0	0	0	0	0	0	0	0	0	0	0	0	0	0	0	0	0	0	0	0	0	0	0
ENSRNA049450384	0	0	0	0	0	0	0	0	0	0	0	0	0	0	0	0	0	0	0	0	0	0	0	0	0	0	0	0	0	0
ENSRNA049450390	0	0	0	0	0	0	0	0	0	0	0	0	0	0	0	0	0	0	0	0	0	0	0	0	0	0	0	0	0	0
ENSRNA049450397	0	0	0	0	0	0	0	0	0	0	0	0	0	0	0	0	0	0	0	0	0	0	0	0	0	0	0	0	0	0
ENSRNA049450431	0	0	0	0	0	0	0	0	0	0	0	0	0	0	0	0	0	0	0	0	0	0	0	0	0	0	0	0	0	0
ENSRNA049450472	0	0	0	0	0	0	0	0	0	0	0	0	0	0	0	0	0	0	0	0	0	0	0	0	0	0	0	0	0	0
ENSRNA049450492	0	0	0	0	0	0	0	0	0	0	0	0	0	0	0	0	0	0	0	0	0	0	0	0	0	0	0	0	0	0
ENSRNA049450511	0	0	0	0	0	0	0	0	0	0	0	0	0	0	0	0	0	0	0	0	0	0	0	0	0	0	0	0	0	0
ENSRNA049450532	0	0	0	0	0	0	0	0	0	0	0	0	0	0	0	0	0	0	0	0	0	0	0	0	0	0	0	0	0	0
ENSRNA049450586	0	0	0	0	0	0	0	0	0	0	0	0	0	0	0	0	0	0	0	0	0	0	0	0	0	0	0	0	0	0
ENSRNA049450597	0	0	0	0	0	0	0	0	0	0	0	0	0	0	0	0	0	0	0	0	0	0	0	0	0	0	0	0	0	0
ENSRNA049450621	0	0	0	0	0	0	0	0	0	0	0	0	0	0	0	0	0	0	0	0	0	0	0	0	0	0	0	0	0	0
ENSRNA049450697	0	0	0	0	0	0	0	0	0	0	0	0	0	0	0	0	0	0	0	0	0	0	0	0	0	0	0	0	0	0
ENSRNA049450745	0	0	0	0	0	0	0	0	0	0	0	0	0	0	0	0	0	0	0	0	0	0	0	0	0	0	0	0	0	0
ENSRNA049450759	0	0	0	0	0	0	0	0	0	0	0	0	0	0	0	0	0	0	0	0	0	0	0	0	0	0	0	0	0	0
ENSRNA049450782	0	0	0	0	0	0	0	0	0	0	0	0	0	0	0	0	0	0	0	0	0	0	0	0	0	0	0	0	0	0
ENSRNA049450785	0	0	0	0	0	0	0	0	0	0	0	0	0	0	0	0	0	0	0	0	0	0	0	0	0	0	0	0	0	0
ENSRNA049450801	0	0	0	0	0	0	0	0	0	0	0	0	0	0	0	0	0	0	0	0	0	0	0	0	0	0	0	0	0	0
ENSRNA049450817	0	0	0	0	0	0	0	0	0	0	0	0	0	0	0	0	0	0	0	0	0	0	0	0	0	0	0	0	0	0
ENSRNA049450842	0	0	0	0	0	0	0	0	0	0	0	0	0	0	0	0	0	0	0	0	0	0	0	0	0	0	0	0	0	0
ENSRNA049450899	0	0	0	0	0	0	0	0	0	0	0	0	0	0	0	0	0	0	0	0	0	0	0	0	0	0	0	0	0	0
ENSRNA049450914	0	0	0	0	0	0	0	0	0	0	0	0	0	0	0	0	0	0	0	0	0	0	0	0	0	0	0	0	0	0
ENSRNA049450950	0	0	0	0	0	0	0	0	0	0	0	0	0	0	0	0	0	0	0	0	0	0	0	0	0	0	0	0	0	0
ENSRNA049450969	0	0	0	0	0	0	0	0	0	0	0	0	0	0	0	0	0	0	0	0	0	0	0	0	0	0	0	0	0	0
ENSRNA049450987	0	0	0	0	0	0	0	0	0	0	0	0	0	0	0	0	0	0	0	0	0	0	0	0	0	0	0	0	0	0
ENSRNA049451031	0	0	0	0	0	0	0	0	0	0	0	0	0	0	0	0	0	0	0	0	0	0	0	0	0	0	0	0	0	0
ENSRNA049451091	0	0	0	0	0	0	0	0	0	0	0	0	0	0	0	0	0	0	0	0	0	0	0	0	0	0	0	0	0	0
ENSRNA049451137	0	0	0	0	0	0	0	0	0	0	0	0	0	0	0	0	0	0	0	0	0	0	0	0	0	0	0	0	0	0
ENSRNA049451230	0	0	0	0	0	0	0	0	0	0	0	0	0	0	0	0	0	0	0	0	0	0	0	0	0	0	0	0	0	0
ENSRNA049451266	0	0	0	0	0	0	0	0	0	0	0	0	0	0	0	0	0	0	0	0	0	0	0	0	0	0	0	0	0	0
ENSRNA049451307	0	0	0	0	0	0	0	0	0	0	0	0	0	0	0	0	0	0	0	0	0	0	0	0	0	0	0	0	0	0
ENSRNA049451328	0	0	0	0	0	0	0	0	0	0	0	0	0	0	0	0	0	0	0	0	0	0	0	0	0	0	0	0	0	0
ENSRNA049451338	0	0	0	0	0	0	0	0	0	0	0	0	0	0	0	0	0	0	0	0	0	0	0	0	0	0	0	0	0	0
ENSRNA049451362	0	0	0	0	0	0	0	0	0	0	0	0	0	0	0	0	0	0	0	0	0	0	0	0	0	0	0	0	0	0
ENSRNA049451374	0	0	0	0	0	0	0	0	0	0	0	0	0	0	0	0	0	0	0	0	0	0	0	0	0	0	0	0	0	0
ENSRNA049451382	0	0	0	0	0	0	0	0	0	0	0	0	0	0	0	0	0	0	0	0	0	0	0	0	0	0	0	0	0	0
ENSRNA049451399	0	0	0	0	0	0	0	0	0	0	0	0	0	0	0	0	0	0	0	0	0	0	0	0	0	0	0	0	0	0
ENSRNA049451411	0	0	0	0	0	0	0	0	0	0	0	0	0	0	0	0	0	0	0	0	0	0	0	0	0	0	0	0	0	0
ENSRNA049451533	0	0	0	0	0	0	0	0	0	0	0	0	0	0	0	0	0	0	0	0	0	0	0	0	0	0	0	0	0	0
ENSRNA049451559	0	0	0	0	0	0	0	0	0	0	0	0	0	0	0	0	0	0	0	0	0	0	0	0	0	0	0	0	0	0
ENSRNA049451572	0	0	0	0	0	0	0	0	0	0	0	0	0	0	0	0	0	0	0	0	0	0	0	0	0	0	0	0	0	0
ENSRNA049451576	0	0	0	0	0	0	0	0	0	0	0	0	0	0	0	0	0	0	0	0	0	0	0	0	0	0	0	0	0	0
ENSRNA049451616	0	0	0	0	0	0	0	0	0	0	0	0	0	0	0	0	0	0	0	0	0	0	0	0	0	0	0	0	0	0
ENSRNA049451664	0	0	0	0	0	0	0	0	0	0	0	0	0	0	0	0	0	0	0	0	0	0	0	0	0	0	0	0	0	0
ENSRNA049451736	0	0	0	0	0	0	0	0	0	0	0	0	0	0	0	0	0	0	0	0	0	0	0	0	0	0	0	0	0	0
ENSRNA049451776	0	0	0	0	0	0	0	0	0	0	0	0	0	0	0	0	0	0	0	0	0	0	0	0	0	0	0	0	0	0
ENSRNA049451822	0	0	0	0	0	0	0	0	0	0	0	0	0	0	0	0	0	0	0	0	0	0	0	0	0	0	0	0	0	0
ENSRNA049451852	0	0	0	0	0	0	0	0	0	0	0	0	0	0	0	0	0	0	0	0	0	0	0	0	0	0	0	0	0	0
ENSRNA049451859	0	0	0	0	0	0	0	0	0	0	0	0	0	0	0	0	0	0	0	0	0	0	0	0	0	0	0	0	0	0
ENSRNA049451885	0	0	0	0	0	0	0	0	0	0	0	0	0	0	0	0	0	0	0	0	0	0	0	0	0	0	0	0	0	0
ENSRNA049452030	0	0	0	0	0	0	0	0	0	0	0	0	0	0	0	0	0	0	0	0	0	0	0	0	0	0	0	0	0	0
ENSRNA049452066	0	0	0	0	0	0	0	0	0	0	0	0	0	0	0	0	0	0	0	0	0	0	0	0	0	0	0	0	0	0
ENSRNA049452118	0	0	0	0	0	0	0	0	0	0	0	0	0	0	0	0	0	0	0	0	0	0	0	0	0	0	0	0	0	0
ENSRNA049453565	0	0	0	0	0	0	0	0	0	0	0	0	0	0	0	0	0	0	0	0	0	0	0	0	0	0	0	0	0	0
ENSRNA049453582	0	0	0	0	0	0	0	0	0	0	0	0	0	0	0	0	0	0	0	0	0	0	0	0	0	0	0	0	0	0
ENSRNA049453693	0	0	0	0	0.0515088	0	0	0	0.260358	0	0	0	0	0	0.115413	0	0	0	0	0	0	0.0520135	0	0	0	0	0	0	0	0.0885081
ENSRNA049453717	0	0	0	0	0	0.0590832	0	0	0	0	0	0	0	0	0	0	0	0	0.0715019	0	0.0446077	0	0	0	0.1103	0	0	0.0533995	0.159593	0
ENSRNA049453784	0	0	0	0	0	0	0	0	0	0	0	0	0	0	0	0	0	0	0	0	0	0	0	0	0	0	0	0	0	0
ENSRNA049453826	0	0	0	0	0	0	0	0	0	0	0	0	0	0	0	0	0	0	0	0	0	0	0	0	0	0	0	0	0	0
ENSRNA049453841	0.280619	0.593367	0.141023	0.592861	2.11186	0.708998	0.504392	1.17989	2.21304	1.52851	0.652047	0.383606	0.814729	0.385931	0.403946	0.587401	0.447338	0.865452	0.715019	0.610969	0.178431	0.156041	0.148502	0.352312	0.275751	0.19136	0.0607026	0.213598	0.0531978	0.0885081
ENSRNA049453982	0	0	0	0	0	0	0	0	0	0	0	0	0	0	0	0	0	0	0	0	0	0	0	0	0	0	0	0	0	0
ENSRNA049454111	0	0	0	0	0	0	0	0	0	0	0	0	0	0	0	0	0	0	0	0	0	0	0	0	0	0	0	0	0	0
ENSRNA049454125	0.374159	0.17801	0.282045	0.215586	0.154526	0.354499	0	0.168556	1.04143	0.421657	0.912866	0.548008	0.188014	0.0643219	0.346239	0.23496	0.0497042	0	0.572015	0.271542	0.892155	0.416108	0.247503	0.616546	0.1103	0.38272	0.424918	0.0533995	0.212791	0.354033
ENSRNA049454203	0	0	0	0	0	0	0	0	0	0	0	0	0	0	0	0	0	0	0	0	0	0	0	0	0	0	0	0	0	0
ENSRNA049454254	0	0	0	0	0	0	0	0	0	0	0	0	0	0	0	0	0	0	0	0	0	0	0	0	0	0	0	0	0	0
ENSRNA049454268	0	0	0	0	0	0	0	0	0	0	0	0	0	0	0	0	0	0	0	0	0	0	0	0	0	0	0	0	0	0
ENSRNA049454282	0	0	0	0	0	0	0	0	0	0	0	0	0	0	0	0	0	0	0	0	0	0	0	0	0	0	0	0	0	0
ENSRNA049454293	0	0.0593367	0	0	0	0	0	0	0	0	0	0	0	0	0	0	0	0	0	0	0	0	0	0.044039	0	0	0	0	0	0
ENSRNA049454366	0	0	0	0	0	0	0	0	0	0	0	0	0	0	0	0	0	0	0	0	0	0	0	0	0	0	0	0	0	0
ENSRNA049454404	0	0	0	0	0	0	0	0	0	0	0	0	0	0	0	0	0	0	0	0	0	0	0	0	0	0	0	0	0	0
ENSRNA049454571	0	0.0593367	0.0940151	0.269482	0	0.0590832	0	0	0.260358	0.263536	0	0	0	0	0	0.293701	0.0497042	0.19972	0.0715019	0.135771	0.0892155	0	0	0.044039	0.1103	0	0	0.106799	0	0.0885081
ENSRNA049454705	0	0	0	0	0	0	0	0	0	0	0	0	0	0	0	0	0	0	0	0	0	0	0	0	0	0	0	0	0	0
ENSRNA049454750	0.0935397	0.118673	0	0	0.103018	0	0	0	0	0	0	0	0	0.0643219	0	0	0.0497042	0	0	0	0.133823	0	0	0	0	0.0478399	0	0	0	0
ENSRNA049454767	0	0	0	0.0538964	0	0	0	0	0	0	0	0	0	0	0	0	0.0497042	0.0665732	0	0	0	0	0	0	0	0	0	0	0	0
ENSRNA049454868	0	0	0	0	0	0	0	0	0	0	0	0	0	0	0	0	0	0	0	0	0	0	0	0	0	0	0	0	0	0
ENSRNA049454877	0	0	0	0	0	0	0	0	0	0	0	0	0	0	0	0	0	0	0	0	0	0	0	0	0	0	0	0	0	0
ENSRNA049454895	0	0	0	0.0538964	0	0	0	0.11237	0	0	0	0.109602	0	0.0643219	0	0	0	0.0665732	0	0	0	0	0	0.044039	0	0	0	0.0533995	0	0
ENSRNA049454938	0	0	0	0	0	0	0	0	0	0	0	0	0	0	0	0	0	0	0	0	0	0	0	0	0	0	0	0	0	0
ENSRNA049454997	0	0	0	0	0	0	0	0.0561852	0.260358	0	0	0.274004	0	0.321609	0.0577065	0.0587401	0	0.0665732	0.0715019	0	0	0	0.0990013	0.044039	0	0.0478399	0.303513	0.0533995	0.159593	0.0885081
ENSRNA049455185	0.280619	0.118673	0.0470076	0.0538964	0.103018	0	0.378294	0.505667	0.390537	0.316243	0.912866	0.109602	0.501372	0.321609	0.17312	0.0587401	0.248521	0.332866	0.214506	0.0678854	0.0446077	0.0520135	0	0.044039	0.0551501	0.14352	0.182108	0	0.0531978	0.0442541
ENSRNA049455202	0	0	0	0	0	0.17725	0	0	0	0	0	0	0.0626715	0	0	0	0.0994085	0	0.0715019	0	0	0.0520135	0.0495007	0	0	0	0	0	0.0531978	0
ENSRNA049455219	0	0	0	0	0	0	0	0	0	0	0	0	0	0	0	0	0	0	0	0	0	0	0	0	0	0	0	0	0	0
ENSRNA049455242	0	0	0	0	0	0	0	0	0	0	0	0	0	0	0	0	0	0	0	0	0	0	0	0	0	0	0	0	0	0
ENSRNA049455261	0	0	0	0	0	0	0	0	0	0	0	0	0	0	0	0	0	0	0	0	0	0	0	0	0	0	0	0	0	0
ENSRNA049455282	0	0	0	0	0	0	0	0	0	0	0	0	0	0	0	0	0	0	0	0	0	0	0	0	0	0	0	0	0	0
ENSRNA049455301	0	0	0	0	0	0	0	0	0	0	0	0	0	0	0	0	0	0	0	0	0	0	0	0	0	0	0	0	0	0
ENSRNA049455313	0	0	0	0	0	0	0	0	0	0	0	0	0	0	0	0	0	0	0	0	0.0446077	0	0	0	0	0.0478399	0	0.0533995	0	0
ENSRNA049455334	0	0	0	0	0	0	0	0	0	0	0	0	0	0	0	0	0	0	0	0	0	0	0	0	0	0	0	0	0	0
ENSRNA049455358	0	0	0	0	0	0	0	0	0	0	0	0	0	0	0	0	0	0	0	0	0	0	0	0	0	0	0	0	0	0
ENSRNA049455425	0	0	0	0	0	0	0	0	0	0	0	0	0	0	0	0.0587401	0.0497042	0	0	0	0	0	0	0	0	0	0	0	0	0
ENSRNA049455527	0	0	0	0	0	0	0	0	0	0	0	0	0	0	0	0	0	0	0	0	0	0	0	0	0	0	0	0	0	0
ENSRNA049455608	0.841857	2.19546	0.940151	2.80261	0.618105	1.89066	0.882686	0.674222	0.260358	0.579778	0	0.328805	0.940072	0.192966	0.403946	0.587401	0.248521	0.865452	3.50359	4.14101	0.847547	0.676176	0.148502	1.18905	0.386051	1.72224	0.485621	0.961191	0.585176	0.22127
ENSRNA049455651	0	0	0	0	0	0	0	0	0	0	0	0	0	0	0	0	0	0	0	0	0	0	0	0	0	0	0	0	0	0
ENSRNA049455662	0	0	0	0	0	0	0	0	0	0	0	0	0	0	0	0	0	0	0	0	0	0	0	0	0	0	0	0	0	0
ENSRNA049455853	0	0	0	0.0538964	0	0	0	0.0561852	0	0	0	0	0.125343	0	0	0.0587401	0	0	0.0715019	0.135771	0	0	0	0.088078	0	0.0956799	0	0	0	0
ENSRNA049455955	0	0	0.0940151	0.0538964	0	0	0	0	0	0	0	0	0	0	0	0	0	0	0	0	0	0.0520135	0	0	0	0.0478399	0	0	0	0.0442541
ENSRNA049456187	0	0	0	0	0	0	0	0	0	0	0	0	0	0	0	0	0	0	0	0	0	0	0	0	0	0	0	0	0	0
ENSRNA049456278	0	0	0	0	0	0	0	0	0	0	0	0	0	0	0	0	0	0	0	0	0	0	0	0	0	0	0	0	0	0
ENSRNA049456300	0	0	0.0940151	0	0.154526	0	0	0	0	0	0	0.109602	0	0	0	0	0	0	0.214506	0.0678854	0.0446077	0	0	0.044039	0	0	0	0	0	0.132762
ENSRNA049456320	0	0	0	0	0.0515088	0	0	0	0	0	0	0	0	0.0643219	0	0	0	0	0	0	0	0	0	0.044039	0	0.0478399	0	0	0	0
ENSRNA049456343	0.0935397	0.118673	0	0.215586	0.360561	0.236333	0	0.11237	0	0.263536	0	0.383606	0.376029	0.128644	0.230826	0.23496	0.298225	0	0.500513	0.203656	0	0.0520135	0	0	0.16545	0.0478399	0.121405	0.640794	0.159593	0.22127
ENSRNA049456385	0	0.0593367	0.0470076	0	0	0	0	0.0561852	0	0	0	0.164403	0	0	0	0	0	0	0	0	0	0	0	0.044039	0.0551501	0	0.0607026	0.0533995	0	0
ENSRNA049456396	0	0	0	0	0	0	0	0	0	0	0	0	0	0	0	0	0	0	0	0	0	0	0	0	0	0	0	0	0	0
ENSRNA049456416	0	0	0	0	0	0	0	0	0	0	0	0	0	0	0	0	0	0	0	0	0	0.0520135	0	0	0	0.0478399	0	0	0	0
ENSRNA049456552	0.374159	0.53403	0.0470076	0.592861	0.103018	0.649915	1.89147	1.23607	3.64501	0.632485	0.391228	0.986415	0.4387	0.257287	0.230826	0.352441	0.795268	0.798879	2.64557	1.76502	0.223039	0.312081	0.247503	0.572507	0.386051	0.669759	0.485621	0.533995	0.319187	0.265524
ENSRNA049456636	0	0	0	0	0	0	0	0	0	0	0	0	0	0	0	0	0	0	0	0	0	0	0	0	0	0	0	0	0	0
ENSRNA049456661	0	0	0	0	0	0	0	0	0.260358	0	0	0	0	0	0	0	0	0	0	0	0	0	0	0.044039	0	0.0478399	0	0	0.0531978	0
ENSRNA049456692	0.467699	0.296683	0	0.107793	0.257544	0	0	0.0561852	0	0.316243	0	0	0	0.0643219	0	0	0	0	0	0.0678854	0	0	0	0	0.16545	0.0478399	0	0	0	0.0885081
ENSRNA049456702	0	0	0.0940151	0	0	0	0	0.11237	0	0.105414	0	0	0	0	0	0	0.198817	0.0665732	0	0.0678854	0	0	0	0	0	0	0.182108	0	0.0531978	0.0442541
ENSRNA049456719	0.0935397	0.17801	0	0.107793	0	0.0590832	0.126098	0	0.390537	0.0527071	0	0.274004	0.250686	0.0643219	0.0577065	0.11748	0.198817	0.399439	0	0.0678854	0.0446077	0.0520135	0.148502	0.044039	0.0551501	0.0956799	0	0.160198	0.106396	0.0885081
ENSRNA049456746	0.0935397	0	0	0.215586	0	0	0	0.393296	0.260358	0.263536	0	0	0	0	0	0.0587401	0	0	0	0	0.133823	0.0520135	0.0495007	0	0.0551501	0.0478399	0.0607026	0.0533995	0	0
ENSRNA049456769	0.0935397	0.0593367	0.0470076	0	0.0515088	0	0.378294	0.337111	0.390537	0.474364	0.391228	0.383606	0.313357	0.192966	0.115413	0.0587401	0.149113	0.665732	0.0715019	0.203656	0.0892155	0.0520135	0.0495007	0.088078	0.1103	0.14352	0.424918	0.213598	0.212791	0.885081
ENSRNA049456789	0	0.0593367	0.18803	0	0	0.0590832	0	0	0	0.0527071	0	0	0	0	0	0.0587401	0	0	0.0715019	0.203656	0.0892155	0.0520135	0	0	0.1103	0.0478399	0.0607026	0.106799	0.0531978	0
ENSRNA049456826	0	0	0	0	0	0	0	0	0	0	0	0	0	0	0	0	0	0	0	0	0	0	0	0	0	0	0	0	0	0
ENSRNA049457014	0	0	0	0	0	0	0	0	0	0	0	0	0	0	0	0	0	0	0	0	0	0	0	0.088078	0	0	0	0.106799	0	0
ENSRNA049457064	0	0	0	0	0	0	0	0	0	0	0	0	0	0	0	0	0	0	0	0	0	0	0	0	0	0	0	0	0	0
ENSRNA049457072	0	0	0	0	0	0	0	0	0	0	0	0	0	0	0	0	0	0	0	0	0	0	0	0	0	0	0	0	0	0
ENSRNA049457187	0	0	0	0	0	0	0	0	0	0	0	0	0	0	0	0	0	0	0	0	0	0	0	0	0	0	0	0	0	0
ENSRNA049457201	0.187079	1.36474	0.376061	1.4552	0.360561	0.472666	0.882686	1.1237	0.650895	0.316243	0	1.47962	0.501372	0.771862	0.288533	0.469921	0.695859	0.798879	2.35956	1.35771	0.312254	0.260068	0.297004	1.10098	0.0551501	0.38272	0.303513	1.06799	0.638374	0.22127
ENSRNA049457226	0	0	0	0	0	0	0	0	0	0	0	0	0	0	0	0	0	0	0	0	0	0	0	0	0	0	0	0	0	0
ENSRNA049457253	0	0	0	0	0	0	0	0	0	0	0	0	0	0	0	0	0	0	0	0	0	0	0	0	0	0	0	0	0	0
ENSRNA049457279	0	0	0	0	0	0	0	0	0	0	0	0	0	0	0	0	0	0	0	0	0	0	0	0	0	0	0	0	0	0
ENSRNA049457302	0	0	0	0	0.206035	0	0	0	0.130179	0	0	0	0	0	0	0	0	0	0	0	0	0	0	0	0	0	0	0	0	0
ENSRNA049457319	0	0	0	0	0	0	0	0	0	0	0	0	0	0	0	0	0	0	0	0	0	0	0	0	0	0	0	0	0	0
ENSRNA049457334	0	0	0	0	0	0	0	0	0	0	0	0	0	0	0	0	0	0	0	0	0	0	0	0	0	0	0	0	0	0
ENSRNA049457359	0	0	0	0	0	0	0	0	0	0	0	0	0	0	0	0	0	0	0	0	0	0	0	0	0	0	0	0	0	0
ENSRNA049457405	0	0	0	0	0	0	0	0	0	0	0	0	0	0	0	0	0	0	0	0	0	0	0	0	0	0	0	0	0	0
ENSRNA049457438	0	0	0	0	0	0	0	0	0	0	0	0	0	0	0	0	0	0	0	0	0	0	0	0	0	0	0	0	0	0
ENSRNA049457460	0	0	0	0	0	0	0	0	0	0	0	0	0	0	0	0	0	0	0	0	0	0.0520135	0	0	0	0	0	0	0	0
ENSRNA049457503	0	0.17801	0.0940151	0.107793	0.103018	0	0	0	0	0	0	0	0.125343	0	0.115413	0.17622	0	0.0665732	0	0.203656	0.0892155	0	0	0.044039	0	0	0.0607026	0.0533995	0	0.0442541
ENSRNA049457531	0.0935397	0	0	0	0	0	0.126098	0.224741	0	0	0	0	0.188014	0	0	0	0	0	0.143004	0	0.0892155	0.0520135	0.0495007	0	0.0551501	0.0478399	0	0	0	0
ENSRNA049457554	0	0.17801	0	0.269482	0.0515088	0.0590832	0.63049	0.11237	0.130179	0.105414	0.13041	0.109602	0.250686	0.0643219	0	0.0587401	0	0.599159	0.429011	0.74674	0.0446077	0	0	0.088078	0	0.0956799	0.0607026	0.106799	0.0531978	0
ENSRNA049457570	0	0.118673	0	0.161689	0	0.17725	0	0	0	0.158121	0.260819	0	0.0626715	0.0643219	0.0577065	0	0	0	0	0.0678854	0	0	0	0	0	0	0.0607026	0	0	0.0442541
ENSRNA049457592	0.280619	0.949387	0.611098	1.18572	0.154526	0.768081	0.504392	0.280926	0.650895	0.316243	0.521638	0.164403	0.814729	0.578897	0.17312	0.411181	0.198817	0.19972	0.858022	2.17233	0.713724	0.832217	0.148502	0.484429	0.1103	0.526239	0	0.213598	0.159593	0.0442541
ENSRNA049457643	0	0	0	0	0	0	0	0	0	0	0	0	0	0	0	0	0	0	0	0	0	0	0	0	0	0	0	0	0	0
ENSRNA049457729	0	0.0593367	0	0	0	0	0	0.11237	0	0	0	0	0	0	0	0	0	0	0	0	0	0	0.0495007	0	0	0	0	0.0533995	0	0
ENSRNA049457749	0	0	0.0470076	0.0538964	0	0	0	0	0	0	0	0.219203	0	0	0.0577065	0	0	0	0.214506	0	0	0	0.0495007	0	0.0551501	0.0478399	0	0	0	0
ENSRNA049457777	0	0	0	0	0	0	0	0	0	0	0	0	0	0	0	0	0	0	0.143004	0	0	0	0	0	0.0551501	0.0478399	0	0	0.106396	0.0885081
ENSRNA049457806	0	0	0	0	0	0	0	0	0	0	0	0	0	0	0	0	0	0	0	0	0	0	0	0	0	0	0	0	0	0
ENSRNA049457944	0	0	0	0	0	0	0	0	0	0	0	0	0	0	0	0	0	0	0	0	0	0	0	0	0	0	0	0	0	0
ENSRNA049458208	0.467699	0	0	0.377275	0.154526	0	0	0.280926	0	0.0527071	0	0.328805	0.0626715	0	0.115413	0.0587401	0.248521	0.0665732	0.429011	0.135771	0.223039	0.208054	0.0495007	0.088078	0.1103	0.14352	0.0607026	0.106799	0.212791	0.177016
ENSRNA049458293	0	0	0	0	0	0	0	0	0	0	0	0	0	0	0	0	0	0	0	0	0	0	0	0	0	0	0	0	0	0
ENSRNA049458322	0	0	0	0	0	0	0	0	0	0	0	0	0	0	0	0	0	0	0	0	0	0	0	0	0	0	0	0	0	0
ENSRNA049458369	0	0	0	0	0	0	0	0	0	0	0	0	0	0	0	0	0	0	0	0	0	0	0	0	0	0	0	0	0	0
ENSRNA049458390	0	0	0	0	0	0	0	0	0	0	0	0	0	0	0	0	0	0	0	0	0	0	0	0	0	0	0	0	0	0
ENSRNA049458426	0.187079	0	0.18803	0.161689	0.206035	0.118166	0.378294	0.11237	0	0.0527071	0.260819	0.164403	0	0	0.288533	0	0.149113	0	0.286007	0.203656	0.178431	0	0.148502	0.220195	0	0.19136	0.182108	0.0533995	0.159593	0.132762
ENSRNA049458448	1.02894	0.949387	1.12818	1.83248	0.875649	2.48149	1.13488	1.85411	1.04143	1.58121	1.95614	1.58922	1.25343	1.22212	2.25055	0.881102	1.04379	0.532586	2.28806	1.15405	2.09656	1.40437	1.23752	1.62944	0.937552	0.956799	1.57827	0.907791	2.3939	1.81442
ENSRNA049458467	0.935397	0.474693	0.564091	0.377275	0.103018	1.47708	0.252196	0.955148	0.130179	1.42309	0.912866	0.822012	0.125343	0	0.692478	0.293701	1.09349	0.19972	2.00205	0.475198	0.356862	1.19631	0.445506	0.836741	0.882402	0.669759	1.15335	0.640794	0.904363	1.10635
ENSRNA049458495	0	0.118673	0.0470076	0.215586	0.103018	0.0590832	0	0.11237	0.390537	0	0	0.219203	0.0626715	0	0.0577065	0	0.0497042	0	0.143004	0.135771	0.178431	0.260068	0.0990013	0.088078	0	0.0478399	0	0	0.0531978	0.531049
ENSRNA049458540	0	0	0	0	0	0	0	0	0	0	0	0	0	0	0	0	0	0	0	0	0	0	0	0	0	0	0	0	0	0
ENSRNA049458582	0.374159	0.71204	1.12818	0.916239	0.978667	1.18166	0.126098	0.618037	0.390537	1.95016	1.69532	1.04122	1.06542	0.578897	1.21184	0.646141	1.09349	0.266293	0.929524	0.543084	0.624508	0.780203	0.841511	0.616546	0.772102	0.33488	0.546323	0.320397	0.212791	0.619557
ENSRNA049458611	0	0	0	0	0	0	0	0	0	0	0	0	0	0	0	0	0	0	0	0	0	0	0	0	0	0	0	0	0	0
ENSRNA049458634	0.841857	1.06806	0.423068	1.40131	0.41207	1.71341	0.378294	0.11237	0.650895	0.948728	0	0.164403	0.940072	0.514575	0.750185	0.17622	0.397634	0	1.64454	0.678855	1.20441	1.19631	0.693009	0.44039	0.716952	0.2392	0.728431	0.266997	0.106396	0.486795
ENSRNA049458655	0	0	0	0	0	0	0	0	0	0	0	0	0	0	0	0	0	0	0	0	0	0	0	0	0	0	0	0	0	0
ENSRNA049458671	0	0	0	0	0	0	0	0	0	0	0	0	0	0	0	0	0	0	0	0	0	0	0	0	0	0	0	0	0	0
ENSRNA049458691	0	0	0	0	0	0	0	0	0	0	0	0	0	0	0	0	0	0	0	0	0	0	0	0	0	0	0	0	0	0
ENSRNA049458706	0.561238	0.53403	0.611098	0.269482	0.103018	0.768081	0.63049	0.393296	0	0.843314	0	0.109602	0.188014	0.0643219	0.403946	0.23496	0.34793	0	0.929524	0.203656	0.267646	0.572149	0.346505	0.264234	0.220601	0.2392	0.0607026	0.213598	0.372385	0.309779
ENSRNA049458722	0.841857	0.771377	0.658106	0.377275	1.13319	1.71341	1.89147	0.449481	0.781073	1.89746	0.782457	0.822012	1.37877	0.578897	1.26954	0.469921	0.497042	0.19972	1.14403	1.01828	0.802939	0.780203	0.544507	0.836741	1.04785	0.526239	0.607026	0.747593	0.319187	0.973589
ENSRNA049458742	0	0	0	0	0	0	0	0	0	0	0	0	0	0	0	0	0	0	0	0	0	0	0	0	0	0	0	0	0	0
ENSRNA049458758	0.935397	0.830714	0.423068	1.67079	1.85432	2.24516	0.126098	0.842778	1.17161	0.579778	0.391228	2.30164	1.12809	0.643219	0.577065	1.05732	1.09349	0.466013	1.07253	1.01828	1.47205	0.936244	1.43552	1.62944	0.992702	1.05248	1.03194	1.12139	1.22355	0.973589
ENSRNA049458782	1.02894	1.06806	1.2692	1.29351	2.21488	3.36774	0	0.337111	0.911252	0.527071	1.56491	0.548008	0.8774	0.514575	0.577065	0.411181	0.795268	0.399439	1.71605	0.74674	1.65049	0.780203	0.544507	0.836741	0.606651	1.10032	0.607026	1.12139	0.531978	0.575303
ENSRNA049458795	1.30956	0.89005	0.282045	1.18572	1.28772	1.47708	0	0.786593	0.130179	0.579778	0.652047	0.767212	0.376029	0.192966	0.750185	0.469921	0.695859	0.798879	1.21553	0.882511	0.713724	0.988257	0.594008	0.484429	0.551501	0.478399	1.03194	0.160198	0.478781	0.354033
ENSRNA049458812	0.280619	0.296683	0.799129	1.02403	1.80281	2.06791	0.252196	1.17989	2.73376	1.05414	0.782457	1.26042	0.689386	0.836184	1.03872	0.822362	0.298225	0.998598	0.929524	1.35771	1.38284	1.24832	0.594008	0.88078	0.661802	0.861119	0.485621	0.587394	0.904363	0.486795
ENSRNA049458826	0.654778	1.48342	2.06833	1.18572	1.95733	3.07233	0.252196	1.57319	3.12429	1.05414	2.7386	2.19203	0.940072	0.900506	1.61578	1.40976	0.447338	1.53118	1.28703	1.69714	2.05196	1.04027	1.13851	1.54137	1.37875	1.33952	1.76038	1.01459	1.06396	1.32762
ENSRNA049458846	0.654778	1.36474	0.893144	0.862343	1.7513	1.0635	0	1.46081	1.43197	0.579778	1.4345	0.876813	0.752057	0.900506	1.09642	0.763622	0.745564	0.665732	0.858022	1.22194	0.490685	0.416108	0.841511	0.968858	0.992702	0.717599	0.546323	0.160198	0.904363	0.752319
ENSRNA049458857	0	0	0	0	0	0	0	0	0	0	0	0.0548008	0	0	0	0.0587401	0.0994085	0	0	0.0678854	0.0446077	0	0	0	0	0	0	0.0533995	0	0
ENSRNA049458874	2.05787	1.1274	0.517083	1.94027	1.59677	2.12699	0.378294	1.62937	1.43197	0.948728	1.3041	0.822012	1.37877	1.41508	1.55808	1.11606	1.24261	1.79748	2.93158	1.69714	1.96274	1.30034	1.53452	1.32117	1.48905	1.10032	1.27475	0.854392	1.75553	1.32762
ENSRNA049458957	6.17362	2.78882	3.80761	1.563	1.90583	1.00441	2.01757	3.82059	2.73376	1.79204	1.17369	4.65807	3.38426	1.67237	4.21258	4.69921	3.77752	0.399439	7.5792	1.42559	3.61323	3.38088	2.22753	3.17081	5.23926	3.20528	6.85939	5.39335	3.98984	5.57601
ENSRNA049458986	4.39637	1.42408	2.63242	1.34741	1.80281	1.18166	1.13488	0.393296	1.82251	1.21226	0.912866	1.58922	2.44419	0.771862	3.23157	2.11464	1.29231	1.53118	3.07458	1.35771	2.27499	1.56041	1.53452	2.11387	1.3236	1.10032	1.15335	1.44179	1.27675	1.41613
ENSRNA049459026	0	0	0.0470076	0.0538964	0.154526	0.0590832	0	0	0	0.105414	0	0	0	0	0	0.11748	0	0	0	0	0	0	0.0990013	0	0	0.0956799	0	0.160198	0	0.0885081
ENSRNA049459041	0	0	0	0	0	0	0	0	0	0	0	0	0	0	0	0	0	0	0	0	0	0	0	0	0	0	0	0	0	0
ENSRNA049459076	7.38964	4.27224	4.74776	2.80261	2.11186	2.24516	1.89147	3.53967	2.21304	2.37182	4.56433	5.37048	6.45516	3.5377	4.96276	5.99149	4.27456	5.92502	9.08074	2.85119	3.92548	3.17283	2.27703	2.99465	4.46716	3.8272	4.24918	6.62153	3.83025	6.46109
ENSRNA049459101	5.23822	4.09423	4.18367	1.94027	1.90583	1.94975	2.90025	1.23607	1.30179	1.05414	2.21696	2.08243	6.51783	1.54373	3.80863	4.46425	2.23669	3.06237	5.29114	2.85119	3.61323	2.18457	0.841511	1.93772	2.48176	2.05712	3.21724	2.50977	1.54274	3.09779
ENSRNA049459132	4.20929	4.03489	4.13667	1.07793	1.80281	1.24075	0.882686	0.674222	1.69233	1.42309	1.17369	0.712411	3.69762	1.09347	3.05845	2.76079	1.59054	2.79608	2.71707	1.22194	3.4348	1.24832	0.643509	0.792702	1.26845	1.48304	2.3067	0.480595	0.478781	1.01784
ENSRNA049459156	7.38964	4.39091	4.27769	3.71885	3.55411	4.43124	4.03513	3.4273	2.4734	2.74077	1.69532	3.01404	8.58599	3.5377	6.80937	11.1606	3.08166	5.99159	9.08074	2.71542	5.30832	4.57719	2.32653	4.58006	4.63261	2.82256	4.6741	3.63116	2.87268	3.98287
ENSRNA049459180	3.64805	1.95811	3.1025	0.808446	0.772632	0.118166	0.252196	0.393296	0.390537	0.421657	1.4345	0.219203	2.50686	1.15779	3.5201	2.93701	1.04379	2.86265	1.85905	0.678855	1.24902	0.88423	0	0.660585	1.04785	0.526239	0.971241	0.427196	0.319187	0.531049
ENSRNA049459199	0	0	0	0	0	0	0	0.168556	0.130179	0	0	0.0548008	0	0	0.115413	0	0.0497042	0	0	0	0	0	0	0	0	0	0	0	0.0531978	0.132762
ENSRNA049459243	0	0	0	0	0	0	0	0	0	0	0	0	0	0	0	0	0	0	0	0	0	0	0	0	0	0	0	0	0	0
ENSRNA049459267	1.30956	1.36474	0.705113	1.61689	0.927158	1.59525	1.89147	0.898963	1.17161	0.948728	0.912866	1.26042	1.37877	1.28644	0.807892	1.05732	0.546747	1.26489	4.36161	4.41256	0.936762	0.88423	0.297004	1.0129	0.551501	0.813279	0.485621	0.800992	0.159593	0.531049
ENSRNA049459284	0	0	0	0	0	0	0	0	0	0	0	0	0	0	0	0	0	0	0	0	0	0	0	0	0	0	0	0	0	0
ENSRNA049459300	0.654778	1.48342	0.564091	1.77858	0.0515088	1.0635	0.756588	0.337111	0.390537	0.316243	0.260819	0.602809	0.313357	0.450253	0.17312	0.23496	0.0994085	0.665732	1.00103	1.69714	0.446077	0.416108	0.346505	0.352312	0.220601	0.43056	0.182108	0.587394	0.212791	0.0442541
ENSRNA049459370	0	0	0	0	0	0	0	0	0	0	0	0	0	0	0	0	0	0	0	0	0	0	0	0	0	0	0	0	0	0
ENSRNA049459418	0	0	0.0470076	0.0538964	0	0	0	0	0	0	0	0	0	0	0	0	0.0994085	0	0	0	0	0	0	0	0	0	0	0.213598	0	0
ENSRNA049459435	0.187079	0.415357	0.141023	0.646757	0.0515088	0.649915	0.252196	0.337111	0.520716	0.579778	0.521638	0.219203	0.4387	0.257287	0.403946	0.587401	0.248521	0.599159	0.929524	1.69714	0.133823	0.156041	0.0990013	0.44039	0.0551501	0.19136	0.121405	0.266997	0.106396	0
ENSRNA049459505	0	0	0.0470076	0	0	0	0	0	0	0	0	0	0	0	0	0	0	0	0	0	0	0	0	0	0	0	0	0	0	0
ENSRNA049459562	0	0	0	0.161689	0	0	0	0	0	0	0	0	0	0	0	0	0	0	0	0	0	0	0	0	0	0	0	0	0	0
ENSRNA049459593	0	0	0	0	0	0	0	0	0	0	0	0	0	0	0	0	0	0	0	0	0	0	0	0	0	0	0	0	0	0
ENSRNA049459608	0	0	0	0	0	0	0	0	0	0	0	0	0	0	0	0	0	0	0	0	0	0	0	0	0	0	0	0	0	0
ENSRNA049459632	0	0	0	0	0	0	0	0	0	0	0	0	0	0	0	0	0	0	0	0	0	0	0	0	0	0	0	0	0	0
ENSRNA049459657	0	0	0	0	0	0	0	0	0	0	0	0	0	0	0	0	0	0	0	0	0	0	0	0	0	0	0	0	0	0
ENSRNA049459739	0	0	0	0	0	0	0	0	0	0	0	0	0	0	0	0	0	0	0	0	0	0	0	0	0	0	0	0	0	0
ENSRNA049459805	0	0	0	0	0	0	0	0	0	0	0	0	0	0	0	0	0	0	0	0	0	0	0	0	0	0	0	0	0	0
ENSRNA049459833	0.187079	0.296683	0.329053	0.323379	0.41207	0.236333	0.126098	0.280926	1.17161	0.421657	0.260819	0.65761	0.188014	0	0.288533	0.469921	0.397634	0	0.78652	0.407313	0.624508	0.364095	0.594008	0.484429	0.220601	0.621919	0.182108	0.213598	0.425583	0.575303
ENSRNA049459870	0.0935397	0.35602	0.141023	0.215586	0	0.0590832	0	0.0561852	0.260358	0.105414	0	0	0	0.0643219	0.519359	0	0	0	0.286007	0.135771	0.223039	0.260068	0.247503	0.308273	0.0551501	0	0.303513	0	0.0531978	0
ENSRNA049459897	0	0	0	0	0	0	0	0	0	0	0	0	0	0	0	0	0	0	0	0	0	0	0	0	0	0	0	0	0	0
ENSRNA049459930	0.467699	0.53403	0.423068	0.538964	0.360561	0.708998	0	0.0561852	0	0.263536	0.13041	0	0.250686	0.0643219	0.346239	0.17622	0.248521	0	0.429011	0.475198	0.669116	0.312081	0.198003	0.044039	0.16545	0.0478399	0.121405	0.0533995	0.212791	0
ENSRNA049460030	0.374159	0.474693	0.423068	0.161689	0.103018	0.17725	0.252196	0.168556	0	0	0	0.548008	0.313357	0.0643219	0.403946	0.352441	0.149113	0.19972	0.500513	0.339427	0.356862	0.520135	0.495007	0.176156	0.496351	0.19136	0.728431	0.694193	0.106396	0.575303
ENSRNA049460066	0.187079	0.0593367	0.18803	0.161689	0.309053	0.17725	1.00878	0.337111	0.911252	0.579778	0.13041	0	0.689386	0.128644	0.230826	1.11606	0.198817	0.865452	0.357509	0.203656	0.223039	0.88423	0.247503	0.176156	0.606651	0.38272	0.182108	0.800992	0	0.354033
ENSRNA049460114	0	0	0	0	0	0	0	0	0	0	0	0	0	0	0	0	0	0	0	0	0	0	0	0	0	0	0	0	0	0
ENSRNA049460134	0	0	0	0	0	0	0	0	0	0	0	0	0	0	0	0	0	0	0	0	0	0	0	0	0	0	0	0	0	0
ENSRNA049460151	0	0	0	0	0	0	0	0	0	0	0	0	0	0	0	0	0	0	0	0	0	0	0	0	0	0	0	0	0	0
ENSRNA049460169	2.71265	2.13612	1.2692	0	0	0	0	0.0561852	0	0	0	0	2.13083	1.15779	1.32725	1.4685	0.944381	1.7309	1.43004	1.35771	0.579901	0	0	0.044039	1.2133	0.765439	0.910539	0	0.0531978	0
ENSRNA049460340	0	0	0	0	0	0	0	0	0	0	0	0	0	0	0	0	0	0	0	0	0	0	0	0	0	0	0	0	0	0
ENSRNA049460361	0	0	0	0	0	0	0	0	0	0	0	0	0	0	0	0	0	0	0	0	0	0	0	0	0	0	0	0	0	0
ENSRNA049460407	0	0	0	0.808446	1.59677	0.886248	0.252196	0.337111	0.390537	0.263536	0.652047	0.383606	0.188014	0	0	0.17622	0.198817	0	0.143004	0.678855	0.133823	0.468122	0.148502	0.220195	0.16545	0.0478399	0.121405	0.160198	0.319187	0.177016
ENSRNA049460422	0.280619	0.35602	0.0470076	0.269482	0.103018	0.236333	0	0.224741	0	0.210829	0.13041	0.164403	0.313357	0.257287	0.0577065	0.17622	0.0497042	0.532586	0.357509	1.01828	0.267646	0.260068	0	0.132117	0.330901	0.0478399	0	0.266997	0	0
ENSRNA049460512	0	0	0	0	0	0	0	0	0	0	0	0	0	0	0	0	0	0	0	0	0	0	0	0	0	0	0	0	0	0
ENSRNA049460546	0	0	0	0	0	0	0	0	0	0	0	0	0	0	0	0	0	0	0	0	0	0	0	0	0	0	0	0	0	0
ENSRNA049460564	0	0	0	0	0	0	0	0	0	0	0	0	0	0	0	0	0	0	0	0	0	0	0	0	0	0	0	0	0	0
ENSRNA049460670	0	0	0	0	0	0	0	0	0	0	0	0	0	0	0	0	0	0	0	0	0	0	0	0	0	0	0	0	0	0
ENSRNA049460686	0	0.296683	0.0940151	0	0	0	0	0	0	0	0	0	0	0	0.0577065	0	0	0	0	0	0.0446077	0	0	0	0.0551501	0	0	0	0	0
ENSRNA049460705	1.87079	1.48342	0.846136	1.77858	4.22372	0.531749	0	0.168556	0	0.105414	0.13041	0.274004	1.56679	0.514575	0.115413	0.293701	0.149113	0.932025	1.64454	1.42559	0.624508	0.156041	0.148502	0.132117	0.220601	0.14352	0.182108	0.213598	0	0.0442541
ENSRNA049460723	0	0	0	0	0	0	0	0	0	0	0	0	0	0	0	0	0	0	0	0	0	0	0	0	0	0	0	0	0	0
ENSRNA049460733	0.374159	0.652703	0.0470076	0.107793	0.103018	0	0.504392	0.11237	0.260358	0.36895	0	0.109602	0.501372	0.321609	0.288533	0.587401	0.0994085	0.332866	0.357509	0.543084	0.0446077	0.260068	0.148502	0.176156	0.275751	0.14352	0	0.160198	0.159593	0.265524
ENSRNA049460753	0.187079	0.17801	0.0470076	0.377275	0.309053	0.886248	0	0.168556	0.130179	0.158121	0	0	0.125343	0.0643219	0	0.587401	0.0994085	0.266293	1.50154	1.08617	0.0446077	0.104027	0.148502	0.176156	0.1103	0	0	0.0533995	0	0.0442541
ENSRNA049460770	0	0	0	0	0	0	0	0	0	0	0	0	0	0	0	0	0	0	0	0	0	0	0	0	0	0	0	0	0	0
ENSRNA049460809	0	0	0	0	0	0	0	0	0	0	0	0	0	0	0	0	0	0	0	0	0	0	0	0	0	0	0	0	0	0
ENSRNA049460846	0	0	0	0	0	0	0	0	0	0	0	0	0	0	0	0	0	0	0	0	0	0	0	0	0	0	0	0	0	0
ENSRNA049460861	0	0	0	0	0	0	0	0	0	0	0	0	0	0	0	0	0	0	0	0	0	0	0	0	0	0	0	0	0	0
ENSRNA049460987	0	0	0	0	0	0	0	0	0	0	0	0	0	0	0	0	0	0	0	0	0	0	0	0	0	0	0	0	0	0
ENSRNA049461002	0	0	0	0	0	0	0	0	0	0	0	0	0	0	0	0	0	0	0	0	0	0	0	0	0	0	0	0	0	0
ENSRNA049461178	0	0	0	0	0	0	0	0	0	0	0	0	0	0	0	0	0	0	0	0	0	0	0	0	0	0	0	0	0	0
ENSRNA049461227	0	0	0	0	0	0	0	0	0	0	0	0	0	0	0	0	0	0	0	0	0	0	0	0	0	0	0	0	0	0
ENSRNA049461250	0	0	0	0	0	0	0	0	0	0	0	0	0	0	0	0	0	0	0	0	0	0	0	0	0	0	0	0	0	0.0442541
ENSRNA049461441	0.280619	0.118673	0.0470076	0.323379	0.154526	0.531749	0	0.11237	0.260358	0.843314	1.17369	0.109602	0.0626715	0	0.230826	0.11748	0.0994085	0	0.643517	0.0678854	0.133823	0.520135	0.198003	0.352312	0.0551501	0.33488	0.182108	0.106799	0.106396	0.177016
ENSRNA049461457	0.0935397	0.0593367	0.141023	0.269482	0.360561	0.118166	0	0.0561852	0	0	0.13041	0.164403	0.0626715	0.257287	0.0577065	0	0.0497042	0	0.143004	0.135771	0.0892155	0.312081	0.297004	0.220195	0.1103	0	0.121405	0.213598	0.0531978	0.177016
ENSRNA049461468	0.0935397	0.118673	0.141023	0.0538964	0.154526	0	0.252196	0	0	0	0	0.109602	0	0	0	0	0	0.332866	0.286007	0.203656	0	0	0.0990013	0	0	0.0956799	0.0607026	0	0	0
ENSRNA049461479	0	0	0	0.0538964	0	0.118166	0	0	0	0	0	0	0	0	0	0	0	0	0	0	0.178431	0	0.0495007	0.176156	0.0551501	0.0478399	0.0607026	0.0533995	0	0.0442541
ENSRNA049461505	0	0	0.0470076	0.107793	0	0.531749	0	0.168556	0	0.0527071	0	0.0548008	0	0	0	0	0	0	0	0	0	0.156041	0	0.044039	0	0	0	0	0	0
ENSRNA049461520	0	0	0.0940151	0.107793	0	0	0	0	0	0.158121	0	0	0.0626715	0.0643219	0	0.0587401	0	0.19972	0	0.135771	0	0	0	0	0	0.0478399	0	0	0	0
ENSRNA049461533	0	0	0	0	0	0	0	0	0	0	0	0	0	0	0	0	0	0	0	0	0	0	0	0	0	0	0	0	0	0
ENSRNA049461556	0.467699	0.296683	0.423068	0.323379	0.0515088	0.472666	0.126098	0.280926	0	0.579778	0.260819	0.328805	0.626714	0	0.519359	0.528661	0.0497042	0.0665732	0.78652	0.271542	0.356862	0.468122	0.148502	0.088078	0.220601	0.33488	0.424918	0.480595	0.265989	0.309779
ENSRNA049461578	0.0935397	0.296683	0.18803	0.323379	0.41207	0.531749	0.882686	0.898963	0	0.210829	0.652047	0.767212	0.376029	0.192966	0.461652	0.528661	0.0497042	0	0.286007	0.543084	0.446077	0.416108	0.544507	0.352312	0.716952	0.33488	0.0607026	0.266997	0.372385	0.885081
ENSRNA049461590	0.467699	0.35602	0.18803	0.215586	0.206035	0.531749	0	0.730407	0.520716	0.0527071	1.17369	0.493207	0.689386	0.128644	0.115413	0.0587401	0.298225	0.332866	0.500513	0.203656	0.535293	0.260068	0.297004	0.264234	0.275751	0.43056	0.485621	0.533995	0.585176	0.840827
ENSRNA049461612	0.187079	0.415357	0.329053	0.377275	0.618105	1.12258	0.504392	0.449481	0.520716	0.105414	0.782457	0.438407	0.940072	0.450253	1.09642	0.0587401	0.34793	0.399439	0.214506	0.475198	0.624508	0.468122	0.445506	0.572507	0.661802	0.33488	0.24281	0.587394	0.265989	0.575303
ENSRNA049461634	0.654778	0.35602	0.564091	0.377275	0.566597	0.472666	0.252196	0.898963	1.17161	0.948728	0.391228	0.602809	0.125343	0.385931	0.577065	0.411181	0.646155	0.266293	0.500513	0.407313	0.669116	0.208054	0.891012	0.572507	0.220601	0.0956799	0.364216	0.373796	0.585176	0.22127
ENSRNA049461681	0	0.0593367	0	0	0	0	0	0	0	0.0527071	0	0.109602	0	0	0.0577065	0	0	0	0	0	0.0446077	0	0	0	0	0	0	0	0	0
ENSRNA049461704	0	0	0.0470076	0.0538964	0	0	0	0.168556	0	0	0	0	0	0	0	0	0	0.0665732	0	0.0678854	0.0446077	0	0	0	0	0	0.121405	0	0	0
ENSRNA049461717	0.0935397	0.118673	0	0.107793	0.257544	0.17725	0	0	0.260358	0.263536	0	0.438407	0.0626715	0	0.0577065	0	0.149113	0	0.214506	0.0678854	0.267646	0.312081	0.0495007	0.132117	0.220601	0.38272	0.121405	0.266997	0.0531978	0.442541
ENSRNA049461732	0.0935397	0.0593367	0.0940151	0.538964	0.41207	0.354499	0	0.11237	0	0	0	0.109602	0.0626715	0	0.115413	0	0	0.266293	0.572015	0	0.178431	0.156041	0.148502	0.396351	0.1103	0.2392	0	0.213598	0	0.22127
ENSRNA049461747	0.561238	0.296683	0.705113	0.75455	0.875649	0.295416	0.252196	0.393296	1.82251	1.68663	0.521638	0.65761	0.689386	0.385931	0.692478	0.528661	0.397634	0.266293	0.78652	0.407313	0.713724	0.312081	0.148502	0.352312	0.661802	0.621919	0.24281	0.907791	0.212791	0.840827
ENSRNA049461765	0.748318	0.474693	0.282045	0.377275	0.360561	0.413582	1.13488	0.337111	0	0.474364	0.912866	0.164403	0.626714	0.257287	0.519359	0.23496	0	0.532586	0.357509	0.135771	0.356862	0.780203	0.594008	0.396351	0.772102	0.478399	0.24281	0.320397	0.212791	0.309779
ENSRNA049461783	0	0	0	0	0	0	0	0	0	0	0	0	0	0	0	0	0	0	0	0	0	0	0	0	0	0	0	0	0	0
ENSRNA049461861	0	0	0	0	0	0	0	0	0	0	0	0	0	0	0	0	0	0	0	0	0	0	0	0	0	0	0	0	0	0
ENSRNA049461913	0	0	0	0	0	0	0	0	0	0	0	0	0	0	0	0	0	0	0	0	0	0	0	0	0	0	0	0	0	0
ENSRNA049462071	0	0.0593367	0.0470076	0	0	0	0.504392	0.505667	0.520716	0.105414	1.04328	0.0548008	0.125343	0.192966	0.115413	0	0.198817	0.19972	0.214506	0.135771	0	0.0520135	0.0990013	0.044039	0.0551501	0.14352	0	0.160198	0.159593	0.0442541
ENSRNA049462239	0	0	0	0	0	0	0	0	0	0	0	0	0	0	0	0	0	0	0	0	0	0	0	0	0	0	0	0	0	0
ENSRNA049462250	4.86407	4.15357	4.60674	11.2644	1.80281	2.59966	4.66562	1.96648	7.81074	2.00287	5.86843	4.00046	2.82022	3.34474	2.07743	3.93559	1.83906	4.39383	41.1851	28.7156	2.36421	2.13255	6.93009	11.0538	6.83862	11.0032	2.91372	4.59236	2.12791	1.59315
ENSRNA049462284	0	0	0	0	0	0	0	0	0	0	0	0	0	0	0	0	0	0	0	0	0	0	0	0	0	0	0	0	0	0
ENSRNA049462303	0	0	0	0	0.0515088	0	0	0	0	0	0	0	0	0	0	0	0	0	0	0	0	0	0	0	0	0	0	0	0	0
ENSRNA049462318	2.24495	3.79755	2.11534	4.79678	1.33923	3.19049	4.41343	2.92163	3.12429	2.16099	2.47778	3.45245	2.1935	2.57287	1.96202	2.70205	2.08758	3.19551	9.72425	9.97916	1.87353	2.60068	1.28702	2.42215	1.81995	3.15744	2.246	3.84476	1.64913	1.41613
ENSRNA049462331	0.841857	0.17801	0.564091	0.0538964	0	0	0	0	0	0	0	0	0.564043	0.578897	0.0577065	0.704882	0.497042	0	0.143004	0.135771	0.0446077	0.104027	0	0	0.1103	0	0.0607026	0	0	0
ENSRNA049462348	1.49663	3.44153	2.11534	5.22795	0.927158	3.30866	2.14366	1.01133	1.43197	1.26497	1.56491	0.65761	1.50412	2.25127	1.32725	1.29228	0.248521	1.13175	3.21758	8.75722	1.1598	2.60068	0.841511	1.36521	0.496351	1.48304	0.0607026	0.640794	0.372385	0.0442541
ENSRNA049462493	0	0	0	0	0	0	0	0	0	0	0	0	0	0	0	0	0	0	0	0	0	0	0	0	0	0	0	0	0	0
ENSRNA049462522	0	0	0	0	0	0	0	0	0	0	0	0	0	0	0	0	0	0	0	0	0	0	0	0	0	0	0	0	0	0
ENSRNA049462555	0	0	0	0	0	0	0	0	0	0	0	0	0	0	0	0	0	0	0	0	0	0	0	0	0	0	0	0	0	0
ENSRNA049462573	0	0	0	0	0	0	0	0	0	0	0	0	0	0	0	0	0	0	0	0	0	0	0	0	0	0	0	0	0	0
ENSRNA049462587	0	0	0	0	0	0	0	0	0	0	0	0	0	0	0	0	0	0	0	0	0	0	0	0	0	0	0	0	0	0
ENSRNA049462609	0	0	0	0	0	0	0	0	0	0	0	0	0	0	0	0	0	0	0	0	0	0	0	0	0	0	0	0	0	0
ENSRNA049462641	0	0	0	0	0	0	0	0	0	0	0	0	0	0	0	0	0	0	0	0	0	0	0	0	0	0	0	0	0	0
ENSRNA049462656	0	0	0	0	0	0	0	0	0	0	0	0	0	0	0	0	0	0	0	0	0	0	0	0	0	0	0	0	0	0
ENSRNA049462687	0	0	0	0	0	0	0	0	0	0	0	0	0	0	0	0	0	0	0	0	0	0	0	0	0	0	0	0	0	0
ENSRNA049462736	0	0	0	0	0	0	0	0	0	0	0	0	0	0	0	0	0	0	0	0	0	0	0	0	0	0	0	0	0	0
ENSRNA049462923	0	0	0	0.592861	0.927158	0.472666	0	0	0	0	0	0	0	0	0	0	0	0	0.643517	0.203656	0.223039	0.156041	0.297004	0.528468	0	0	0	0	0	0
ENSRNA049463024	0.280619	0.118673	0.141023	0.161689	0.257544	0.472666	0.756588	0	0.130179	0.896021	1.17369	0.109602	0.125343	0.0643219	0.461652	0	0.149113	0	0.500513	0.0678854	0.178431	0.260068	0.0495007	0.132117	0.16545	0.28704	0.303513	0.160198	0.265989	0.575303
ENSRNA049463047	0	0	0.0470076	0.0538964	0	0.236333	0	0	0	0	0	0.109602	0	0.0643219	0.0577065	0	0	0	0	0	0.0892155	0.156041	0.0495007	0	0.0551501	0.14352	0.0607026	0.0533995	0.106396	0.0442541
ENSRNA049463067	0	0	0.18803	0.0538964	0.257544	0.118166	0.252196	0.168556	1.17161	0.632485	0	0.164403	0	0	0.17312	0	0.248521	0.0665732	0.0715019	0	0.133823	0.0520135	0.0495007	0.308273	0.1103	0.0478399	0.182108	0.106799	0.212791	0.132762
ENSRNA049463085	0.0935397	0.118673	0.0940151	0	0.154526	0.295416	0	0.674222	0.520716	0.105414	0.521638	0.493207	0.250686	0	0.288533	0.0587401	0.198817	0	0.286007	0.0678854	0.0446077	0.156041	0	0.264234	0.441201	0.33488	0.364216	0.427196	0.212791	0.663811
ENSRNA049463137	0	0	0	0	0	0	0	0	0	0	0	0	0	0	0	0.0587401	0	0	0	0	0	0	0	0	0	0	0	0	0	0
ENSRNA049463218	0	0	0	0	0	0	0	0	0	0	0	0	0	0	0	0	0	0	0	0	0	0	0	0	0	0	0	0	0	0
ENSRNA049463233	0.187079	0	0	0.0538964	0.154526	0	0	0.0561852	0	0	0	0.109602	0	0	0.0577065	0.11748	0	0	0	0	0.0892155	0	0.0495007	0.044039	0.0551501	0	0.0607026	0.0533995	0.159593	0.0442541
ENSRNA049463340	0	0	0	0	0	0	0	0	0	0	0	0	0	0	0	0	0	0	0	0	0	0	0	0	0	0	0	0	0	0
ENSRNA049463586	0.187079	0.17801	0.282045	0.107793	0	0.531749	0	0.505667	0.130179	0.527071	0	0.0548008	0.125343	0.192966	0.115413	0.11748	0.198817	0.19972	0.286007	0.135771	0.446077	0.104027	0.198003	0.132117	0.16545	0.43056	0.0607026	0.0533995	0.159593	0.22127
ENSRNA049463630	0.280619	0.415357	0.235038	0.269482	0.309053	0.413582	0	0.0561852	0.260358	0	0.260819	0.328805	0.125343	0.192966	0.230826	0	0.248521	0	0.143004	0.0678854	0.312254	0.0520135	0.148502	0.044039	0	0.38272	0.182108	0.0533995	0	0.0885081
ENSRNA049463667	0	0	0	0	0	0	0	0.168556	0	0	0	0	0	0	0	0	0	0	0	0	0	0	0	0.044039	0	0	0	0	0	0
ENSRNA049463738	0.187079	0.17801	0.329053	0.808446	1.39074	0.708998	0.378294	0.393296	0.130179	0.263536	0.260819	0.602809	0.564043	0.514575	0.634772	0.469921	0.248521	0.0665732	0.429011	0.74674	0.535293	0.780203	0.74251	0.220195	0.275751	0.621919	0.364216	0.533995	0.585176	0.752319
ENSRNA049463761	0.561238	0.296683	0.376061	0.107793	0.103018	0.118166	0	0.224741	0	0.105414	0.521638	0.219203	0.125343	0.192966	0.346239	0.17622	0.0994085	0	0	0	0.267646	0	0.247503	0.044039	0.16545	0.0956799	0.121405	0.0533995	0.265989	0.0885081
ENSRNA049463774	0.561238	1.30541	1.45723	1.02403	2.98751	2.89508	0.882686	3.20256	1.95268	0.7379	1.3041	0.767212	0.4387	1.86533	1.03872	0.939842	1.44142	0.665732	0.286007	0.882511	1.07059	1.09228	1.78202	1.45329	0.386051	1.05248	0.789134	0.854392	2.81949	2.43397
ENSRNA049463790	0.187079	0	0	0	0.0515088	0.17725	1.00878	1.23607	0.130179	1.63392	2.86901	0.931614	0.4387	0.257287	0.288533	0.528661	0.149113	0.399439	0	0.135771	0	0.104027	0.297004	0.264234	0.937552	0.43056	0.182108	1.22819	1.59594	0.708065
ENSRNA049463813	1.87079	2.84816	3.1025	3.61106	3.14204	1.94975	1.51317	4.66337	2.99411	4.4274	3.26024	1.37002	1.7548	3.5377	2.30826	2.99575	2.83314	1.59776	2.86007	3.19062	1.78431	2.60068	3.46505	2.51022	1.4339	2.392	2.06389	0.800992	2.87268	1.19486
ENSRNA049463828	5.4253	3.44153	1.92731	5.44354	3.96618	1.65433	6.3049	7.13552	12.1066	11.9645	10.0415	13.207	6.5805	5.08143	4.21258	10.0446	5.51717	7.65592	5.50564	4.2089	1.7397	3.32887	3.41554	3.25889	6.39741	3.39664	4.00637	15.0587	10.7992	9.42612
ENSRNA049463846	0.187079	0.830714	1.36322	0.485068	0.721123	1.24075	1.38708	1.517	2.86394	1.00144	2.47778	1.26042	0.940072	1.15779	1.61578	0.881102	1.54083	1.39804	0.78652	0.950396	0.490685	0.624162	0.79201	1.10098	1.04785	0.813279	0.424918	1.33499	1.59594	1.37188
ENSRNA049463865	6.64132	6.23035	1.41023	6.79095	4.94484	2.12699	9.70954	11.6303	11.4557	17.6042	10.0415	17.0431	9.77675	8.16888	5.309	13.2165	7.95268	10.5186	8.15121	4.95564	1.91813	4.9933	4.60356	4.58006	9.65127	5.97999	6.85939	15.5927	13.459	12.1699
ENSRNA049464122	0	0	0	0	0.103018	0.17725	0	0	0	0	0	0	0.0626715	0	0	0	0	0	0.0715019	0	0.0446077	0.104027	0	0	0	0.0478399	0	0.0533995	0	0
ENSRNA049464139	0.0935397	0	0	0.323379	0	0	0	0	0	0	0	0	0	0.0643219	0.0577065	0.11748	0.0994085	0	0	0.0678854	0.0446077	0	0	0	0	0	0	0	0	0
ENSRNA049464241	0	0	0	0	0	0	0	0	0	0	0	0	0	0	0	0	0	0	0	0	0	0	0	0	0	0	0	0	0	0
ENSRNA049464595	2.05787	1.66143	1.83329	0	0	0	0	0	0	0	0	0	1.00274	0.900506	2.13514	0.939842	1.39172	0.532586	0.143004	0.203656	0.624508	0	0	0	0.386051	0.717599	1.57827	0	0	0
ENSRNA049464622	3.46097	4.62826	5.40587	0	0	0	0	0	0	0	0	0	1.50412	1.15779	2.19285	0.998582	1.24261	1.59776	0.858022	0.475198	0.847547	0	0	0	0.496351	1.9136	1.09265	0	0	0
ENSRNA049464727	0	0	0	0	0	0	0	0	0	0	0	0	0	0	0	0	0	0	0	0	0	0	0	0	0	0	0	0	0	0
ENSRNA049464940	0	0	0	0.0538964	0	0	0	0	0	0	0	0	0	0	0	0	0	0	0	0	0	0	0	0	0	0.0478399	0	0	0	0
ENSRNA049464954	0.374159	0.237347	0.0940151	0.592861	0.309053	0.472666	0.126098	0.0561852	0.911252	0.210829	0.260819	0.274004	1.12809	0	0	0.411181	0.0497042	0.399439	0.643517	0.135771	0.0446077	0.208054	0.148502	0.088078	0.275751	0	0	0.213598	0	0.398287
ENSRNA049464979	0.748318	0.89005	0.564091	0.862343	0.927158	0.0590832	1.76537	0.449481	0.390537	1.00144	0.652047	0.219203	0.940072	0.450253	0.519359	0.528661	0.248521	0.332866	1.14403	0.543084	0.40147	0.416108	0.594008	0.44039	0.606651	0.526239	0.24281	0.160198	0.425583	0.354033
ENSRNA049464994	0.0935397	0.118673	0.0940151	0.107793	0	0	0	0.11237	0.260358	0.105414	0.13041	0.109602	0.125343	0.128644	0.230826	0.23496	0.0497042	0.133147	0	0	0	0.0520135	0.198003	0.088078	0	0.0478399	0.0607026	0.106799	0.0531978	0.0442541
ENSRNA049465015	0	0	0	0	0	0	0	0	0	0	0	0	0	0	0	0	0	0	0	0	0	0	0	0	0	0	0	0	0	0
ENSRNA049465074	0	0	0	0	0	0	0	0	0	0	0	0	0	0	0	0	0	0	0	0	0	0	0	0	0	0	0	0	0	0
ENSRNA049465110	3.55451	6.82372	3.43155	6.46757	2.72997	4.60849	4.79172	2.6407	1.43197	2.58265	1.95614	4.11006	3.57227	3.85931	2.48138	2.40835	2.78344	4.92642	14.3719	17.9218	3.92548	3.95303	3.26704	5.1966	3.36416	7.22383	3.09583	6.62153	2.02152	1.94718
ENSRNA049465132	0.841857	0.474693	0.376061	0.538964	0.309053	0.413582	0	0	0	0	0	0	0.250686	0.578897	0.0577065	0.352441	0.497042	0.133147	0.214506	0.339427	0.0892155	0.156041	0.346505	0.132117	0.16545	0.717599	0.546323	0	0	0
ENSRNA049465220	0.748318	0.296683	0.658106	0.377275	0.669614	0.886248	0.504392	0.618037	1.17161	1.00144	1.17369	2.08243	0.8774	1.02915	0.461652	0.939842	0.497042	1.19832	1.14403	0.203656	0.758332	1.04027	0.643509	0.792702	0.772102	0.813279	1.15335	1.22819	0.797968	2.2127
ENSRNA049465281	0.748318	0.474693	0.376061	0.808446	1.1847	0.649915	0.882686	1.17989	1.17161	0.896021	0.391228	0.383606	0.376029	0.578897	0.346239	0.704882	0.646155	0	0.929524	0.814626	0.579901	0.88423	0.396005	0.836741	0.1103	0.28704	0.546323	0.800992	0.265989	0.575303
ENSRNA049465355	1.30956	1.30541	0.705113	2.26365	1.7513	0.827165	0.756588	1.29226	1.56215	1.68663	1.69532	1.42482	2.00549	1.02915	2.30826	1.35102	0.745564	1.06517	1.85905	2.51176	1.07059	1.09228	1.58402	1.23309	0.772102	1.05248	0.971241	1.44179	0.797968	1.81442
ENSRNA049465372	0	0	0	0	0	0	0	0	0	0	0	0	0	0	0	0	0	0	0	0	0	0	0	0	0	0	0	0	0	0
ENSRNA049465399	0.935397	0.830714	0.987159	1.18572	0.772632	1.00441	1.26098	0.674222	0.650895	1.31768	0.912866	0.65761	1.25343	1.02915	1.96202	1.05732	0.646155	0.798879	1.50154	0.610969	0.98137	1.50839	0.594008	1.05694	0.882402	0.574079	0.910539	0.800992	1.01076	0.752319
ENSRNA049465410	2.43203	3.02617	3.29053	2.47924	3.81165	4.13582	3.65684	2.52833	6.37877	3.00431	3.39065	4.05526	1.88014	2.31559	5.77065	2.23212	1.68994	1.86405	2.71707	2.44388	3.97009	2.75672	1.28702	2.33407	1.3236	2.82256	2.79232	2.02918	2.12791	2.65524
ENSRNA049465428	0	0	0	0	0	0	0	0	0	0	0	0	0	0	0	0	0	0	0	0	0	0	0	0	0	0	0	0	0	0
ENSRNA049465449	1.4031	1.89877	0.940151	2.42534	0.824141	1.47708	0.378294	1.23607	0.520716	1.42309	1.04328	1.69883	1.62946	1.22212	1.67349	1.58598	0.795268	2.66293	3.9326	2.71542	1.07059	1.19631	1.23752	1.40925	1.81995	1.53088	1.39616	1.06799	0.797968	1.19486
ENSRNA049465483	0	0	0	0	0	0	0	0	0	0	0	0	0	0	0	0	0	0	0	0	0	0	0	0	0	0	0	0	0	0
ENSRNA049465509	0	0	0	0	0	0	0	0	0	0	0	0	0	0	0	0	0	0	0	0	0	0	0	0	0	0	0	0	0	0
ENSRNA049465575	0	0	0	0	0	0	0	0	0	0	0	0	0	0	0	0	0	0	0	0	0	0	0	0	0	0	0	0	0	0
ENSRNA049465590	0	0	0	0	0	0	0	0	0	0	0	0	0	0	0	0	0	0	0	0	0	0	0	0	0	0	0	0	0	0
ENSRNA049465606	0	0	0	0	0	0	0	0	0	0	0	0	0	0	0	0	0	0	0	0	0	0	0	0	0	0	0	0	0	0
ENSRNA049465657	0	0	0	0	0	0	0	0	0	0	0	0	0	0	0	0	0	0	0	0	0	0	0	0	0	0	0	0	0	0
ENSRNA049465733	0	0	0	0	0	0	0	0	0	0	0	0	0	0	0	0	0	0	0	0	0	0	0	0	0	0	0	0	0	0
ENSRNA049465791	0	0	0	0	0	0	0	0	0	0	0	0	0	0	0	0	0	0	0	0	0	0	0	0	0	0	0	0	0	0
ENSRNA049465819	0	0	0	0	0	0	0	0	0	0	0	0	0	0	0	0	0	0	0	0	0	0	0	0	0	0	0	0	0	0
ENSRNA049465834	0	0	0	0	0	0	0	0	0	0	0	0	0	0	0	0	0	0	0	0	0	0	0	0	0	0	0	0	0	0
ENSRNA049465846	0	0	0	0	0	0	0	0	0	0	0	0	0	0	0	0	0	0	0	0	0	0	0	0	0	0	0	0	0	0
ENSRNA049465879	0.0935397	0.118673	0.235038	0.161689	0.103018	0.0590832	0.504392	0	0	0.0527071	0	0.274004	0.0626715	0.0643219	0.0577065	0.23496	0	0.133147	0.0715019	0.74674	0.0446077	0.0520135	0	0.088078	0.1103	0.0478399	0	0.160198	0	0.0885081
ENSRNA049466048	0	0	0	0	0	0	0	0	0	0	0	0	0	0	0	0	0	0	0	0	0	0	0	0	0	0	0	0	0	0
ENSRNA049466083	0	0	0.141023	0.107793	0.154526	0.649915	0	0.168556	0	0.158121	0.260819	0.438407	0	0.128644	0.115413	0	0.298225	0	0	0.0678854	0.133823	0.104027	0.346505	0.484429	0.1103	0.2392	0.303513	0.160198	0.319187	0.265524
ENSRNA049466198	0	0	0	0	0	0	0	0	0	0	0	0	0	0	0	0	0	0	0	0	0	0	0	0	0	0	0	0	0	0
ENSRNA049466210	0	0	0	0	0	0	0	0	0	0	0	0	0	0	0	0	0	0	0	0	0	0	0	0	0	0	0	0	0	0
ENSRNA049466224	0	0	0	0	0	0	0	0	0	0	0	0	0	0	0	0	0	0	0	0	0	0	0	0	0	0	0	0	0	0
ENSRNA049466250	0	0	0	0	0	0	0	0	0	0	0	0	0	0	0	0	0	0	0	0	0	0	0	0	0	0	0	0	0	0
ENSRNA049466270	0	0	0	0	0	0	0	0	0	0	0	0	0	0	0	0	0	0	0	0	0	0	0	0	0	0	0	0	0	0
ENSRNA049466281	0	0	0	0	0	0	0	0	0	0	0	0	0	0	0	0	0	0	0	0	0	0	0	0	0	0	0	0	0	0
ENSRNA049466300	0	0.0593367	0.0940151	0.0538964	0	0.118166	0	0.0561852	0	0.105414	0	0.219203	0	0	0.230826	0	0	0	0	0	0	0.0520135	0	0.044039	0	0.14352	0.0607026	0.160198	0	0
ENSRNA049466316	0	0	0	0	0	0	0	0	0	0	0	0	0	0	0	0	0	0	0	0	0	0	0	0	0	0	0	0	0	0
ENSRNA049466325	0	0	0	0	0	0	0	0	0	0	0	0	0	0	0	0	0	0.133147	0	0	0	0	0	0	0	0	0	0	0	0
ENSRNA049466442	0	0	0	0.0538964	0	0	0	0	0	0	0	0	0	0	0	0	0	0	0	0	0.0446077	0	0	0	0	0	0	0	0	0
ENSRNA049466569	0.0935397	0.0593367	0.18803	0.161689	0.154526	0.590832	0	0.0561852	0	0.0527071	0.652047	0	0.0626715	0.192966	0.17312	0	0.298225	0	0.143004	0.135771	0.133823	0.156041	0.297004	0.088078	0	0.0478399	0.0607026	0.0533995	0.0531978	0.0885081
ENSRNA049466579	0	0.35602	0.18803	0.377275	0.257544	0.531749	0.252196	0	0	0.0527071	0.391228	0.219203	0	0.321609	0.288533	0.17622	0.149113	0	0	0.135771	0.133823	0.260068	0.148502	0.308273	0.0551501	0.0478399	0.0607026	0.106799	0.159593	0.0442541
ENSRNA049466589	0	0	0	0	0	0	0	0	0	0	0	0	0	0	0	0	0	0	0	0	0	0	0	0	0	0	0	0	0	0
ENSRNA049466617	0.654778	0.830714	1.69227	0.377275	0.618105	0.708998	0	0	0	0	0.13041	0	0.0626715	0.578897	0.403946	0.352441	0.34793	0.266293	0.78652	0.475198	0.936762	0.156041	0.445506	0.308273	0.330901	0.28704	0.546323	0.0533995	0.106396	0.0885081
ENSRNA049466632	0.280619	0.296683	0.18803	0.161689	0.309053	0.118166	0	0	0	0	0	0.164403	0	0	0.115413	0	0	0	0	0.135771	0.178431	0.104027	0.148502	0.088078	0.1103	0.19136	0.24281	0	0	0
ENSRNA049466642	0.374159	0.118673	0.470076	0.377275	0.515088	0.17725	0	0	0	0.158121	0	0	0.188014	0.0643219	0.403946	0	0.149113	0.0665732	0	0.271542	0.490685	0.312081	0.247503	0.132117	0.16545	0.2392	0.182108	0.0533995	0.159593	0.132762
ENSRNA049466657	0.187079	0	0.517083	0.269482	0.463579	0.17725	0	0	0	0	0	0	0	0	0.0577065	0	0	0	0.214506	0.271542	0.133823	0.0520135	0	0.044039	0	0.0956799	0.0607026	0	0	0
ENSRNA049466664	0.187079	0.118673	0.376061	0.161689	0.721123	0.236333	0.126098	0	0	0.158121	0.782457	0.109602	0.125343	0.192966	0.346239	0.11748	0.0497042	0.133147	0.143004	0.203656	0.0446077	0.156041	0.0495007	0.176156	0.220601	0.19136	0.424918	0.213598	0	0.0885081
ENSRNA049466676	0.280619	0.474693	0.611098	0.700653	0.257544	1.18166	0	0	0	0	0.260819	0.109602	0.376029	0.0643219	0.230826	0.11748	0.298225	0.332866	0.715019	1.08617	0.40147	0	0.148502	0.396351	0.0551501	0.28704	0.424918	0.213598	0.0531978	0.0885081
ENSRNA049466686	0	0	0.0940151	0.0538964	0.360561	0.17725	0	0	0	0	0	0.109602	0	0	0	0	0	0	0.0715019	0	0	0.0520135	0.0495007	0	0.0551501	0	0.0607026	0	0	0.0885081
ENSRNA049466693	0.187079	0.474693	0.0470076	0	0.360561	0	0	0.0561852	0.520716	0	0	0.164403	0.125343	0	0.0577065	0.11748	0.0994085	0	0.643517	0.339427	0.178431	0.0520135	0	0.088078	0.0551501	0	0.121405	0	0.0531978	0
ENSRNA049466701	0.561238	1.06806	0.517083	1.13183	1.44225	1.0635	1.26098	1.79793	1.69233	1.15956	1.3041	3.45245	0.940072	0.643219	0.981011	0.881102	1.83906	0.332866	1.35854	0.882511	0.490685	0.832217	0.594008	0.748663	0.606651	0.956799	0.364216	2.02918	1.22355	0.752319
ENSRNA049466709	0	0.17801	0.141023	0.161689	0	0.590832	0	0.449481	0.390537	0	0.260819	0.219203	0.0626715	0.128644	0.230826	0.0587401	0.0497042	0.332866	0.0715019	0.203656	0.0446077	0.156041	0.198003	0.220195	0.16545	0.14352	0.121405	0.320397	0.212791	0.22127
ENSRNA049466850	0	0	0	0	0	0.0590832	0	0.11237	0	0	0	0	0	0	0	0	0	0.133147	0	0	0	0	0	0.044039	0	0	0	0	0.159593	0
ENSRNA049466858	0	0	0	0	0	0	0	0	0	0	0	0	0	0	0	0	0	0	0	0	0	0	0	0	0	0	0	0	0	0
ENSRNA049466982	0	0	0	0	0	0	0	0	0	0	0	0	0	0	0	0	0	0	0	0	0	0	0	0	0	0	0	0	0	0
ENSRNA049466998	0	0	0	0	0	0	0	0	0	0	0	0	0	0	0	0	0	0	0	0	0	0	0	0	0	0	0	0	0	0
ENSRNA049467030	0	0.0593367	0	0	0	0	0	0	0	0	0	0	0	0	0	0	0	0	0.0715019	0	0	0	0	0	0	0	0	0	0	0
ENSRNA049467046	0.187079	0	0.0940151	0.215586	0	0.0590832	0	0	0	0.0527071	0	0	0.0626715	0.0643219	0.0577065	0	0	0.0665732	0.0715019	0.407313	0.0892155	0.104027	0	0.132117	0	0.0478399	0	0.0533995	0.0531978	0
ENSRNA049467153	0	0	0	0	0	0	0	0	0	0	0	0	0	0	0	0	0	0	0	0	0	0	0	0	0	0	0	0	0	0
ENSRNA049467197	0	0	0	0	0	0	0	0	0	0	0	0	0	0	0	0	0	0	0	0	0	0	0	0	0	0	0	0	0	0
ENSRNA049467206	0.187079	0.593367	0.0470076	1.02403	0.0515088	0.295416	0	0.168556	0.260358	0.158121	0.13041	0.438407	0.313357	0.0643219	0	0.293701	0	0.732306	0.858022	2.03656	0.0892155	0.0520135	0.0990013	0.396351	0.0551501	0.0956799	0.182108	0.160198	0.0531978	0.177016
ENSRNA049467247	0	0	0	0	0	0	0	0	0	0	0	0	0	0	0	0	0	0	0	0	0	0	0	0	0	0	0	0	0	0
ENSRNA049467432	0	0	0	0	0	0	0	0	0	0	0	0	0	0	0	0	0	0	0	0	0	0	0	0	0	0	0	0	0	0
ENSRNA049467439	0.935397	0.53403	0.18803	0.592861	0.824141	0.295416	0	0.11237	0.390537	0.158121	0.391228	0.0548008	0.250686	0.128644	0.288533	0.411181	0	0.399439	0.429011	0.814626	0.133823	0.104027	0.198003	0.308273	0.220601	0.0956799	0	0.106799	0.106396	0.0442541
ENSRNA049467544	0	0	0	0	0	0	0	0	0	0	0	0	0	0	0	0	0	0	0	0	0	0	0	0	0	0	0	0	0	0
ENSRNA049467581	0	0	0	0	0	0	0	0	0	0	0	0	0	0	0	0	0	0	0	0	0	0	0	0	0	0	0	0	0	0
ENSRNA049467592	0	0	0	0	0	0	0	0	0	0	0	0	0	0	0	0	0	0	0	0	0	0	0	0	0	0	0	0	0	0
ENSRNA049467601	0	0	0	0	0	0	0	0.11237	0.260358	0	0	0	0	0	0	0	0	0	0	0	0	0	0	0	0	0	0	0	0	0
ENSRNA049467624	0	0	0	0	0	0	0	0	0	0	0	0	0	0	0	0	0	0	0	0	0	0	0	0	0	0	0	0	0	0
ENSRNA049467635	0	0	0	0	0	0	0	0	0	0	0	0	0	0	0	0	0	0	0	0	0	0	0	0	0	0	0	0	0	0
ENSRNA049467643	0	0	0	0	0	0	0	0	0	0	0	0	0	0	0	0	0	0	0	0	0	0	0	0	0	0	0	0	0	0
ENSRNA049467653	0	0	0.0470076	0.0538964	0	0	0	0	0	0	0	0	0	0	0	0	0	0	0	0	0	0	0	0	0	0	0	0	0	0
ENSRNA049467662	0	0	0	0	0	0	0	0	0	0	0	0	0	0	0	0	0	0	0	0	0	0	0	0	0	0	0	0	0	0
ENSRNA049467670	0	0	0	0	0	0	0	0	0	0	0	0	0	0	0	0	0	0	0	0	0	0	0	0	0	0.0478399	0	0	0	0
ENSRNA049467682	0	0	0	0	0	0	0	0	0	0	0	0	0	0	0	0	0	0	0	0	0	0	0	0	0	0	0	0	0	0
ENSRNA049467685	0	0	0	0	0	0	0	0	0	0	0	0	0	0	0	0	0	0.0665732	0	0	0	0.0520135	0	0	0	0	0	0	0	0
ENSRNA049467695	0	0	0	0	0	0	0	0	0	0	0	0	0	0	0	0	0	0	0	0	0	0	0	0	0	0	0	0	0	0
ENSRNA049467703	0	0	0	0	0	0	0	0	0	0	0	0	0	0	0	0	0	0	0	0	0	0	0	0	0	0	0	0	0	0
ENSRNA049467709	0	0	0	0	0	0	0	0	0	0	0	0	0	0	0	0	0	0	0	0	0	0	0	0	0	0	0	0	0	0
ENSRNA049467718	0	0	0	0	0	0	0	0	0	0	0	0	0	0	0	0	0	0	0	0	0	0	0	0	0	0	0	0	0	0
ENSRNA049467721	0	0	0	0	0	0	0	0	0	0	0	0	0	0	0	0	0	0	0	0	0	0	0	0	0	0	0	0	0	0
ENSRNA049467725	0	0	0	0	0	0	0	0	0	0	0	0	0	0	0	0	0	0	0	0.0678854	0	0	0	0	0	0	0	0	0	0
ENSRNA049467728	0	0	0	0	0	0	0	0	0	0	0	0	0	0	0	0	0	0	0	0	0	0	0	0	0	0	0	0	0	0
ENSRNA049467735	0	0	0	0	0	0	0	0	0	0	0	0	0	0	0	0	0	0	0	0	0	0	0	0	0	0	0	0	0	0
ENSRNA049467741	0	0	0	0	0	0	0	0	0	0	0	0	0	0	0	0	0	0	0	0	0	0	0	0	0	0	0	0	0	0
ENSRNA049467747	0	0	0	0.161689	0	0	0	0	0	0	0	0	0	0	0	0	0	0	0	0	0	0	0	0	0	0	0	0	0	0
ENSRNA049467752	0	0	0	0	0	0	0	0	0	0	0	0	0	0	0	0	0	0	0	0	0	0	0	0	0	0	0	0	0	0
ENSRNA049467760	0	0	0	0	0	0	0	0	0	0	0	0	0	0	0	0	0	0	0	0	0	0	0	0	0	0	0	0	0	0
ENSRNA049467768	0	0	0	0	0	0	0	0	0	0	0	0	0	0	0	0	0	0	0	0	0	0	0	0	0	0	0	0	0	0
ENSRNA049467775	0	0	0	0	0	0	0	0	0	0	0	0	0	0	0	0	0	0	0	0.0678854	0	0	0	0	0	0	0	0	0	0
ENSRNA049467782	0	0	0	0	0	0	0	0	0	0	0	0	0	0	0	0	0	0	0	0	0	0	0	0	0	0	0	0	0	0
ENSRNA049467788	0	0	0	0	0	0	0	0	0	0	0	0	0	0	0	0	0	0	0	0	0	0	0	0	0	0	0	0	0	0
ENSRNA049467794	0	0	0	0	0	0	0	0	0	0	0	0	0	0	0	0	0	0	0	0	0	0	0	0	0	0	0	0	0	0
ENSRNA049467799	0	0	0	0	0	0	0	0	0	0	0	0	0	0	0	0	0	0	0	0	0	0	0	0	0	0	0	0	0	0
ENSRNA049467811	0	0	0	0	0	0	0	0	0	0	0	0	0	0	0	0	0	0	0	0	0	0	0	0	0	0	0	0	0	0
ENSRNA049467817	0	0	0	0	0	0	0	0	0	0	0	0	0	0	0	0	0	0	0	0	0	0	0	0	0	0	0	0	0	0
ENSRNA049467825	0	0	0	0	0	0	0	0	0	0	0	0	0	0	0	0	0	0	0	0	0	0	0	0	0	0	0	0	0	0
ENSRNA049467831	0	0	0	0	0	0	0	0	0	0	0	0	0	0	0	0	0	0	0	0	0	0	0	0	0	0	0	0	0	0
ENSRNA049467836	0	0	0	0	0	0	0	0	0	0	0	0	0	0	0	0	0	0	0	0	0	0	0	0	0.0551501	0	0	0	0	0
ENSRNA049467843	0	0	0	0	0	0	0	0	0	0	0	0	0	0	0	0	0	0	0	0	0	0	0	0	0	0	0	0	0	0
ENSRNA049467850	0	0	0	0	0	0	0	0	0	0	0	0	0	0	0	0	0	0	0	0	0	0	0	0	0	0	0	0	0	0
ENSRNA049467857	0	0	0	0	0	0	0	0	0	0.105414	0	0.109602	0	0	0	0	0	0	0	0	0	0	0	0	0	0	0	0	0	0
ENSRNA049467867	0	0	0	0	0	0	0	0	0	0	0	0	0	0	0	0	0	0	0	0	0	0	0	0	0	0	0	0	0	0
ENSRNA049467876	0	0	0	0	0	0	0	0	0	0	0	0	0	0	0	0	0	0	0	0	0	0	0	0	0	0	0	0	0	0
ENSRNA049467883	0	0	0	0	0	0	0	0	0	0	0	0	0	0	0	0	0	0	0	0	0	0	0	0	0	0	0	0	0	0
ENSRNA049467891	0	0	0	0	0	0	0	0	0	0	0	0	0	0	0	0	0	0	0	0	0	0	0	0	0	0	0	0	0	0
ENSRNA049467894	0	0	0	0	0	0	0	0	0	0	0	0	0	0	0	0	0	0	0	0	0	0	0	0	0	0	0	0	0	0
ENSRNA049467902	0	0	0	0	0	0	0	0	0	0	0	0	0	0	0	0	0	0	0	0	0	0	0	0	0	0	0	0	0	0
ENSRNA049467913	0	0	0	0	0	0	0	0	0	0	0	0	0	0	0	0	0	0	0	0	0	0	0	0	0	0	0	0	0	0
ENSRNA049467926	0	0	0	0	0	0	0	0	0	0	0	0	0	0	0	0	0	0	0	0	0	0	0	0	0	0	0	0	0	0
ENSRNA049467930	0	0	0	0	0	0	0	0	0	0	0	0	0	0	0	0	0	0	0	0	0	0	0	0	0	0	0	0	0	0
ENSRNA049467939	0	0	0	0	0	0	0	0	0	0	0	0	0	0	0	0	0	0	0	0	0	0	0	0	0	0	0	0	0	0
ENSRNA049467947	0	0	0	0	0	0	0	0	0	0	0	0	0	0	0	0	0	0	0	0	0	0	0	0	0	0	0	0	0	0
ENSRNA049467951	0	0	0	0	0	0	0	0	0	0	0	0	0	0	0	0	0	0	0	0	0	0	0	0	0	0	0	0	0	0
ENSRNA049467957	0	0	0	0	0	0	0	0	0	0	0	0	0	0	0	0	0	0	0	0	0	0	0	0	0	0	0	0	0	0
ENSRNA049467962	0	0	0	0	0	0	0	0	0	0	0	0	0	0	0	0	0	0	0	0	0	0	0	0	0	0	0	0	0	0
ENSRNA049467971	0	0	0	0	0	0	0	0	0	0	0	0	0	0	0	0	0	0	0	0	0	0	0	0	0	0	0	0	0	0
ENSRNA049467978	0	0	0	0	0	0	0	0	0	0	0	0	0	0	0	0	0	0	0	0	0	0	0	0	0	0	0	0	0	0
ENSRNA049467983	0	0	0	0	0	0	0	0	0	0	0	0	0	0	0	0	0	0	0	0	0	0	0	0	0	0	0	0	0	0
ENSRNA049467989	0	0	0	0	0	0	0	0	0	0	0	0	0	0	0	0	0	0	0	0	0	0	0	0	0	0	0	0	0	0
ENSRNA049467992	0	0	0	0	0	0	0	0	0	0	0	0	0	0	0	0	0	0	0	0	0	0	0	0	0	0	0	0	0	0
ENSRNA049468001	0	0	0	0	0	0	0	0	0	0	0	0	0	0	0	0	0	0	0	0	0	0	0	0	0	0	0	0	0	0
ENSRNA049468005	0	0	0	0	0	0	0	0	0	0	0	0	0	0	0	0	0	0	0	0	0	0	0	0	0	0	0	0	0	0
ENSRNA049468008	0	0	0	0	0	0	0	0	0	0	0	0	0	0	0	0	0	0	0	0	0	0	0	0	0	0	0	0	0	0
ENSRNA049468013	0	0	0	0	0	0	0	0	0	0	0	0	0	0	0	0	0	0	0	0	0	0	0	0	0	0	0	0	0	0
ENSRNA049468017	0	0	0	0	0	0	0	0	0	0	0	0	0	0	0	0	0	0	0	0	0	0	0	0	0	0	0	0	0	0
ENSRNA049468021	0	0	0	0	0	0	0	0	0	0	0	0	0	0	0	0	0	0	0	0	0	0	0	0	0	0	0	0	0	0
ENSRNA049468030	0	0	0	0	0	0	0	0	0	0	0	0	0	0	0	0	0	0	0	0	0	0	0	0	0	0	0	0	0	0
ENSRNA049468038	0	0	0	0	0	0	0	0	0	0	0	0	0	0	0	0	0	0	0	0	0	0	0	0	0	0	0	0	0	0
ENSRNA049468043	0	0	0	0	0	0	0	0	0	0	0	0	0	0	0	0	0	0	0	0	0	0	0	0	0	0	0	0	0	0
ENSRNA049468049	0	0	0	0	0	0	0	0	0	0	0	0	0	0	0	0	0	0	0	0	0	0	0	0	0	0	0	0	0	0
ENSRNA049468058	0	0	0	0	0	0	0	0	0	0	0	0	0	0	0	0	0	0	0	0	0	0	0	0	0	0	0	0	0	0
ENSRNA049468063	0	0	0	0	0	0	0	0	0	0	0	0	0	0	0	0	0	0	0	0	0	0	0	0	0	0	0	0	0	0
ENSRNA049468070	0	0	0	0	0	0	0	0	0	0	0	0	0	0	0	0	0	0	0	0	0	0	0	0	0	0	0	0	0	0
ENSRNA049468081	0	0	0	0	0	0	0	0	0	0	0	0	0	0	0	0	0	0	0	0	0	0	0	0	0	0	0	0	0	0
ENSRNA049468088	0	0	0	0	0	0	0	0	0	0	0	0	0	0	0	0	0	0	0	0	0	0	0	0	0	0	0	0	0	0
ENSRNA049468103	0	0	0	0	0	0	0	0	0	0	0	0	0	0	0	0	0	0	0	0	0	0	0	0	0	0	0	0	0	0
ENSRNA049468108	0	0	0	0	0	0	0	0	0	0	0	0	0	0	0	0	0	0	0	0	0	0	0	0	0	0	0	0	0	0
ENSRNA049468115	0	0	0	0	0	0	0	0	0	0	0	0	0	0	0	0	0	0	0	0	0	0	0	0	0	0	0	0	0	0
ENSRNA049468120	0	0	0	0	0	0	0	0	0	0	0	0	0	0	0	0	0	0	0	0	0	0	0	0	0	0	0	0	0	0
ENSRNA049468128	0	0	0	0	0	0	0	0	0	0	0	0	0	0	0	0	0	0	0	0	0	0	0	0	0	0	0	0	0	0
ENSRNA049468138	0	0	0	0	0	0	0	0	0	0	0	0	0	0	0	0	0	0	0	0	0	0	0	0	0	0	0	0	0	0
ENSRNA049468142	0	0	0	0	0	0	0	0	0	0	0	0	0	0	0	0	0	0	0	0	0	0	0	0	0	0	0	0	0	0
ENSRNA049468151	0	0	0	0	0	0	0	0	0	0	0	0	0	0	0	0	0	0	0	0	0	0	0	0	0	0	0	0	0	0
ENSRNA049468159	0	0	0	0	0	0	0	0	0	0	0	0	0	0	0	0	0	0	0	0	0	0	0	0	0	0	0	0	0	0
ENSRNA049468173	0	0	0	0	0	0	0	0	0	0	0	0	0	0	0	0	0	0	0	0	0	0	0	0	0	0	0	0	0	0
ENSRNA049468178	0	0	0	0	0	0	0	0	0	0	0	0	0	0	0	0	0	0	0	0	0	0	0	0	0	0	0	0	0	0
ENSRNA049468184	0	0	0	0	0	0	0	0	0	0	0	0	0	0	0	0	0	0	0	0	0	0	0	0	0	0	0	0	0	0
ENSRNA049468191	0	0	0	0	0	0	0	0	0	0	0	0	0	0	0	0	0	0	0	0	0	0	0	0	0	0	0	0	0	0
ENSRNA049468197	0	0	0	0	0	0	0	0	0	0	0	0	0	0	0	0	0	0	0	0	0	0	0	0	0	0	0	0	0	0
ENSRNA049468202	0	0	0	0	0	0	0	0	0	0	0	0	0	0	0	0	0	0	0	0	0	0	0	0	0	0	0	0	0	0
ENSRNA049468209	0	0	0	0	0	0	0	0	0	0	0	0	0	0	0	0	0	0	0	0	0	0	0	0	0	0	0	0	0	0
ENSRNA049468217	0	0	0	0	0	0	0	0	0	0	0	0	0	0	0	0	0	0	0	0	0	0	0	0	0	0	0	0	0	0
ENSRNA049468221	0	0	0	0	0	0	0	0	0	0	0	0	0	0	0	0	0	0	0	0	0	0	0	0	0	0	0	0	0	0
ENSRNA049468229	0	0	0	0	0	0	0	0	0	0	0	0	0	0	0	0	0	0	0	0	0	0	0	0	0	0	0	0	0	0
ENSRNA049468238	0.374159	0.71204	0.470076	0.431171	0.206035	0.236333	1.00878	0.0561852	0	0.210829	0.13041	0.438407	0.4387	0.385931	0.403946	0.646141	0.198817	0.665732	1.07253	2.17233	0.223039	0.364095	0.148502	0.308273	0.0551501	0.14352	0.182108	0.427196	0	0.0442541
ENSRNA049468327	0	0	0.0470076	0	0	0	0	0	0	0	0	0	0	0	0	0	0	0	0.0715019	0	0	0	0	0.044039	0	0	0	0	0	0
ENSRNA049468366	0	0	0	0	0	0	0	0	0	0	0	0	0	0	0	0	0	0	0	0	0	0	0	0	0	0	0	0	0	0
ENSRNA049468514	0	0.0593367	0.0470076	0.0538964	0	0.295416	0	0	0	0	0	0	0	0.192966	0	0	0	0	0	0.135771	0.0892155	0	0.0495007	0.044039	0.1103	0	0	0.0533995	0.106396	0
ENSRNA049468582	0	0.237347	0.0470076	0.377275	0.154526	0.17725	0	0	0	0.263536	0	0.383606	0.4387	0.128644	0	0	0	0.0665732	0.78652	0.203656	0.0446077	0.0520135	0	0.044039	0.0551501	0.14352	0.0607026	0.320397	0	0.398287
ENSRNA049468588	0	0	0.0470076	0.0538964	0.257544	0.17725	0	0	0	0	0	0	0	0.0643219	0.115413	0.11748	0.248521	0	0	0.203656	0.0446077	0.104027	0	0	0	0	0.0607026	0	0	0
ENSRNA049468771	0.374159	0.35602	0.282045	1.29351	0.0515088	0.531749	0.126098	0.449481	0	0.263536	0.521638	1.37002	0.376029	0.321609	0.230826	0.17622	0.248521	0	2.43106	1.01828	0.178431	0.156041	0.148502	0.528468	0.661802	0.956799	1.45686	2.72337	0.957561	0.752319
ENSRNA049468782	0	0	0	0	0	0	0	0	0	0	0	0	0	0	0	0	0	0	0	0	0	0	0	0	0	0	0	0	0.0531978	0
ENSRNA049468787	0	0	0	0	0	0	0	0	0	0	0	0	0	0	0	0	0	0	0	0	0	0	0	0	0	0	0	0	0	0
ENSRNA049468809	0	0	0	0	0	0	0	0	0	0	0	0	0	0	0	0	0	0	0	0	0	0	0	0	0	0	0	0	0	0
ENSRNA049468829	0	0	0	0	0	0	0	0	0	0	0	0	0	0	0	0	0	0	0	0	0	0	0	0	0	0	0	0	0	0
ENSRNA049468860	0	0	0	0	0	0	0	0	0	0	0	0	0	0	0	0	0	0	0	0	0	0	0	0	0	0	0	0	0	0
ENSRNA049468879	0	0	0	0	0	0	0	0.168556	0	0.0527071	0	0.0548008	0.0626715	0	0	0.0587401	0	0	0	0	0	0.104027	0	0.088078	0	0	0.121405	0	0	0
ENSRNA049468892	0	0	0	0	0	0	0	0	0	0	0	0	0	0	0	0	0.0497042	0	0	0	0	0.0520135	0	0	0	0	0	0	0	0
ENSRNA049468913	0.187079	0.237347	0.141023	0.269482	0.669614	0.886248	0	0.11237	0.260358	0.316243	0.13041	0.164403	0.250686	0	0.403946	0	0.149113	0.0665732	0.0715019	0.203656	0.267646	0.156041	0.346505	0.352312	0	0.38272	0.121405	0.160198	0.212791	0.398287
ENSRNA049468930	0	0	0	0	0	0	0	0	0	0	0	0	0	0	0	0	0	0	0	0	0	0	0	0	0	0	0	0	0	0
ENSRNA049468947	0	0	0	0	0	0	0	0	0	0	0	0	0	0	0	0	0	0	0	0	0	0	0	0	0	0	0	0	0	0
ENSRNA049468958	0	0	0	0	0	0	0	0	0	0	0	0	0	0	0	0	0	0	0	0	0	0	0	0	0	0	0	0	0	0
ENSRNA049468969	0	0	0	0	0	0	0	0	0	0	0	0	0	0	0	0	0	0	0	0	0	0	0	0	0	0	0	0	0	0
ENSRNA049468983	0	0.0593367	0.0470076	0	0.0515088	0	0	0	0	0	0	0	0	0	0	0	0	0	0	0	0	0	0	0	0	0.0478399	0	0	0	0
ENSRNA049468991	0	0	0	0	0	0	0	0	0	0	0	0	0	0	0	0	0	0	0	0	0	0	0	0	0	0	0	0	0	0
ENSRNA049468999	0	0	0	0	0	0	0	0	0	0	0	0	0	0	0	0	0	0	0	0	0	0	0	0	0	0	0	0	0	0
ENSRNA049469005	0	0	0	0	0	0	0	0	0	0	0	0	0	0	0	0	0	0	0	0	0	0	0	0	0	0	0	0	0	0
ENSRNA049469011	0	0	0	0	0	0	0	0	0	0	0	0	0	0	0	0	0	0	0	0	0	0	0	0	0	0	0	0	0	0
ENSRNA049469023	0.280619	0.17801	0.0940151	0	0	0	0	0	0	0	0	0	0	0.0643219	0.115413	0	0.0497042	0	0.286007	0.135771	0	0	0	0.044039	0.0551501	0	0	0	0	0
ENSRNA049469029	0	0	0	0	0	0	0	0	0	0	0	0	0	0	0	0	0	0	0	0	0	0	0	0	0	0	0	0	0	0
ENSRNA049469035	0	0	0	0	0	0	0	0	0	0	0	0	0	0	0	0	0	0	0	0	0	0	0	0	0	0	0	0	0	0
ENSRNA049469040	0	0	0	0	0	0	0	0	0	0	0	0	0	0	0	0	0	0	0	0	0	0	0	0	0	0	0	0	0	0
ENSRNA049469049	0	0	0	0	0	0	0	0	0	0	0	0	0	0	0	0	0	0	0	0	0	0	0	0	0	0	0	0	0	0
ENSRNA049469054	0	0	0	0	0	0	0	0	0	0	0	0	0	0	0	0	0	0	0	0	0	0	0	0	0	0	0	0	0	0
ENSRNA049469060	0	0	0	0	0	0	0	0	0	0	0	0	0	0	0	0	0	0	0	0	0	0	0	0	0	0	0	0	0	0
ENSRNA049469066	0	0	0	0	0	0	0	0	0	0	0	0	0	0	0	0	0	0	0	0	0	0	0	0	0	0	0	0	0	0
ENSRNA049469321	0	0	0	0	0	0	0	0	0	0	0	0	0	0	0	0	0	0	0	0	0	0	0	0	0	0	0	0	0	0
ENSRNA049469519	0	0	0	0	0	0	0	0	0	0	0	0	0	0	0	0	0	0	0	0	0	0	0	0	0	0	0	0	0	0
ENSRNA049469639	0	0	0	0	0	0	0	0	0	0	0	0	0	0	0	0	0.0497042	0	0	0	0	0	0	0	0	0	0	0	0	0
ENSRNA049469650	0	0	0	0	0	0	0	0	0	0	0	0	0	0	0	0	0	0	0	0	0	0	0	0	0	0	0	0	0	0
ENSRNA049469667	0	0	0	0	0	0	0	0	0	0	0	0	0	0	0	0	0	0	0	0	0	0	0	0	0	0	0	0	0	0
ENSRNA049469775	45.2732	12.9354	23.9269	62.4659	29.9781	33.0275	20.6801	13.9339	22.6511	4.48011	2.08655	2.95925	27.3874	15.4373	26.0834	26.3156	22.2675	20.1717	41.6141	13.645	27.746	30.636	19.2558	24.794	19.5232	12.5819	18.1501	18.9034	10.3736	16.728
ENSRNA049469783	0	0	0	0	0	0	0	0	0	0	0	0	0	0	0	0	0	0	0	0	0	0	0	0	0	0	0	0	0	0
ENSRNA049469795	0	0	0	0	0	0	0	0	0	0	0	0	0	0	0	0	0	0	0	0	0	0	0	0	0	0	0	0	0	0
ENSRNA049469802	0	0	0	0	0	0	0	0	0	0	0	0	0	0	0	0	0	0	0	0	0	0	0	0	0	0	0	0	0	0
ENSRNA049469892	0	0	0	0	0	0	0	0	0	0	0	0	0	0	0	0	0	0	0	0	0	0	0	0	0	0	0	0	0	0
ENSRNA049469899	0	0	0	0	0	0	0	0	0	0	0	0	0	0	0	0	0	0	0	0	0	0	0	0	0	0	0	0	0	0
ENSRNA049469919	0	0	0	0	0	0	0	0	0	0	0	0	0	0	0	0	0	0	0	0	0	0	0	0	0	0	0	0	0	0
ENSRNA049469940	0	0	0	0	0	0	0	0	0	0	0	0	0	0	0	0	0	0	0	0	0	0	0	0	0	0	0	0	0	0
ENSRNA049469950	0	0	0	0	0.0515088	0	0	0	0	0	0	0	0	0	0	0	0	0	0	0	0	0	0	0	0	0	0	0	0	0
ENSRNA049470085	0.841857	1.42408	1.31621	3.98834	0.309053	1.53616	1.89147	0.280926	0.650895	0.36895	0.391228	1.26042	0.626714	0.836184	0.981011	0.998582	0.0994085	1.59776	2.71707	3.93736	1.02598	1.61242	0.841511	1.5854	1.04785	1.77008	0.546323	1.49518	0.478781	0.398287
ENSRNA049470144	0	0	0	0	0	0	0	0	0	0	0	0	0	0	0	0	0	0	0	0	0	0	0	0	0	0	0	0	0	0
ENSRNA049470236	0	0	0	0	0	0	0	0	0	0	0	0	0	0	0	0	0	0	0	0	0	0	0	0	0	0	0	0	0	0
ENSRNA049470248	0	0	0	0	0	0	0	0.11237	0	0	0	0	0	0	0.115413	0	0	0	0	0	0	0	0	0	0	0	0	0	0	0
ENSRNA049470257	0	0	0	0	0	0	0	0	0	0	0	0	0	0	0	0	0.149113	0	0	0	0	0	0	0	0	0	0	0	0	0
ENSRNA049470263	0	0	0	0	0	0	0	0	0	0	0.13041	0.0548008	0	0	0	0	0	0	0	0	0	0	0	0	0	0	0	0	0.0531978	0
ENSRNA049470306	0	0	0	0	0	0	0.252196	0	0	0	0	0	0	0	0	0	0	0	0	0	0	0	0	0	0	0	0	0	0	0.0442541
ENSRNA049470312	0.467699	0.17801	0	0	0	0	0	0.168556	0	0.474364	0	0.712411	0.376029	0.128644	0.0577065	0.0587401	0.0994085	0.133147	0.0715019	0	0	0	0	0.044039	0.330901	0.0956799	0.182108	0.587394	0.0531978	0.619557
ENSRNA049470320	0.187079	0.0593367	0.0470076	0.323379	0	0.0590832	0	0	0	0	0	0	0.250686	0.321609	0	0.293701	0.149113	0.332866	0.214506	0.203656	0	0	0.0495007	0.044039	0.1103	0	0.0607026	0	0	0
ENSRNA049470333	1.12248	0.71204	0.329053	1.13183	0.927158	0.17725	2.52196	3.4273	4.03555	4.4274	2.99942	5.75409	1.81747	1.09347	0.750185	2.70205	2.3361	2.13034	1.07253	1.49348	0.312254	0.72819	1.18802	0.968858	1.93026	1.53088	1.82108	5.92734	6.17095	4.20414
ENSRNA049470348	0	0	0	0	0	0	0	0	0	0	0	0	0	0	0	0	0	0	0	0	0	0	0	0	0	0	0	0	0	0
ENSRNA049470519	0	0	0	0	0	0	0	0	0	0	0	0	0	0	0	0	0	0	0	0	0	0	0	0	0	0	0	0	0	0
ENSRNA049470528	0	0	0	0	0	0	0	0	0	0	0	0	0	0	0	0	0	0	0	0	0	0	0	0	0	0	0	0	0	0
ENSRNA049470554	0	0	0	0	0	0	0	0	0	0	0	0	0.0626715	0	0	0	0	0	0	0	0	0	0	0	0	0	0	0	0	0
ENSRNA049470569	0.0935397	0	0.0940151	0.107793	0	0	0	0	0	0	0	0.109602	0	0	0	0.17622	0	0	0	0.0678854	0.0446077	0	0	0.132117	0	0	0	0	0.212791	0.132762
ENSRNA049470615	0	0	0	0	0	0	0	0	0	0	0	0	0	0	0	0	0	0	0	0	0	0	0	0	0	0	0	0	0	0
ENSRNA049470636	0	0	0	0	0	0	0	0	0	0	0	0	0	0	0	0	0	0	0	0	0	0	0	0	0	0	0	0	0	0
ENSRNA049470662	0	0	0	0	0	0	0	0	0	0	0	0	0	0	0	0	0	0	0	0	0	0	0	0	0	0	0	0	0	0
ENSRNA049470674	0	0	0	0.0538964	0	0.236333	0	0	0	0	0	0	0	0	0	0	0.0497042	0	0	0	0.0446077	0	0	0	0	0	0	0	0.0531978	0.0442541
ENSRNA049470683	0	0	0	0	0	0	0	0	0	0	0	0	0	0	0	0	0	0	0	0	0	0	0	0	0	0	0	0	0	0
ENSRNA049470723	0.374159	0.89005	0.18803	0	0	0	0.882686	1.06752	0.260358	0.421657	0	0.876813	1.19076	0.385931	0.17312	1.1748	0.497042	0.399439	0.214506	0.339427	0.0446077	0.312081	0.0990013	0.132117	0.992702	0.2392	0.424918	2.29618	1.70233	0.663811
ENSRNA049470774	0	0	0	0	0	0	0	0	0	0	0	0	0	0	0	0	0	0	0	0	0	0	0	0	0	0	0	0	0	0
ENSRNA049470793	0.0935397	0.118673	0.282045	0	0	0	0.756588	0.505667	0.130179	0.0527071	0	0.109602	0.626714	0.321609	0.115413	0.293701	0.248521	0	0.0715019	0	0	0.156041	0.0495007	0.176156	0.16545	0.19136	0	0.213598	0.106396	0.0885081
ENSRNA049470799	0.0935397	0.0593367	0.141023	0	0	0	0.252196	0.168556	0	0.421657	0	0.274004	0.4387	0	0.403946	0.411181	0.198817	0.133147	0.214506	0	0.0892155	0.156041	0.198003	0.132117	0.1103	0.14352	0.24281	0.320397	0.372385	0.265524
ENSRNA049470807	0.0935397	0.118673	0.0470076	0	0	0	0.378294	0.280926	0	0.210829	0	0.109602	0.250686	0	0.461652	0.17622	0.0994085	0.0665732	0.143004	0.0678854	0.0892155	0.156041	0.148502	0.088078	0	0.19136	0.0607026	0.160198	0.106396	0.132762
ENSRNA049470850	0	0	0	0	0	0	0	0	0	0	0	0	0	0	0	0	0	0	0	0	0	0	0	0	0	0	0	0	0	0
ENSRNA049470888	0	0.118673	0.235038	0.323379	0.154526	0	0.126098	0	0.130179	0.0527071	0	0	0.0626715	0.0643219	0	0.17622	0	0.19972	0.214506	0.203656	0	0.0520135	0	0.088078	0	0	0	0	0	0
ENSRNA049470912	0	0	0	0	0	0	0	0	0	0.105414	0	0	0	0	0	0	0	0	0	0	0	0	0	0	0	0	0	0	0.0531978	0
ENSRNA049470918	0	0	0	0	0	0	0	0	0	0	0	0	0	0	0	0	0	0	0	0	0	0	0	0	0	0	0	0	0.106396	0
ENSRNA049470931	0.561238	1.60209	0.705113	1.88637	0.360561	0.649915	1.26098	0.786593	0.390537	0.316243	0.391228	0.383606	0.376029	0.192966	0.461652	0.469921	0.298225	0.532586	1.57304	2.17233	0.624508	0.780203	0.247503	0.792702	0.386051	0.813279	0.24281	0.533995	0.478781	0.354033
ENSRNA049470937	0.748318	1.83944	0.423068	2.37144	0.618105	1.00441	2.01757	0.730407	0.781073	0.790607	0.782457	2.95925	0.689386	0.964828	0.519359	1.11606	0.745564	1.33146	4.14711	3.86947	0.312254	0.88423	0.544507	1.14501	1.2133	3.01392	1.51757	2.72337	0.957561	0.663811
ENSRNA049470983	0.187079	0	0	0.0538964	0.154526	0.118166	0	0.11237	0	0.158121	0	0	0	0.0643219	0.230826	0	0.198817	0	0	0.203656	0.0892155	0	0.198003	0.132117	0	0.0478399	0	0	0.106396	0
ENSRNA049471008	0.187079	0.237347	0.423068	0.431171	0	0.17725	0.252196	0.280926	0	0.36895	0.521638	0	0.188014	0.0643219	0.230826	0.17622	0.298225	0	0.357509	0.0678854	0.312254	0.260068	0.198003	0.176156	0.275751	0.19136	0.121405	0.0533995	0.159593	0.398287
ENSRNA049471037	0	0	0.0470076	0	0.0515088	0	0	0.11237	0	0.0527071	0	0	0	0	0	0	0	0	0	0	0	0	0	0	0	0	0.0607026	0	0	0
ENSRNA049471122	0	0	0	0	0	0	0	0	0	0	0	0	0	0	0	0	0	0	0	0	0	0	0	0	0	0	0	0	0	0
ENSRNA049471190	0	0	0	0	0.206035	0	0	0.0561852	0	0.158121	0.13041	0.109602	0	0	0	0.0587401	0	0	0	0	0	0	0	0.044039	0	0	0	0	0	0
ENSRNA049471198	0.0935397	0.118673	0	0.0538964	0.41207	0	0	0.168556	0	0.105414	0	0	0	0.0643219	0	0	0	0.266293	0.286007	0.0678854	0	0.0520135	0	0.088078	0	0.0478399	0	0	0	0
ENSRNA049471337	0	0	0	0	0	0	0	0	0	0	0	0	0	0	0	0	0	0	0	0	0	0	0	0	0	0	0	0	0	0
ENSRNA049471509	0	0	0	0	0	0	0	0	0	0	0	0	0	0	0	0	0	0	0	0	0	0	0	0	0	0	0	0	0	0
ENSRNA049471617	0.280619	0.17801	0.0470076	0.107793	0.618105	0.118166	0.252196	0	0	0	0	0.328805	0	0.128644	0.17312	0.23496	0	0.266293	0.143004	0.339427	0.223039	0.260068	0.148502	0.220195	0	0.2392	0.24281	0.106799	0.159593	0.177016
ENSRNA049471642	0	0	0	0	0	0	0	0	0	0	0	0	0	0	0	0	0.0497042	0.133147	0	0	0	0	0.0495007	0.044039	0	0	0.121405	0	0.0531978	0
ENSRNA049471654	0.187079	0.296683	0.329053	0.323379	0.772632	0.827165	0.63049	0.674222	0.650895	0.36895	1.56491	0.65761	0.125343	0.643219	0.634772	0.11748	0.298225	0.466013	0.572015	0.475198	0.713724	0.260068	0.544507	0.528468	0.275751	0.28704	0.485621	0.480595	0.638374	0.575303
ENSRNA049471660	0.0935397	0.296683	0.329053	0.592861	0.927158	0.472666	0.126098	0.618037	0.130179	0.579778	0.652047	0.602809	0.626714	0.514575	0.461652	0.411181	0.198817	0.0665732	0.429011	0.339427	0.223039	0.520135	0.495007	0.792702	0.330901	0.2392	0.728431	0.213598	0.638374	0.663811
ENSRNA049471800	0	0	0	0	0.206035	0	0	0	0	0	0	0	0	0	0	0	0	0	0	0	0	0	0	0	0	0.0478399	0	0	0	0
ENSRNA049471804	0.280619	1.24607	0.282045	1.563	0.154526	1.18166	0.882686	0.280926	0.260358	0.36895	0.13041	0.219203	0.125343	0.257287	0.346239	0.352441	0.149113	0.266293	0.572015	1.01828	0.267646	0.260068	0.148502	0.528468	0.275751	0.765439	0.182108	0.747593	0.159593	0
ENSRNA049471872	0	0	0	0	0	0	0	0	0	0	0	0	0	0	0	0	0	0	0	0	0	0	0	0	0	0	0	0	0	0
ENSRNA049471974	0	0	0	0	0	0	0	0	0	0	0	0	0	0	0	0	0	0	0	0	0	0	0	0	0	0	0	0	0	0
ENSRNA049471983	0	0	0	0	0	0	0	0	0	0	0	0	0	0	0	0	0	0	0	0	0	0	0	0	0	0	0	0	0	0
ENSRNA049471996	0.280619	0.474693	0.658106	0.431171	1.03018	0.354499	0	0	0	0	0	0	0.250686	0	0.461652	0.469921	0.695859	0	1.28703	0.678855	0.133823	0.624162	0.247503	0.352312	0.551501	0.28704	0.303513	0	0	0
ENSRNA049472005	1.21602	1.48342	0.658106	1.13183	2.11186	0.827165	0	0.280926	0.260358	0.36895	0.521638	0.822012	0.689386	1.09347	0.981011	0.998582	0.745564	0.466013	2.93158	0.950396	0.669116	0.572149	0.643509	0.660585	0.1103	0.43056	0.24281	0.587394	0.531978	0.486795
ENSRNA049472011	0.935397	1.48342	0.470076	2.31755	0.669614	1.0635	0	0	0	0	0	0.0548008	0.8774	1.02915	0.288533	0.881102	0.248521	1.7309	4.0041	4.81987	0.669116	0.780203	0.396005	1.49733	0.827252	1.24384	0.789134	0	0	0
ENSRNA049472105	0	0.296683	0.18803	0.592861	0.566597	0.0590832	1.00878	0.842778	2.21304	0.474364	0.521638	0.602809	0.125343	0.192966	0.461652	0.352441	0.298225	0.399439	0.286007	0.339427	0.0446077	0.208054	0	0.132117	0.16545	0.19136	0.24281	0.213598	0.957561	0.929335
ENSRNA049472175	0	0	0	0	0	0	0	0	0	0	0	0	0	0	0	0	0	0	0	0	0	0	0	0	0	0	0	0	0	0
ENSRNA049472180	0.187079	0.237347	0.235038	0.592861	0.309053	0.708998	0.126098	0	0	0	0	0	0.313357	0.128644	0.0577065	0.0587401	0	0.133147	0.214506	0.271542	0.356862	0.208054	0.0990013	0.176156	0.0551501	0.0956799	0.121405	0	0	0
ENSRNA049472213	0.748318	0.71204	0.846136	1.07793	0.618105	1.12258	0	0	0	0	0	0	0.188014	0.321609	0.692478	0.0587401	0.149113	0.0665732	1.21553	0.74674	1.1598	1.45638	0.0990013	0.572507	0.16545	0.14352	0.182108	0	0	0
ENSRNA049472224	0	0	0	0	0	0	0	0	0	0	0	0	0	0	0	0	0	0	0	0	0	0	0	0	0	0	0	0	0	0
ENSRNA049472261	0	0	0	0	0	0	0	0	0	0	0	0	0	0	0	0	0	0	0	0	0	0	0	0	0	0	0	0	0	0
ENSRNA049472265	0	0	0	0.0538964	0.0515088	0	0	0	0	0	0	0	0	0	0	0	0	0	0.143004	0.0678854	0	0	0	0.132117	0	0	0	0	0	0
ENSRNA049472360	0	0	0	0	0	0	0	0	0	0	0	0	0	0	0	0	0	0	0	0	0	0	0	0	0	0	0	0	0	0
ENSRNA049472408	0	0	0	0	0	0	0	0	0	0	0	0	0	0	0	0	0	0	0	0	0	0	0	0	0	0	0	0	0	0
ENSRNA049472415	0.374159	0.35602	0.423068	0.0538964	0.103018	0.472666	0.378294	0.730407	0.130179	0	0.13041	0.274004	0.376029	0.321609	0.461652	0	0.944381	0	0.78652	0.203656	0.490685	0.468122	0.297004	0.088078	0.330901	0.478399	0.546323	0.907791	0.212791	0.398287
ENSRNA049472421	0.467699	0.53403	0.423068	0.538964	0.515088	0.886248	1.00878	0.842778	0.781073	0.316243	0	0.822012	0.4387	0	0.403946	0.352441	0.546747	0	0.429011	0.0678854	0.535293	0.260068	0.148502	0.572507	0.220601	0.38272	0.24281	0.373796	0.372385	0.265524
ENSRNA049472502	0	0	0	0	0	0	0	0	0	0	0	0	0	0	0	0	0	0	0	0	0	0	0	0	0	0	0	0	0	0
ENSRNA049472522	0	0	0	0	0	0	0	0	0	0	0	0	0	0	0	0	0	0	0	0	0	0	0	0	0	0	0	0	0	0
ENSRNA049472528	0	0	0	0	0	0	0	0	0	0	0	0	0	0	0	0	0	0	0	0	0	0	0	0	0	0	0	0	0	0
ENSRNA049472536	0.280619	0.0593367	0	0.215586	0.463579	0.354499	0	0	0	0	0	0.328805	0.4387	0.192966	0.115413	0.17622	0.0994085	0.532586	0.500513	0.203656	0.0892155	0.0520135	0.0990013	0.044039	0.16545	0.0956799	0	0.427196	0.425583	0.265524
ENSRNA049472548	0	0	0	0	0	0	0	0	0	0	0	0	0	0	0	0	0	0	0	0	0	0	0	0	0	0	0	0	0	0
ENSRNA049472552	0.0935397	0	0.0470076	0	0	0	0	0	0	0	0.391228	0	0.250686	0	0	0.0587401	0	0.133147	0	0.0678854	0	0	0	0	0.0551501	0.0478399	0	0	0	0
ENSRNA049472564	0	0	0	0	0	0	0	0	0	0	0	0	0	0	0	0	0	0	0	0	0	0	0	0	0	0	0	0	0	0
ENSRNA049472588	0	0	0	0	0	0	0	0	0	0	0	0	0	0	0	0	0	0	0	0	0	0	0	0	0	0	0	0	0	0
ENSRNA049472598	0	0	0	0	0	0	0	0	0	0	0	0	0	0	0	0	0	0	0	0	0	0	0	0	0	0	0	0	0	0
ENSRNA049472604	0	0	0	0	0	0	0	0	0	0	0	0	0	0	0	0	0	0	0	0	0	0	0	0	0	0	0	0	0	0
ENSRNA049472608	0	0	0	0	0	0	0	0	0	0	0	0	0	0	0	0	0	0	0	0	0	0	0	0	0	0	0	0	0	0
ENSRNA049472612	0	0	0	0	0	0	0	0	0	0	0	0	0	0	0	0	0	0	0	0	0	0	0	0	0	0	0	0	0	0
ENSRNA049472620	0	0	0	0	0	0	0	0	0	0	0	0	0	0	0	0	0	0	0	0	0	0	0	0	0	0	0	0	0	0
ENSRNA049472623	0	0	0	0	0	0	0	0	0	0	0	0	0	0	0	0	0	0	0	0	0	0	0	0	0	0	0	0	0	0
ENSRNA049472626	0	0	0	0	0.206035	0	0	0	0	0	0	0	0	0	0	0	0	0	0.143004	0	0	0.104027	0.0495007	0	0	0	0	0	0.0531978	0
ENSRNA049472630	0	0.0593367	0	0.862343	0.515088	0.472666	0	0	0	0	0	0	0.0626715	0.192966	0.0577065	0.17622	0.198817	0.133147	1.21553	0.74674	0.133823	0.88423	0.0990013	0	0	0	0	0	0	0
ENSRNA049472638	10.9442	6.94239	4.13667	0.215586	1.13319	0.236333	1.38708	0.618037	1.17161	0.263536	0	0	24.4419	9.84124	4.55882	14.0389	3.08166	6.85704	7.15019	6.9922	1.87353	0.780203	0.396005	0.396351	5.79076	2.53552	1.15335	0.427196	0.159593	0.0442541
ENSRNA049472641	0	0	0	0.0538964	0.0515088	0.17725	0.378294	0	0.781073	0.36895	0.782457	0	0.313357	0.128644	0.17312	0.0587401	0.0497042	0.19972	0.143004	0.135771	0	0.260068	0.0495007	0	0	0	0	0.0533995	0	0.0442541
ENSRNA049472781	0	0	0	0	0	0	0	0	0	0	0	0	0	0	0	0	0	0	0	0	0	0	0	0	0	0	0	0	0	0
ENSRNA049472786	2.05787	1.48342	1.2222	1.4552	1.85432	2.36333	0.126098	0.786593	2.34322	1.10685	2.47778	0.712411	2.00549	2.18694	1.38496	1.7622	1.09349	0.865452	1.57304	1.49348	0.847547	1.82047	1.68302	1.36521	0.716952	1.14816	0.910539	0.800992	0.638374	1.0621
ENSRNA049472795	0	0	0	0	0	0	0	0	0	0.263536	0.13041	0.164403	0	0	0	0	0	0	0	0	0	0.0520135	0	0.088078	0.0551501	0	0	0.213598	0.0531978	0
ENSRNA049472860	0	0	0	0	0	0	0	0	0	0	0	0	0	0	0	0	0	0	0	0	0	0	0	0	0	0	0	0	0	0
ENSRNA049473008	0	0	0	0	0	0	0	0	0	0	0	0	0	0	0	0	0	0	0	0	0	0	0	0	0	0	0	0	0	0
ENSRNA049473059	0	0	0	0	0	0	0	0	0	0	0	0	0	0	0	0	0	0	0	0	0	0	0	0	0	0	0	0	0	0
ENSRNA049473070	0	0	0	0	0	0	0	0	0	0	0	0	0	0	0	0	0	0	0	0	0	0	0	0	0	0	0	0	0	0.0442541
ENSRNA049473076	0	0	0	0	0	0	0	0	0	0	0	0	0	0	0	0	0	0	0	0	0	0	0	0	0	0	0	0	0	0
ENSRNA049473080	0	0	0	0	0	0	0.126098	0.280926	0	0.158121	0.260819	0	0	0	0	0.0587401	0.149113	0	0	0	0	0	0.0495007	0.044039	0.0551501	0.0956799	0	0	0.0531978	0
ENSRNA049473089	0	0	0	0	0	0	0	0	0	0	0	0	0	0	0	0	0	0	0	0	0	0	0	0	0	0	0	0	0	0
ENSRNA049473105	0	0	0	0	0	0	0	0	0	0.105414	0	0	0	0	0	0	0	0	0	0	0	0	0.0495007	0	0	0	0	0	0	0
ENSRNA049473114	0	0	0	0	0	0	0	0	0	0	0	0	0	0	0	0	0	0	0	0	0	0	0	0	0	0	0	0	0	0
ENSRNA049473122	0	0	0	0	0	0	0	0	0	0	0	0	0	0	0	0	0	0	0	0	0	0	0	0	0	0	0	0	0	0
ENSRNA049473127	0	0	0	0	0	0	0	0	0	0	0	0	0	0	0	0	0	0	0	0	0	0	0	0	0	0	0	0	0	0
ENSRNA049473133	0	0	0	0	0	0	0.126098	0	0	0.263536	0	0.0548008	0.0626715	0.128644	0.115413	0	0.0497042	0	0	0	0	0	0.0495007	0.088078	0	0.0956799	0.0607026	0	0.265989	0.132762
ENSRNA049473142	0	0	0	0	0	0	0	0	0	0	0	0	0	0	0	0	0	0	0	0	0	0	0	0	0	0	0	0	0	0
ENSRNA049473148	0	0	0	0	0	0	0	0	0	0	0	0	0	0	0	0	0	0	0	0	0	0	0	0	0	0	0	0	0	0
ENSRNA049473154	0	0	0	0	0	0	0	0	0	0	0	0	0	0	0	0	0	0	0	0	0	0	0	0	0	0	0	0	0	0
ENSRNA049473160	0	0	0	0	0	0	0	0	0	0	0	0	0	0	0	0	0	0	0	0	0	0	0	0	0	0	0	0	0	0
ENSRNA049473166	0	0	0	0	0	0	0	0	0	0	0	0	0	0	0	0	0	0	0	0	0	0	0	0	0	0	0	0.0533995	0.0531978	0
ENSRNA049473170	0	0	0	0	0	0	0	0	0	0	0	0	0	0	0	0	0	0	0	0	0	0	0	0	0	0	0	0	0	0
ENSRNA049473178	0	0	0	0	0	0	0	0	0	0	0	0	0	0	0	0	0	0	0	0	0	0	0	0	0	0	0	0	0	0
ENSRNA049473182	0	0	0	0	0	0	0	0	0	0	0	0	0	0	0	0	0	0	0	0	0	0	0	0	0	0	0	0	0	0
ENSRNA049473188	0	0	0	0	0	0	0	0	0	0	0	0	0	0	0	0	0	0	0	0	0	0	0	0	0	0	0	0	0	0
ENSRNA049473192	0	0	0	0	0	0	0	0	0	0	0	0	0	0	0	0	0	0	0	0	0	0	0	0	0	0	0	0	0	0
ENSRNA049473198	0	0	0	0	0	0	0	0	0	0	0	0	0	0	0	0	0	0	0	0	0	0	0	0	0	0	0	0	0	0
ENSRNA049473204	0	0	0	0	0	0	0	0	0	0	0	0	0	0	0	0	0	0	0	0	0	0	0	0	0	0	0	0	0	0
ENSRNA049473210	0	0	0	0	0	0	0	0.11237	0	0	0	0	0.250686	0.192966	0	0	0.198817	0	0	0	0	0	0.0495007	0	0.0551501	0	0	0	0.0531978	0
ENSRNA049473220	0	0	0	0	0	0	0	0	0	0	0	0	0	0	0	0	0	0	0	0	0	0	0	0	0	0	0	0	0	0
ENSRNA049473225	0	0	0	0	0	0	0	0	0	0	0	0	0	0	0	0	0	0	0	0	0	0	0	0	0	0	0	0	0	0
ENSRNA049473228	0	0	0	0	0	0	0	0	0	0	0	0	0	0	0	0	0	0	0	0	0	0	0	0	0	0	0	0	0	0
ENSRNA049473236	0	0	0	0	0	0	0	0	0	0	0	0	0	0	0	0	0	0	0	0	0	0	0	0	0	0	0	0	0	0
ENSRNA049473241	0	0	0	0	0	0	0	0.0561852	0	0	0	0	0	0	0	0	0	0	0	0	0	0	0	0	0	0	0	0	0	0
ENSRNA049473246	0	0	0	0	0	0	0	0	0	0	0	0	0	0	0	0	0	0	0	0	0	0	0	0	0	0	0	0	0	0
ENSRNA049473251	0	0	0	0	0	0	0	0	0	0	0	0	0	0	0	0	0	0	0	0	0	0	0	0	0	0	0	0	0	0
ENSRNA049473254	0	0	0	0	0	0	0	0	0	0	0	0	0	0	0	0	0	0	0	0	0	0	0	0	0	0	0	0	0	0
ENSRNA049473271	0	0	0	0	0	0	0	0	0	0	0	0	0	0	0	0	0	0	0	0	0	0	0	0	0	0	0	0	0	0
ENSRNA049473286	0	0	0	0	0	0	0	0	0	0.210829	0	0.0548008	0	0	0.115413	0	0.0497042	0	0	0	0	0	0.0495007	0	0	0	0.0607026	0	0.106396	0.0442541
ENSRNA049473290	0	0	0	0	0	0	0	0.337111	0	0.316243	0	0.0548008	0	0	0.230826	0	0.0994085	0	0	0	0	0	0.148502	0.088078	0.220601	0.2392	0.424918	0.106799	0.319187	0.309779
ENSRNA049473297	0	0	0	0	0	0	0	0	0	0	0	0	0	0	0	0	0	0	0	0	0	0	0	0	0	0	0	0	0	0
ENSRNA049473303	0	0	0	0	0	0	0	0.0561852	0	0	0	0	0	0	0	0	0	0	0	0	0	0	0	0	0	0	0	0	0	0
ENSRNA049473307	0	0	0	0	0	0	0	0	0	0	0	0	0	0	0	0	0	0	0	0	0	0	0	0	0	0	0	0	0	0
ENSRNA049473315	0	0	0	0	0	0	0	0	0	0	0	0	0	0	0	0	0	0	0	0	0	0	0	0	0	0	0	0	0	0
ENSRNA049473322	0	0	0	0	0	0	0	0	0	0	0	0	0	0	0	0	0	0	0	0	0	0	0	0	0	0	0	0	0	0
ENSRNA049473328	0	0	0	0	0	0	0	0	0	0	0	0	0	0	0	0	0	0	0	0	0	0	0	0	0	0	0	0	0	0
ENSRNA049473334	0	0	0	0	0	0	0	0	0	0	0	0	0	0	0	0	0	0	0	0	0	0	0	0	0	0	0	0	0	0
ENSRNA049473338	0	0	0	0	0	0	0	0	0	0	0	0	0	0	0	0	0	0	0	0	0	0	0	0	0	0	0	0	0	0
ENSRNA049473346	0	0	0	0	0	0	0	0	0	0	0	0	0	0	0	0	0	0	0	0	0	0	0	0	0	0	0	0	0	0
ENSRNA049473351	0	0	0	0	0	0	0	0	0	0	0	0	0	0	0	0	0	0	0	0	0	0	0	0	0	0	0	0	0	0
ENSRNA049473354	0	0	0	0	0	0	0	0	0	0	0	0	0	0	0	0	0	0	0	0	0	0	0	0	0	0	0	0	0	0
ENSRNA049473363	0	0	0	0	0	0	0	0	0	0	0	0	0	0	0	0	0	0	0	0	0	0	0	0	0	0	0	0	0	0
ENSRNA049473372	0	0	0	0	0	0	0	0	0	0	0	0	0	0	0	0	0	0	0	0	0	0	0	0	0	0	0	0	0	0
ENSRNA049473380	0	0	0	0	0	0	0	0	0	0	0	0	0	0	0	0	0	0	0	0	0	0	0	0	0	0	0	0	0	0
ENSRNA049473385	0	0	0	0	0	0	0	0	0	0	0	0	0	0	0	0	0	0	0	0	0	0	0	0	0	0	0	0	0	0
ENSRNA049473389	0	0	0	0	0	0	0	0	0	0	0	0	0	0	0	0	0	0	0	0	0	0	0	0	0	0	0	0	0	0
ENSRNA049473440	0	0	0	0	0	0	0	0	0	0	0	0	0	0	0	0	0	0	0	0	0	0	0	0	0	0	0	0	0	0
ENSRNA049473449	0	0	0	0	0	0	0	0	0	0	0	0	0	0	0	0	0	0	0	0	0	0	0	0	0	0	0	0	0	0
ENSRNA049473467	0.0935397	0.0593367	0.235038	0.107793	0	0.17725	0	0	0	0	0	0	0	0	0.230826	0	0	0	0	0.135771	0	0.0520135	0.0495007	0.044039	0	0	0.0607026	0	0.0531978	0.0442541
ENSRNA049473524	0	0	0	0	0	0	0	0	0	0	0	0	0	0	0	0	0	0	0	0	0	0	0	0	0	0	0	0	0	0
ENSRNA049473557	0	0	0	0.269482	0	0	0	0	0	0	0	0	0	0	0	0	0	0	0.143004	0	0	0	0	0	0	0	0	0.0533995	0	0
ENSRNA049473576	0	0	0	0	0	0	0	0	0	0	0	0	0	0	0	0	0	0	0	0	0	0	0	0	0	0	0	0	0	0
ENSRNA049473589	0	0	0	0	0	0	0	0	0	0	0	0	0	0	0	0	0	0	0	0	0	0	0	0	0	0	0	0	0	0
ENSRNA049473603	0	0	0	0	0	0	0	0	0	0	0	0	0	0	0	0	0	0	0	0	0	0	0	0	0	0	0	0	0	0
ENSRNA049473609	0.0935397	0	0.0470076	0	0	0	0.126098	0	0	0	0	0	0.125343	0	0	0.0587401	0.149113	0.0665732	0.143004	0.0678854	0.0446077	0	0	0	0.0551501	0	0	0	0	0
ENSRNA049473622	0	0	0	0	0	0	0	0	0	0	0	0	0	0	0	0	0	0	0	0	0	0	0	0	0	0	0	0	0	0
ENSRNA049473638	0	0	0	0	0	0	0	0	0	0	0	0	0	0	0	0	0	0	0	0	0	0	0	0	0	0	0	0	0	0
ENSRNA049473644	0.467699	2.19546	1.03417	2.64092	0.978667	1.12258	3.15245	1.46081	0.911252	1.05414	1.69532	1.47962	1.19076	1.92966	0.981011	1.93842	0.695859	2.39664	6.07766	5.22718	0.490685	1.04027	0.346505	1.45329	0.937552	1.10032	0.424918	1.12139	0.212791	0.309779
ENSRNA049473651	0.467699	1.00872	0.423068	0.323379	0.206035	0.295416	0.756588	0.280926	0.130179	0.263536	0.912866	0.383606	0.250686	0.385931	0.17312	0.23496	0.447338	0.19972	0.286007	0.814626	0.0892155	0.156041	0.148502	0.044039	0.441201	0.0956799	0.182108	0.320397	0.106396	0.132762
ENSRNA049473656	0.935397	1.00872	0.235038	0	0	0.118166	0	0	0	0.474364	0.912866	0.0548008	0.4387	0.385931	0.115413	0.11748	0.248521	0.266293	0.286007	0.271542	0.133823	0	0	0	0.386051	0.0956799	0.0607026	0.0533995	0	0.132762
ENSRNA049473738	0	0	0.0470076	0	0.0515088	0	0	0.168556	0	0	0	0.219203	0	0.0643219	0	0	0.0994085	0	0	0.135771	0.133823	0	0	0	0	0	0	0	0.0531978	0.0442541
ENSRNA049473748	0	0	0	0	0	0	0	0	0	0	0	0	0	0	0	0	0	0	0	0	0	0	0	0	0	0	0	0	0	0
ENSRNA049473755	0	0	0.0470076	0	0	0	0	0	0	0	0	0	0	0	0	0	0	0.0665732	0	0	0	0	0	0	0	0	0	0.0533995	0	0.0442541
ENSRNA049473886	0	0	0	0	0	0	0	0	0	0	0	0	0	0	0	0	0	0	0	0	0	0	0	0	0	0	0	0	0	0
ENSRNA049473920	0	0	0	0	0	0	0	0	0	0	0	0	0	0	0	0	0	0	0	0	0	0	0	0	0	0	0	0	0	0
ENSRNA049473923	0	0	0	0	0	0	0	0	0	0	0	0	0	0	0	0	0	0	0	0	0	0	0	0	0	0	0	0	0	0
ENSRNA049473965	0	0	0	0	0	0	0	0	0	0	0	0	0	0	0	0	0	0	0	0	0	0	0	0	0	0	0	0	0	0
ENSRNA049473978	0	0	0	0	0	0	0	0	0	0	0	0	0	0	0	0	0	0	0	0	0	0	0	0	0	0	0	0	0	0
ENSRNA049474065	0	0	0	0	0	0	0	0	0	0	0	0	0	0	0	0	0	0	0	0	0	0	0	0	0	0	0	0	0	0
ENSRNA049474083	0	0	0	0	0	0	0	0	0	0.0527071	0	0	0	0	0.0577065	0.0587401	0.149113	0	0	0	0.0446077	0	0.0495007	0.044039	0	0	0.0607026	0	0.0531978	0
ENSRNA049474089	1.68372	0.71204	0.18803	1.29351	0.772632	0.472666	0	0.786593	0.260358	0.263536	0.260819	0.602809	1.25343	0.450253	0.461652	2.3496	0.944381	0.599159	2.07355	1.28982	0.267646	0.988257	0.445506	0.308273	1.37875	0.861119	0.789134	0.694193	0.425583	0.885081
ENSRNA049474094	0	0.0593367	0	0.0538964	0	0	0	0.224741	0	0.158121	0.13041	0.109602	0.4387	0.192966	0.115413	0.0587401	0.298225	0.266293	0.357509	0.0678854	0.0446077	0.0520135	0.0990013	0.308273	0.16545	0.14352	0	0.320397	0.212791	0.22127
ENSRNA049474133	0	0	0	0	0	0	0	0	0	0	0	0	0	0	0	0	0	0	0	0	0	0	0	0	0	0.0478399	0	0	0	0
ENSRNA049474167	0	0	0	0	0	0	0	0	0	0	0	0	0	0	0	0	0	0	0	0	0	0	0	0	0	0	0	0	0	0
ENSRNA049474187	0	0	0	0	0	0	0	0	0	0	0	0	0	0	0	0	0	0	0	0	0	0	0	0	0	0	0	0	0	0
ENSRNA049474237	0	0	0	0	0	0	0	0	0	0	0	0	0	0	0	0	0	0	0	0	0	0	0	0	0	0	0	0	0	0
ENSRNA049474255	0	0.0593367	0	0.0538964	0	0	0	0	0	0	0	0.0548008	0	0.128644	0	0	0.0497042	0	0.0715019	0.339427	0	0.0520135	0.0495007	0.044039	0	0	0	0.0533995	0	0
ENSRNA049474364	0	0	0	0	0	0	0	0	0	0	0	0	0	0	0	0	0	0	0	0	0	0	0	0	0	0	0	0	0	0
ENSRNA049474375	0.0935397	0.415357	0.517083	0.161689	0.0515088	0	0.126098	0.168556	0.390537	0.316243	0.13041	0.0548008	0	0.192966	0.17312	0	0.0497042	0.932025	0.143004	0.0678854	0.0892155	0.0520135	0.148502	0.396351	0.0551501	0.0478399	0.303513	0.106799	0.212791	0.0885081
ENSRNA049474421	0	0	0	0	0	0	0	0	0	0	0	0	0	0	0	0	0	0	0	0	0	0	0	0.044039	0.0551501	0	0	0	0	0
ENSRNA049474454	0	0	0	0	0	0	0	0	0	0.105414	0	0	0	0	0.0577065	0	0	0	0	0	0	0	0	0	0	0	0	0	0	0
ENSRNA049474463	0	0	0	0.0538964	0.103018	0	0	0	0	0	0	0	0	0	0	0	0	0	0	0	0	0	0.0990013	0	0.0551501	0.0478399	0.0607026	0	0.106396	0.132762
ENSRNA049474470	0.0935397	0.0593367	0.235038	0	0	0	0	0.11237	0.130179	0.263536	0.521638	0.109602	0.0626715	0.128644	0.288533	0.11748	0	0	0	0.0678854	0.0892155	0.0520135	0	0.044039	0.16545	0.38272	0.182108	0.160198	0.159593	0.0442541
ENSRNA049474479	0	0	0	0	0	0	0	0	0	0	0	0	0	0	0	0	0	0	0	0	0	0	0	0	0	0	0	0	0	0
ENSRNA049474492	0.561238	0.830714	0.658106	0.538964	0.103018	0.827165	0.126098	0.224741	0.520716	1.68663	1.04328	0.274004	0.814729	0.192966	0.230826	0.411181	0.248521	0.599159	2.07355	1.01828	0.133823	0.260068	0.198003	0.176156	0.330901	0.19136	0.424918	0.266997	0	0.0885081
ENSRNA049474524	0.0935397	0	0	0.0538964	0.360561	0	0	0	0	0	0	0	0	0	0.17312	0.23496	0	0	0	0.0678854	0.178431	0	0	0.132117	0	0	0.0607026	0	0	0.0442541
ENSRNA049474541	0	0	0	0	0	0	0	0	0	0	0	0	0	0	0	0	0	0	0	0	0	0	0	0	0	0	0	0	0	0
ENSRNA049474580	0.0935397	0	0	0	0.154526	0	0	0	0	0	0	0	0	0.128644	0	0.0587401	0	0	0	0.0678854	0	0	0	0.132117	0	0	0	0	0	0
ENSRNA049474585	0	0	0	0.377275	0.154526	0.0590832	0	0	0	0	0	0.109602	0.125343	0.0643219	0.115413	0.11748	0.0497042	0	0.143004	0.0678854	0.267646	0.104027	0.0990013	0.088078	0	0	0	0.160198	0	0.0442541
ENSRNA049474593	0	0	0	0	0	0	0	0	0	0	0	0	0	0	0	0	0	0	0	0	0	0	0	0	0	0	0	0	0	0
ENSRNA049474599	0	0	0.0940151	0.323379	0.257544	0	0.63049	0.0561852	0.390537	0.105414	0.521638	0.164403	0.501372	0.0643219	0	0.0587401	0.0497042	0	0.0715019	0	0.0446077	0.260068	0.247503	0.132117	0.1103	0.14352	0.0607026	0.106799	0.319187	0.132762
ENSRNA049474645	0	0	0	0	0	0	0	0	0	0	0	0	0	0	0	0	0	0	0	0	0	0	0	0	0	0	0	0	0	0
ENSRNA049474652	0	0	0	0	0	0	0	0	0	0	0	0	0	0	0	0	0	0	0	0	0	0	0	0	0	0	0	0	0	0
ENSRNA049474661	0	0	0	0	0	0	0	0	0	0	0	0	0	0	0	0	0	0	0	0	0	0	0	0	0	0	0	0	0	0
ENSRNA049474668	0	0	0	0	0	0	0	0	0	0	0	0	0	0	0	0	0	0	0	0	0	0	0	0	0	0	0	0	0	0
ENSRNA049474675	0	0	0	0	0	0	0	0	0	0	0	0	0	0	0	0	0	0	0	0	0	0	0	0	0	0	0	0	0	0
ENSRNA049474679	0	0	0	0	0	0	0	0	0	0	0	0	0	0	0	0	0	0	0	0	0	0	0	0	0	0	0	0	0	0
ENSRNA049474685	0	0	0	0	0	0	0	0	0	0.316243	0	0	0	0	0	0	0	0	0	0	0	0	0	0	0	0	0	0	0	0
ENSRNA049474764	0.280619	0.17801	0.0940151	0.161689	0.257544	0.0590832	0	0	0.390537	0.210829	0.260819	0.0548008	0.188014	0.0643219	0.115413	0.0587401	0.0994085	0.133147	0.0715019	0.135771	0.0446077	0.260068	0.0990013	0	0.16545	0.0478399	0	0.160198	0.106396	0.309779
ENSRNA049474772	0	0	0.0470076	0	0	0	0	0.11237	0	0.210829	0	0	0.376029	0.128644	0.230826	0	0	0.19972	0.0715019	0	0	0	0	0	0.1103	0	0	0.106799	0	0
ENSRNA049474778	0	0	0	0	0	0	0	0	0	0	0	0	0	0	0	0	0	0	0	0	0	0	0	0	0	0	0	0	0	0
ENSRNA049474799	0	0	0	0	0	0	0	0	0	0	0	0	0	0	0	0	0	0	0	0	0	0	0	0	0	0	0	0	0	0
ENSRNA049474807	0	0	0	0	0	0	0	0	0	0	0	0	0	0	0	0	0	0	0	0	0.0446077	0	0	0	0	0	0	0	0	0
ENSRNA049474812	0	0	0	0	0	0	0	0	0	0	0	0	0	0	0	0	0	0	0	0	0	0	0	0	0	0	0	0	0	0
ENSRNA049474818	0	0.0593367	0	0	0	0	0	0	0	0	0	0.109602	0	0	0	0	0.0994085	0	0	0	0	0	0	0.044039	0	0	0	0	0	0
ENSRNA049474823	0	0	0	0	0	0	0	0	0	0	0	0	0	0	0	0	0	0	0	0	0	0	0	0	0	0	0	0	0	0
ENSRNA049474832	0	0	0	0	0	0	0	0	0	0	0	0	0	0	0	0	0	0	0	0	0	0	0	0	0	0	0	0	0	0
ENSRNA049474838	0	0	0	0	0	0	0	0	0	0	0	0	0	0	0	0	0	0	0	0	0	0	0	0	0	0	0	0	0	0
ENSRNA049474843	0	0	0	0	0	0	0	0	0	0	0	0	0	0	0	0	0	0	0	0.135771	0	0	0	0	0	0.0478399	0	0	0	0
ENSRNA049474847	0	0	0	0	0	0	0	0	0	0	0	0	0	0	0	0	0	0	0	0	0	0	0	0	0	0	0	0	0	0
ENSRNA049474852	0	0	0	0	0	0	0	0	0	0	0	0	0	0	0	0	0	0	0	0	0	0	0	0	0	0	0	0	0	0
ENSRNA049474860	0	0.0593367	0.0470076	0.107793	0	0	0	0.0561852	0	0.105414	0	0	0	0	0	0	0.0497042	0	0.0715019	0	0	0	0	0	0	0	0	0	0	0
ENSRNA049474866	0	0	0	0	0	0	0	0	0	0	0	0	0	0	0	0	0	0	0	0	0	0	0	0	0	0	0	0	0	0
ENSRNA049474872	0	0	0	0	0	0	0	0	0	0	0	0	0	0	0	0	0	0	0	0	0	0	0	0	0	0	0	0	0	0
ENSRNA049474877	0	0	0	0	0	0	0	0	0	0	0	0	0	0	0	0	0	0	0	0	0	0	0	0	0	0	0	0	0	0
ENSRNA049474882	0	0	0	0	0	0	0	0	0	0	0	0	0	0	0	0	0	0	0	0	0	0	0	0	0	0	0	0	0	0
ENSRNA049474888	0.0935397	0.118673	0.18803	0.107793	0.360561	0.17725	0	0	0	0	0	0	0.4387	0.128644	0.0577065	0.17622	0	0.266293	0.357509	0.135771	0.133823	0.520135	0	0.176156	0.0551501	0	0.182108	0	0	0
ENSRNA049474894	0	0	0	0	0	0	0	0	0	0	0	0	0	0	0	0	0	0	0	0	0	0	0	0	0	0	0	0	0	0
ENSRNA049474898	0	0	0	0	0	0	0.252196	0	0	0.105414	0	0	0.0626715	0	0	0	0	0.133147	0	0	0	0	0	0	0	0	0	0	0	0
ENSRNA049474903	0.0935397	0	0	0.107793	0.103018	0.0590832	0	0.168556	0	0	0.260819	0	0.188014	0	0	0	0	0	0.214506	0	0.0446077	0.104027	0	0	0	0	0.0607026	0	0	0
ENSRNA049474907	0.0935397	0.0593367	0.0470076	0.323379	0.515088	0.295416	0	0	0	0	0	0	0.376029	0.0643219	0.115413	0.352441	0.149113	0.266293	0.357509	0.339427	0.0446077	0.312081	0.0990013	0.176156	0.1103	0.0956799	0.121405	0	0	0
ENSRNA049474911	0.467699	0.593367	0.18803	0.161689	0.206035	0	0	0	0	0	0	0	0.564043	0.450253	0.17312	0.469921	0.198817	0.466013	0.429011	0.0678854	0.0892155	0.312081	0	0.088078	0.1103	0.0478399	0	0	0	0
ENSRNA049474917	10.1023	11.808	4.65375	3.61106	6.33558	3.42683	1.63927	1.01133	1.82251	4.37469	4.95556	1.42482	12.6596	9.00506	4.4434	10.2208	1.54083	6.85704	8.58022	11.2011	3.52401	5.40941	1.83152	2.37811	2.53691	1.196	1.09265	0.533995	0.425583	0.177016
ENSRNA049474924	0.561238	0.237347	0.18803	0.215586	0.206035	0.0590832	1.26098	0.393296	2.34322	0.948728	0.912866	0.328805	1.00274	0.900506	0.346239	1.52724	0.149113	1.13175	0.143004	0.407313	0.0892155	0.468122	0.247503	0.132117	0.330901	0.19136	0.0607026	0.427196	0.159593	0.22127
ENSRNA049474946	0	0	0	0.0538964	0	0	0	0	0	0	0	0	0	0	0	0	0	0	0	0	0.133823	0	0	0	0	0	0	0	0	0
ENSRNA049474953	0.0935397	0	0.0470076	0	0.103018	0	0	0	0	0.0527071	0	0	0.125343	0	0	0	0	0	0.0715019	0	0	0	0	0	0	0	0	0	0	0
ENSRNA049474986	0	0	0	0	0	0	0	0	0	0	0	0	0	0	0	0	0	0	0	0	0	0	0	0	0	0	0	0	0	0
ENSRNA049474992	0	0	0	0	0	0	0	0	0	0	0	0	0	0	0	0	0	0	0	0	0	0	0	0	0	0	0	0	0	0
ENSRNA049475000	0	0	0	0	0	0	0	0	0	0	0	0	0	0	0	0	0	0	0	0	0	0	0	0	0	0	0	0	0	0
ENSRNA049475115	0.0935397	0	0.0470076	0.0538964	0.103018	0.354499	0	0	0	0.105414	0	0.0548008	0	0.0643219	0	0	0.0994085	0	0	0	0.178431	0	0.0495007	0	0	0.0956799	0.0607026	0	0.0531978	0.0885081
ENSRNA049475128	0	0	0	0.0538964	0.0515088	0.0590832	0	0	0	0.0527071	0	0.0548008	0.0626715	0.192966	0.115413	0.17622	0.0497042	0	0	0	0	0	0	0.088078	0.0551501	0	0	0.106799	0.0531978	0.0442541
ENSRNA049475135	0	0.17801	0.0470076	0	0.103018	0.0590832	0	0.393296	0.130179	0.0527071	0.13041	0.109602	0	0.128644	0	0	0.0497042	0	0	0.0678854	0.0446077	0.0520135	0.247503	0.044039	0	0.0478399	0	0.106799	0.106396	0.177016
ENSRNA049475138	0	0.0593367	0.0470076	0.107793	0	0	0	0.224741	0	0.316243	0	0	0	0	0.0577065	0.0587401	0	0	0	0	0.0892155	0.104027	0	0.044039	0	0	0	0.0533995	0	0.132762
ENSRNA049475171	0	0	0	0	0	0	0	0	0	0	0	0	0	0	0	0	0	0	0	0	0	0	0	0	0	0	0	0	0	0
ENSRNA049475181	0	0	0	0	0	0	0	0	0	0	0	0	0	0	0	0	0	0	0	0	0	0	0	0	0	0	0	0	0	0
ENSRNA049475200	0	0	0	0	0	0	0	0	0	0	0	0	0	0	0	0	0	0	0	0	0	0	0	0	0	0	0	0	0	0
ENSRNA049475223	0.187079	0.17801	0.564091	0.0538964	0.0515088	0.295416	0	0.280926	0	0.316243	0.260819	0.438407	0.188014	0.0643219	0.17312	0	0.149113	0.0665732	0	0.203656	0.624508	0.104027	0	0.132117	0	0.33488	0.364216	0	0.159593	0.177016
ENSRNA049475232	0	0	0	0	0	0	0	0	0	0	0	0	0	0	0	0	0	0	0	0	0	0	0	0	0	0	0	0	0	0
ENSRNA049475237	0.187079	0.53403	0.564091	0.269482	0.103018	0.236333	0	0.561852	0.520716	0.474364	0	1.09602	0.313357	0.192966	0.230826	0.17622	0.0994085	0.0665732	0.286007	0.135771	0.490685	0.156041	0.0495007	0.088078	0.0551501	0.38272	0.303513	0.160198	0.212791	0.398287
ENSRNA049475307	0.374159	0.415357	0.564091	0.538964	0.463579	0.590832	0.63049	0.337111	0.520716	0.527071	0.652047	1.58922	0.376029	0.0643219	0.230826	0.17622	0.497042	0.266293	0.357509	0.271542	0.356862	0.156041	0.148502	0.132117	0.220601	0.2392	0.364216	0.106799	0.0531978	0.531049
ENSRNA049475322	0.374159	1.00872	0.564091	0.646757	0.360561	1.418	1.38708	0.786593	0.911252	0.527071	0.260819	0.767212	0.564043	0.70754	0.692478	0.411181	0.397634	1.39804	3.00308	3.39427	0.446077	0.676176	0.198003	0.660585	0.220601	0.526239	0.728431	0.533995	0.106396	0.0885081
ENSRNA049475327	0	0	0	0	0	0	0	0	0	0	0	0	0	0	0	0	0	0	0	0	0	0	0	0	0	0	0	0	0	0
ENSRNA049475331	0.0935397	0.237347	0	0.323379	0.0515088	0	0	0.0561852	0	0.105414	0	0.602809	0.188014	0.128644	0	0.23496	0	0.133147	0.214506	0.407313	0	0.208054	0.0495007	0.220195	0	0.28704	0.0607026	0.160198	0	0.0442541
ENSRNA049475336	0	0	0	0	0	0	0	0	0	0	0	0	0	0	0	0	0	0	0	0	0	0	0	0	0	0	0	0	0	0
ENSRNA049475340	0.0935397	0	0	0	0.103018	0.118166	0	0	0	0	0	0	0	0	0	0	0	0.0665732	0.0715019	0.203656	0	0	0	0	0	0	0.0607026	0	0	0.0442541
ENSRNA049475344	0	0.0593367	0.0940151	0.215586	0	0.472666	0	0	0	0.158121	0	0.219203	0.0626715	0	0	0.11748	0	0	0.214506	0.407313	0	0.0520135	0.0495007	0	0	0	0.0607026	0	0	0
ENSRNA049475348	0.187079	0.17801	0.329053	0.862343	0.360561	0.768081	0.63049	0.337111	0.260358	0.210829	0.521638	0.65761	0.250686	0.321609	0.0577065	0.11748	0.248521	0.732306	1.21553	2.71542	0.535293	0.416108	0.396005	0.44039	0.220601	1.00464	0.424918	0.640794	0.159593	0.663811
ENSRNA049475356	0	0	0	0	0	0	0	0	0	0	0	0	0	0	0	0	0	0	0	0	0	0	0	0	0	0	0	0	0	0
ENSRNA049475359	1.59017	4.45025	2.16235	9.48577	1.54526	2.36333	2.90025	2.58452	1.43197	1.89746	2.86901	14.1934	3.13357	2.44423	1.90432	3.23071	1.93847	3.66153	18.948	14.5275	2.27499	2.08054	2.12853	5.46084	4.85321	9.23311	7.28431	21.253	6.27735	5.79728
ENSRNA049475429	0	0	0	0	0	0	0	0	0	0	0	0	0	0	0	0	0	0	0	0	0	0	0	0	0	0	0	0	0	0
ENSRNA049475437	0	0	0.0470076	0.107793	0	0	0	0	0	0	0	0.0548008	0.125343	0	0	0.0587401	0	0	0	0.203656	0	0	0	0	0	0	0	0	0	0
ENSRNA049475455	0	0	0	0	0	0	0	0	0	0	0	0	0	0	0	0	0	0	0	0	0	0	0	0	0	0	0	0	0	0
ENSRNA049475459	0	0	0	0	0	0	0	0	0	0.210829	0	0.219203	0.0626715	0	0	0	0	0	0	0	0	0	0	0	0.0551501	0.0478399	0	0.0533995	0.0531978	0
ENSRNA049475486	0	0	0	0	0	0	0	0	0	0	0	0	0	0	0	0	0	0	0	0	0	0	0	0	0	0	0	0	0	0
ENSRNA049475492	0	0	0	0	0	0	0	0	0	0	0	0	0	0	0	0	0	0	0	0	0	0	0	0	0	0	0	0	0	0
ENSRNA049475506	0.0935397	0.0593367	0.235038	0.161689	0.154526	0.0590832	0	0	0	0	0	0	0.250686	0	0.115413	0.17622	0.149113	0	0.286007	0	0.178431	0	0	0.088078	0	0	0	0	0	0
ENSRNA049475518	0.187079	0.17801	0.376061	0.592861	0.103018	0.886248	0.378294	0.337111	0.130179	0.685192	1.04328	0.438407	0.4387	0.385931	0.865598	0.293701	0	0	0.500513	0.203656	0.446077	0.364095	0.445506	0.220195	0	0.14352	0.667728	0.320397	0.212791	0.531049
ENSRNA049475525	0.280619	0.296683	0.235038	0.808446	0.309053	0.827165	0.882686	0.730407	0.520716	1.05414	0.391228	1.53442	0.501372	0.514575	0.346239	0.352441	0.248521	0.532586	0.143004	0.339427	0.490685	0.572149	0.148502	0.220195	1.04785	0.813279	1.45686	1.60198	0.74477	1.99143
ENSRNA049475532	0	0	0	0	0	0	0	0	0	0	0	0	0	0	0	0	0	0	0	0	0	0	0	0	0	0	0	0	0	0
ENSRNA049475551	0.187079	0.237347	0.517083	0.538964	0.824141	1.29983	0.882686	0.618037	0	1.00144	0.391228	1.97283	0.752057	0.385931	0.807892	0.0587401	0.149113	0.466013	0.858022	0.882511	0.446077	0.416108	0.495007	0.44039	0.386051	0.43056	0.546323	0.747593	0.478781	0.619557
ENSRNA049475560	0.654778	0.415357	0.517083	1.29351	0.463579	1.12258	1.13488	1.01133	1.30179	0.685192	1.4345	0.438407	0.0626715	0.643219	0.634772	0.411181	0.0994085	0.732306	0.500513	0.814626	0.535293	0.624162	0.247503	1.0129	0.661802	0.19136	0.364216	0.427196	0.478781	0.663811
ENSRNA049475565	0	0	0	0	0	0	0	0	0	0	0	0	0	0	0	0	0	0	0	0	0	0	0	0	0	0	0	0	0	0
ENSRNA049475572	0	0	0.0470076	0.161689	0.41207	0.472666	0	0	0	0	0	0	0	0	0.0577065	0	0.0497042	0	0.0715019	0	0.178431	0	0	0	0.275751	0.2392	0.0607026	0	0	0
ENSRNA049475579	0.0935397	0.237347	0.0470076	0.215586	0.0515088	0.0590832	0	0	0	0.105414	0.782457	0.219203	0.188014	0.0643219	0.115413	0	0	0.19972	0.429011	0.0678854	0.0446077	0.104027	0.0495007	0	0.1103	0.14352	0	0.213598	0.212791	0
ENSRNA049475586	0	0.415357	0.0470076	0.862343	0.927158	0.354499	0	0.786593	1.43197	0.36895	0.13041	0.65761	0.0626715	0	0.461652	0.17622	0.745564	0.133147	0.572015	0.475198	0.40147	0.208054	0.0990013	0.44039	0.0551501	0.14352	0.0607026	1.17479	0.638374	0.0442541
ENSRNA049475591	0	0	0.0470076	0	0.103018	0	0	0	0	0	0	0	0	0.0643219	0	0	0.0497042	0	0	0	0	0	0	0	0	0	0	0	0	0
ENSRNA049475596	0	0.118673	0.18803	0.0538964	0.206035	0.0590832	0	0	0	0.210829	0	0	0	0	0	0	0	0	0	0.135771	0.0446077	0.104027	0	0	0.1103	0	0.0607026	0	0	0
ENSRNA049475603	0	0	0	0	0.0515088	0.17725	0	0	0	0	0	0	0	0	0	0	0	0	0	0	0.0446077	0.0520135	0	0	0	0.0478399	0	0	0	0
ENSRNA049475606	0	0	0	0	0	0	0	0	0	0	0	0	0	0	0	0	0	0	0	0	0	0	0	0	0	0	0	0	0	0
ENSRNA049475610	0	0	0	0	0	0	0	0	0	0	0	0	0	0.0643219	0	0.23496	0	0.399439	0	0	0	0	0	0	0	0	0	0	0	0
ENSRNA049475617	0	0.17801	0.18803	1.4552	2.26639	1.65433	0	0	0	0	0	0	0	0	0	0	0.248521	0.0665732	1.07253	0.271542	0.178431	0.208054	0.148502	0.220195	0	0.0956799	0.0607026	0	0	0
ENSRNA049475622	0.374159	0.118673	0.0470076	0.323379	0.566597	0.236333	1.63927	0.280926	0.130179	0.0527071	0.13041	0	0.626714	0.900506	0.0577065	0.998582	0.298225	0.19972	0.429011	0.339427	0.0892155	0.520135	0.198003	0.176156	0.275751	0	0	0.160198	0	0.0885081
ENSRNA049475645	1.21602	4.50959	2.4914	8.51563	1.23621	3.19049	4.41343	1.34844	2.4734	2.79348	1.95614	5.80889	2.1935	2.12262	2.07743	2.17339	1.49113	4.26069	9.72425	10.5222	1.60588	2.80873	1.48502	4.88833	2.64721	6.45839	3.88497	8.97111	2.3407	3.23055
ENSRNA049475668	0	0	0	0	0	0	0	0	0	0	0	0	0	0	0	0	0	0	0	0	0	0	0	0	0	0	0	0	0	0
ENSRNA049475672	0	0	0	0	0	0	0	0	0	0	0	0	0	0	0	0	0	0	0	0	0	0	0	0	0	0	0	0	0	0
ENSRNA049475683	0	0	0	0	0	0	0	0	0	0	0	0	0	0	0	0	0	0	0	0	0	0	0	0	0	0	0	0	0	0
ENSRNA049475693	0	0	0	0	0	0	0	0	0	0	0	0	0	0	0	0	0	0	0	0	0	0	0	0	0	0	0	0	0	0
ENSRNA049475702	0	0	0	0	0	0	0	0	0	0	0	0	0	0	0	0	0	0	0	0	0	0	0	0	0	0	0	0	0	0
ENSRNA049475707	0	0	0	0	0	0	0	0	0	0	0	0	0	0	0	0	0	0	0	0	0	0	0	0	0	0	0	0	0	0
ENSRNA049475716	0	0	0	0	0	0	0	0	0	0	0	0	0	0	0	0	0	0	0	0	0	0	0	0	0	0	0	0	0	0
ENSRNA049475740	0	0	0	0	0	0	0	0	0	0	0	0	0	0	0	0	0	0	0	0	0	0	0	0	0	0	0	0	0	0
ENSRNA049475761	0	0	0	0	0	0	0	0	0	0	0	0	0	0	0	0	0	0	0	0	0	0	0	0	0	0	0	0	0	0
ENSRNA049475771	0	0	0	0	0	0	0	0	0	0	0	0	0	0	0	0	0	0	0	0	0	0	0	0	0	0	0	0	0	0
ENSRNA049475794	0	0	0	0	0	0	0	0	0	0	0	0	0	0	0	0	0	0	0	0	0	0	0	0	0	0	0	0	0	0
ENSRNA049475800	0	0	0	0	0	0	0	0	0	0	0	0	0	0	0	0	0	0	0	0	0	0	0	0	0	0	0	0	0	0
ENSRNA049475878	0.561238	0.71204	0.376061	0.592861	0.772632	0.768081	0.126098	0.0561852	2.08286	0.632485	0.13041	0	0.250686	0.514575	0.115413	0.23496	0.149113	0.399439	0.357509	1.08617	0.178431	0.208054	0	0.088078	0.0551501	0	0	0	0.212791	0.0442541
ENSRNA049475883	0	0	0	0	0	0	0	0	0	0	0	0	0	0	0	0	0	0	0	0	0	0	0	0	0	0	0	0	0	0
ENSRNA049475958	0	0	0	0	0	0	0	0	0	0	0	0	0	0	0	0	0	0	0	0	0	0	0	0	0	0	0	0	0	0
ENSRNA049475967	0	0	0	0	0	0	0	0	0	0	0	0	0	0	0	0	0	0	0	0	0	0	0	0	0	0	0	0	0	0
ENSRNA049475976	0	0	0	0	0	0	0	0	0	0	0	0	0	0	0	0	0	0	0	0	0	0	0	0	0	0	0	0	0	0
ENSRNA049475996	0	0	0	0.0538964	0	0.0590832	0	0	0	0.0527071	0.391228	0	0	0	0	0	0	0	0.0715019	0.0678854	0	0	0	0.044039	0	0	0	0	0	0.132762
ENSRNA049476001	0	0	0.0470076	0	0	0	0	0	0	0.105414	0	0	0	0	0	0	0	0	0.0715019	0	0	0	0.0495007	0.088078	0	0.0478399	0	0	0	0
ENSRNA049476004	0	0.118673	0.0940151	0	0	0	0	0.11237	0	0.263536	0	0.274004	0	0.0643219	0	0.0587401	0.0994085	0	0	0	0.0446077	0.0520135	0.0495007	0.088078	0.1103	0.0956799	0	0	0	0
ENSRNA049476008	0	0	0.141023	0.107793	0.154526	0	0.252196	0.11237	0	0.0527071	0	0	0	0	0.0577065	0	0	0.133147	0	0.0678854	0.133823	0	0	0	0.1103	0	0	0	0.106396	0
ENSRNA049476010	0	0	0	0	0	0.0590832	0	0.0561852	0	0.421657	0	0	0	0	0	0.0587401	0	0.0665732	0	0.135771	0	0	0	0.176156	0.0551501	0.19136	0.0607026	0.0533995	0	0
ENSRNA049476041	1.87079	2.49214	1.45723	2.31755	2.3694	1.18166	2.64806	2.30359	5.07698	5.69237	7.82457	1.75363	9.83942	3.40906	1.55808	7.51874	0.596451	3.19551	3.14608	4.07313	0.802939	2.2886	1.33652	1.36521	1.93026	1.24384	0.24281	3.57776	0.691572	1.41613
ENSRNA049476045	2.05787	2.07678	1.12818	0	0.257544	0	0.252196	0.168556	0.260358	0.579778	0	0.0548008	3.44693	1.22212	1.38496	2.29087	0.546747	2.7295	1.50154	1.69714	0.758332	0.104027	0.0990013	0.088078	0.606651	0.28704	0.424918	0.160198	0	0.0442541
ENSRNA049476075	0	0	0	0	0	0	0	0	0	0	0	0	0	0	0	0	0	0	0	0	0	0	0	0	0	0	0	0	0	0
ENSRNA049476092	0	0	0	0	0	0	0	0	0	0	0	0	0	0	0	0	0	0	0	0	0	0	0	0	0	0	0	0	0	0
ENSRNA049476098	0	0	0	0	0	0	0	0	0	0	0	0	0	0	0	0	0	0	0	0	0	0	0	0	0	0	0	0	0	0
ENSRNA049476101	0	0	0	0	0	0	0	0	0	0	0	0	0	0	0	0	0	0	0	0	0	0	0	0	0	0	0	0	0	0
ENSRNA049476107	0	0	0	0	0	0	0	0	0	0	0	0	0	0	0	0	0	0	0	0	0	0	0	0	0	0	0	0	0	0
ENSRNA049476110	0	0	0	0	0	0	0	0	0	0	0	0	0	0	0	0	0	0	0	0	0	0	0	0	0	0	0	0	0	0
ENSRNA049476112	0	0	0	0	0	0	0	0	0	0	0	0	0	0	0	0	0	0	0	0	0	0	0	0	0	0	0	0	0	0
ENSRNA049476121	0.0935397	0	0.18803	0.269482	0.927158	0.295416	0.126098	0	0.650895	0.0527071	0	0.219203	0	0	0.115413	0.17622	0	0	0.0715019	0.407313	0.178431	0	0	0.088078	0	0.0478399	0.0607026	0	0.0531978	0.0885081
ENSRNA049476127	0.0935397	0.593367	0.423068	0.323379	0.927158	0.295416	0.378294	0.393296	0	0.0527071	0.13041	0.602809	1.06542	0.514575	0.230826	0	0.397634	0.466013	0.214506	0.475198	0.356862	0.0520135	0.247503	0.352312	0.1103	0.19136	0.24281	0.160198	0.425583	0.619557
ENSRNA049476131	0	0	0	0	0	0	0	0	0	0	0	0	0	0	0	0	0	0	0	0	0	0	0	0	0	0	0	0	0	0
ENSRNA049476138	0	0	0	0	0	0	0	0	0	0	0	0	0	0	0	0	0	0	0	0	0	0	0	0	0	0	0	0	0	0
ENSRNA049476145	0	0	0	0	0	0	0	0	0	0	0	0	0	0	0	0	0	0	0	0	0	0	0	0	0	0	0	0	0	0
ENSRNA049476156	0.841857	0.17801	0.611098	0	0	0.0590832	0	0.11237	0	0.105414	0	0	0.188014	0	0.461652	0.0587401	0.34793	0	0.78652	0.339427	0.669116	0	0	0	0.330901	0.478399	0.485621	0	0	0
ENSRNA049476166	0.748318	0.17801	0.987159	0	0.0515088	0.118166	0.252196	0.280926	1.30179	0.474364	0.521638	0	0.125343	0.192966	0.577065	0.293701	0.447338	0.133147	0.715019	0.543084	0.40147	0.0520135	0.0990013	0.044039	0.441201	0.28704	0.789134	0	0.106396	0.132762
ENSRNA049476173	0	0	0	0.0538964	0	0	0	0.0561852	0	0.263536	0.13041	0.109602	0.376029	0.321609	0.115413	0.23496	0.0994085	0	0	0	0	0.104027	0	0.088078	0	0.0478399	0	0.160198	0	0
ENSRNA049476180	0	0	0	0	0	0	0	0	0	0	0	0	0	0	0	0	0	0	0	0	0	0	0	0	0	0	0	0	0.0531978	0
ENSRNA049476213	0	0	0.141023	0	0	0.118166	0	0	0	0	0	0	0	0	0	0	0	0	0	0	0	0	0	0	0	0	0	0	0	0
ENSRNA049476216	0	0	0	0	0	0	0	0	0	0	0	0	0	0	0	0	0	0	0	0	0	0	0	0	0	0	0	0	0	0
ENSRNA049476247	0.0935397	0.474693	0.0470076	0.107793	0.566597	0.413582	0	0.168556	0	0	0.13041	0.65761	0.0626715	0.128644	0.0577065	0	0.397634	0	0.143004	0	0.356862	0	0.247503	0.132117	0	0.0956799	0.121405	0.106799	0.478781	0.0442541
ENSRNA049476252	0	0.118673	0.0940151	0	0.206035	0	0	0.168556	0	0.0527071	0	0.0548008	0.188014	0.0643219	0.403946	0.0587401	0.0497042	0	0	0.135771	0.133823	0.208054	0.0990013	0.264234	0.0551501	0.33488	0.121405	0.0533995	0.106396	0
ENSRNA049476258	0	0	0	0	0	0.17725	0	0	0	0	0.521638	0	0	0.0643219	0.0577065	0	0.149113	0	0.0715019	0.0678854	0.0892155	0.0520135	0	0	0	0	0	0	0	0
ENSRNA049476271	0	0	0	0	0	0	0	0	0	0	0	0	0	0	0	0	0	0	0	0	0	0	0	0	0	0	0	0	0	0
ENSRNA049476276	0	0	0	0	0	0	0	0	0	0	0	0	0	0	0	0	0	0	0	0	0	0	0	0	0	0	0	0	0	0
ENSRNA049476283	0.467699	0.118673	0.141023	0.215586	0.103018	0.413582	0	0	0	0	0	0	0	0	0.230826	0.17622	0.149113	0.332866	0.214506	0.203656	0.133823	0.104027	0.148502	0.132117	0	0.43056	0.121405	0	0	0
ENSRNA049476298	0	0	0	0	0	0	0	0	0	0	0	0	0	0	0	0	0	0	0	0	0	0	0	0	0	0	0	0	0	0
ENSRNA049476303	0	0	0	0	0	0	0	0	0	0	0	0	0	0	0	0	0	0	0	0	0	0	0	0	0	0	0	0	0	0
ENSRNA049476306	0	0	0	0	0	0	0	0	0	0	0	0	0	0	0	0	0	0	0	0	0	0	0	0	0	0	0	0	0	0
ENSRNA049476313	0	0	0	0	0	0	0	0	0	0	0	0	0	0	0	0	0	0	0	0	0	0	0	0	0	0	0	0	0	0
ENSRNA049476322	0.0935397	0.0593367	0.141023	0	0	0.0590832	0	0.0561852	0	0.0527071	0	0.0548008	0	0.0643219	0	0	0.0994085	0	0.0715019	0.0678854	0	0	0	0.088078	0	0.0956799	0.0607026	0.106799	0.212791	0.132762
ENSRNA049476328	0	0	0	0	0	0	0	0	0	0	0	0	0	0	0	0	0	0	0	0	0	0	0	0	0	0	0	0	0	0
ENSRNA049476380	0	0	0	0.161689	0	0	0	0	0	0	0	0	0	0	0	0	0	0	0	0	0	0	0	0	0	0	0	0	0	0
ENSRNA049476438	0.280619	1.06806	0.329053	1.34741	0.463579	0.472666	0.252196	0.786593	1.17161	0.316243	0.652047	1.58922	0.501372	0.578897	0.519359	0.469921	0.34793	0.332866	1.28703	2.10445	0.535293	0.468122	0.445506	0.484429	0.551501	1.00464	1.09265	1.17479	0.425583	0.619557
ENSRNA049476460	0	0	0	0	0	0	0	0	0	0	0	0	0	0	0	0	0	0	0	0	0	0	0	0	0	0	0	0	0	0
ENSRNA049476471	0.0935397	0	0.0470076	0	0	0	0	0	0	0	0	0	0	0	0	0.11748	0	0	0.0715019	0	0.0446077	0	0	0	0	0	0	0	0	0
ENSRNA049476473	0	0	0	0	0	0	0	0	0	0	0	0	0	0	0	0	0	0	0	0	0	0	0	0	0	0	0	0	0	0
ENSRNA049476480	0	0	0	0	0	0	0	0	0	0	0	0	0	0	0	0	0	0	0	0	0	0	0	0	0	0	0	0	0	0
ENSRNA049476520	0	0	0	0	0	0	0	0	0	0	0	0	0	0	0	0	0	0	0	0	0	0	0	0	0	0	0	0	0	0
ENSRNA049476538	0	0	0	0	0	0	0	0	0	0	0	0	0	0	0	0	0	0	0	0	0	0	0	0	0	0	0	0	0	0
ENSRNA049476545	0	0	0	0	0	0	0	0	0	0	0	0	0	0	0	0	0	0	0	0	0	0	0	0	0	0	0	0	0	0
ENSRNA049476580	0	0	0	0	0	0	0	0	0	0	0	0	0	0	0	0	0	0	0	0	0	0	0	0	0	0	0	0	0	0
ENSRNA049476585	0.280619	0.17801	0.0940151	0.215586	0	0.118166	0	0	0	0	0	0	0	0.128644	0.230826	0.0587401	0.34793	0.532586	0.286007	0.0678854	0.356862	0.0520135	0	0.088078	0.16545	0.19136	0.0607026	0	0	0
ENSRNA049476589	0	0.118673	0	0.0538964	0.0515088	0	0	0	0	0	0	0	0	0	0	0	0	0	0	0	0	0	0	0	0	0	0	0	0	0
ENSRNA049476610	1.12248	1.66143	1.64526	1.13183	1.69979	1.00441	1.63927	1.46081	1.17161	0.685192	0.521638	1.26042	1.12809	0.70754	1.15413	1.64472	1.34201	0.332866	1.21553	0.950396	1.24902	1.45638	1.13851	1.32117	1.5442	1.14816	0.910539	1.28159	1.86193	0.929335
ENSRNA049476616	0	0	0	0	0	0	0	0	0	0	0	0	0	0	0	0	0	0	0	0	0	0	0	0	0	0	0	0	0	0
ENSRNA049476666	0	0	0	0	0	0	0	0	0	0	0	0	0	0	0	0	0	0	0	0	0	0	0	0	0	0	0	0	0	0
ENSRNA049476670	0	0	0	0	0	0	0	0	0	0	0	0	0	0	0	0	0	0	0	0	0	0	0	0	0	0	0	0	0	0
ENSRNA049476674	0	0	0	0	0	0	0	0.0561852	0.520716	0	0	0	0	0	0	0	0	0	0	0	0	0	0.0990013	0.176156	0.0551501	0.0956799	0.121405	0	0.106396	0.0885081
ENSRNA049476678	0	0	0	0	0	0	0	0	0	0	0	0	0	0	0	0	0	0	0	0	0	0	0	0	0	0	0	0	0	0
ENSRNA049476681	0	0	0	0	0	0	0	0.0561852	0	0.0527071	0	0	0.0626715	0	0	0	0	0	0	0	0	0	0.0495007	0	0	0	0.121405	0	0	0.0442541
ENSRNA049476688	0	0	0	0	0	0	0	0	0	0	0	0	0	0	0	0	0	0	0	0	0	0	0	0	0	0	0	0	0	0
ENSRNA049476704	0	0	0	0	0	0	0	0	0	0	0	0	0	0	0	0	0	0	0	0	0	0	0	0	0	0	0	0	0	0
ENSRNA049476711	0	0	0	0	0	0	0	0	0	0	0	0	0	0	0	0	0	0	0	0	0	0	0	0	0	0	0	0	0	0
ENSRNA049476719	1.87079	1.18673	0.799129	1.94027	1.08169	0.886248	2.14366	0.955148	1.04143	1.42309	1.82573	1.31522	1.62946	0.578897	0.981011	1.82094	0.596451	1.19832	2.21656	0.475198	0.579901	1.30034	0.396005	0.88078	1.37875	0.669759	0.728431	0.694193	0.74477	1.15061
ENSRNA049476737	0	0	0	0	0.154526	0	0	0	0	0	0	0	0	0	0	0	0	0	0	0	0	0	0	0	0	0	0	0	0	0
ENSRNA049476743	0	0	0	0	0	0	0	0	0	0	0	0	0	0	0	0	0	0	0	0	0	0	0	0	0	0	0	0	0	0
ENSRNA049476748	0	0	0	0	0	0	0	0	0	0	0	0	0	0	0	0	0	0	0	0	0	0	0	0	0	0	0	0	0	0
ENSRNA049476754	0	0	0	0	0	0	0	0	0	0	0	0	0	0	0	0	0	0	0	0	0	0	0	0	0	0	0	0	0	0
ENSRNA049476758	0	0	0	0	0	0	0	0	0	0	0	0	0	0	0	0	0	0	0	0	0	0	0	0	0	0	0	0	0	0
ENSRNA049476774	0.187079	0	0.0470076	0	0.0515088	0	0	0	0	0.158121	0	0	0.188014	0	0	0.17622	0.0497042	0	0.0715019	0	0	0.104027	0	0	0	0	0	0.373796	0	0.0885081
ENSRNA049476781	0	0.0593367	0.0470076	0.215586	0	0.0590832	0	0	0	0	0	0	0	0.0643219	0	0	0.0994085	0	0	0	0.178431	0.104027	0.148502	0.132117	0	0.0478399	0	0	0	0.0442541
ENSRNA049476796	0.280619	0.118673	0	0	0.103018	0.0590832	0	0	0	0.0527071	0.13041	0.383606	0	0	0.0577065	0	0.248521	0.266293	0	0	0	0.0520135	0.0495007	0.088078	0.16545	0.0956799	0.121405	0.373796	0.106396	0.177016
ENSRNA049476801	0	0.118673	0.141023	0	0.154526	0.118166	0.504392	0.11237	0.781073	0.790607	0.391228	0.109602	0.0626715	0	0.0577065	0	0	0	0.0715019	0.0678854	0.0892155	0.0520135	0.0495007	0.132117	0.16545	0.2392	0.0607026	0.213598	0.159593	0.0885081
ENSRNA049476824	0	0	0	0	0	0	0	0	0.130179	0	0.13041	0	0	0	0	0	0	0	0	0	0	0	0	0	0	0	0	0	0	0
ENSRNA049476832	0	0	0	0	0	0	0	0	0	0	0	0	0	0	0	0	0	0	0	0	0	0	0	0	0	0	0	0	0	0
ENSRNA049476856	0	0.0593367	0	0.161689	0	0.236333	0	0	0	0.0527071	0	0	0	0	0	0	0	0	0	0.0678854	0.0446077	0.0520135	0.0495007	0.176156	0.0551501	0	0	0	0	0
ENSRNA049476863	0	0	0	0.0538964	0	0	0	0	0	0	0	0	0	0	0	0	0.149113	0	0	0	0	0	0	0	0	0	0	0	0	0
ENSRNA049476878	0.0935397	0	0	0	0	0	0	0	0	0.105414	0	0	0.376029	0	0.403946	0.293701	0.0497042	0.133147	0.500513	0.203656	0.0446077	0.0520135	0	0.044039	0.0551501	0	0	0	0	0.132762
ENSRNA049476890	0	0	0	0	0	0	0	0	0	0	0	0	0	0	0	0	0	0	0	0	0	0	0	0	0	0	0	0	0	0
ENSRNA049476908	3.08681	0.949387	1.2222	1.13183	0.669614	0.768081	1.00878	2.13504	1.30179	2.10828	2.7386	1.37002	2.38151	0.964828	1.50037	0.998582	1.1432	0.798879	4.0041	0.475198	2.27499	2.54866	1.13851	1.18905	2.15085	1.00464	1.15335	2.24278	0.957561	1.99143
ENSRNA049476916	0	0	0	0	0	0	0	0	0	0	0	0	0	0	0	0	0	0	0	0	0	0	0	0	0	0	0	0	0	0
ENSRNA049476922	0	0	0	0	0	0	0	0	0	0	0	0	0	0	0	0	0	0	0	0	0	0	0	0	0	0	0	0	0	0
ENSRNA049476935	0	0	0	0	0	0	0	0	0	0	0	0	0	0	0	0	0	0	0	0	0	0	0	0	0	0	0	0	0	0
ENSRNA049476941	0	0	0	0	0	0	0	0	0	0	0	0	0	0	0	0	0	0	0	0	0	0	0	0	0	0	0	0	0	0
ENSRNA049476973	0.748318	0.35602	0.0470076	0.323379	0.206035	0.0590832	0	0	0	0.105414	0	0	0.250686	0	0.288533	0.763622	0.248521	0.599159	0.500513	0.407313	0.133823	0.0520135	0	0	0.1103	0.14352	0.0607026	0.320397	0	0
ENSRNA049476978	0	0	0	0	0	0	0	0	0	0	0	0	0	0	0	0	0	0	0	0	0	0	0	0	0	0	0	0	0	0
ENSRNA049476983	0	0	0	0	0	0	0	0	0	0	0	0	0	0	0	0	0	0	0.0715019	0	0.0446077	0	0	0	0	0	0	0	0	0
ENSRNA049476994	0	0	0	0	0	0	0	0	0	0	0	0	0	0	0	0	0	0	0	0	0.0892155	0.0520135	0.0990013	0	0	0.14352	0.121405	0	0	0
ENSRNA049477002	0	0.0593367	0	0.269482	0.0515088	0	0	0	0	0.0527071	0	0.219203	0.125343	0.128644	0	0.0587401	0.0497042	0.332866	0.500513	0.407313	0	0.104027	0.0495007	0.088078	0.1103	0.0478399	0.0607026	0.106799	0.106396	0.177016
ENSRNA049477007	0	0	0	0	0	0	0	0	0	0	0	0	0	0	0	0	0	0	0.0715019	0	0	0	0	0	0	0	0	0	0	0
ENSRNA049477011	0.0935397	0.118673	0.0470076	0.0538964	0	0	0	0	0	0	0	0.0548008	0	0.0643219	0.0577065	0	0	0.0665732	0.286007	0.407313	0	0	0	0	0.0551501	0	0.0607026	0.0533995	0.106396	0
ENSRNA049477025	0	0	0	0	0	0	0	0	0	0	0	0	0	0	0	0	0	0	0	0	0	0.0520135	0	0	0.0551501	0	0	0	0	0
ENSRNA049477036	0	0	0	0	0	0	0	0	0	0	0	0	0	0	0	0	0	0	0	0	0	0	0	0	0	0	0	0	0	0
ENSRNA049477038	0	0	0	0	0	0	0.252196	0.280926	0.260358	0.210829	0.13041	0.602809	0.125343	0.128644	0.17312	0.17622	0.0994085	0.332866	0	0	0	0.468122	0.198003	0.264234	0.220601	0.28704	0	0.266997	0.478781	0.265524
ENSRNA049477060	0	0	0	0	0	0	0	0	0	0.158121	0	0.0548008	0.0626715	0	0.0577065	0.0587401	0	0	0	0	0	0.104027	0	0.044039	0	0	0.121405	0.0533995	0	0.132762
ENSRNA049477077	6.3607	13.2321	4.55973	18.5404	4.42976	6.3219	7.18758	3.48348	10.154	4.32198	4.43392	8.00092	8.96202	7.39701	5.65524	9.63338	5.91481	11.3174	32.1043	33.6033	3.4794	6.44968	4.00955	9.90878	5.01866	11.8165	7.16291	8.33032	3.29827	5.62027
ENSRNA049477080	17.7725	33.4066	14.6664	38.5898	6.12955	13.3528	19.293	11.1808	35.4087	11.0158	11.9977	15.947	20.8696	20.7116	13.7342	24.9645	12.5752	24.2992	60.3476	81.7341	10.4382	19.037	9.85063	22.8122	16.3244	26.2163	12.1405	21.1996	10.214	7.39043
ENSRNA049477082	1.02894	2.78882	1.45723	4.5812	1.28772	2.00883	0	0	0	0	0	0.109602	0.8774	0.578897	0.981011	1.7622	1.49113	2.39664	10.5108	8.01048	1.11519	1.24832	0.990013	1.71752	1.4339	3.44448	1.94248	0.106799	0	0.132762
ENSRNA049477087	1.96433	1.7801	1.55125	1.61689	0.463579	1.418	0	0	0	0	0	0	1.25343	1.28644	1.15413	1.4685	0.994085	1.86405	3.14608	3.59793	0.713724	0.520135	0.544507	0.704624	0.220601	0.956799	0.910539	0	0	0.0442541
ENSRNA049477092	0	0	0.0940151	0	0	0	0	0	0.260358	0.0527071	0	0.219203	0.0626715	0.0643219	0	0	0.0497042	0	0.0715019	0	0	0	0.0495007	0.044039	0	0	0	0	0	0
ENSRNA049477097	0	0	0	0.0538964	0	0	0	0	0	0	0	0	0	0	0	0	0.0497042	0	0	0	0	0	0	0	0	0.14352	0	0	0	0
ENSRNA049477101	0	0	0	0	0	0	0	0	0	0	0	0	0	0	0	0	0	0	0	0	0.0446077	0.156041	0	0	0	0.0478399	0	0	0	0
ENSRNA049477115	0	0	0	0	0	0	0	0	0	0	0	0	0	0	0	0	0	0	0	0	0	0	0	0	0	0	0	0	0	0
ENSRNA049477133	0	0.0593367	0.0470076	0.107793	0	0	0.126098	0.0561852	0	0	0	0	0.0626715	0.128644	0	0.11748	0	0	0	0	0	0	0.0495007	0	0	0.0478399	0	0	0	0
ENSRNA049477136	2.52557	2.25479	1.8803	0.0538964	0	0.17725	3.15245	5.00048	4.16573	5.1653	3.12983	6.30209	2.25617	3.85931	1.7312	4.64047	3.67811	3.46181	0.643517	1.08617	0.802939	1.87249	1.03951	1.14501	4.35686	2.72688	2.73162	8.75751	7.3945	6.68236
ENSRNA049477141	0	0	0	0	0	0	0	0	0	0	0	0	0	0	0	0	0	0	0	0.0678854	0	0	0	0	0	0	0	0	0	0.0442541
ENSRNA049477174	0	0	0	0	0	0	0	0	0	0	0	0	0	0	0	0	0	0	0	0	0	0	0	0	0	0	0	0	0	0
ENSRNA049477188	0.187079	0.118673	0	0.0538964	0	0.118166	0.504392	0	0	0	0	0.0548008	0.188014	0.192966	0.115413	0	0	0.0665732	0.858022	0.339427	0	0.0520135	0.0990013	0.088078	0.16545	0.0956799	0.0607026	0.213598	0	0
ENSRNA049477203	0	0	0	0.0538964	0	0	0	0	0	0	0	0	0	0	0	0	0	0	0	0	0	0	0	0	0	0	0.0607026	0	0	0
ENSRNA049477299	0.0935397	0.296683	0.0470076	0.485068	1.13319	0.118166	0	0	0	0	0	0	0.313357	0.385931	0	0.469921	0.0497042	0.266293	0.500513	0.543084	0.0446077	0.0520135	0.0495007	0.044039	0	0.0478399	0	0	0	0
ENSRNA049477302	0.467699	0.415357	0.423068	0.808446	2.3694	1.65433	0	0	0	0	0	0	0.626714	0.514575	0.288533	0.293701	0	0.266293	0.286007	1.42559	0.267646	0.156041	0.198003	0.176156	0.0551501	0	0.121405	0	0	0
ENSRNA049477344	0.0935397	0.118673	0.0940151	0	0	0.17725	0	0.0561852	0	0.263536	0	0.0548008	0.125343	0	0.230826	0.0587401	0.198817	0	0	0.0678854	0	0.0520135	0.0495007	0	0.0551501	0	0	0	0	0
ENSRNA049477351	0.0935397	0	0.0470076	0.0538964	0	0	0	0	0	0.158121	0	0	0.0626715	0.192966	0.115413	0	0.0497042	0	0.0715019	0.0678854	0	0.0520135	0.0495007	0	0	0	0	0	0	0
ENSRNA049477360	0	0	0	0.269482	0.206035	0	0	0.168556	0	0.0527071	0.391228	0.109602	0	0	0.0577065	0	0	0	0	0.135771	0.0892155	0	0	0.176156	0.16545	0	0.0607026	0.106799	0.106396	0.132762
ENSRNA049477366	0.0935397	0.17801	0.0470076	0	0	0	0	0	0	0	0	0.274004	0	0	0.403946	0	0.149113	0	0.0715019	0	0	0.0520135	0	0	0	0	0	0	0	0
ENSRNA049477376	0	0	0	0	0	0	0	0	0	0	0	0	0	0	0	0	0	0	0	0	0	0	0	0	0	0	0	0	0	0
ENSRNA049477387	0	0	0	0	0	0	0	0	0	0	0	0	0	0	0	0	0	0	0	0	0	0	0	0	0	0	0	0	0	0
ENSRNA049477401	0	0	0	0	0	0	0	0	0	0	0	0	0	0	0	0	0	0	0	0	0	0	0	0	0	0	0	0	0	0
ENSRNA049477405	0	0.415357	0.329053	0.485068	0.206035	0.354499	2.14366	0.11237	0.130179	0.210829	0.13041	0.219203	0.125343	0	0.230826	0.411181	0	0.133147	0.500513	0.814626	0.267646	0.364095	0.0495007	0.396351	0.0551501	0.28704	0.24281	0.266997	0.106396	0
ENSRNA049477408	0.0935397	0.35602	0.235038	0.269482	0.103018	0.354499	0.756588	0.0561852	0.130179	0.0527071	0.391228	0.164403	0	0.192966	0.0577065	0	0	0.865452	0.214506	0.475198	0.0892155	0.0520135	0.0990013	0.308273	0.1103	0.19136	0	0.266997	0.0531978	0.22127
ENSRNA049477412	0	0	0	0	0	0	0	0	0	0	0	0	0	0	0	0	0	0	0	0	0	0	0	0	0	0	0	0	0	0
ENSRNA049477415	0	0	0	0	0	0	0	0	0	0	0	0	0	0	0	0	0	0	0	0	0	0	0	0	0	0	0	0	0	0
ENSRNA049477418	0	0	0.0470076	0.215586	0.0515088	0	7.94417	7.47263	4.16573	12.7551	5.21638	15.7826	7.52057	6.62515	5.07818	7.04882	9.94085	5.92502	0	0	0	12.0151	13.6622	8.45549	12.5742	12.1514	8.74117	20.719	15.4274	7.43468
ENSRNA049477424	1.21602	1.30541	1.31621	2.04806	2.57544	0.590832	0.252196	0.618037	1.95268	1.4758	0.782457	0.0548008	1.69213	1.28644	0.750185	1.7622	0.844972	1.7309	1.21553	2.37599	0.40147	1.19631	0.396005	0.528468	0.496351	0.33488	0.24281	0.320397	0.106396	0.354033
ENSRNA049477429	0	0.0593367	0.141023	0.215586	0.154526	0	0	0	0.390537	0.0527071	0	0	0.125343	0	0.17312	0	0	0	0.429011	0.271542	0	0	0	0.132117	0.1103	0.14352	0.0607026	0.106799	0.0531978	0.132762
ENSRNA049477435	0	0	0	0	0	0	0	0	0	0	0	0	0	0	0	0	0	0	0	0	0	0	0	0	0	0	0	0	0	0
ENSRNA049477439	0	0	0	0	0	0	0	0	0	0	0	0	0	0	0	0	0	0	0	0	0	0	0	0	0	0	0	0	0	0
ENSRNA049477447	0	0	0	0	0	0	0	0	0	0	0	0	0	0	0	0	0	0	0	0	0	0	0	0	0	0	0	0	0	0
ENSRNA049477471	0	0	0	0	0.154526	0	0	0	0	0	0	0	0	0	0	0	0	0	0	0.0678854	0	0	0	0	0	0	0	0	0	0
ENSRNA049477485	0.561238	0.593367	0.376061	2.20975	0.721123	1.29983	1.89147	1.68556	5.59769	1.89746	1.04328	2.63044	0.814729	0.836184	1.09642	0.587401	1.1929	2.13034	2.14506	1.42559	1.33823	1.82047	1.53452	2.37811	0.827252	1.05248	1.21405	2.29618	2.3939	3.05353
ENSRNA049477491	0	0	0	0	0	0	0	0	0	0.158121	0	0.0548008	0	0.192966	0.0577065	0	0	0.133147	0.214506	0	0	0	0	0.044039	0	0	0	0	0	0
ENSRNA049477494	0	0	0	0.107793	0	0	0	0	0	0.105414	0	0.274004	0	0	0.115413	0.17622	0	0	0	0.0678854	0.0446077	0	0	0.088078	0	0	0	0	0	0
ENSRNA049477503	0	0	0	0	0	0	0	0	0	0	0	0	0	0	0	0	0	0	0	0	0	0	0	0	0	0	0	0	0	0
ENSRNA049477506	0	0	0	0	0	0	0	0	0	0	0	0	0	0	0	0	0	0	0	0	0	0	0	0	0	0	0	0	0	0
ENSRNA049477509	0	0.237347	0	0.0538964	0	0.17725	0	0	0	0	0	0.0548008	0	0	0	0	0	0	0	0	0	0.104027	0	0.044039	0	0	0	0	0	0
ENSRNA049477514	0	0	0	0	0	0	0	0	0	0	0	0	0	0	0	0	0	0	0	0	0	0	0	0	0	0	0	0	0	0
ENSRNA049477519	0	0	0	0	0	0	0	0	0	0	0	0	0	0	0	0	0	0	0	0	0	0	0	0	0	0	0	0	0	0
ENSRNA049477554	0	0	0.0940151	0	0	0	0	0	0	0	0	0	0	0	0.0577065	0.11748	0	0.0665732	0.0715019	0	0.0446077	0	0	0	0	0.0956799	0	0	0	0
ENSRNA049477560	0	0	0	0	0	0	0	0	0	0	0	0	0	0	0	0	0	0	0	0	0	0	0	0	0	0	0	0	0	0
ENSRNA049477611	0	0	0.0470076	0.0538964	0	0.0590832	0	0	0.130179	0	0	0	0	0	0	0.0587401	0	0.0665732	0.0715019	0.135771	0	0	0	0	0	0.0478399	0	0	0	0
ENSRNA049477619	0	0.0593367	0	0	0.0515088	0	0	0	0	0	0.13041	0	0	0	0	0	0	0	0	0	0	0	0	0	0	0	0.121405	0	0	0
ENSRNA049477621	0	0	0	0	0	0	0	0	0	0	0	0	0	0	0	0	0	0	0	0	0	0	0	0	0	0	0	0	0	0
ENSRNA049477631	0	0	0	0	0	0	0	0	0	0	0	0	0	0	0	0	0	0	0	0	0	0	0	0	0	0	0	0	0	0
ENSRNA049477656	0	0	0	0	0	0.295416	0	0	0	0	0	0	0	0	0	0	0	0	0.0715019	0	0	0	0	0	0	0	0	0	0	0
ENSRNA049477719	0	0	0	0	0	0	0	0	0	0	0	0	0	0	0	0	0	0	0	0	0	0	0	0	0	0	0	0	0	0
ENSRNA049477722	0	0	0	0	0	0	0	0	0	0	0	0	0	0	0.115413	0	0	0	0	0	0	0	0	0	0	0	0	0	0	0
ENSRNA049477727	0	0	0	0	0	0	0	0	0	0	0	0	0	0	0	0	0	0	0	0	0	0	0	0	0	0	0	0	0	0
ENSRNA049477729	0	0	0	0	0	0	0	0	0	0	0	0	0	0	0	0	0	0	0	0	0	0	0	0	0	0	0	0	0	0
ENSRNA049477741	4.58345	8.84117	4.55973	13.1507	2.62695	4.19491	3.02635	3.034	7.81074	3.00431	3.52106	5.15128	6.26715	4.50253	2.42367	5.58031	2.08758	8.18851	18.8765	22.2664	3.4794	4.94129	2.07903	6.29758	3.30901	5.35807	2.79232	7.47593	2.12791	2.92077
ENSRNA049477744	0	0.0593367	0.18803	0.215586	0.154526	0.0590832	0.252196	0	0	0.105414	0.13041	0.109602	0.125343	0.128644	0.115413	0.11748	0	0.133147	0.286007	0.203656	0	0.0520135	0.0495007	0.088078	0	0	0	0	0	0.0885081
ENSRNA049477769	0.187079	0	0	0	0.103018	0.0590832	0	0.0561852	0.130179	0	0.391228	0	0	0	0	0	0	0	0	0	0	0	0.0990013	0	0.0551501	0	0	0	0	0
ENSRNA049477898	0	0.0593367	0	0	0	0	0	0	0	0	0	0	0	0	0	0	0	0	0	0.0678854	0	0.0520135	0	0	0	0.0478399	0	0	0	0.0885081
ENSRNA049477899	0	0.474693	0.18803	0.0538964	0	0.118166	0	0.393296	0.130179	0.527071	0.521638	0.0548008	0	0.257287	0.0577065	0.17622	0.546747	0.0665732	0.143004	0.475198	0.223039	0	0.0990013	0.088078	0.0551501	0	0	0.0533995	0.106396	0
ENSRNA049477934	0	0	0	0.161689	0	0	0	0	0	0.105414	0	0	0	0	0	0	0	0	0	0	0	0	0	0	0	0.0478399	0	0	0.159593	0.132762
ENSRNA049477941	0.374159	1.60209	0.517083	1.40131	0.566597	0.472666	0.504392	0.674222	0.130179	0.210829	0.391228	1.31522	1.3161	0.450253	0.461652	0.469921	0.397634	0.599159	1.78755	1.96868	0.223039	0.468122	0.198003	0.616546	0.827252	0.861119	0.364216	0.587394	0.319187	0.309779
ENSRNA049477944	0.0935397	0.118673	0	0.0538964	0	0.0590832	0	0.11237	0	0	0.13041	0	0.0626715	0	0.0577065	0.11748	0.0497042	0	0.214506	0.203656	0.0892155	0.0520135	0	0.088078	0	0.14352	0.0607026	0.0533995	0	0
ENSRNA049478017	0.0935397	0.118673	0.0940151	0.377275	0.41207	0.945331	0	0.0561852	0.130179	0.0527071	0.782457	0.109602	0	0.128644	0.17312	0.0587401	0.0994085	0.0665732	0.214506	0.0678854	0.624508	0.208054	0.396005	0.264234	0.1103	0.19136	0.0607026	0.106799	0.212791	0.177016
ENSRNA049478030	0	0	0	0	0	0	0	0	0	0	0	0	0	0	0	0	0	0	0.143004	0.0678854	0	0	0	0	0.0551501	0	0	0	0	0
ENSRNA049478041	0.0935397	0.237347	0.0940151	0	0.463579	0.413582	0	0	0.130179	0	0	0	0.188014	0.385931	0.115413	0.11748	0	0.133147	0.572015	0.475198	0.0892155	0.0520135	0.0990013	0.088078	0.16545	0	0	0	0	0.0442541
ENSRNA049478044	0	0.0593367	0	0.161689	0.309053	0	0	0	0	0	0	0	0	0	0	0.11748	0	0.133147	0.643517	0.74674	0.0892155	0	0	0.044039	0	0	0	0.0533995	0	0
ENSRNA049478060	0	0	0	0	0	0	0	0.280926	0	0	0	0	0	0	0	0	0	0	0	0.0678854	0.0446077	0.0520135	0	0	0.1103	0	0	0	0.159593	0
ENSRNA049478106	0	0	0	0	0	0	0	0	0	0	0	0	0	0	0	0	0	0	0	0	0	0	0	0	0	0	0	0	0	0
ENSRNA049478109	0	0.118673	0	0	0	0	0	0	0	0	0	0	0.0626715	0.0643219	0	0	0	0	0.143004	0	0.0446077	0.0520135	0	0.044039	0.1103	0	0	0	0.0531978	0
ENSRNA049478113	0	0.118673	0	0.538964	0.154526	0	0.756588	0.0561852	0.130179	0	0	0.219203	0.125343	0	0	0	0.0497042	0	0.286007	0.203656	0.133823	0.0520135	0.0990013	0.176156	0.0551501	0.2392	0.121405	0.266997	0.0531978	0
ENSRNA049478119	2.33849	3.61954	1.73928	4.4734	1.33923	1.59525	13.7447	0.224741	2.86394	1.84475	2.99942	0.219203	2.31884	1.86533	1.38496	1.4685	0.397634	1.9972	1.71605	6.10969	1.65049	3.0688	0.247503	1.05694	0.275751	0.669759	0.121405	0.373796	0	0.0885081
ENSRNA049478122	1.4031	1.89877	1.41023	2.42534	2.11186	1.94975	8.32246	0.449481	1.04143	1.26497	2.34737	1.04122	0.689386	1.86533	0.692478	1.05732	0.298225	0.932025	3.9326	5.09141	1.91813	1.71645	0.74251	3.21485	1.81995	1.29168	0.971241	0.800992	0.425583	0.309779
ENSRNA049478126	0.0935397	0.71204	0.423068	1.563	0.154526	0.708998	2.14366	0.224741	0.260358	0.474364	0	0.219203	0.689386	0.321609	0.577065	0.528661	0.298225	0.532586	1.07253	1.35771	0.535293	0.572149	0.148502	0.924819	0.496351	0.33488	0.182108	0.747593	0.372385	0.132762
ENSRNA049478131	0.187079	0.53403	0.564091	0.916239	0.0515088	0.472666	1.26098	0.168556	0.260358	0.210829	0.391228	0.602809	0.125343	0.192966	0.288533	0.293701	0.0497042	0.466013	0.643517	0.543084	0.0446077	0.624162	0.198003	1.14501	0.496351	0.526239	0.303513	0.694193	0	0.22127
ENSRNA049478136	0.374159	1.00872	0.799129	2.20975	0.41207	1.59525	4.53953	0.618037	0.520716	1.05414	0.782457	0.493207	1.06542	0.836184	0.461652	1.23354	0.646155	1.19832	2.78857	2.71542	0.669116	0.832217	0.74251	2.06983	0.882402	1.14816	0.546323	1.17479	0.372385	0.265524
ENSRNA049478138	0	0.35602	0.0940151	0.161689	0.257544	0	0.126098	0	0.390537	0	0	0.109602	0.188014	0.128644	0.0577065	0.11748	0	0	0.286007	0.203656	0	0.0520135	0	0.176156	0	0.0956799	0	0.106799	0.0531978	0
ENSRNA049478140	0	0.652703	0.329053	1.18572	0.103018	0.17725	1.38708	0.168556	0.390537	0.210829	0.13041	0.438407	0.250686	0.385931	0.230826	0.23496	0.298225	0.19972	0.929524	0.74674	0.267646	0.260068	0.0495007	0.88078	0.275751	0.38272	0.0607026	0.266997	0.265989	0.132762
ENSRNA049478144	4.30283	5.81499	3.24352	14.9293	1.03018	4.31307	13.6186	2.41596	0.650895	1.10685	4.04269	2.57564	2.56953	2.76584	1.55808	2.46708	2.3361	2.59636	11.7263	8.34991	4.95146	4.10907	2.67304	10.0409	5.95621	9.28095	4.55269	6.24774	2.92588	1.59315
ENSRNA049478147	0.935397	1.54275	0.987159	3.39547	0.515088	2.24516	7.81807	1.29226	0.260358	1.15956	0.391228	1.58922	1.56679	1.4794	0.923305	1.35102	0.497042	1.26489	4.43311	4.27678	1.38284	1.76846	0.693009	2.42215	1.26845	1.48304	0.728431	1.54859	0.531978	0.708065
ENSRNA049478153	1.12248	2.72949	1.31621	5.33575	0.566597	1.24075	4.16123	1.17989	1.43197	1.15956	0.521638	1.47962	1.19076	1.02915	0.807892	1.64472	0.596451	0.665732	2.78857	4.81987	1.65049	1.50839	0.940512	2.8185	1.48905	1.96144	0.849836	1.97578	1.75553	0.708065
ENSRNA049478156	3.08681	7.77311	3.14951	5.9825	2.52393	3.36774	9.45735	0.674222	2.99411	2.58265	2.34737	1.26042	2.69487	3.02313	2.13514	2.52583	0.596451	3.26209	9.58125	12.7625	2.09656	4.57719	1.08901	4.93237	2.70236	4.49695	1.27475	2.72337	0.74477	0.354033
ENSRNA049478162	0.841857	1.54275	0.564091	3.44937	0.721123	2.06791	2.77415	1.01133	1.56215	1.00144	0.912866	1.15082	1.81747	1.54373	0.865598	1.35102	1.44142	1.26489	4.79063	3.19062	1.02598	1.56041	0.74251	2.20195	1.37875	2.20064	0.910539	1.92238	1.22355	0.309779
ENSRNA049478167	4.30283	7.29841	4.70076	12.6118	1.95733	8.92156	38.9643	2.30359	2.34322	6.06132	6.39006	1.69883	6.76852	7.84727	4.50111	6.69637	1.78935	6.59075	23.3811	18.8043	6.9142	7.43794	3.46505	13.7402	6.67317	9.18527	3.46005	3.52436	1.17035	1.19486
ENSRNA049478177	0	0.771377	0.564091	1.18572	0.154526	0.590832	0.63049	0	0.130179	0.36895	0	0.0548008	0.376029	0.450253	0.17312	0.352441	0.0497042	0.466013	1.43004	1.08617	0.446077	0.468122	0.297004	0.748663	0.496351	0.28704	0.303513	0.533995	0.106396	0.22127
ENSRNA049478180	0.374159	0.415357	0.376061	0.538964	0.206035	0.708998	0.504392	0	0	0.210829	0	0.164403	0.250686	0.192966	0.0577065	0.352441	0.0497042	0.266293	0.715019	1.76502	0.133823	0.260068	0.0495007	0.572507	0.275751	0.526239	0	0.266997	0.106396	0.0442541
ENSRNA049478183	0.280619	1.1274	0.235038	0.862343	0.0515088	0.413582	0.378294	0.168556	0.390537	0.158121	0.260819	0	0.501372	0.385931	0.17312	0.17622	0	0.266293	0.500513	1.22194	0.178431	0.364095	0.148502	0.44039	0.275751	0.43056	0.121405	0.373796	0.319187	0.0885081
ENSRNA049478188	0.374159	0.89005	0.329053	0.970135	0.41207	0.295416	3.78294	0.0561852	0.650895	0.843314	0	0.328805	0.689386	0.900506	0.634772	0.646141	0.0497042	0.19972	2.71707	1.69714	0.178431	0.572149	0.594008	0.484429	0.386051	0.861119	0.607026	0.694193	0.106396	0.0885081
ENSRNA049478193	0.280619	0.35602	0.0470076	0.431171	0	0	0.504392	0.337111	0.130179	0.36895	0	0.109602	0.0626715	0.0643219	0.115413	0.17622	0.198817	0.19972	0.715019	0.678855	0.133823	0.312081	0.0495007	0.264234	0.220601	0.33488	0.121405	0.373796	0.106396	0.22127
ENSRNA049478201	1.87079	4.45025	2.20935	9.0546	1.7513	5.37657	9.07905	1.85411	1.30179	2.9516	2.34737	2.63044	2.82022	2.44423	2.82762	2.40835	0.994085	2.9958	10.8683	10.4544	4.72842	4.78524	2.67304	8.05914	3.14356	5.45375	2.61021	4.75255	1.48954	1.54889
ENSRNA049478203	0.467699	0.118673	0.0940151	0.377275	0	0.236333	1.63927	0.0561852	0.260358	0.210829	0	0.0548008	0.4387	0.192966	0.346239	0.0587401	0.0497042	1.26489	0.78652	1.49348	0.267646	0.364095	0.148502	0.616546	0.16545	0.2392	0.303513	0.106799	0.106396	0
ENSRNA049478205	0.374159	0.830714	0.470076	0.538964	0.0515088	0.768081	2.90025	0.393296	0	0.527071	0.260819	0.164403	0.250686	0.192966	0.17312	0.17622	0.596451	0.399439	1.85905	1.49348	0.356862	0.416108	0.247503	0.792702	0.330901	0.526239	0.121405	0.533995	0.106396	0.309779
ENSRNA049478207	0	0.118673	0.141023	0.161689	0	0.17725	0.252196	0	0.520716	0	0	0.109602	0	0.0643219	0.0577065	0.17622	0.0497042	0.0665732	0.214506	0.271542	0.0892155	0	0	0.044039	0	0	0	0.106799	0.106396	0
ENSRNA049478212	5.14468	11.5707	5.5939	23.1755	4.53277	6.08557	24.463	2.86544	1.95268	3.79491	2.60819	7.34331	6.45516	4.43821	4.03946	3.40693	2.68403	3.7281	22.0226	13.5092	5.26371	7.17787	3.91055	15.5017	7.83132	11.9122	6.85939	11.8547	4.73461	5.66452
ENSRNA049478218	0.280619	0.53403	0.329053	0.75455	0.206035	0.118166	0.63049	0.505667	0	0.158121	0.391228	0.383606	0.313357	0.385931	0.17312	0.293701	0.0497042	0	2.28806	0.814626	0.446077	0.312081	0.247503	0.748663	0.275751	0.2392	0.364216	0.480595	0	0.0885081
ENSRNA049478221	0.0935397	0	0	0	0	0	0	0	0	0	0	0.0548008	0	0	0	0	0	0	0	0	0	0	0	0	0	0	0	0	0	0
ENSRNA049478226	0.0935397	0	0	0.0538964	0	0	0	0.0561852	0	0	0	0.0548008	0	0.0643219	0	0.17622	0	0.133147	0	0	0.0446077	0.0520135	0.0495007	0	0	0	0.121405	0	0	0
ENSRNA049478227	0	0	0.0940151	0.0538964	0.0515088	0.0590832	0	0	0.130179	0	0	0	0.0626715	0	0	0	0	0.0665732	0.0715019	0.0678854	0.0446077	0	0	0	0	0	0.0607026	0	0	0
ENSRNA049478230	0.0935397	0	0	0.215586	0.0515088	0	0.252196	0	0	0	0	0	0	0	0	0	0	0	0	0.203656	0	0.0520135	0	0.088078	0.0551501	0.0478399	0	0.266997	0	0
ENSRNA049478234	0	0.118673	0.141023	0.161689	0.0515088	0	1.26098	0.168556	0.390537	0.263536	0.260819	0	0.125343	0.192966	0.346239	0.17622	0.0497042	0.0665732	0.500513	0.74674	0.223039	0.156041	0.148502	0.132117	0.1103	0.0956799	0.0607026	0.106799	0	0
ENSRNA049478239	0	0.118673	0	0.215586	0.0515088	0	0.126098	0.0561852	0	0	0	0	0	0.0643219	0.115413	0.0587401	0.0497042	0.0665732	0.214506	0.271542	0.0892155	0.0520135	0	0.264234	0	0.14352	0.0607026	0	0	0
ENSRNA049478241	0.0935397	0	0	0	0	0.0590832	0.126098	0	0	0	0	0	0	0	0	0	0	0	0	0.0678854	0	0	0	0	0	0	0	0.160198	0	0
ENSRNA049478247	0	0.0593367	0	0.0538964	0	0	0	0	0	0	0	0	0	0	0	0	0	0	0	0	0	0	0	0	0	0	0	0	0	0
ENSRNA049478252	1.12248	1.72076	0.611098	2.80261	1.95733	1.0635	0.882686	1.06752	1.04143	1.05414	1.69532	1.80843	1.94281	1.86533	0.750185	2.0559	1.09349	1.79748	6.64967	4.54833	0.713724	0.72819	1.03951	1.40925	0.882402	0.765439	0.971241	1.22819	0.478781	1.01784
ENSRNA049478260	0	0	0	0	0	0	0	0	0	0	0	0	0.0626715	0	0	0.11748	0	0	0.0715019	0	0	0	0	0	0	0	0	0.0533995	0	0
ENSRNA049478262	0	0	0	0	0.0515088	0	0	0	0	0	0	0	0.0626715	0	0	0	0	0	0.357509	0	0	0	0	0	0	0	0	0	0	0
ENSRNA049478267	0	0	0	0	0	0	0	0	0.130179	0	0	0	0	0	0	0	0	0	0	0.0678854	0	0	0	0	0	0	0	0	0	0
ENSRNA049478272	0	0.237347	0	0.0538964	0	0	0	0	0	0	0	0	0	0.257287	0.0577065	0	0.0497042	0	0.214506	0.271542	0	0.0520135	0	0	0	0	0	0	0	0
ENSRNA049478275	0	0	0	0	0	0	0	0	0	0	0	0	0	0	0	0	0	0	0	0	0	0	0	0	0	0	0	0	0	0
ENSRNA049478282	0	0	0	0	0	0	0	0	0	0	0	0	0	0	0	0	0	0	0	0	0	0	0	0	0	0	0	0	0	0
ENSRNA049478287	0	0	0	0.0538964	0	0.0590832	0.126098	0	0	0	0	0	0	0	0	0.0587401	0	0	0	0	0	0	0	0	0	0	0	0	0	0
ENSRNA049478292	0	0	0	0	0	0	0	0	0	0	0	0	0	0	0	0	0	0	0	0	0	0	0	0	0	0	0	0	0	0
ENSRNA049478301	0.280619	0.0593367	0.0470076	0.161689	0	0	0	0	0.130179	0.105414	0	0	0.188014	0.128644	0.115413	0.17622	0	0	0.214506	0.0678854	0.0446077	0.208054	0.0495007	0.132117	0	0	0.121405	0	0	0
ENSRNA049478307	0	0	0	0	0	0	0	0	0	0	0	0	0	0	0	0	0	0	0	0	0	0	0	0	0	0	0	0	0	0
ENSRNA049478313	0	0.0593367	0	0	0	0	0	0	0	0	0	0	0	0	0	0	0	0	0	0	0	0.0520135	0	0.044039	0	0	0	0	0	0
ENSRNA049478320	0.0935397	0	0.0470076	0.0538964	0	0.0590832	0	0.168556	0	0	0	0	0	0.192966	0	0	0.0497042	0	0.214506	0.203656	0	0.0520135	0.495007	0.044039	0	0	0	0	0	0
ENSRNA049478328	0	0	0	0	0	0	0	0	0	0	0	0	0	0	0	0	0	0	0	0	0	0	0	0.044039	0	0	0	0	0	0
ENSRNA049478333	0	0	0	0	0	0	0	0	0	0	0	0	0	0	0	0	0	0	0	0	0	0.0520135	0	0	0	0	0	0	0	0
ENSRNA049478336	0	0	0.0470076	0.0538964	0.0515088	0.0590832	0	0	0	0	0	0	0	0	0	0	0	0	0.0715019	0.203656	0	0	0	0.044039	0	0.0478399	0	0	0	0
ENSRNA049478343	0	0	0	0	0	0	0	0	0	0	0	0	0	0	0	0	0.0497042	0	0	0	0	0	0	0	0	0	0	0	0	0
ENSRNA049478350	0	0	0	0.0538964	0	0	0	0	0	0	0	0	0	0	0	0	0	0	0	0	0	0	0	0	0	0	0	0	0	0
ENSRNA049478355	0	0	0	0	0	0	0.126098	0	0	0.158121	0	0	0.0626715	0	0	0.11748	0.0994085	0	0.0715019	0.135771	0	0	0	0.044039	0.0551501	0.0478399	0	0.0533995	0	0.0442541
ENSRNA049478362	0.467699	0.89005	0.517083	1.02403	0.206035	0.531749	2.52196	0	0	0.210829	0.260819	0	0.125343	0.192966	0.403946	0.352441	0.149113	0.19972	1.00103	1.28982	0.223039	0.936244	0.247503	0.396351	0.220601	0	0	0	0	0
ENSRNA049478368	0	0	0	0.0538964	0	0	0	0	0	0	0	0	0	0	0	0	0	0	0.143004	0.0678854	0	0.0520135	0	0	0	0.0956799	0	0	0	0
ENSRNA049478375	0	0.237347	0.0470076	0.431171	0.103018	0	0.126098	0.0561852	0	0	0	0	0	0.128644	0.230826	0.0587401	0	0	0.286007	0.610969	0.133823	0.0520135	0	0.132117	0.0551501	0	0.182108	0.213598	0	0.0885081
ENSRNA049478381	0	0	0	0	0	0	0	0	0	0	0	0	0	0	0	0	0	0	0	0	0	0	0	0	0	0	0	0	0	0
ENSRNA049478387	0.0935397	0.17801	0.141023	0.215586	0.103018	0	0	0	0	0	0	0	0.313357	0.514575	0	0.23496	0.0497042	0.0665732	0.78652	0.475198	0.0446077	0.156041	0	0.396351	0.1103	0.0956799	0.364216	0	0	0
ENSRNA049478392	0.280619	0.830714	0.329053	0.700653	0.103018	0.590832	0.378294	0.11237	0.390537	0.158121	0	0	0.313357	0.321609	0.288533	0.0587401	0.198817	0.332866	1.07253	1.15405	0.356862	0.260068	0.148502	0.396351	0.330901	0.19136	0	0.213598	0.265989	0
ENSRNA049478400	0	0.0593367	0	0	0	0	0	0.0561852	0	0	0	0	0.0626715	0.0643219	0	0	0	0	0	0	0	0	0	0.044039	0	0.0956799	0	0	0	0
ENSRNA049478409	0.0935397	0	0.18803	0.0538964	0.154526	0	0	0.168556	0	0	0	0.0548008	0.0626715	0	0	0.17622	0	0.19972	0	0.203656	0	0	0	0	0	0	0	0.106799	0	0
ENSRNA049478420	0.187079	0.118673	0.0940151	0.161689	0.103018	0.236333	0.126098	0.561852	0.781073	1.84475	1.17369	0.986415	0.501372	0.643219	0	0.998582	0.695859	0.133147	0.143004	0	0.0892155	0.468122	0.247503	0.220195	0.275751	0.43056	0.424918	0.961191	1.27675	0.840827
ENSRNA049478426	0.561238	1.36474	2.02133	1.13183	0.927158	1.71341	2.26976	1.96648	1.30179	2.79348	0.782457	0.219203	0.4387	1.28644	0.692478	0.17622	0.546747	1.26489	0.0715019	0.610969	0.892155	0.468122	1.23752	0.484429	0.551501	0.574079	0.424918	0.266997	0.691572	0.531049
ENSRNA049478428	0.374159	0	0.18803	0.161689	0.154526	0.0590832	0	0.11237	0	0.0527071	0	0.164403	0	0.257287	0.0577065	0	0.149113	0.266293	0.0715019	0	0.178431	0.312081	0.0495007	0.088078	0.16545	0.2392	0.0607026	0.0533995	0.212791	0.0442541
ENSRNA049478438	0	0.118673	0.141023	0.161689	0.206035	0	0.126098	0	0	0.105414	0	0.109602	0.250686	0.0643219	0.17312	0	0.248521	0.133147	0.143004	0.271542	0.356862	0	0.0990013	0.220195	0.330901	0.19136	0.424918	0.106799	0.106396	0.265524
ENSRNA049478445	0	0	0	0	0	0	0	0	0	0	0	0	0	0	0	0	0	0	0.0715019	0	0	0.0520135	0	0	0	0	0	0	0	0
ENSRNA049478461	0	0	0	0	0	0	0	0	0	0	0	0	0	0	0	0	0	0	0	0	0	0	0	0	0	0	0	0	0	0
ENSRNA049478482	0.374159	0.593367	0.752121	1.77858	0.360561	0.0590832	0.504392	0.11237	0.130179	0.527071	0.782457	0	0.125343	0.643219	0.115413	0.411181	0.0994085	0.133147	0.929524	0.407313	0.223039	0.312081	0.247503	0.264234	0.16545	0.0478399	0.121405	0.320397	0.106396	0.177016
ENSRNA049478487	0.374159	1.48342	0.470076	1.34741	0.463579	1.35891	1.89147	0.337111	0.390537	0.632485	0.260819	0.493207	1.00274	0.70754	0.577065	1.05732	0.34793	1.93062	1.71605	3.46216	0.713724	0.624162	0.198003	1.0129	0.606651	1.10032	1.15335	0.694193	0.531978	0.0885081
ENSRNA049478494	1.49663	2.78882	1.73928	5.44354	1.69979	4.72666	16.2666	1.01133	1.30179	1.68663	5.73802	0.931614	5.01372	3.34474	2.59679	5.05165	1.09349	4.85985	7.7222	10.7938	1.65049	2.65269	1.23752	3.17081	1.81995	2.1528	0.789134	2.29618	1.11715	0.575303
ENSRNA049478501	0	0	0	0	0	0	0	0	0	0	0	0	0	0	0	0	0	0	0.143004	0.0678854	0	0	0.0495007	0	0.16545	0	0	0.0533995	0	0
ENSRNA049478508	0.748318	1.18673	0.846136	2.15586	0.618105	0.945331	0.756588	0.0561852	0.520716	0.36895	0.912866	0.328805	0.501372	0.578897	0.288533	1.29228	0.34793	0.665732	1.78755	47.3841	0.490685	0.936244	0.346505	0.572507	0.275751	0.478399	0.121405	0.533995	0.0531978	0.0885081
ENSRNA049478513	0	0	0	0.0538964	0	0.0590832	0	0	0	0	0.260819	0	0	0	0.0577065	0	0	0	0	0	0.0892155	0	0	0.044039	0	0.0478399	0	0	0	0
ENSRNA049478519	0	0	0	0	0	0	0	0	0	0	0	0	0	0	0	0	0	0	0	0	0	0	0	0	0	0	0	0	0	0
ENSRNA049478522	0	0.118673	0.0470076	0.161689	0.0515088	0.236333	0	0	0	0.0527071	0	0	0.125343	0.0643219	0	0.17622	0	0	0.286007	0.135771	0.178431	0.0520135	0.0495007	0.088078	0	0	0.0607026	0	0.0531978	0.0885081
ENSRNA049478524	0	0.237347	0.0940151	0.161689	0.154526	0.236333	0.252196	0	0.130179	0	0	0.164403	0.250686	0.0643219	0	0.11748	0.0497042	0.133147	0.0715019	0.339427	0	0.0520135	0.0495007	0.308273	0	0.0956799	0	0	0	0
ENSRNA049478530	0.0935397	1.24607	0.564091	4.4734	0.103018	0.649915	0.504392	0.224741	0	0.0527071	0.391228	0.383606	0.313357	0.321609	0.230826	0.23496	0.248521	0.19972	0.429011	1.28982	0.40147	0.468122	0.247503	0.352312	0.330901	0.38272	0	0.427196	0.372385	0.0442541
ENSRNA049478534	0.280619	1.00872	0.423068	1.4552	0.618105	0.472666	2.14366	0.449481	0.390537	0.316243	0.782457	0.931614	0.564043	0.836184	0.981011	0.763622	0.397634	1.33146	1.35854	2.10445	0.356862	0.416108	0.247503	0.968858	0.386051	1.24384	0.24281	1.17479	0.372385	0.398287
ENSRNA049478539	0	0	0	0	0	0.0590832	0	0.0561852	0	0	0	0	0	0	0	0	0.0497042	0	0	0.0678854	0	0.0520135	0	0	0	0	0	0.0533995	0	0
ENSRNA049478543	0	0	0	0.0538964	0	0.0590832	0	0	0	0	0	0	0	0	0	0	0	0	0	0	0	0	0	0	0	0	0	0	0	0
ENSRNA049478548	0.0935397	0.17801	0.0940151	0.431171	0.206035	0.236333	0	0.0561852	0	0	0	0.0548008	0.376029	0.192966	0	0.0587401	0	0.466013	0.929524	0.814626	0.0446077	0.104027	0.0495007	0.132117	0	0	0	0.106799	0.0531978	0
ENSRNA049478557	0	0	0	0	0	0	0	0	0	0	0	0	0	0	0	0	0	0	0	0	0	0	0	0	0	0	0	0	0	0
ENSRNA049478560	0	0	0	0	0	0	0	0	0	0	0	0	0	0	0	0	0	0	0	0	0	0	0	0	0	0	0	0	0	0
ENSRNA049478576	0.374159	0.474693	0.470076	0.916239	0.0515088	0.354499	2.52196	0.168556	0.130179	0.263536	0.652047	0.383606	0.250686	163.249	0.346239	0.411181	0	0.266293	1.21553	4.81987	0.40147	0.312081	1.53452	0.792702	0.441201	0.38272	0.24281	0.373796	0.106396	99.5274
ENSRNA049478584	0.0935397	0.237347	0.517083	2.74872	0	0.17725	0.252196	0.11237	0	0.0527071	0	0.0548008	0.250686	0	0.0577065	0.587401	0.0994085	0	0.286007	0.610969	0	0.104027	0.198003	0.308273	0.1103	0.0956799	0	0	0	0
ENSRNA049478590	0.467699	2.37347	0.846136	4.15002	0.257544	16.6024	3.15245	0.449481	0.390537	0.685192	0.782457	0.876813	1.25343	1.02915	1.03872	0.998582	0.298225	1.59776	1.85905	4.41256	1.07059	1.82047	2.97004	40.604	0.661802	1.86576	0.485621	1.06799	0.638374	0.531049
ENSRNA049478600	0.467699	0.53403	0.470076	10.1325	0.669614	21.9199	3.02635	0.449481	1.04143	0.474364	1.17369	0.986415	1.00274	0.900506	1.26954	1.40976	0.447338	0.599159	1.43004	2.10445	0.312254	0.780203	0.247503	0.836741	0.551501	1.05248	39.5174	1.28159	0.478781	0.265524
ENSRNA049478607	0.374159	2.25479	0.893144	2.47924	0	0.590832	1.13488	0.0561852	0.390537	0.421657	1.3041	0.65761	0.125343	0.0643219	0.230826	0.17622	0.198817	0.665732	0.286007	0.950396	0.267646	0.0520135	0.148502	0.396351	0.1103	0.717599	0.121405	0.747593	0.106396	0.177016
ENSRNA049478615	0	0	0	0.0538964	0	0	0.126098	0	0	0	0	0	0	0	0	0	0	0.0665732	0	0	0	0	0	0	0	0	0	0	0	0
ENSRNA049478622	0	0	0	0	0	0	0	0	0	0	0	0	0.0626715	0.0643219	0	0	0.0497042	0	0	0.0678854	0.0446077	0	0.0495007	0	0.0551501	0.0478399	0	0.0533995	0.0531978	0
ENSRNA049478628	0	0	0	0	0	0	0	0	0	0	0	0	0	0	0	0	0	0	0	0	0	0	0	0	0	0	0	0	0	0
ENSRNA049478633	0	0	0	0	0	0	0	0	0	0	0	0	0	0	0	0	0	0	0	0	0	0	0	0	0	0	0	0	0	0
ENSRNA049478640	0	0	0	0	0	0	0	0	0.130179	0	0	0	0	0	0	0.0587401	0	0	0	0	0.0446077	0	0	0	0	0	0	0	0	0
ENSRNA049478649	0.467699	0.474693	0.376061	0.916239	0.257544	0.768081	2.01757	0	0.260358	0.527071	0	0.0548008	0.4387	0.385931	0.17312	0.11748	0.0994085	0.599159	1.00103	1.69714	0.713724	0.72819	0.0990013	0.792702	0.551501	0.765439	0.182108	0.213598	0.106396	0
ENSRNA049478662	0.841857	3.38219	0.987159	4.04223	0.0515088	0.236333	1.00878	0.224741	0.130179	0.36895	0	0.548008	0.376029	0.192966	0.17312	0.469921	0.298225	0.266293	1.00103	0.678855	0.312254	0.624162	0.297004	0.616546	0.496351	0.621919	0.121405	0.320397	0.212791	0.486795
ENSRNA049478674	0	0	0	0	0	0	0	0	0	0	0	0	0	0	0	0	0	0	0	0	0	0	0	0	0	0	0	0	0	0
ENSRNA049478681	0	0	0	0	0	0	0	0	0	0	0	0	0	0	0	0	0	0	0	0	0	0	0	0	0	0	0	0	0	0
ENSRNA049478689	0	0	0	0	0	0	0	0	0	0	0	0	0	0	0	0	0	0	0	0	0	0	0	0	0	0	0	0	0	0
ENSRNA049478700	0	0	0	0	0	0	0	0	0	0	0	0	0	0	0	0	0	0	0	0	0	0	0	0	0	0	0	0	0	0
ENSRNA049478703	0.561238	0.652703	0.376061	0.862343	0.103018	0.827165	1.51317	0.11237	0.260358	0.158121	0	0.383606	0.564043	0.514575	0.230826	0.528661	0.298225	0.133147	0.929524	0.882511	0.356862	0.364095	0.198003	0.748663	0.551501	0.717599	0.485621	0.213598	0.0531978	0.132762
ENSRNA049478712	0	0	0	0	0	0	0	0	0	0	0	0	0	0	0	0	0	0	0	0	0	0	0	0	0	0	0	0.0533995	0	0
ENSRNA049478717	0	0	0	0	0	0	0	0	0	0	0	0	0	0	0	0	0	0	0	0	0	0	0	0	0	0	0	0	0	0
ENSRNA049478726	0	0.118673	0.0470076	0.0538964	0.0515088	0	0	0	0.130179	0.0527071	0	0	0.0626715	0.0643219	0	0	0	0.0665732	0.0715019	0.135771	0.0892155	0.0520135	0	0	0	0	0	0.106799	0	0
ENSRNA049478739	0	0.0593367	0.0940151	0	0	0	0.126098	0	0	0	0	0	0	0.0643219	0	0.0587401	0	0	0.214506	0.271542	0	0	0	0.132117	0.0551501	0	0.0607026	0.0533995	0.106396	0.0442541
ENSRNA049478748	0	0	0	0.0538964	0	0	0	0	0	0	0	0	0	0	0	0	0	0	0.0715019	0	0	0	0	0	0	0	0	0	0	0
ENSRNA049478756	1.02894	2.31413	0.893144	2.58703	0.618105	1.24075	5.04392	0.449481	0.390537	0.843314	1.17369	0.986415	1.37877	1.15779	0.750185	1.11606	0.546747	0.932025	2.93158	2.3081	0.713724	1.09228	0.198003	1.62944	0.992702	1.10032	0.24281	1.44179	0.797968	0.619557
ENSRNA049478764	0	0.118673	0.141023	0.161689	0.0515088	0.0590832	0	0	0	0.0527071	0.260819	0.0548008	0.0626715	0.0643219	0	0	0	0.0665732	0.286007	0.610969	0.0446077	0.104027	0	0.088078	0.1103	0.0956799	0.182108	0	0	0
ENSRNA049478771	0	0	0	0	0	0	0	0	0	0	0	0	0	0	0	0	0	0	0	0	0	0	0	0	0	0	0	0	0	0
ENSRNA049478779	0	0	0	0	0	0	0	0	0	0	0	0	0	0	0	0	0	0	0	0	0	0	0	0	0	0	0	0	0	0
ENSRNA049478786	0	0	0	0	0	0	0	0	0	0	0	0	0	0	0	0	0	0	0	0	0	0	0	0	0	0	0	0	0	0
ENSRNA049478799	0	0	0	0	0	0	0	0	0	0	0	0	0	0	0	0	0	0	0	0	0	0	0	0	0	0	0	0	0	0
ENSRNA049478806	0	0	0	0	0	0	0	0	0	0	0	0	0	0	0	0	0	0	0	0	0	0	0	0	0	0	0	0	0	0
ENSRNA049478813	0	0	0	0	0	0	0	0	0	0	0	0	0	0	0	0	0	0	0	0	0	0	0	0	0	0	0	0	0	0
ENSRNA049478822	0	0	0	0.0538964	0	0.118166	0.126098	0	0	0	0	0	0	0	0	0	0.0497042	0	0	0.135771	0	0	0.0495007	0.044039	0	0	0	0	0	0
ENSRNA049478827	0	0	0	0	0	0.0590832	0	0	0	0	0	0	0	0	0	0	0	0	0	0.0678854	0	0	0	0.044039	0	0.14352	0	0	0	0
ENSRNA049478830	0	0	0	0	0	0	0	0	0	0	0	0	0	0	0	0	0	0	0	0	0	0	0	0	0	0	0	0	0	0
ENSRNA049478841	0	0	0	0	0	0	0	0	0	0	0	0	0	0	0	0	0	0	0	0	0	0	0	0	0	0	0	0	0	0
ENSRNA049478848	0	0	0	0	0	0	0	0	0	0	0	0	0	0	0	0	0	0	0	0	0	0	0	0	0	0	0	0	0	0
ENSRNA049478854	0	0	0	0	0	0	0	0	0	0	0	0	0	0	0	0	0	0	0	0	0	0	0	0	0	0	0	0	0	0
ENSRNA049478865	0	0	0	0	0	0	0	0	0	0	0	0	0	0	0	0	0	0	0	0	0	0	0	0	0	0	0	0	0	0
ENSRNA049478869	0	0	0	0	0	0	0	0	0	0	0	0	0	0	0	0	0	0	0	0	0	0	0	0	0	0	0	0	0	0
ENSRNA049478872	0	0	0	0	0	0	0	0	0	0	0	0	0	0	0	0	0	0	0	0	0	0	0	0	0	0	0	0	0	0
ENSRNA049478881	7.57672	5.99301	5.68792	12.0728	6.33558	8.4489	1.38708	0.11237	0.260358	0.421657	0.13041	0.164403	3.0709	2.18694	2.19285	3.05449	1.49113	2.9958	9.00923	9.36819	5.53136	5.35739	2.72254	4.35986	1.26845	1.77008	1.39616	0.320397	0.212791	0.0442541
ENSRNA049478891	0	0	0	0	0	0	0	0	0	0	0	0	0	0	0	0	0	0	0	0.135771	0	0	0	0	0	0	0	0	0	0
ENSRNA049478900	0	0	0	0.0538964	0	0	0	0	0	0	0	0	0	0	0	0	0	0	0	0	0	0	0	0	0	0	0	0	0	0
ENSRNA049478910	0	0	0	0	0	0	0	0	0	0	0	0	0	0	0	0	0	0	0	0	0	0	0	0	0	0	0	0	0	0
ENSRNA049478923	0.0935397	0.237347	0.0940151	0.161689	0.103018	0.0590832	0.252196	0.0561852	0	0	0	0	0	0	0	0.0587401	0.0497042	0	0.357509	0.135771	0.0892155	0	0.0495007	0.088078	0.220601	0.0956799	0.182108	0.266997	0	0
ENSRNA049478930	0	0	0	0	0	0	0	0	0	0	0	0	0	0	0	0	0	0	0	0	0	0	0	0	0	0	0	0	0	0
ENSRNA049478942	0	0	0	0	0	0	0	0	0	0	0	0	0	0	0	0	0	0	0	0	0	0	0	0	0	0	0	0	0	0
ENSRNA049478949	0.841857	0.53403	0.658106	1.4552	0.309053	1.24075	5.17002	0.337111	0.260358	0.632485	0.912866	0.383606	0.814729	0.771862	0.519359	0.704882	0.298225	1.26489	2.50257	2.17233	0.446077	0.780203	0.445506	0.968858	0.551501	1.14816	0.728431	1.01459	0.319187	0.22127
ENSRNA049478956	0.654778	74.8236	0.611098	2.20975	34.1503	0.827165	2.77415	0.224741	0	0.843314	16.4316	0.328805	0.376029	0.450253	0.346239	3.11323	0.298225	1.66433	83.9432	62.7262	0.624508	0.988257	0.495007	0.924819	0.661802	0.908959	0.485621	1.12139	0.265989	0.575303
ENSRNA049478963	10.3829	143.713	8.83742	3.55716	67.631	10.5168	5.80051	0.337111	0.650895	0.948728	33.5152	4.93207	2.44419	1.4794	0.981011	16.7997	0.198817	2.79608	63.9942	146.225	17.1294	25.0185	2.47503	1.62944	0.716952	0.956799	0.424918	0.800992	0.212791	0.840827
ENSRNA049478975	0	0	8.03829	0.107793	0	0.295416	0	0	0	7.48441	0	0	18.8014	0.128644	0	0	0	0	18.519	15.1385	0.0892155	35.3172	0	7.88298	0.16545	10.0464	0	0	0	0
ENSRNA049478981	0	0	0.0470076	0	0	0	0	0	0	0	0	0.0548008	0	0	0	0	0	0	0.0715019	0.135771	0.0892155	0.104027	0	0	0	0	0	0.106799	0	0
ENSRNA049478987	0	0	0	0.107793	0	0	0	0	0	0	0	0	0.0626715	0	0	0	0	0	0	0	0	0	0	0	0	0	0	0	0	0
ENSRNA049478993	0	0.237347	0	0.161689	0	0.118166	0.126098	0	0	0.0527071	0	0.0548008	0.188014	0.0643219	0	0.0587401	0.0497042	0	0	0.203656	0.133823	0	0	0.044039	0	0.0478399	0	0	0	0
ENSRNA049478999	0.187079	0.35602	0.235038	0.269482	0.0515088	0.649915	0.63049	0.11237	0	0	0.260819	0.0548008	0.0626715	0.321609	0.346239	0.528661	0.0497042	0.399439	0.715019	0.610969	0	0.104027	0.148502	0.308273	0	0.19136	0.0607026	0.0533995	0.159593	0.132762
ENSRNA049479006	1.87079	3.67887	1.45723	3.98834	1.54526	2.48149	6.3049	0.674222	2.08286	1.21226	0.912866	1.09602	3.88563	3.08745	2.25055	4.17055	0.994085	3.66153	3.36059	8.893	1.7397	2.18457	0.693009	2.29003	1.2133	1.10032	0.728431	1.38839	0.585176	0.486795
ENSRNA049479014	0.561238	0.415357	0.423068	0.269482	0.103018	0.354499	0.756588	0.280926	0.130179	0.158121	0.260819	0.0548008	0.125343	0.321609	0.519359	0.23496	0.198817	0.133147	0.429011	0.475198	0.0892155	0.0520135	0.0495007	0.352312	0.0551501	0.2392	0.24281	0.213598	0	0
ENSRNA049479027	0	0	0	0	0	0	0	0	0	0	0	0	0	0	0	0	0	0	0	0	0	0	0	0	0	0	0	0	0	0
ENSRNA049479033	0.748318	2.37347	1.31621	4.5812	1.28772	3.78132	6.1788	0.449481	1.04143	0.896021	1.04328	0.65761	1.44144	1.4794	0.807892	1.4685	0.149113	2.66293	4.64762	5.63449	1.47205	2.08054	0.841511	2.20195	0.992702	1.05248	0.546323	0.961191	0.159593	0.0442541
ENSRNA049479040	0.374159	0.71204	0.517083	1.34741	0.206035	0.17725	0.63049	0	0.130179	0.0527071	0.13041	0	0.313357	0.771862	0.403946	0.293701	0.0994085	0.0665732	1.21553	1.28982	0.223039	0.364095	0.0990013	0.44039	0.1103	0.669759	0.24281	0.320397	0	0
ENSRNA049479045	0	0	0	0	0	0	0	0	0	0	0	0	0	0	0	0	0	0	0	0	0	0	0	0	0	0	0	0.0533995	0	0
ENSRNA049479053	0.187079	0.0593367	0.0940151	0.107793	0.103018	0	0	0	0	0.105414	0	0	0.0626715	0	0	0	0	0.0665732	0.429011	0.475198	0	0.0520135	0	0.044039	0	0.0478399	0	0	0	0
ENSRNA049479057	0	0	0	0	0	0	0	0	0	0	0	0	0.0626715	0	0	0	0	0.133147	0	0.0678854	0	0	0	0.044039	0	0	0	0	0	0
ENSRNA049479065	0	0.593367	0.0940151	0.431171	0	0	0	0	0	0	0	0	0.125343	0.128644	0.115413	0.0587401	0	0	0	0.543084	0.0446077	0.260068	0	0.044039	0	0	0	0.0533995	0	0.0442541
ENSRNA049479077	0.187079	0.0593367	0.141023	0.377275	0	0.531749	0	0	0	0	0	0	0.0626715	0	0.0577065	0	0	0	0	0.0678854	0.267646	0.416108	0.346505	0.264234	0.220601	0.0478399	0.121405	0	0	0
ENSRNA049479084	0	0	0	0	0	0	0	0	0	0	0	0	0	0	0	0	0	0	0	0	0	0	0	0	0	0	0	0	0	0
ENSRNA049479090	0	0.474693	0.18803	0.377275	0.0515088	0.413582	0.252196	0	0.130179	0.527071	0.521638	0	0	0.385931	0.0577065	0.528661	0.0497042	0.133147	0.0715019	0.74674	0.0892155	0.104027	0	0.220195	0.1103	0.14352	0	0	0	0.0442541
ENSRNA049479097	0	0	0	0	0	0	0	0	0	0	0	0	0	0	0	0	0	0	0	0	0	0	0	0	0	0	0	0	0	0
ENSRNA049479107	0	0	0	0	0	0	0	0	0	0	0	0	0	0	0	0	0	0	0	0	0	0	0	0	0	0	0	0	0	0
ENSRNA049479113	0	0	0	0	0	0	0	0	0	0	0	0	0	0	0	0	0	0	0	0	0	0	0	0	0	0	0	0	0	0
ENSRNA049479127	0	0	0.0470076	0	0.257544	0	0	0	0	0	0	0	0	0	0	0	0	0	0	0	0	0	0.0495007	0.044039	0	0	0	0	0	0.0442541
ENSRNA049479136	0	0	0.0470076	0	0	0	0	0	0	0	0	0	0	0	0	0	0	0	0	0	0	0	0	0.044039	0	0	0	0	0	0
ENSRNA049479153	0.0935397	0	0	0.0538964	0	0	0	0	0	0	0	0	0	0	0	0	0	0	0	0.0678854	0	0.0520135	0	0.044039	0	0	0	0	0	0
ENSRNA049479158	0	0.0593367	0	0.0538964	0	0	0	0.168556	0	0.105414	0	0	0.125343	0	0.0577065	0	0.0994085	0.0665732	0	0	0	0	0.0990013	0.088078	0.0551501	0	0.0607026	0	0	0
ENSRNA049479169	0	0	0	0	0	0	0	0	0	0	0	0	0	0	0	0	0	0.0665732	0	0	0	0	0	0	0	0	0.121405	0	0	0.0442541
ENSRNA049479178	0	0	0.0470076	0	0.154526	0	0	0.0561852	0	0.158121	0	0.164403	0	0	0	0	0.0497042	0	0	0.135771	0.0446077	0	0.0990013	0	0	0.0478399	0	0.106799	0	0.0442541
ENSRNA049479185	0	0.0593367	0.0470076	0	0.103018	0	0	0	0	0	0	0.109602	0	0	0	0	0	0	0	0	0	0.0520135	0	0	0	0	0	0	0	0
ENSRNA049479186	0	0	0	0	0	0	0	0	0	0	0	0	0	0	0	0	0	0	0	0	0	0	0	0	0	0	0	0	0	0
ENSRNA049479211	0	0	0	0	0	0	0	0	0	0	0	0	0	0	0	0	0	0	0	0	0.0446077	0	0	0	0	0	0	0	0	0
ENSRNA049479219	0	0	0	0	0	0	0	0.168556	0	0.0527071	0	0.0548008	0	0	0	0.11748	0.0497042	0	0	0.0678854	0.0446077	0	0.0990013	0.088078	0	0.0956799	0.121405	0.160198	0.212791	0
ENSRNA049479257	0.374159	1.54275	0.799129	2.04806	0.566597	1.83158	4.28733	1.06752	1.04143	0.896021	0.391228	2.52084	0.689386	0.900506	0.807892	1.1748	2.53492	0.998598	5.86315	2.44388	1.78431	1.71645	2.87104	6.69393	5.68046	6.79327	5.76675	7.90312	3.24507	0.708065
ENSRNA049479261	0	0	0	0	0	0	0	0	0	0	0	0	0	0	0	0	0	0	0	0	0	0	0	0	0	0	0	0	0	0
ENSRNA049479266	0	0	0	0.0538964	0	0	0	0	0	0	0	0	0	0	0	0	0	0	0.0715019	0	0	0.0520135	0	0	0	0	0	0.0533995	0	0
ENSRNA049479276	0	0	0	0	0	0	0	0	0	0	0	0.0548008	0	0	0	0	0	0	0	0	0	0	0	0	0	0	0	0	0	0
ENSRNA049479284	0	0	0	0	0	0	0	0	0	0	0	0	0	0	0	0	0	0	0	0	0	0	0	0	0	0	0	0	0	0
ENSRNA049479292	0	0	0	0	0	0	0	0	0	0	0	0	0	0	0	0	0	0	0	0	0	0	0	0	0	0	0	0	0	0
ENSRNA049479303	0	0	0	0	0	0	0	0	0	0	0	0	0	0	0	0	0	0	0	0	0	0	0	0	0	0	0	0	0	0
ENSRNA049479317	0	0	0	0	0	0	0	0	0	0	0	0	0	0	0	0	0	0	0	0	0	0	0	0	0	0	0	0	0	0
ENSRNA049479365	0.841857	0.593367	0.329053	0.808446	0.978667	0.413582	0	0.393296	1.56215	0.579778	0.652047	0.438407	1.00274	0.257287	0.865598	0.469921	0.0994085	0.266293	1.14403	0.610969	0.490685	0.468122	0.445506	0.616546	0.330901	0.526239	0.364216	0.480595	0.531978	0.486795
ENSRNA049479370	3.18035	2.13612	2.63242	0.75455	0.772632	0.827165	2.26976	0.786593	0.781073	1.31768	0.652047	1.20562	2.13083	1.73669	1.67349	1.58598	1.39172	1.13175	1.35854	1.49348	1.69509	1.30034	0.841511	1.0129	1.04785	1.24384	0.971241	0.640794	0.638374	0.929335
ENSRNA049479381	0.374159	0.118673	0.282045	0.215586	0.257544	0	0	1.01133	0.520716	0.36895	0.13041	0.876813	0.125343	0.0643219	0.403946	0	0.596451	0	0.214506	0.135771	0.312254	0.520135	0.247503	0.616546	0.386051	0.28704	0.728431	0.961191	0.478781	0.885081
ENSRNA049479409	0.187079	0.17801	0.0940151	0.215586	0.206035	0.531749	0	0.393296	0	0.421657	0.782457	0.438407	0.125343	0.0643219	0.230826	0.17622	0.298225	0.19972	0.500513	0.135771	0.40147	0.208054	0.0990013	0.264234	0.496351	0.19136	0.303513	0.427196	0.425583	0.265524
ENSRNA049479419	0.280619	0.296683	0.329053	0.485068	0.360561	0.413582	0.504392	0.674222	1.30179	0.316243	0.652047	1.53442	1.06542	0.514575	0.634772	0.23496	0.795268	0.599159	0.78652	0.475198	0.490685	0.520135	0.297004	0.484429	0.330901	0.526239	0.424918	0.961191	0.904363	1.59315
ENSRNA049479424	0.748318	1.1274	0.752121	0.161689	0.154526	0.590832	0.504392	0.898963	1.56215	0.843314	0.782457	0.602809	1.56679	0.514575	0.692478	0.528661	0.745564	0.665732	1.14403	0.678855	0.624508	0.780203	1.13851	0.88078	0.772102	0.669759	0.607026	0.907791	0.531978	0.929335
ENSRNA049479432	1.12248	0.771377	0.987159	0.377275	0.103018	0.236333	1.13488	1.06752	0.781073	0.948728	1.3041	0.931614	0.564043	0.385931	0.923305	0.881102	0.944381	0.19972	0.715019	0.407313	0.624508	0.832217	0.643509	0.792702	1.2133	0.956799	1.63897	1.28159	0.957561	1.41613
ENSRNA049479442	0	0	0	0	0	0	0	0	0	0	0	0	0	0	0	0	0	0	0	0	0	0	0	0	0	0	0	0	0	0
ENSRNA049479449	1.02894	0.593367	0.752121	0.0538964	0.463579	0.236333	0.756588	0.561852	0.520716	0.7379	0.912866	0.712411	0.501372	0.450253	0.750185	1.29228	0.397634	0.466013	0.429011	0.271542	0.490685	0.676176	0.297004	0.308273	0.551501	0.669759	0.424918	0.320397	0.372385	0.973589
ENSRNA049479456	0.748318	0.949387	0.752121	1.18572	0.772632	1.0635	0.252196	0.561852	0.260358	1.26497	3.26024	1.37002	1.06542	0.321609	0.634772	0.352441	0.34793	0.998598	0.858022	0.475198	0.936762	0.988257	0.940512	0.792702	1.15815	0.526239	0.546323	1.65538	1.01076	1.46038
ENSRNA049479461	0.841857	0.35602	1.2692	0.0538964	0	0	0.756588	0.955148	1.04143	1.05414	0.260819	1.15082	0.125343	0	1.26954	0.293701	0.745564	0.133147	1.85905	0.0678854	0.624508	0.520135	0.495007	0.968858	0.992702	0.956799	1.45686	1.06799	0.691572	1.01784
ENSRNA049479467	1.49663	1.30541	1.17519	0.269482	0	0.0590832	0.378294	1.06752	1.30179	1.89746	1.17369	1.58922	1.06542	0.385931	1.15413	0.469921	0.844972	0.798879	1.07253	0.610969	0.535293	0.520135	0.445506	0.572507	0.716952	0.861119	0.667728	0.854392	1.11715	1.32762
ENSRNA049479501	0	0	0	0	0	0	0	0	0	0	0	0	0	0	0	0	0	0	0	0	0	0	0	0	0	0	0	0	0	0
ENSRNA049479518	1.21602	0.53403	0.752121	0.215586	0.154526	0.118166	0.63049	1.23607	1.56215	1.84475	0.652047	0.986415	0.250686	0.128644	1.7889	0.352441	0.198817	0.332866	0.929524	0.203656	0.490685	0.676176	0.74251	0.528468	0.275751	0.669759	0.728431	0.747593	0.478781	0.796573
ENSRNA049479540	0	0	0.0470076	0	0	0	0	0	0	0	0	0	0	0	0	0	0	0.0665732	0	0	0	0	0	0	0	0	0	0	0	0
ENSRNA049479546	0.467699	0.474693	0.329053	1.07793	0.257544	0.708998	2.14366	0.168556	0.260358	0.105414	0.13041	0.328805	0.313357	0.321609	0.0577065	0.411181	0.149113	0.466013	1.07253	1.01828	0.267646	0.156041	0.0495007	0.924819	0.330901	0.33488	0	0.320397	0.106396	0.0885081
ENSRNA049479549	0	0.118673	0.0470076	0.161689	0.0515088	0	0.252196	0.168556	0.390537	1.05414	0.13041	0.712411	0.4387	0.643219	0.17312	0.646141	1.09349	0.266293	0	0.0678854	0.0446077	8.32217	9.70213	5.02045	6.06651	7.79791	1.76038	6.19434	0.691572	0.132762
ENSRNA049479556	0	0	0	0	0	0	0	0	0	0	0	0	0	0	0	0	0	0	0	0	0	0	0	0	0	0	0	0	0	0
ENSRNA049479574	0.187079	0	0	0.0538964	0	0	0.63049	0	0	0	0	0	0	0	0	0.0587401	0	0	0.143004	0.0678854	0	0	0	0.044039	0	0	0	0	0.0531978	0.442541
ENSRNA049479579	1.4031	3.5602	1.97432	5.17406	0.824141	3.01324	11.601	0.561852	2.86394	1.68663	2.21696	1.31522	3.0709	2.12262	1.84661	2.3496	0.745564	2.9958	4.29011	4.95564	1.38284	3.79699	1.78202	3.17081	2.42661	3.15744	1.39616	1.97578	0.74477	0.575303
ENSRNA049479581	0.561238	0.474693	0.517083	0.323379	0.103018	0.236333	1.26098	0.168556	0.130179	0.210829	0.652047	0.438407	0.313357	0.192966	0.346239	0.411181	0.0994085	0.332866	1.00103	0.74674	0.133823	0.520135	0.297004	0.572507	0.275751	0.33488	0.0607026	0.480595	0.106396	0.354033
ENSRNA049479585	1.02894	2.78882	1.36322	2.58703	0.721123	1.65433	5.67441	0.674222	1.17161	0.790607	1.69532	0.767212	2.69487	2.25127	1.15413	2.29087	0.745564	1.53118	3.8611	7.87471	1.42745	1.66443	0.693009	2.11387	2.26116	1.86576	1.09265	0.747593	0.425583	0.442541
ENSRNA049479590	1.02894	2.4328	1.31621	4.15002	0.824141	1.29983	3.78294	0.505667	0.911252	0.685192	0.652047	1.91803	1.3161	1.28644	0.865598	1.1748	0.34793	2.13034	4.79063	7.26374	1.24902	1.09228	0.445506	1.36521	1.04785	2.00928	0.607026	1.33499	0.425583	0.265524
ENSRNA049479595	13.2826	0.830714	0.423068	50.7704	0.41207	0.768081	0.882686	0.0561852	0	0.158121	0.521638	12.3302	15.6679	20.2614	0.17312	16.7409	0	0.665732	0.429011	2.10445	0.223039	0.468122	0.198003	2.06983	0.220601	24.8289	0.182108	0.266997	0	0.0885081
ENSRNA049479607	1.49663	2.84816	1.2692	2.91041	0.515088	3.01324	5.17002	0.618037	0.781073	0.896021	2.34737	0.822012	1.25343	1.73669	1.21184	1.99716	0.646155	2.79608	4.50462	8.14626	1.02598	1.40437	0.693009	2.20195	1.26845	1.38736	0.546323	1.22819	0.265989	0.22127
ENSRNA049479611	0	0	0	0	0	0	0	0	0	0	0	0	0	0	0	0	0	0	0	0	0	0	0	0	0	0	0	0	0	0
ENSRNA049479615	0	0	0	0	0	0	1.51317	0.393296	0.650895	0.158121	0.260819	0.109602	0.0626715	0.0643219	0.17312	0.0587401	0	0	0	0	0.0446077	0.312081	0.148502	0.264234	0.220601	0.19136	0.24281	0.320397	0.106396	0
ENSRNA049479622	0	0.0593367	0	0	0	0	0.126098	0	0	0	0	0	0	0	0	0	0	0	0	0.0678854	0	0	0	0	0	0.0478399	0	0	0	0
ENSRNA049479627	0.654778	0.830714	0.517083	0.808446	0.669614	0.768081	10.5922	3.31493	1.69233	2.74077	0.521638	3.78126	15.0412	2.44423	0.288533	1.4685	1.24261	2.26349	2.50257	4.27678	0.312254	0.676176	0.544507	3.17081	23.7697	0.33488	0.546323	4.11176	0.159593	0.0885081
ENSRNA049479633	0.0935397	0.118673	0	0.269482	0.154526	0.118166	0.378294	0.0561852	0	0	0	0.0548008	0	0.192966	0	0.17622	0	0.19972	0.143004	0.203656	0	0.0520135	0	0.088078	0	0.0478399	0.0607026	0	0.0531978	0.0442541
ENSRNA049479649	0	0	0	0	0	0	0	0	0	0	0	0	0	0	0	0	0	0	0	0	0	0	0	0	0	0	0	0	0	0
ENSRNA049479657	0	0	0	0	0	0	0	0	0	0	0	0	0	0	0	0	0	0	0	0	0	0	0	0	0	0	0	0	0	0
ENSRNA049479663	0	0	0	0	0	0	0	0	0	0	0	0	0	0	0	0	0	0	0	0	0	0	0	0	0	0	0	0	0	0
ENSRNA049479675	0	0	0	0	0	0	0	0	0	0	0	0	0	0	0	0	0	0	0	0	0	0	0	0	0	0	0	0	0	0
ENSRNA049479684	0	0	0	0	0	0	0	0	0	0	0	0	0	0	0	0	0	0	0	0	0	0	0	0	0	0	0	0	0	0
ENSRNA049479692	0	0	0	0	0	0	0	0	0	0	0	0	0	0	0	0	0	0	0	0	0	0	0	0	0	0	0	0	0	0
ENSRNA049479700	0	0	0	0	0	0	0	0	0	0	0	0	0	0	0	0	0	0	0	0	0	0	0	0	0	0	0	0	0	0
ENSRNA049479709	0	0	0	0	0	0	0	0	0	0	0	0	0	0	0	0	0	0	0	0	0	0	0	0	0	0	0	0	0	0
ENSRNA049479717	0	0	0	0	0	0	0	0	0	0	0	0	0	0	0	0	0	0	0	0	0	0	0	0	0	0	0	0	0	0
ENSRNA049479725	0	0	0	0	0	0	0	0	0	0	0	0	0	0	0	0	0	0	0	0	0	0	0	0	0	0	0	0	0	0
ENSRNA049479731	0	0	0	0	0	0	0	0	0	0	0	0	0	0	0	0	0	0	0	0	0	0	0	0	0	0	0	0	0	0
ENSRNA049479739	0	0	0	0	0	0	0	0	0	0	0	0	0	0	0	0	0	0	0	0	0	0	0	0	0	0	0	0	0	0
ENSRNA049479745	0	0	0	0	0	0	0	0	0	0	0	0	0	0	0	0	0	0	0	0	0	0	0	0	0	0	0	0	0	0
ENSRNA049479751	0	0	0	0	0	0	0	0	0	0	0	0	0	0	0	0	0	0	0	0	0	0	0	0	0	0	0	0	0	0
ENSRNA049479761	0	0	0	0	0	0	0	0	0	0	0	0	0	0	0	0	0	0	0	0	0	0	0	0	0	0	0	0	0	0
ENSRNA049479768	0	0	0	0	0	0	0	0	0	0	0	0	0	0	0	0	0	0	0	0	0	0	0	0	0	0	0	0	0	0
ENSRNA049479776	0	0	0	0	0	0	0	0	0	0	0	0	0	0	0	0	0	0	0	0	0	0	0	0	0	0	0	0	0	0
ENSRNA049479781	0	0	0	0	0	0	0	0	0	0	0	0	0	0	0	0	0	0	0	0	0	0	0	0	0	0	0	0	0	0
ENSRNA049479790	0	0	0	0	0	0	0	0	0	0	0	0	0	0	0	0	0	0	0	0	0	0	0	0	0	0	0	0	0	0
ENSRNA049479804	4.77053	5.75566	4.74776	14.4442	2.936	3.95857	9.83564	4.60719	5.07698	5.9032	4.1731	7.83652	6.26715	4.50253	4.50111	4.75795	3.62841	3.19551	17.661	9.84339	5.66518	6.96981	3.21754	6.51777	4.90836	7.22383	6.61658	11.3207	3.83025	5.57601
ENSRNA049479810	0	0	0	0	0	0	0	0	0	0	0	0	0	0	0	0	0	0	0	0	0	0	0	0	0	0	0	0	0	0
ENSRNA049479819	0.0935397	0	0	0.215586	0	0.0590832	0	0.11237	0	0	0	0	0.125343	0.0643219	0	0	0.0994085	0	0	0	0	0.104027	0	0	0.1103	0.0478399	0.0607026	0.160198	0.0531978	0
ENSRNA049479822	0	0	0	0	0	0	0	0	0	0	0	0	0	0	0	0	0	0	0	0	0	0	0	0	0	0	0	0	0	0
ENSRNA049479827	0	0	0	0	0	0	0	0	0	0	0	0	0	0	0	0	0	0	0	0	0	0	0	0	0	0	0	0	0	0
ENSRNA049479831	0	0	0	0	0	0	0	0	0	0	0	0	0	0	0	0	0	0	0	0	0	0	0	0	0	0	0	0	0	0
ENSRNA049479848	0	0	0	0	0	0	0	0	0	0	0	0	0	0	0	0	0	0	0	0	0	0	0	0	0	0	0	0	0	0
ENSRNA049479871	0	0	0	0	0	0	0	0	0	0	0.13041	0	0	0	0	0	0	0	0	0	0.0446077	0	0	0	0.0551501	0	0	0	0	0
ENSRNA049479875	0.0935397	0.118673	0	0	0	0	0.126098	0	0	0	0	0	0	0.0643219	0.0577065	0.11748	0	0	0	0.0678854	0	0.364095	0	0	0	0	0	0	0	0
ENSRNA049479884	0.748318	1.00872	0.517083	1.13183	1.03018	0.768081	3.27855	0.11237	0.781073	0.421657	1.3041	0.438407	1.12809	1.22212	0.461652	1.1748	0.0994085	1.06517	1.50154	3.2585	0.98137	0.988257	0.396005	1.0129	0.606651	0.38272	0.24281	0.213598	0.212791	0
ENSRNA049479889	0	0.118673	0	0.0538964	0	0.0590832	0.126098	0	0	0	0	0	0	0	0	0.11748	0	0	0	0.135771	0.0892155	0	0	0	0.0551501	0.0478399	0.0607026	0	0.0531978	0
ENSRNA049479895	0.654778	1.42408	0.705113	0.700653	0.206035	0.590832	1.00878	0.674222	0.130179	0.210829	0.391228	0.328805	0.8774	1.22212	0.519359	0.822362	0.447338	0.865452	2.57407	1.76502	0.579901	0.416108	0.297004	0.792702	1.04785	1.14816	0.849836	0.213598	0.159593	0.132762
ENSRNA049479907	0.0935397	0.0593367	0.0470076	0.0538964	0.103018	0	0.252196	0	0	0	0	0	0.0626715	0	0.0577065	0	0	0	0.143004	0.203656	0	0	0.0495007	0.132117	0.0551501	0.0478399	0	0	0.0531978	0
ENSRNA049479912	0	0.118673	0.0470076	0.215586	0	0	0	0	0	0.105414	0	0	0	0.385931	0	0	0	0	0.214506	0.950396	0.0892155	0	0	0.088078	0.1103	0.14352	0.0607026	0	0.0531978	0.0442541
ENSRNA049479918	0	0	0	0	0	0	0	0	0	0	0	0	0	0	0	0	0	0	0	0	0	0	0	0	0	0	0	0	0	0
ENSRNA049479921	0	0	0	0.0538964	0	0	0	0	0	0	0	0	0	0	0	0	0	0	0.0715019	0	0.0446077	0	0	0	0	0	0	0	0	0
ENSRNA049762431	0	0	0	0	0	0	0	0	0	0	0	0	0	0	0	0	0	0	0	0	0	0	0	0	0	0	0	0	0	0
ENSRNA049762432	0	0	0	0	0	0	0	0	0	0	0	0	0	0	0	0	0	0	0	0	0	0	0	0	0	0	0	0	0	0
ENSRNA049762433	0	0	0	0	0	0	0	0	0	0	0	0	0	0	0	0	0	0	0	0	0	0	0	0	0	0	0	0	0	0
ENSRNA049762434	0	0	0	0	0	0	0	0	0	0	0	0	0	0	0	0	0	0	0	0	0	0	0	0	0	0	0	0	0	0
ENSRNA049762435	0	0	0	0	0	0	0	0	0	0	0	0	0	0	0	0	0	0	0	0	0	0	0	0	0	0	0	0	0	0
ENSRNA049762436	0	0	0	0	0	0	0	0	0	0	0	0	0	0	0	0	0	0	0	0	0	0	0	0	0	0	0	0	0	0
ENSRNA049762437	0	0	0	0	0	0	0	0	0	0	0	0	0	0	0	0	0	0	0	0	0	0	0	0	0	0	0	0	0	0
ENSRNA049996714	0	0	0	0	0	0	0	0	0	0	0	0	0	0	0	0	0	0	0	0	0	0	0	0	0	0	0	0	0	0
ENSRNA049996731	0	0	0	0	0	0	0	0	0	0	0	0	0	0	0	0	0	0	0	0	0	0	0	0	0	0	0	0	0	0
ENSRNA049996738	0	0	0	0	0	0	0	0	0	0	0	0	0	0	0	0	0	0	0	0	0	0	0	0	0	0	0	0	0	0
ENSRNA049996745	0	0	0	0	0	0	0	0	0	0	0	0	0	0	0	0	0.0497042	0	0	0	0	0	0	0	0	0	0	0	0	0
ENSRNA049996753	0	0	0	0	0	0	0	0	0	0	0	0	0	0	0	0	0	0	0	0	0	0	0	0	0	0	0	0	0	0
ENSRNA049996758	0	0	0	0	0	0	0	0	0	0	0	0	0	0	0	0	0	0	0	0	0	0	0	0	0	0	0	0	0	0
ENSRNA049996765	0	0	0	0	0	0	0	0	0	0	0	0	0	0	0	0	0	0	0	0	0	0	0	0	0	0	0	0	0	0
ENSRNA049996772	0	0	0	0	0	0	0	0	0	0	0	0	0	0	0	0	0	0	0	0	0	0	0	0	0	0	0	0	0	0
ENSRNA049996780	0	0	0	0	0	0	0	0	0	0	0	0	0	0	0	0	0	0	0	0	0	0	0	0	0	0	0	0	0	0
ENSRNA049996786	0	0	0	0	0	0	0	0	0	0	0	0	0	0	0	0	0	0	0	0	0	0	0	0	0	0	0	0	0	0
ENSRNA049996794	0	0	0	0	0	0	0	0	0	0	0	0	0	0	0	0	0	0	0	0	0	0	0	0	0	0	0	0	0	0
ENSRNA049996802	0	0	0	0	0	0	0	0	0	0	0	0	0	0	0	0	0	0	0	0	0	0	0	0	0	0	0	0	0	0
ENSRNA049996811	0	0	0	0	0	0	0	0	0	0	0	0	0	0	0	0	0	0	0	0	0	0	0	0	0	0	0	0	0	0
ENSRNA049996821	0	0	0	0	0	0	0	0	0	0	0	0	0	0	0	0	0	0	0	0	0	0	0	0	0	0	0	0	0	0
ENSRNA049996827	0	0	0	0	0	0	0	0	0	0	0	0	0	0	0	0	0	0	0	0	0	0	0	0	0	0	0	0	0	0
ENSRNA049996835	0	0	0	0	0	0	0	0	0	0	0	0	0	0	0	0	0	0	0	0	0	0	0	0	0	0	0	0	0	0
ENSRNA049996845	0	0	0	0	0	0	0	0	0	0	0	0	0	0	0	0	0	0	0	0	0	0	0	0	0	0	0	0	0	0
ENSRNA049996853	0	0	0	0	0	0	0	0	0	0	0	0	0	0	0	0	0	0	0	0	0	0	0	0	0	0	0	0	0	0
ENSRNA049996861	0	0	0	0	0	0	0	0	0	0	0	0	0	0	0	0	0	0	0	0	0	0	0	0	0	0	0	0	0	0
ENSRNA049996869	0	0	0	0	0	0	0	0	0	0	0	0	0	0	0	0	0	0	0	0	0	0	0	0	0	0	0	0	0	0
ENSRNA049996875	0	0	0	0	0	0	0	0	0	0	0	0	0	0	0	0	0	0	0	0	0	0	0	0	0	0	0	0	0	0
ENSRNA049996884	0	0	0	0	0	0	0	0	0	0	0	0	0	0	0	0	0	0	0	0	0	0	0	0	0	0	0	0	0	0
ENSRNA049996891	0	0	0	0	0	0	0	0	0	0	0	0	0	0	0	0	0	0	0	0	0	0	0	0	0	0	0	0	0	0
ENSRNA049996901	0	0	0	0	0	0	0	0	0	0	0	0	0	0	0	0	0	0	0	0	0	0	0	0	0	0	0	0	0	0
ENSRNA049996907	0	0	0	0	0	0	0	0	0	0	0	0	0	0	0	0	0	0	0	0	0	0	0	0	0	0	0	0	0	0
ENSRNA049996912	0	0	0	0	0	0	0	0	0	0	0	0	0	0	0	0	0	0	0	0	0	0	0	0	0	0	0	0	0	0
ENSRNA049996917	0	0	0	0	0	0	0	0	0	0	0	0	0	0	0	0	0	0	0	0	0	0	0	0	0	0	0	0	0	0
ENSRNA049996925	0	0	0	0	0	0	0	0	0	0	0	0	0	0	0	0	0	0	0	0	0	0	0	0	0	0	0	0	0	0
ENSRNA049996933	0	0	0	0	0	0	0	0	0	0	0	0	0	0	0	0	0	0	0	0	0	0	0	0	0	0	0	0	0	0
ENSRNA049996938	0	0	0	0	0	0	0	0	0	0	0	0	0	0	0	0	0	0	0	0	0	0	0	0	0	0	0	0	0	0
ENSRNA049996943	0	0	0	0	0	0	0	0	0	0	0	0	0	0	0	0	0	0	0	0	0	0	0	0	0	0	0	0	0	0
ENSRNA049996948	0	0	0	0	0	0	0	0	0	0	0	0	0	0	0	0	0	0	0	0	0	0	0	0	0	0	0	0	0	0
ENSRNA049996955	0	0	0	0	0	0	0	0	0	0	0	0	0	0	0	0	0	0	0	0	0	0	0	0	0	0	0	0	0	0
ENSRNA049996962	0	0	0	0	0	0	0	0	0	0	0	0	0	0	0	0	0	0	0	0	0	0	0	0	0	0	0	0	0	0
ENSRNA049996970	0	0	0	0	0	0	0	0	0	0	0	0	0	0	0	0	0	0	0	0	0	0	0	0	0	0	0	0	0	0
ENSRNA049996976	0	0	0	0	0	0	0	0	0	0	0	0	0	0	0	0	0	0	0	0	0	0	0	0	0	0	0	0	0	0
ENSRNA049996982	0	0	0	0	0	0	0	0	0	0	0	0	0	0	0	0	0	0	0	0	0	0	0	0	0	0	0	0	0	0
ENSRNA049996989	0	0	0	0	0	0	0	0	0	0	0	0	0	0	0	0	0	0	0	0	0	0	0	0	0	0	0	0	0	0
ENSRNA049996994	0	0	0	0	0	0	0	0	0	0	0	0	0	0	0	0	0	0	0	0	0	0	0	0	0	0	0	0	0	0
ENSRNA049996999	0	0	0	0	0	0	0	0	0	0	0	0	0	0	0	0	0	0	0	0	0	0	0	0	0	0	0	0	0	0
ENSRNA049997005	0	0	0	0	0	0	0	0	0	0	0	0	0	0	0	0	0	0	0	0	0	0	0	0	0	0	0	0	0	0
ENSRNA049997008	0	0	0	0	0	0	0	0	0	0	0	0	0	0	0	0	0	0	0	0	0	0	0	0	0	0	0	0	0	0
ENSRNA049997014	0	0	0	0	0	0	0	0	0	0	0	0	0	0	0	0	0	0	0	0	0	0	0	0	0	0	0	0	0	0
ENSRNA049997020	0	0	0	0	0	0	0	0	0	0	0	0	0	0	0	0	0	0	0	0	0	0	0	0	0	0	0	0	0	0
ENSRNA049997025	0	0	0	0	0	0	0	0	0	0	0	0	0	0	0	0	0	0	0	0	0	0	0	0	0	0	0	0	0	0
ENSRNA049997031	0	0	0	0	0	0	0	0	0	0	0	0	0	0	0	0	0	0	0	0	0	0	0	0	0	0	0	0	0	0
ENSRNA049997037	0	0	0	0	0	0	0	0	0	0	0	0	0	0	0	0	0	0	0	0	0	0	0	0	0	0	0	0	0	0
ENSRNA049997043	0	0	0	0	0	0	0	0	0	0	0	0	0	0	0	0	0	0	0	0	0	0	0	0	0	0	0	0	0	0
ENSRNA049997047	0	0	0	0	0	0	0	0	0	0	0	0	0	0	0	0	0	0	0	0	0	0	0	0	0	0	0	0	0	0
ENSRNA049997056	0	0	0	0	0	0	0	0	0	0	0	0	0	0	0	0	0	0	0	0	0	0	0	0	0	0	0	0	0	0
ENSRNA049997059	0	0	0	0	0	0	0	0	0	0	0	0	0	0	0	0	0	0	0	0	0	0	0	0	0	0	0	0	0	0
ENSRNA049997063	1.68372	1.89877	1.08117	0.0538964	0.360561	0.354499	0	0	0.130179	0	0	0.0548008	0.940072	3.34474	0.461652	0.763622	1.04379	0.399439	0.214506	2.24022	0.624508	0.208054	0.247503	0.264234	0.386051	1.81792	0.667728	0.0533995	0.0531978	0.0442541
ENSRNA049997069	0	0	0	0	0	0	0	0	0	0	0	0	0	0	0	0	0	0	0	0	0	0	0	0	0	0	0	0	0	0
ENSRNA049997076	0	0	0	0	0	0	0	0	0	0	0	0	0	0	0	0	0	0	0	0	0	0	0	0	0	0	0	0	0	0
ENSRNA049997081	0	0	0	0	0	0	0	0	0	0	0	0	0	0	0	0	0	0	0	0	0	0	0	0	0	0	0	0	0	0
ENSRNA049997084	0.374159	0.118673	0.470076	0.161689	0.360561	0.118166	0	0.11237	0	0.316243	0	0.164403	0.0626715	0	0.230826	0.0587401	0.0994085	0	0.429011	0.0678854	0.267646	0.208054	0.247503	0.220195	0.0551501	0.14352	0.121405	0.266997	0.106396	0.442541
ENSRNA049997089	0	0	0	0	0	0	0	0	0	0	0	0	0	0	0	0	0	0	0	0	0	0	0	0	0	0	0	0	0	0
ENSRNA049997094	0	0	0	0	0	0	0	0	0	0	0	0	0	0	0	0	0	0	0	0	0	0	0	0	0	0	0	0	0	0
ENSRNA049997100	0	0	0	0	0	0	0	0	0	0	0	0	0	0	0	0	0	0	0	0	0	0	0	0	0	0	0	0	0	0
ENSRNA049997105	0	0	0	0	0	0	0	0	0	0	0	0	0	0	0	0	0	0	0	0	0	0	0	0	0	0	0	0	0	0
ENSRNA049997107	0	0	0	0	0	0	0	0	0	0	0	0	0	0	0	0	0	0	0	0	0	0	0	0	0	0	0	0	0	0
ENSRNA049997113	0	0	0	0	0	0	0	0	0	0	0	0	0	0	0	0	0	0	0	0	0	0	0	0	0	0	0	0	0	0
ENSRNA049997118	0	0	0	0	0	0	0	0	0	0	0	0	0	0	0	0	0	0	0	0	0	0	0	0	0	0	0	0	0	0
ENSRNA049997124	0	0	0	0	0	0	0	0	0	0	0	0	0	0	0	0	0	0	0	0	0	0	0	0	0	0	0	0	0	0
ENSRNA049997128	0	0	0	0	0	0	0	0	0	0	0	0	0	0	0	0	0	0	0	0	0	0	0	0	0	0	0	0	0	0
ENSRNA049997133	18.2402	6.64571	22.8927	14.4981	1.33923	4.84482	23.8325	7.13552	32.6749	3.63679	1.17369	4.71287	36.9135	2.18694	21.1783	6.69637	1.39172	11.1843	10.3678	0.814626	10.8397	8.99834	0.643509	5.10853	10.3682	0.526239	13.5974	14.8451	1.11715	2.25696
ENSRNA049997139	0	0	0	0	0	0	0	0	0	0	0	0	0	0	0	0	0	0	0	0	0	0	0	0	0	0	0	0	0	0
ENSRNA049997143	0	0	0	0	0	0	0	0	0	0	0	0	0	0	0	0	0	0	0	0	0	0	0	0	0	0	0	0	0	0
ENSRNA049997149	0	0	0	0	0	0	0	0	0	0	0	0	0	0	0	0	0	0	0	0	0	0	0	0	0	0	0	0	0	0
ENSRNA049997154	0	0	0	0	0	0	0	0	0	0	0	0	0	0	0	0	0	0	0	0	0	0	0	0	0	0	0	0	0	0
ENSRNA049997159	0	0	0	0	0	0	0	0	0	0	0	0	0	0	0	0	0	0	0	0	0	0	0	0	0	0	0	0	0	0
ENSRNA049997164	0	0	0	0	0	0	0	0	0	0	0	0	0	0	0	0	0	0	0	0	0	0	0	0	0	0	0	0	0	0
ENSRNA049997169	0	0	0	0	0	0	0	0	0	0	0	0	0	0	0	0	0	0	0	0	0	0	0	0	0	0	0	0	0	0
ENSRNA049997176	0	0	0	0	0	0	0	0	0	0	0	0	0	0	0	0	0	0	0	0	0	0	0	0	0	0	0	0	0	0
ENSRNA049997182	0.0935397	0.0593367	0.0470076	0	0	0	0	0.11237	0	0	0.391228	0	0.0626715	0	0.17312	0	0.298225	0	0	0.0678854	0	0.104027	0	0.044039	0	0.0956799	0	0.106799	0.0531978	0.0442541
ENSRNA049997187	0	0	0	0	0	0	0	0	0	0	0	0	0	0	0	0	0	0	0	0	0	0	0	0	0	0	0	0	0	0
ENSRNA049997191	0	0	0	0	0	0	0	0	0	0	0	0	0	0	0	0	0	0	0	0	0	0	0	0	0	0	0	0	0	0
ENSRNA049997196	0	0	0	0	0	0	0	0	0	0	0	0	0	0	0	0	0	0	0	0	0	0	0	0	0	0	0	0	0	0
ENSRNA049997200	0	0	0	0	0	0	0	0	0	0	0	0	0	0	0	0	0	0	0	0	0	0	0	0	0	0	0	0	0	0
ENSRNA049997205	0	0	0	0	0	0	0	0	0	0	0	0	0	0	0	0	0	0	0	0	0	0	0	0	0	0	0	0	0	0
ENSRNA049997209	0	0	0	0	0	0	0	0	0	0	0	0	0	0	0	0	0	0	0	0	0	0	0	0	0	0	0	0	0	0
ENSRNA049997213	0	0	0	0	0	0	0	0	0	0	0	0	0	0	0	0	0	0	0	0	0	0	0	0	0	0	0	0	0	0
ENSRNA049997218	0	0	0	0	0	0	0	0	0	0	0	0	0	0	0	0	0	0	0	0	0	0	0	0	0	0	0	0	0	0
ENSRNA049997223	0	0	0	0	0	0	0	0	0	0	0	0	0	0	0	0	0	0	0	0	0	0	0	0	0	0	0	0	0	0
ENSRNA049997226	0	0	0	0	0	0	0	0	0	0	0	0	0	0	0	0	0	0	0	0	0	0	0	0	0	0	0	0	0	0
ENSRNA049997230	0	0	0	0	0	0	0	0	0	0	0	0	0	0	0	0	0	0	0	0	0	0	0	0	0	0	0	0	0	0
ENSRNA049997235	0	0	0	0	0	0	0	0	0	0	0	0	0	0	0	0	0	0	0	0	0	0	0	0	0	0	0	0	0	0
ENSRNA049997238	0	0	0	0	0	0	0	0	0	0	0	0	0	0	0	0	0	0	0	0	0	0	0	0	0	0	0	0	0	0
ENSRNA049997242	0	0	0	0	0	0	0	0	0	0	0	0	0	0	0	0	0	0	0	0	0	0	0	0	0	0	0	0	0	0
ENSRNA049997246	0	0	0	0	0	0	0	0	0	0	0	0	0	0	0	0	0	0	0	0	0	0	0	0	0	0	0	0	0	0
ENSRNA049997249	0	0	0	0	0	0	0	0	0	0	0	0	0	0	0	0	0	0	0	0	0	0	0	0	0	0	0	0	0	0
ENSRNA049997253	0	0	0	0	0	0	0	0	0	0	0	0	0	0	0	0	0	0	0	0	0	0	0	0	0	0	0	0	0	0
ENSRNA049997257	0	0	0	0	0	0	0	0	0	0	0	0	0	0	0	0	0	0	0	0	0	0	0	0	0	0	0	0	0	0
ENSRNA049997260	0	0	0	0	0	0	0	0	0	0	0	0	0	0	0	0	0	0	0	0	0	0	0	0	0	0	0	0	0	0
ENSRNA049997262	0	0	0	0	0	0	0	0	0	0	0	0	0	0	0	0	0	0	0	0	0	0	0	0	0	0	0	0	0	0
ENSRNA049997266	0	0	0	0	0	0	0	0	0	0	0	0	0	0	0	0	0	0	0	0	0	0	0	0	0	0	0	0	0	0
ENSRNA049997270	0	0	0	0	0	0	0	0	0	0	0	0	0	0	0	0	0	0	0	0	0	0	0	0	0	0	0	0	0	0
ENSRNA049997276	0	0	0	0.215586	0.0515088	0.118166	0	0.0561852	0.260358	0.263536	0	0	0.125343	0	0	0	0	0	0.0715019	0	0.0892155	0.104027	0.198003	0.044039	0	0.0478399	0	0	0.159593	0
ENSRNA049997281	0	0	0	0	0	0	0	0	0	0	0	0	0	0	0	0	0	0	0	0	0	0	0	0	0	0	0	0	0	0
ENSRNA049997285	0	0	0	0	0	0	0	0	0	0	0	0	0	0	0	0	0	0	0	0	0	0	0	0	0	0	0	0	0	0
ENSRNA049997292	0	0	0	0	0	0	0	0	0	0	0	0	0	0	0	0	0	0	0	0	0	0	0	0	0	0	0	0	0	0
ENSRNA049997295	0	0	0	0	0	0	0	0	0	0	0	0	0	0	0	0	0	0	0	0	0	0	0	0	0	0	0	0	0	0
ENSRNA049997299	0	0	0	0	0	0	0	0	0	0	0	0	0	0	0	0	0	0	0	0.135771	0	0	0	0	0	0	0	0	0	0
ENSRNA049997305	0	0	0	0	0	0	0	0	0	0	0	0	0	0	0	0	0	0	0	0	0	0	0	0	0	0	0	0	0	0
ENSRNA049997309	0	0	0	0	0	0	0	0	0	0	0	0	0	0	0	0	0	0	0	0	0	0	0	0	0	0	0	0	0	0
ENSRNA049997313	0	0	0	0	0	0	0	0	0	0	0	0	0	0	0	0	0	0	0	0	0	0	0	0	0	0	0	0	0	0
ENSRNA049997317	0	0	0	0	0	0	0	0	0	0	0	0	0	0	0	0	0	0	0	0	0	0	0	0	0	0	0	0	0	0
ENSRNA049997321	0	0	0	0	0	0	0	0	0	0	0	0	0	0	0	0	0	0	0	0	0	0	0	0	0	0	0	0	0	0
ENSRNA049997326	0	0	0	0	0	0	0	0	0	0	0	0	0	0	0	0	0	0	0	0	0	0	0	0	0	0	0	0	0	0
ENSRNA049997330	0	0	0	0	0	0	0	0	0	0	0	0	0	0	0	0	0	0	0	0	0	0	0	0	0	0	0	0	0	0
ENSRNA049997333	0	0	0	0	0	0	0	0	0	0	0	0	0	0	0	0	0	0	0	0	0	0	0	0	0	0	0	0	0	0
ENSRNA049997336	0	0	0	0	0	0	0	0	0	0	0	0	0	0	0	0	0	0	0	0	0	0	0	0	0	0	0	0	0	0
ENSRNA049997340	0	0	0	0	0	0	0	0	0	0	0	0	0	0	0	0	0	0	0	0	0	0	0	0	0	0	0	0	0	0
ENSRNA049997345	0	0	0	0	0	0	0	0	0	0	0	0	0	0	0	0	0	0	0	0	0	0	0	0	0	0	0	0	0	0
ENSRNA049997348	0	0	0	0	0	0	0	0	0	0	0	0	0	0	0	0	0	0	0	0	0	0	0	0	0	0	0	0	0	0
ENSRNA049997353	0	0	0	0	0	0	0	0	0	0	0	0	0	0	0	0	0	0	0	0	0	0	0	0	0	0	0	0	0	0
ENSRNA049997356	0	0	0	0	0	0	0	0	0	0	0	0	0	0	0	0	0	0	0	0	0	0	0	0	0	0	0	0	0	0
ENSRNA049997360	2.24495	1.00872	1.50424	2.42534	0.618105	0.649915	2.52196	0.898963	1.69233	0.790607	0.391228	0.822012	4.01097	1.22212	2.48138	2.70205	0.248521	3.52838	3.14608	0.74674	1.29362	1.71645	0.74251	1.23309	1.48905	0.43056	0.424918	1.33499	0.319187	0.929335
ENSRNA049997364	0	0	0	0	0	0	0	0	0	0	0	0	0	0	0	0	0	0	0	0	0	0	0	0	0	0	0	0	0	0
ENSRNA049997368	0	0	0	0	0	0	0	0	0	0	0	0	0	0	0	0	0	0	0	0	0	0	0	0	0	0	0	0	0	0
ENSRNA049997372	0	0	0	0	0	0	0	0	0	0	0	0	0	0	0	0	0	0	0	0	0	0	0	0	0	0	0	0	0	0
ENSRNA049997376	0	0	0	0	0	0	0	0	0	0	0	0	0	0	0	0	0	0	0	0	0	0	0	0	0	0	0	0	0	0
ENSRNA049997380	0	0	0	0	0	0	0	0	0	0	0	0	0	0	0	0	0	0	0	0	0	0	0	0	0	0	0	0	0	0
ENSRNA049997384	0	0	0	0	0	0	0	0	0	0	0	0	0	0	0	0	0	0	0	0	0	0	0	0	0	0	0	0	0	0
ENSRNA049997389	0	0	0	0	0	0	0	0	0	0	0	0	0	0	0	0	0	0	0	0	0	0	0	0	0	0	0	0	0	0
ENSRNA049997394	0	0	0	0	0	0	0	0	0	0	0	0	0	0	0	0	0	0	0	0	0	0	0	0	0	0	0	0	0	0
ENSRNA049997399	0	0	0	0	0	0	0	0	0	0	0	0	0	0	0	0	0	0	0	0	0	0	0	0	0	0	0	0	0	0
ENSRNA049997403	0	0	0	0	0	0	0	0	0	0	0	0	0	0	0	0	0	0	0	0	0	0	0	0	0	0	0	0	0	0
ENSRNA049997407	0	0	0	0	0	0	0	0	0	0	0	0	0	0	0	0	0	0	0	0	0	0	0	0	0	0	0	0	0	0
ENSRNA049997411	0	0	0	0	0	0	0	0	0	0	0	0	0	0	0	0	0	0	0	0	0	0	0	0	0	0	0	0	0	0
ENSRNA049997414	0	0	0	0	0	0	0	0	0	0	0	0	0	0	0	0	0	0	0	0	0	0	0	0	0	0	0	0	0	0
ENSRNA049997418	0	0	0	0	0	0	0	0	0	0	0	0	0	0	0	0	0	0	0	0	0	0	0	0	0	0	0	0	0	0
ENSRNA049997422	0	0	0	0	0	0	0	0	0	0	0	0	0	0	0	0	0	0	0	0	0	0	0	0	0	0	0	0	0	0
ENSRNA049997426	0	0	0	0	0	0	0	0	0	0	0	0	0	0	0	0	0	0	0	0	0	0	0	0	0	0	0	0	0	0
ENSRNA049997429	0	0	0	0	0	0	0	0	0	0	0	0	0	0	0	0	0	0	0	0	0	0	0	0	0	0	0	0	0	0
ENSRNA049997433	0	0	0	0	0	0	0	0	0	0	0	0	0	0	0	0	0	0	0	0	0	0	0	0	0	0	0	0	0	0
ENSRNA049997437	0	0	0	0	0	0	0	0	0	0	0	0	0	0	0	0	0	0	0	0	0	0	0	0	0	0	0	0	0	0
ENSRNA049997441	0	0	0	0	0	0	0	0	0	0	0	0	0	0	0	0	0	0	0	0	0	0	0	0	0	0	0	0	0	0
ENSRNA049997443	0	0	0	0	0	0	0	0	0	0	0	0	0	0	0	0	0	0	0	0	0	0	0	0	0	0	0	0	0	0
ENSRNA049997447	0	0	0	0	0	0	0	0	0	0	0	0	0	0	0	0	0	0	0	0	0	0	0	0	0	0	0	0	0	0
ENSRNA049997451	0	0	0	0	0	0	0	0	0	0	0	0	0	0	0	0	0	0	0	0	0	0	0	0	0	0	0	0	0	0
ENSRNA049997454	0	0	0	0	0	0	0	0	0	0	0	0	0	0	0	0	0	0	0	0	0	0	0	0	0	0	0	0	0	0
ENSRNA049997458	0	0	0	0	0	0	0	0	0	0	0	0	0	0	0	0	0	0	0	0	0	0	0	0	0	0	0	0	0	0
ENSRNA049997462	0	0	0	0	0	0	0	0	0	0	0	0	0	0	0	0	0	0	0	0	0	0	0	0	0	0	0	0	0	0
ENSRNA049997466	0	0	0	0	0	0	0	0	0	0	0	0	0	0	0	0	0	0	0	0	0	0	0	0	0	0	0	0	0	0
ENSRNA049997469	0	0	0	0	0	0	0	0	0	0	0	0	0	0	0	0	0	0	0	0	0	0	0	0	0	0	0	0	0	0
ENSRNA049997473	0	0	0	0	0	0	0	0	0	0	0	0	0	0	0	0	0	0	0	0	0	0	0	0	0	0	0	0	0	0
ENSRNA049997478	0	0	0	0	0	0	0	0	0	0	0	0	0	0	0	0	0	0	0	0	0	0	0	0	0	0	0	0	0	0
ENSRNA049997483	0	0	0	0	0	0	0	0	0	0	0	0	0	0	0	0	0	0	0	0	0	0	0	0	0	0	0	0	0	0
ENSRNA049997487	0	0	0	0	0	0	0	0	0	0	0	0	0	0	0	0	0	0	0	0	0	0	0	0	0	0	0	0	0	0
ENSRNA049997490	0	0	0	0	0	0	0	0	0	0	0	0	0	0	0	0	0	0	0	0	0	0	0	0	0	0	0	0	0	0
ENSRNA049997494	0	0	0	0	0	0	0	0	0	0	0	0	0	0	0	0	0	0	0	0	0	0	0	0	0	0	0	0	0	0
ENSRNA049997498	0	0	0	0	0	0	0	0	0	0	0	0	0	0	0	0	0	0	0	0	0	0	0	0	0	0	0	0	0	0
ENSRNA049997501	0	0	0	0	0	0	0	0	0	0	0	0	0	0	0	0	0	0	0	0	0	0	0	0	0	0	0	0	0	0
ENSRNA049997505	0	0	0	0	0	0	0	0	0	0	0	0	0	0	0	0	0	0	0	0	0	0	0	0	0	0	0	0	0	0
ENSRNA049997508	0	0	0	0	0	0	0	0	0	0	0	0	0	0	0	0	0	0	0	0	0	0	0	0	0	0	0	0	0	0
ENSRNA049997513	0	0	0	0	0	0	0	0	0	0	0	0	0	0	0	0	0	0	0	0	0	0	0	0	0	0	0	0	0	0
ENSRNA049997515	0	0	0	0	0	0	0	0	0	0	0	0	0	0	0	0	0	0	0	0	0	0	0	0	0	0	0	0	0	0
ENSRNA049997522	0	0	0	0	0	0	0	0	0	0	0	0	0	0	0	0	0	0	0	0	0	0	0	0	0	0	0	0	0	0
ENSRNA049997525	0	0	0	0	0	0	0	0	0	0	0	0	0	0	0	0	0	0	0	0	0	0	0	0	0	0	0	0	0	0
ENSRNA049997529	0	0	0	0	0	0	0	0	0	0	0	0	0	0	0	0	0	0	0	0	0	0	0	0	0	0	0	0	0	0
ENSRNA049997533	0	0	0	0	0	0	0	0	0	0	0	0	0	0	0	0	0	0	0	0	0	0	0	0	0	0	0	0	0	0
ENSRNA049997537	0	0	0	0	0	0	0	0	0	0	0	0	0	0	0	0	0	0	0	0	0	0	0	0	0	0	0	0	0	0
ENSRNA049997541	0	0	0	0	0	0	0	0	0	0	0	0	0	0	0	0	0	0	0	0	0	0	0	0	0	0	0	0	0	0
ENSRNA049997545	0	0	0	0	0	0	0	0	0	0	0	0	0	0	0	0	0	0	0	0	0	0	0	0	0	0	0	0	0	0
ENSRNA049997548	0	0	0	0	0	0	0	0	0	0	0	0	0	0	0	0	0	0	0	0	0	0	0	0	0	0	0	0	0	0
ENSRNA049997551	0	0	0	0	0	0	0	0	0	0	0	0	0	0	0	0	0	0	0	0	0	0	0	0	0	0	0	0	0	0
ENSRNA049997555	0.654778	0.35602	0.141023	0.215586	0.463579	0.118166	0.504392	0	0.130179	0.0527071	0	0.712411	0.4387	0.257287	0.17312	0.23496	0.248521	0.599159	0.286007	0.135771	0.535293	0.104027	0.198003	0.396351	0.496351	0.526239	0.303513	0.106799	0.106396	0.265524
ENSRNA049997559	0	0	0	0	0	0	0	0	0	0	0	0	0	0	0	0	0	0	0	0	0	0	0	0	0	0	0	0	0	0
ENSRNA049997563	0	0	0	0	0	0	0	0	0	0	0	0	0	0	0	0	0	0	0	0	0	0	0	0	0	0	0	0	0	0
ZeamMp002	0	0	0	0	0	0	0	0	0	0	0	0	0	0	0	0	0	0	0	0	0	0	0	0	0	0	0	0	0	0
ZeamMp003	0	0	0	0	0.103018	0	0	0	0	0	0.260819	0	0	0.128644	0	0	0	0	0	0	0	0	0	0.088078	0	0	0	0	0	0.0885081
ZeamMp004	0	0	0	0	0	0	0	0	0	0	0	0	0	0	0	0	0	0	0	0	0	0	0	0	0	0	0	0	0.106396	0
ZeamMp005	0	0	0.0470076	0	0	0	0	0.0561852	0	0.105414	0	0	0	0	0	0	0	0	0	0	0	0	0	0.088078	0	0	0.24281	0	0	0.0885081
ZeamMp006	0	0	0	0	0	0	0	0	0	0	0	0	0	0	0	0	0	0	0	0	0	0	0	0	0	0	0	0	0	0
ZeamMp007	0	0	0	0	0	0	0	0	0	0	0	0	0	0	0	0	0	0	0	0	0	0	0	0	0	0	0	0	0	0
ZeamMp008	0	0	0	0	0	0	0	0	0	0.0527071	0	0	0	0	0	0	0	0	0	0.0678854	0	0	0	0	0	0	0	0	0	0.0442541
ZeamMp009	0	0	0	0	0	0	0	0	0	0	0	0	0	0	0	0	0	0	0	0	0	0	0	0	0	0	0	0	0	0
ZeamMp010	0	0	0	0	0	0	0	0	0	0	0	0	0	0	0	0	0	0	0	0	0	0	0	0	0	0	0	0	0	0
ZeamMp011	0	0	0	0	0	0	0	0	0	0	0	0	0	0	0	0	0	0	0	0	0	0	0	0	0	0	0	0	0	0
ZeamMp012	0	0	0	0	0	0	0	0	0	0	0	0	0	0	0	0	0	0	0	0	0	0.0520135	0	0	0	0	0	0	0	0
ZeamMp013	0	0	0	0	0	0	0	0	0	0	0	0	0	0	0	0	0	0	0	0	0	0	0	0	0	0	0	0	0	0
ZeamMp014	0	0	0	0	0	0	0	0	0	0	0	0	0	0	0	0	0	0	0	0	0	0	0	0	0	0	0	0	0	0
ZeamMp015	0	0	0	0	0	0	0	0	0	0	0	0	0	0	0	0	0	0	0	0	0	0	0	0	0	0	0	0	0	0
ZeamMp018	0	0	0	0	0	0	0	0	0	0	0	0	0	0	0	0	0	0	0	0	0	0	0	0	0	0	0	0	0	0
ZeamMp020	0	0	0	0	0	0	0	0	0	0	0	0	0	0	0	0	0	0	0	0	0	0	0	0	0	0	0	0	0	0
ZeamMp021	0	0	0	0	0	0	0	0	0	0	0	0	0	0	0	0	0	0	0	0	0	0	0	0	0	0	0	0	0	0
ZeamMp022	0	0	0	0	0	0	0	0	0	0.105414	0	0	0	0	0	0	0	0	0	0	0	0	0	0	0	0	0	0	0.0531978	0
ZeamMp023	0	0	0	0	0	0	0	0	0	0	0	0	0	0	0	0	0	0	0	0	0	0	0	0	0	0	0	0	0	0
ZeamMp024	0	0	0	0	0	0	0	0.168556	0	0	0	0	0	0	0	0	0	0	0	0	0.0446077	0	0	0	0	0	0	0	0	0
ZeamMp025	0	0	0	0	0	0	0	0	0	0	0	0	0	0	0	0	0	0	0	0	0	0	0	0	0	0	0	0	0	0
ZeamMp026	0	0	0	0	0	0	0	0	0	0	0	0	0	0	0	0	0	0	0	0	0	0	0	0	0	0	0	0	0	0
ZeamMp027	0	0	0	0	0	0	0	0	0	0	0	0	0	0	0	0	0	0	0	0	0	0	0	0	0	0	0	0	0	0
ZeamMp028	0	0	0	0	0	0	0	0	0	0	0	0	0	0	0	0	0	0	0	0	0	0	0	0	0	0	0	0	0	0
ZeamMp029	0	0	0	0	0	0	0	0	0	0	0	0	0	0	0	0	0	0	0	0	0	0	0	0	0	0	0	0	0	0
ZeamMp030	0.841857	1.72076	1.03417	1.67079	0.360561	0.945331	1.00878	0.561852	0.130179	0.527071	0.782457	0.931614	1.12809	0.514575	0.807892	0.822362	0.546747	0.932025	2.14506	3.39427	0.847547	1.04027	0.495007	1.05694	0.441201	1.14816	0.971241	0.854392	0.585176	0.398287
ZeamMp032	0.280619	0.593367	0.282045	1.07793	0.257544	0.472666	0.882686	0.449481	0.781073	0.158121	0.521638	0.109602	0.188014	0.192966	0.577065	0.352441	0	0.532586	1.78755	0.950396	0.579901	0.72819	0.297004	0.44039	0.220601	0.43056	0.607026	0.800992	0.159593	0.177016
ZeamMp033	0	0	0	0.107793	0.103018	0.118166	0.378294	0	0	0	0	0	0	0.0643219	0	0.0587401	0	0	0.286007	0	0.0892155	0.0520135	0.0990013	0.132117	0	0.0478399	0.0607026	0	0	0.0885081
ZeamMp034	0	0	0	0	0	0	0	0	0	0.0527071	0	0	0	0	0	0	0	0	0	0	0	0	0	0	0	0	0	0	0	0
ZeamMp035	0	0	0	0	0	0	0	0	0	0	0	0	0	0	0	0	0	0	0	0	0	0	0	0	0	0	0	0	0	0
ZeamMp036	0	0.0593367	0.0940151	0.107793	0.0515088	0	0	0.0561852	0	0.210829	0	0.0548008	0.0626715	0.0643219	0	0	0.149113	0	0.500513	0.135771	0.133823	0.104027	0.0990013	0.044039	0	0.0478399	0	0	0.0531978	0
ZeamMp037	0	0	0	0	0	0	0	0	0	0	0	0	0	0	0	0	0	0	0	0	0	0	0	0	0	0	0	0	0	0
ZeamMp038	0	0	0	0	0	0	0	0	0	0	0	0	0	0	0	0	0	0	0	0	0	0	0	0	0	0	0	0	0	0
ZeamMp039	0	0	0	0	0	0	0	0	0	0	0	0	0	0	0	0	0	0	0	0	0	0	0	0	0	0	0	0	0	0
ZeamMp040	0	0	0	0	0	0	0	0	0	0	0	0	0	0	0	0	0	0	0	0	0	0	0	0	0	0	0	0	0	0
ZeamMp041	0	0	0	0	0	0	0	0	0	0	0	0	0	0	0	0	0	0	0	0	0	0	0	0	0	0	0	0	0	0
ZeamMp042	0	0	0	0	0	0	0	0	0	0	0	0	0	0	0	0	0	0	0	0	0	0	0	0	0	0	0	0	0	0
ZeamMp043	0	0	0	0	0	0	0	0	0	0	0	0.109602	0	0	0	0	0	0	0	0	0	0	0	0	0	0	0	0	0	0
ZeamMp044	0	0.0593367	0	0	0	0	0.252196	0	0	0.0527071	0.391228	0.219203	0.125343	0	0.403946	0	0	0	0	0.0678854	0.0446077	0.0520135	0	0.088078	0.0551501	0	0.182108	0	0	0.0885081
ZeamMp045	0	0	0	0	0	0	0	0	0	0	0	0	0	0	0	0	0	0	0	0	0	0	0	0	0	0	0	0	0	0
ZeamMp046	0	0	0	0	0	0	0	0	0	0	0	0	0	0	0	0	0	0	0	0	0	0	0	0	0	0	0	0	0	0
ZeamMp047	0	0	0	0	0.0515088	0	0	0	0	0	0	0	0	0	0	0	0	0	0	0	0	0	0	0	0	0	0	0	0	0
ZeamMp049	0	0	0	0	0	0	0	0	0	0	0	0	0	0	0	0	0	0	0	0	0	0	0	0	0	0	0	0	0	0
ZeamMp050	0.374159	1.60209	0.470076	1.83248	0.360561	0.413582	0.756588	1.68556	0.520716	1.42309	0.521638	2.35644	0.8774	1.15779	0.807892	0.469921	0.596451	0.599159	4.79063	1.76502	0.669116	1.09228	0.643509	1.32117	0.937552	1.29168	0.789134	3.04377	1.22355	0.752319
ZeamMp051	1.02894	1.06806	0.799129	2.74872	0.618105	0.590832	1.00878	1.29226	1.17161	0.7379	0.912866	1.91803	0.626714	0.643219	0.461652	1.11606	0.596451	1.19832	3.14608	1.83291	1.29362	1.30034	0.495007	1.10098	0.827252	1.33952	0.546323	2.93697	0.904363	0.929335
ZeamMp052	0	0	0	0	0	0	0.504392	0	0	0	0	0	0	0	0	0	0	0	0.143004	0	0	0	0	0	0	0.0478399	0	0	0	0
ZeamMp053	0	0	0	0	0	0	0	0	0	0	0	0	0	0	0	0	0	0	0	0	0	0	0	0	0	0	0	0	0	0
ZeamMp054	0	0	0	0	0	0	0	0	0	0	0	0	0	0	0	0	0	0	0	0	0	0	0	0	0	0	0	0	0	0
ZeamMp055	0	0	0	0	0	0	0	0	0	0	0	0	0	0	0	0	0	0	0	0	0	0	0	0	0	0	0	0	0	0
ZeamMp056	0	0	0	0	0	0	0	0	0	0	0	0	0	0	0	0	0	0	0	0	0	0	0	0	0	0	0	0	0	0
ZeamMp057	0	0	0	0	0	0	0	0	0	0	0	0	0	0	0	0	0	0	0.0715019	0	0	0	0	0	0	0	0	0	0	0
ZeamMp058	0	0	0	0	0	0	0	0	0	0	0	0	0	0	0	0	0	0	0	0	0	0	0	0	0	0	0	0	0	0
ZeamMp059	0	0	0	0	0	0	0	0	0	0	0	0	0	0	0	0	0	0	0	0	0	0	0	0	0	0	0	0	0	0
ZeamMp060	0	0	0	0	0	0	0	0	0	0	0	0	0	0	0	0	0	0	0	0	0	0	0	0	0	0	0	0	0	0
ZeamMp061	0	0	0	0	0	0	0	0	0	0	0	0	0	0	0	0	0	0	0	0	0	0	0	0	0	0	0	0	0	0
ZeamMp062	0	0	0	0	0	0	0	0	0	0	0	0	0	0	0	0	0	0	0	0	0	0	0	0	0	0	0	0	0	0
ZeamMp063	0	0	0	0	0	0	0	0	0	0	0	0	0	0	0	0	0	0	0	0	0	0	0	0	0	0	0	0	0	0
ZeamMp064	0	0	0	0	0	0	0	0	0	0	0	0	0	0	0	0	0	0	0	0	0	0	0	0	0	0	0	0	0	0
ZeamMp065	0	0	0	0	0	0	0	0	0	0	0	0	0	0	0	0	0	0.133147	0	0	0	0	0	0	0	0	0	0	0	0
ZeamMp066	0	0	0	0	0	0	0	0	0	0	0	0	0	0	0	0	0	0	0	0	0	0	0	0	0	0.0478399	0	0	0	0
ZeamMp067	0	0	0.0470076	0	0	0	0.126098	0	0	0.0527071	0	0.164403	0	0	0	0	0	0	0	0	0	0	0	0	0	0	0	0.0533995	0	0
ZeamMp068	0	0	0	0	0	0	0.252196	0	0	0	0	0	0.125343	0	0	0	0	0	0.0715019	0	0	0	0	0	0	0.19136	0	0	0	0.0442541
ZeamMp069	0.0935397	0	0	0.161689	0	0	0.252196	0.0561852	0	0.0527071	0	0	0.0626715	0	0	0	0.149113	0	0.214506	0	0	0.0520135	0	0.044039	0.16545	0.19136	0.121405	0	0	0
ZeamMp070	0	0	0	0	0	0	0	0	0	0.0527071	0	0.109602	0	0	0	0	0	0	0	0	0	0	0	0	0	0	0	0.0533995	0.106396	0
ZeamMp073	0	0.0593367	0	0	0	0	0	0	0	0.210829	0	0	0	0.0643219	0	0	0	0	0	0	0.0446077	0	0.0990013	0.044039	0	0	0	0	0	0
ZeamMp074	0	0	0	0	0	0	0	0	0	0	0	0	0	0	0	0	0	0	0	0	0	0	0	0	0	0	0	0	0	0
ZeamMp075	0	0	0	0	0	0	0	0	0	0	0	0	0	0	0	0	0	0	0	0	0	0	0	0	0	0	0	0	0	0
ZeamMp076	0	0	0	0	0	0	0	0	0	0	0	0	0	0	0	0	0	0	0	0	0	0.0520135	0	0	0	0	0	0	0	0
ZeamMp077	0	0	0	0	0	0	0	0	0	0	0	0	0	0	0	0	0.0497042	0	0	0	0	0	0	0	0	0	0	0	0	0
ZeamMp078	0	0	0	0	0	0	0	0	0	0	0	0	0	0	0	0	0	0	0	0	0	0	0	0	0	0	0	0	0	0
ZeamMp079	0	0	0	0	0	0	0	0	0	0	0	0	0	0	0	0	0	0	0	0	0	0	0	0	0	0	0	0	0	0
ZeamMp080	0	0	0	0	0	0	0	0	0	0	0	0	0	0	0	0	0	0	0	0	0	0	0	0	0	0	0	0	0	0
ZeamMp081	0	0	0.0470076	0	0	0	0	0	0	0	0	0	0	0	0	0	0.0497042	0	0.143004	0.0678854	0	0.156041	0.0990013	0	0	0	0.182108	0.0533995	0.212791	0
ZeamMp082	0	0	0	0	0	0	0	0	0	0	0	0	0	0	0	0	0	0	0	0	0	0	0	0	0	0	0	0	0	0
ZeamMp083	0	0	0	0	0	0	0	0	0	0	0	0	0	0	0	0	0	0	0	0	0	0	0	0	0	0	0	0	0	0
ZeamMp084	0	0	0	0	0	0	0	0	0	0	0	0	0	0	0	0	0	0	0	0	0	0	0	0	0	0	0	0	0	0
ZeamMp085	0	0	0	0	0	0	0	0	0	0	0	0	0	0	0	0	0	0	0	0	0	0	0	0	0	0	0	0	0	0
ZeamMp086	0	0	0	0.107793	0	0	0	0	0	0	0	0	0.0626715	0	0	0	0	0	0	0	0	0	0	0.088078	0.1103	0	0	0	0	0
ZeamMp087	0	0	0	0	0	0	0	0	0	0	0	0	0	0	0	0	0	0	0	0	0	0	0	0	0	0	0	0	0	0
ZeamMp088	0	0.118673	0.0470076	0.161689	0	0.118166	0.126098	0.0561852	0	0.421657	0.260819	0.164403	0.0626715	0.192966	0.0577065	0.0587401	0.0497042	0	0.572015	0.475198	0.0446077	0.0520135	0.0990013	0.044039	0.220601	0.28704	0.0607026	0.747593	0.0531978	0.177016
ZeamMp089	0	0	0	0.0538964	0	0	0	0.11237	0	0.0527071	0	0	0	0	0.0577065	0	0	0	0.0715019	0.0678854	0	0	0	0	0.0551501	0	0	0	0.106396	0.0442541
ZeamMp090	0	0	0	0	0	0	0	0	0	0	0	0	0	0	0	0	0.149113	0	0.214506	0	0	0	0.0495007	0	0	0	0.0607026	0	0	0.0885081
ZeamMp091	0	0.0593367	0	0.107793	0	0.0590832	0.126098	0	0	0.158121	0	0.109602	0.125343	0	0.288533	0	0.0497042	0.19972	0	0	0.312254	0	0	0.176156	0.0551501	0	0	0.0533995	0.0531978	0
ZeamMp092	0.841857	1.00872	1.03417	1.5091	0.618105	0.827165	0.63049	1.57319	0.781073	1.84475	1.3041	1.47962	1.94281	0.771862	1.32725	1.35102	0.994085	0.732306	0.858022	0.950396	1.42745	1.30034	0.841511	0.748663	0.441201	0.526239	0.607026	0.694193	0.74477	0.619557
ZeamMp093	0.374159	0.474693	0.0470076	0.538964	0.0515088	0.827165	0.126098	0.280926	0	0.7379	0.13041	0.602809	0.564043	0	0.577065	0.11748	0.298225	0.332866	0.500513	0.407313	0.446077	0.520135	0.198003	0.704624	0.275751	0.574079	0.728431	0.907791	0.372385	0.486795
ZeamMp094	0.0935397	0.0593367	0.0940151	0.107793	0	0.0590832	0.126098	0	0	0.105414	0	0.164403	0	0	0	0.17622	0	0	0.0715019	0.0678854	0	0	0	0.044039	0.0551501	0	0.0607026	0.213598	0	0.0885081
ZeamMp095	0.0935397	0.118673	0.141023	0.215586	0.0515088	0	1.00878	0	0	0.105414	0	0.109602	0.4387	0	0.0577065	0.11748	0.149113	0	0.214506	0.203656	0.0892155	0.0520135	0.0495007	0.044039	0	0.19136	0.182108	0.320397	0.0531978	0.132762
ZeamMp096	0	0	0.0470076	0	0	0	0	0	0	0	0	0	0	0	0	0	0	0	0.286007	0	0	0	0	0.044039	0	0	0	0.160198	0	0
ZeamMp097	0.187079	0.593367	0.282045	0.377275	0.0515088	0	0.252196	0.11237	0	0.105414	0	0.164403	0.376029	0.0643219	0.346239	0.528661	0.149113	0.0665732	0.214506	0.271542	0.178431	0.468122	0.148502	0.396351	0.330901	0.2392	0.182108	0.480595	0.0531978	0.0885081
ZeamMp098	0.280619	0.237347	0.18803	0.485068	0.206035	0.354499	1.13488	0.0561852	0.260358	0.36895	0	0.274004	0.125343	0	0.115413	0.0587401	0.0994085	0.0665732	0.357509	0.543084	0.223039	0.468122	0.297004	0.264234	0.16545	0.28704	0.182108	0.480595	0.212791	0.0885081
ZeamMp101	0	0	0	0	0	0	0	0	0	0	0	0	0	0	0	0	0	0.0665732	0	0	0	0	0	0.088078	0	0.0478399	0	0	0	0
ZeamMp102	0	0	0	0	0	0	0	0	0	0	0	0	0	0	0	0	0	0	0	0	0	0	0	0	0	0	0	0	0	0
ZeamMp103	0	0	0	0	0	0	0	0	0	0.0527071	0	0	0	0	0	0	0	0	0	0	0	0	0	0	0	0	0	0	0	0
ZeamMp104	0	0	0	0	0	0	0	0	0	0	0	0	0	0	0	0	0	0	0	0	0	0	0	0	0	0	0	0	0	0
ZeamMp105	0	0	0	0	0	0	0	0	0	0	0	0	0	0	0	0	0	0	0	0	0	0	0	0	0	0	0	0	0.106396	0
ZeamMp106	0	0.118673	0	0	0	0	0	0	0	0	0	0	0	0	0	0.0587401	0	0	0	0	0	0	0	0	0	0	0	0	0	0.0442541
ZeamMp107	0	0	0	0	0	0	0	0	0	0	0	0	0	0	0	0	0	0	0	0	0	0	0	0	0	0	0	0	0	0
ZeamMp108	0.0935397	0	0	0	0	0	0	0	0	0	0	0	0	0	0	0	0	0	0	0	0	0	0	0	0	0	0	0	0	0
ZeamMp109	0	0	0	0	0	0	0	0	0	0	0	0	0	0	0	0	0	0	0	0	0	0	0	0	0	0	0	0	0	0
ZeamMp110	0	0	0	0	0	0	0	0	0	0	0	0	0	0	0	0	0	0	0	0	0	0	0	0	0	0	0	0	0	0
ZeamMp111	0	0	0	0	0	0	0	0	0	0	0	0	0	0	0	0	0	0	0	0	0	0	0	0	0	0	0	0	0	0
ZeamMp112	0	0	0	0	0	0	0	0	0	0	0	0	0	0	0	0	0	0	0	0	0	0	0	0	0	0	0	0	0	0
ZeamMp113	0	0	0	0	0	0	0	0	0	0	0	0	0	0	0	0	0	0	0	0	0	0	0	0	0	0	0	0	0	0
ZeamMp114	0	0	0	0	0	0	0	0	0	0	0	0	0	0	0	0	0	0	0	0	0	0	0	0	0	0	0	0	0	0
ZeamMp115	0	0	0	0	0	0	0	0	0	0	0	0	0	0	0	0	0	0	0	0	0	0	0	0	0	0	0	0	0	0
ZeamMp116	0	0.0593367	0	0	0	0	0	0	0	0	0	0	0	0	0	0	0	0	0	0	0	0	0	0	0	0	0	0	0	0
ZeamMp117	0	0	0	0	0	0	0	0	0	0	0	0	0	0	0	0.0587401	0	0	0	0	0	0	0	0	0	0	0	0	0	0
ZeamMp118	0	0	0	0	0	0	0	0	0	0	0	0	0	0	0	0	0	0	0	0	0	0	0	0	0	0	0	0	0	0
ZeamMp119	0	0	0	0	0	0	0	0	0	0	0	0	0	0	0	0	0	0	0	0	0	0	0	0	0	0.0478399	0	0	0	0
ZeamMp120	0	0	0	0	0	0	0	0	0	0	0	0	0	0	0	0	0	0	0	0	0	0	0	0	0	0	0	0	0	0
ZeamMp121	0	0	0	0	0	0	0	0	0	0	0	0	0	0	0	0	0	0	0	0	0	0	0	0	0	0	0	0	0	0
ZeamMp122	0	0	0	0	0	0	0	0	0	0	0	0	0	0	0	0	0	0	0	0	0	0	0	0	0	0	0	0	0	0
ZeamMp123	0	0	0	0	0	0	0	0	0	0	0	0	0	0	0	0	0	0	0	0	0	0	0	0	0	0	0	0	0	0
ZeamMp124	0	0	0	0	0	0	0	0	0	0	0	0	0	0	0	0	0	0	0	0.0678854	0	0	0	0	0	0	0	0	0	0
ZeamMp125	0	0	0	0	0	0	0	0	0	0	0	0	0	0	0	0	0	0	0	0	0	0	0	0	0	0	0	0	0	0
ZeamMp126	0	0	0	0	0	0	0	0	0	0	0	0	0	0	0	0	0	0	0	0	0	0	0	0	0	0	0	0	0	0
ZeamMp127	0	0	0	0.0538964	0	0	0	0	0	0	0	0	0	0	0.17312	0	0.248521	0	0	0.0678854	0.0892155	0.156041	0	0	0	0.0478399	0	0	0	0
ZeamMp128	0	0.0593367	0	0	0	0	0	0	0.260358	0	0	0	0	0.0643219	0	0	0	0	0	0	0	0	0	0	0	0	0	0.0533995	0	0
ZeamMp129	0	0	0	0	0	0	0	0	0	0	0	0	0	0	0	0	0	0	0	0	0	0	0	0	0	0	0	0	0	0
ZeamMp130	0	0	0.0470076	0	0	0	0	0	0	0	0	0.0548008	0	0	0	0	0	0	0	0	0	0	0	0	0	0	0.121405	0	0	0
ZeamMp131	0	0	0	0	0	0	0	0	0	0	0	0	0	0	0	0	0	0	0	0	0	0	0	0	0	0	0	0	0	0
ZeamMp132	0	0	0	0	0	0	0	0	0	0	0	0	0	0	0	0	0	0	0	0	0	0	0	0	0	0	0	0	0	0
ZeamMp133	0	0	0	0	0	0	0	0	0	0	0	0	0	0	0	0	0.0497042	0	0	0	0	0	0	0	0	0	0	0	0	0
ZeamMp134	0.374159	0.118673	0.18803	0.538964	0.206035	0.236333	0	0.0561852	0	0	0	0	0	0.257287	0.115413	0	0	0	0.572015	0.339427	0.133823	0	0.0495007	0.088078	0	0.0956799	0.0607026	0	0.106396	0
ZeamMp135	0	0	0	0	0	0	0	0.0561852	0	0	0	0	0	0	0	0	0	0	0	0	0	0	0	0	0	0	0	0	0	0
ZeamMp136	0.654778	1.06806	0.987159	1.88637	0.206035	1.35891	1.63927	1.96648	0.650895	1.37038	0	1.86323	0.814729	0.643219	0.461652	0.587401	0.546747	0.466013	3.28909	2.24022	0.892155	0.88423	0.643509	1.27713	0.606651	0.669759	1.39616	1.28159	0.691572	0.752319
ZeamMp137	0.841857	0.89005	0.705113	1.563	0.566597	1.0635	0.882686	0.786593	0	0.632485	0.260819	1.20562	1.00274	0.514575	0.634772	0.352441	0.149113	0.599159	2.71707	1.96868	0.624508	0.780203	0.544507	0.704624	0.661802	0.813279	0.910539	1.12139	0.265989	0.575303
ZeamMp138	0	0	0	0	0	0	0	0	0	0	0	0	0	0	0	0	0	0	0	0	0	0	0	0	0	0	0	0	0	0.0442541
ZeamMp139	0	0	0	0	0	0	0	0	0	0	0	0	0	0	0	0	0	0	0	0	0	0	0	0	0	0	0	0	0	0
ZeamMp140	0	0	0	0.0538964	0	0	0	0	0	0	0	0	0.0626715	0	0	0	0	0	0	0.0678854	0	0	0.0495007	0	0	0	0	0	0	0
ZeamMp141	0	0	0	0	0	0	0	0	0	0	0	0	0	0	0	0	0	0	0	0	0	0	0	0	0	0	0	0	0	0
ZeamMp142	0	0	0	0	0	0	0	0.0561852	0	0	0	0	0	0	0	0	0	0	0	0	0	0	0	0	0	0	0	0	0	0
ZeamMp143	0	0	0	0	0	0	0	0	0	0	0	0	0	0	0	0	0	0.0665732	0	0.0678854	0	0	0	0	0	0	0	0	0	0.177016
ZeamMp144	0	0	0	0	0	0	0	0.0561852	0	0	0	0	0	0	0	0	0	0	0	0	0.133823	0	0.0495007	0	0	0	0	0	0.0531978	0
ZeamMp145	0	0	0	0	0	0	0	0	0	0	0	0	0	0	0	0	0.149113	0	0	0	0	0	0	0	0	0.0478399	0	0	0	0
ZeamMp146	0	0	0	0	0	0	0	0	0	0	0	0	0	0	0	0	0	0	0	0	0	0	0	0	0	0	0	0	0	0
ZeamMp147	0	0	0	0	0	0	0	0	0	0	0	0	0	0	0	0	0	0	0	0	0	0	0	0	0	0	0	0	0	0
ZeamMp148	0	0	0	0	0	0	0	0	0	0	0	0	0	0	0	0	0	0	0	0	0	0	0.0495007	0	0.1103	0	0	0	0	0
ZeamMp149	0	0	0	0.0538964	0	0	0	0	0	0.158121	0	0	0	0	0	0	0	0	0	0	0	0	0	0.044039	0	0	0.0607026	0	0.0531978	0.0442541
ZeamMp150	0	0	0	0	0	0	0	0	0	0	0	0	0	0	0	0	0	0	0	0	0	0	0	0	0	0	0	0	0	0
ZeamMp151	0	0	0	0	0	0	0	0	0	0	0	0	0	0	0	0	0	0	0.0715019	0	0	0	0	0	0.0551501	0	0	0	0	0
ZeamMp152	0	0	0	0	0	0	0	0	0	0.0527071	0	0	0	0	0	0	0	0	0	0	0.0446077	0	0	0	0	0	0	0	0	0
ZeamMp153	0	0	0	0	0	0	0	0	0	0	0	0	0	0	0	0	0	0	0	0	0	0	0	0	0	0	0	0	0	0
ZeamMp154	0	0	0	0	0	0	0	0	0	0	0	0	0	0	0	0	0	0	0	0.0678854	0	0	0	0	0	0	0	0	0	0
ZeamMp155	0	0.0593367	0.0470076	0.107793	0.0515088	0	0	0.0561852	0.260358	0.263536	0	0.109602	0	0	0.17312	0	0.198817	0	0	0.0678854	0.178431	0.104027	0.0495007	0.308273	0	0.0956799	0.0607026	0.213598	0.372385	0.0885081
ZeamMp156	0	0	0	0	0	0	0	0	0	0	0	0	0	0	0	0	0	0	0	0	0	0	0	0	0	0	0	0	0	0
ZeamMp157	0	0.118673	0.18803	0.215586	0	0.17725	0	0	0.260358	0.158121	0.260819	0.109602	0	0.128644	0	0	0.248521	0.19972	0	0	0.178431	0.0520135	0	0.044039	0	0.0478399	0	0.0533995	0.159593	0.132762
ZeamMp158	0	0	0	0	0	0	0	0	0	0	0	0	0	0	0	0	0	0	0	0	0	0	0	0	0	0	0	0	0	0
ZeamMp159	0.0935397	0.0593367	0	0.215586	0.103018	0.0590832	1.76537	0.449481	0	0.527071	0	0.493207	0.376029	0.128644	0.0577065	0.17622	0.149113	0	0.500513	0.203656	0.0446077	0.208054	0.0495007	0.308273	0.0551501	0.33488	0.182108	0.747593	0.159593	0.265524
ZeamMp160	0	0	0	0	0	0	0	0	0	0	0	0	0	0	0	0	0	0	0	0.0678854	0	0	0	0	0	0.0478399	0	0	0	0
ZeamMp161	0.935397	0.71204	0.423068	1.23962	0.515088	0.236333	0.882686	0.898963	1.04143	1.52851	0.652047	1.58922	1.00274	0.450253	0.981011	0.293701	0.298225	0.399439	2.14506	1.22194	0.624508	0.676176	0.544507	0.968858	0.661802	1.4352	0.789134	1.17479	0.638374	0.354033
ZeamMp162	0	0	0	0	0	0	0	0	0	0	0	0	0	0	0	0	0	0	0	0	0	0	0	0	0	0	0	0	0	0
ZeamMp163	0	0	0	0	0	0	0.126098	0	0	0	0	0	0	0	0	0	0	0	0	0	0	0	0	0	0	0	0	0	0	0
ZeamMp164	0	0	0	0	0	0	0	0	0	0	0	0	0	0	0	0	0	0	0	0	0	0	0	0	0	0	0	0	0	0
ZeamMp165	0	0	0	0	0	0	0	0	0	0	0	0	0	0	0	0	0	0	0	0	0	0	0	0	0	0	0	0	0	0
ZeamMp166	0	0	0	0	0	0	0	0	0	0	0	0	0	0	0	0	0	0	0	0	0	0	0	0	0	0	0	0	0	0
ZeamMp167	0	0	0	0	0	0	0	0	0	0	0	0	0	0	0	0	0	0	0	0	0	0	0	0	0	0	0	0	0	0
ZeamMp168	0	0	0	0	0	0	0	0	0	0	0	0	0	0	0	0	0	0	0	0	0	0	0	0	0	0	0	0	0	0
ZeamMp169	0	0	0	0	0	0	0	0	0	0	0	0	0	0	0	0	0	0	0	0	0	0	0	0	0	0	0	0	0	0
ZeamMp170	0	0	0	0	0	0	0	0	0	0	0	0	0	0	0	0	0	0	0	0	0	0	0	0	0	0	0	0	0	0
ZeamMp171	0	0	0	0	0	0	0	0	0	0	0	0	0	0	0	0	0	0	0	0	0	0	0	0	0	0	0	0	0	0
ZeamMp172	0	0	0	0	0	0	0	0	0	0	0	0	0	0	0	0	0	0	0	0	0	0	0	0	0	0	0	0	0	0
ZeamMp173	0	0	0	0	0	0.0590832	0	0	0	0	0	0	0	0	0	0	0	0	0	0	0	0	0	0	0	0	0	0	0	0
ZeamMp174	0	0	0	0	0	0	0	0	0	0	0	0	0	0	0	0	0	0	0	0	0	0	0	0	0	0	0	0	0	0
ZeamMp175	0	0	0	0	0	0	0	0	0	0	0	0	0	0	0	0	0	0	0	0	0	0	0	0	0	0	0	0	0	0
ZeamMp176	0	0	0	0	0	0	0	0	0	0	0	0	0	0	0	0	0	0	0	0	0	0	0	0	0	0	0	0	0	0
ZeamMp177	0	0	0	0	0	0	0	0	0	0	0	0	0	0	0	0	0	0	0	0	0	0	0	0	0	0	0	0	0	0
ZeamMp178	0	0	0	0	0	0	0	0	0	0	0	0	0	0	0	0	0	0	0	0	0	0	0	0	0	0	0	0	0	0
ZeamMp179	0	0	0	0.0538964	0	0.590832	0	0	0	0.158121	0	0.438407	0.125343	0	0	0	0	0	0.500513	0.203656	0	0.156041	0.0990013	0.308273	0	0	0.0607026	0	0.159593	0
ZeamMp180	0	0	0	0	0	0	0	0	0	0	0	0	0	0	0	0	0	0	0	0	0	0	0	0.044039	0	0.0478399	0	0.0533995	0	0.0885081
ZeamMp181	0	0	0	0	0	0	0	0	0	0	0	0	0	0	0	0	0	0	0	0	0	0	0	0	0	0	0	0	0	0
ZeamMp182	0	0	0	0	0	0	0	0	0	0	0	0	0.125343	0	0.0577065	0.0587401	0	0	0.214506	0.0678854	0	0	0	0	0	0	0	0	0	0
ZeamMp183	0	0	0	0	0	0	0	0	0	0	0	0	0	0	0	0	0	0	0	0	0	0	0	0	0	0	0	0	0	0
ZeamMp184	0	0	0	0	0	0	0	0	0	0	0	0	0	0	0	0	0	0	0	0	0	0	0	0	0	0	0	0	0	0
ZeamMp185	0	0	0	0	0	0	0	0	0	0	0	0	0	0	0	0	0	0	0	0	0	0	0.0495007	0	0	0	0	0	0	0
ZeamMr001	4.67699	3.50086	2.53841	6.84484	0.927158	6.08557	4.53953	1.06752	1.95268	2.00287	1.69532	2.24683	1.94281	2.12262	1.7312	1.99716	1.1929	3.26209	8.86623	7.9426	1.69509	2.86075	1.33652	2.95061	1.59935	2.82256	1.63897	2.61657	0.957561	0.796573
ZeamMr002	224.963	334.303	202.509	369.029	94.5701	132.642	430.751	165.803	123.67	140.57	95.9814	165.225	251.689	206.409	189.393	241.598	148.218	263.697	474.057	405.072	208.229	189.745	151.423	239.22	190.544	242.596	210.577	225.88	134.378	98.8636
ZeamMr003	1.21602	3.20418	0.893144	2.80261	1.1847	0.649915	0.63049	0	0	0.790607	0.391228	0	1.06542	1.67237	0.519359	1.05732	0.0994085	2.39664	3.28909	6.04181	0.446077	0.260068	0	0.836741	0.16545	0.38272	0.182108	0.373796	0.0531978	0.309779
ZeamMr004	59.6783	117.427	66.8918	181.846	37.7559	77.7535	212.979	49.5553	45.4324	60.1388	52.8158	88.1745	75.9578	58.9831	51.5319	73.3664	48.3622	76.3595	237.744	212.414	72.2645	81.2972	57.6683	123.706	80.9052	110.223	81.8878	126.984	59.4752	37.4832
ZeamMt001	0	0	0	0	0	0	0	0	0	0	0	0	0	0	0	0	0	0	0	0	0	0	0	0	0	0	0	0	0	0
ZeamMt002	0	0	0	0	0	0	0	0	0	0	0	0	0	0	0	0	0	0	0	0	0	0	0	0	0	0	0	0	0	0
ZeamMt003	0	0	0	0	0	0	0	0	0	0	0	0	0	0	0	0	0	0	0	0	0	0	0	0	0	0	0	0	0	0
ZeamMt004	0	0	0	0	0	0	0	0	0	0	0	0	0	0	0	0	0	0	0	0	0	0	0	0	0	0	0	0	0	0
ZeamMt005	0	0	0	0	0	0	0	0	0	0	0	0	0	0	0	0	0	0	0	0	0	0	0	0	0	0	0	0	0	0
ZeamMt007	0	0	0.0470076	0	0	0	0	0	0	0	0	0	0	0	0	0	0	0	0.0715019	0	0	0.0520135	0	0	0	0	0	0	0	0
ZeamMt008	0	0	0	0	0	0	0	0	0	0	0	0	0	0	0	0	0	0	0	0	0	0	0	0	0	0	0	0	0	0
ZeamMt009	0	0	0	0	0	0	0	0	0	0	0	0	0	0	0	0	0	0	0	0	0	0	0	0	0	0	0	0	0	0
ZeamMt010	0	0.0593367	0	0	0	0	0	0	0	0	0	0	0	0	0	0	0	0	0	0	0	0	0	0	0	0	0	0	0.0531978	0
ZeamMt011	0	0	0	0	0	0	0	0	0	0	0	0	0	0	0	0	0	0	0	0	0	0	0	0	0	0	0	0	0	0
ZeamMt012	0	0	0	0	0	0	0	0	0	0	0	0	0	0	0	0	0	0	0	0	0	0	0	0	0	0	0	0	0	0
ZeamMt013	0	0	0	0	0	0	0	0	0	0	0	0	0	0	0	0	0	0	0	0	0	0	0	0	0	0	0	0	0	0
ZeamMt014	0	0	0	0	0	0	0	0	0	0	0	0	0	0	0	0	0	0	0	0	0	0	0	0	0	0	0	0	0	0
ZeamMt015	0	0	0	0	0	0	0	0	0	0	0	0	0	0	0	0	0	0	0	0	0	0	0	0	0	0	0	0	0	0
ZeamMt016	0	0	0	0	0	0	0	0	0	0	0	0	0	0	0	0	0	0	0	0	0	0	0	0	0	0	0	0	0	0
ZeamMt017	0.0935397	0.237347	0.423068	0.646757	0.154526	0.0590832	0	0.337111	0.130179	0.474364	0	0.109602	0.250686	0.0643219	0.17312	0.23496	0.0497042	0.19972	0.715019	0.203656	0.223039	0.104027	0.0990013	0.220195	0	0.0956799	0	0.106799	0.159593	0.0442541
ZeamMt018	0	0	0	0	0	0	0	0	0	0	0	0	0	0	0	0	0	0	0	0	0	0	0	0	0	0	0	0	0	0
ZeamMt019	0	0	0	0	0	0	0	0	0	0	0	0	0	0	0	0	0	0	0	0	0	0	0	0	0	0	0	0	0.0531978	0
ZeamMt020	0	0	0	0	0	0	0	0	0	0	0	0	0	0	0	0	0	0	0	0	0	0	0	0	0	0	0	0	0.0531978	0
ZeamMt021	0	0	0	0	0	0	0	0	0.130179	0.105414	0	0	0	0	0	0.0587401	0.0497042	0	0.0715019	0	0.0446077	0	0	0.220195	0	0	0	0	0.0531978	0
ZeamMt022	0	0	0.0470076	0	0	0	0	0	0	0	0	0	0.0626715	0.0643219	0	0.11748	0	0.0665732	0.0715019	0.0678854	0	0.104027	0	0	0	0	0	0	0	0
ZeamMt023	0	0	0	0	0	0	0	0	0	0	0	0	0	0	0	0	0	0	0	0	0	0	0	0	0	0	0	0	0	0
ZeamMt024	0	0	0	0	0	0	0	0	0	0	0	0	0	0	0	0	0	0	0	0	0	0	0	0	0	0	0	0	0	0
ZeamMt025	0	0	0	0	0	0	0.126098	0	0	0	0	0	0	0.0643219	0	0	0	0	0	0	0	0	0	0	0	0	0	0	0	0
ZeamMt026	0	0	0	0	0	0	0	0	0	0	0	0	0	0	0	0	0	0	0	0	0	0	0	0	0	0	0	0	0	0
ZeamMt027	0	0	0	0	0	0	0	0	0	0	0	0	0	0	0	0	0	0	0	0	0	0	0	0	0	0	0	0	0	0
ZeamMt028	0	0	0	0	0	0	0	0	0	0	0	0	0	0	0	0	0	0	0	0	0	0	0	0	0	0	0	0	0	0
ZeamMt029	0	0	0	0	0	0	0	0	0	0	0.260819	0	0	0	0	0	0	0	0	0	0	0	0	0	0	0	0	0	0	0
ZeamMt030	0	0	0	0	0	0	0	0	0	0	0	0	0	0	0	0	0	0	0	0	0	0	0	0	0	0	0	0	0	0
ZemaCp002	0.187079	0.0593367	0.0940151	0.269482	0.309053	0.17725	0.126098	0.224741	0.260358	0.210829	0	0.219203	0.376029	0	0.346239	0.0587401	0	0.0665732	0.214506	0.678855	0.178431	0.208054	0.198003	0.088078	0.0551501	0.14352	0.121405	0.213598	0	0.177016
ZemaCp003	1.77726	1.95811	1.08117	1.34741	0.515088	1.94975	1.38708	1.1237	1.04143	1.73934	0.652047	0.712411	0.125343	0.321609	1.7889	0.0587401	0.546747	0.466013	3.9326	1.69714	1.29362	1.24832	1.03951	1.40925	0.937552	1.6744	1.15335	0.800992	0.585176	0.619557
ZemaCp004	0.841857	0.17801	0.282045	0.646757	0	0.295416	0.882686	0.11237	0	0.263536	0.652047	0	0.376029	0	0.17312	0	0.248521	0.266293	1.71605	0.339427	0.267646	0.364095	0.247503	0.220195	0.275751	0.38272	0.121405	0.0533995	0.0531978	0.177016
ZemaCp005	0	0	0	0	0	0	0	0	0	0	0	0	0	0	0	0	0	0	0	0	0	0	0	0	0	0	0	0	0	0
ZemaCp006	0	0	0	0	0	0	0	0	0	0	0	0	0	0	0	0	0	0	0	0	0	0	0	0	0	0	0	0	0	0
ZemaCp007	0	0.0593367	0	0.107793	0	0.0590832	0.126098	0.0561852	0	0	0	0	0	0	0	0	0	0	0	0	0	0	0	0.044039	0	0	0	0	0	0
ZemaCp008	0	0.0593367	0	0.0538964	0.103018	0	0	0.11237	0	0.105414	0	0	0	0	0	0.17622	0	0.0665732	0.0715019	0.271542	0.0892155	0.104027	0	0.044039	0.1103	0.0956799	0.0607026	0.160198	0	0.0885081
ZemaCp009	0	0	0	0	0	0	0	0	0	0	0	0	0	0	0	0	0	0	0	0	0	0	0	0	0	0	0	0	0	0
ZemaCp010	0	0	0	0	0	0	0	0	0	0	0	0	0	0	0	0	0	0	0	0	0	0	0	0	0	0	0	0	0	0
ZemaCp011	0	0	0	0	0	0	0	0	0	0	0	0	0	0	0	0	0	0	0	0	0	0	0	0	0	0	0	0	0	0
ZemaCp012	0	0	0	0	0	0	0	0	0	0	0	0	0	0	0	0	0	0	0	0	0	0	0	0	0	0	0	0	0	0
ZemaCp013	0	0	0	0	0	0	0	0	0	0	0	0	0	0	0	0	0	0	0	0	0	0	0	0	0	0	0	0	0	0
ZemaCp014	0	0	0	0	0	0	0	0	0	0	0	0	0	0	0	0	0	0	0	0	0	0	0	0	0	0	0	0	0	0
ZemaCp015	0	0	0	0	0	0	0	0	0	0	0	0	0	0	0	0	0	0	0	0	0	0	0	0	0	0	0	0	0	0
ZemaCp016	0	0	0	0	0	0	0	0	0	0	0	0	0	0	0	0	0	0	0	0	0	0	0	0	0	0	0	0	0	0
ZemaCp017	0	0	0	0	0	0	0	0	0	0	0	0	0	0	0	0	0	0	0	0	0.0446077	0.104027	0	0	0	0	0	0	0	0
ZemaCp018	0	0	0	0	0	0	0	0	0	0	0	0	0	0	0	0	0	0	0	0	0	0	0.0495007	0	0	0	0	0	0	0
ZemaCp019	1.30956	0.415357	0.517083	1.02403	0.103018	0.827165	1.00878	1.79793	0.781073	1.52851	0.391228	1.53442	1.37877	0.514575	1.55808	1.23354	1.88876	0.133147	9.00923	1.28982	1.87353	1.66443	0.643509	1.54137	2.37146	3.49232	2.12459	2.29618	0.957561	1.32762
ZemaCp020	0.0935397	0	0	0	0	0	0.378294	0	0	0.0527071	0	0.0548008	0.0626715	0.0643219	0.115413	0.11748	0	0	0.0715019	0.0678854	0	0	0.0495007	0	0.0551501	0.14352	0.121405	0.160198	0	0.0442541
ZemaCp021	0	0	0	0	0	0	0	0	0	0	0	0	0	0	0	0	0	0	0	0	0	0	0	0	0	0	0	0	0	0
ZemaCp022	0	0	0	0.0538964	0	0.0590832	0	0.168556	0	0	0	0.0548008	0	0	0	0	0	0	0.0715019	0	0.0446077	0	0	0	0.0551501	0.0478399	0	0.0533995	0.0531978	0.0442541
ZemaCp023	0.0935397	0.118673	0.0470076	0.107793	0	0.0590832	0	0.11237	0	0	0	0	0.125343	0	0	0.17622	0	0	0.143004	0.135771	0.0446077	0.156041	0	0.088078	0	0.0956799	0.0607026	0.0533995	0	0
ZemaCp024	6.3607	4.80627	9.40151	10.7793	6.28407	7.08998	8.32246	11.1808	6.24859	5.05988	4.04269	10.5766	6.20447	3.15177	9.29075	6.87259	6.06392	8.92081	18.5905	6.78855	9.05537	13.3675	6.63309	10.0849	4.96351	4.3056	8.37696	8.38372	6.17095	11.9486
ZemaCp026	0	0	0	0	0	0	0	0	0	0	0	0	0	0	0	0	0	0	0	0	0	0	0	0	0	0	0	0	0	0
ZemaCp027	0	0	0	0	0	0	0	0	0	0	0	0	0	0	0	0	0	0	0	0	0	0	0	0	0	0	0	0	0	0
ZemaCp028	0	0	0	0	0	0	0	0	0	0	0	0	0	0	0	0	0	0	0	0	0	0	0	0	0	0	0	0	0	0
[truncated: 44,431 more rows]
