# Supplementary material for: Plant height heterosis is quantitatively associated with expression levels of plastid ribosomal proteins
Source: Proc Natl Acad Sci U S A. 2021 Nov 15;118(47):e2109332118. doi: 10.1073/pnas.2109332118 (PMC8617506; doi:10.1073/pnas.2109332118)
Supplement: Supplementary File [file pnas.2109332118.sd08.xlsx]

## Sheet: Legend
Dataset S8. Counts per million (CPM) values from RNA-seq analysis of seedling leaf tissue for three to four biological replicates each of eight maize RIL hybrids and their RIL parents, as well as the B73xMo17 hybrid and its parents.

## Sheet: DatasetS8
Gene	B73.1	B73.2	B73.3	B73.4	BxM.1	BxM.2	BxM.3	M0014.1	M0014.2	M0014.3	M0014.4	M0014xB73.1	M0014xB73.2	M0014xB73.3	M0014xB73.4	M0014xMo17.1	M0014xMo17.2	M0014xMo17.3	M0014xMo17.4	M0016.1	M0016.2	M0016.3	M0016.4	M0016xB73.1	M0016xB73.2	M0016xB73.3	M0016xMo17.1	M0016xMo17.2	M0016xMo17.3	M0016xMo17.4	M0021.1	M0021.2	M0021.3	M0021.4	M0021xB73.1	M0021xB73.2	M0021xB73.3	M0021xB73.4	M0021xMo17.1	M0021xMo17.2	M0021xMo17.3	M0021xMo17.4	M0317.1	M0317.2	M0317.3	M0317.4	M0317xB73.1	M0317xB73.2	M0317xB73.3
ENSRNA049437471	0	0	0	0	0	0	0	0	0	0	0	0	0	0	0	0	0	0	0	0	0	0	0	0	0	0	0	0	0	0	0	0	0	0	0	0	0	0	0	0	0	0	0	0	0	0	0	0	0
ENSRNA049437473	0	0	0	0	0	0	0	0	0	0	0	0	0	0	0	0	0	0	0	0	0	0	0	0	0	0	0	0	0	0	0	0	0	0	0	0	0	0	0	0	0	0	0	0	0	0	0	0	0
ENSRNA049437518	0	0	0	0	0	0	0	0	0	0	0	0	0	0	0	0	0	0	0	0	0	0	0	0	0	0	0	0	0	0	0	0	0	0	0	0	0	0	0	0	0	0	0	0	0	0	0	0	0
ENSRNA049437607	0	0	0	0	0	0	0	0	0	0	0	0	0	0	0	0	0	0	0	0	0	0	0	0	0	0	0	0	0	0	0	0	0	0	0	0	0	0	0	0	0	0	0	0	0	0	0	0	0
ENSRNA049437614	0	0	0	0	0	0	0	0	0	0	0	0	0	0	0	0	0	0	0	0	0	0	0	0	0	0	0	0	0	0	0	0	0	0	0	0	0	0	0	0	0	0	0	0	0	0	0	0	0
ENSRNA049437658	0	0	0	0	0	0	0	0	0	0	0	0	0	0	0	0	0	0	0	0	0	0	0	0	0	0	0	0	0	0	0	0	0	0	0	0	0	0	0	0	0	0	0	0	0	0	0	0	0
ENSRNA049437881	0	0	0	0	0	0	0	0	0	0	0	0	0	0	0	0	0	0	0	0	0	0	0	0	0	0	0	0	0	0	0	0	0	0	0	0	0	0	0	0	0	0	0	0	0	0	0	0	0
ENSRNA049437912	0	0	0	0	0	0	0	0	0	0	0	0	0	0	0	0	0	0	0	0	0	0	0	0	0	0	0	0	0	0	0	0	0	0	0	0	0	0	0	0	0	0	0	0	0	0	0	0	0
ENSRNA049437967	0	0	0	0	0	0	0	0	0	0	0	0	0	0	0	0	0	0	0	0	0	0	0	0	0	0	0	0	0	0	0	0	0	0	0	0	0	0	0	0	0	0	0	0	0	0	0	0	0
ENSRNA049438083	0	0	0	0	0	0	0	0	0	0	0	0	0	0	0	0	0	0	0	0	0	0	0	0	0	0	0	0	0	0	0	0	0	0	0	0	0	0	0	0	0	0	0	0	0	0	0	0	0
ENSRNA049438128	0	0	0	0	0	0	0	0	0	0	0	0	0	0	0	0	0	0	0	0	0	0	0	0	0	0	0	0	0	0	0	0	0	0	0	0	0	0	0	0	0	0	0	0	0	0	0	0	0
ENSRNA049438140	0	0	0	0	0	0	0	0	0	0	0	0	0	0	0	0	0	0	0	0	0	0	0	0	0	0	0	0	0	0	0	0	0	0	0	0	0	0	0	0	0	0	0	0	0	0	0	0	0
ENSRNA049438262	0	0	0	0	0	0	0	0	0	0	0	0	0	0	0	0	0	0	0	0	0	0	0	0	0	0	0	0	0	0	0	0	0	0	0	0	0	0	0	0	0	0	0	0	0	0	0	0	0
ENSRNA049438276	0	0	0	0	0	0	0	0	0	0	0	0	0	0	0	0	0	0	0	0	0	0	0	0	0	0	0	0	0	0	0	0	0	0	0	0	0	0	0	0	0	0	0	0	0	0	0	0	0
ENSRNA049438309	0	0	0	0	0	0	0	0	0	0	0	0	0	0	0	0	0	0	0	0	0	0	0	0	0	0	0	0	0	0	0	0	0	0	0	0	0	0	0	0	0	0	0	0	0	0	0	0	0
ENSRNA049438321	0	0	0	0	0	0	0	0	0	0	0	0	0	0	0	0	0	0	0	0	0	0	0	0	0	0	0	0	0	0	0	0	0	0	0	0	0	0	0	0	0	0	0	0	0	0	0	0	0
ENSRNA049438363	0	0	0	0	0	0	0	0	0	0	0	0	0	0	0	0	0	0	0	0	0	0	0	0	0	0	0	0	0	0	0	0	0	0	0	0	0	0	0	0	0	0	0	0	0	0	0	0	0
ENSRNA049438404	0	0	0	0	0	0	0	0	0	0	0	0	0	0	0	0	0	0	0	0	0	0	0	0	0	0	0	0	0	0	0	0	0	0	0	0	0	0	0	0	0	0	0	0	0	0	0	0	0
ENSRNA049438418	0	0	0	0	0	0	0	0	0	0	0	0	0	0	0	0	0	0	0	0	0	0	0	0	0	0	0	0	0	0	0	0	0	0	0	0	0	0	0	0	0	0	0	0	0	0	0	0	0
ENSRNA049438546	0	0	0	0	0	0	0	0	0	0	0	0	0	0	0	0	0	0	0	0	0	0	0	0	0	0	0	0	0	0	0	0	0	0	0	0	0	0	0	0	0	0	0	0	0	0	0	0	0
ENSRNA049438552	0	0	0	0	0	0	0	0	0	0	0	0	0	0	0	0	0	0	0	0	0	0	0	0	0	0	0	0	0	0	0	0	0	0	0	0	0	0	0	0	0	0	0	0	0	0	0	0	0
ENSRNA049438664	0	0	0	0	0	0	0	0	0	0	0	0	0	0	0	0	0	0	0	0	0	0	0	0	0	0	0	0	0	0	0	0	0	0	0	0	0	0	0	0	0	0	0	0	0	0	0	0	0
ENSRNA049438710	0	0	0	0	0	0	0	0	0	0	0	0	0	0	0	0	0	0	0	0	0	0	0	0	0	0	0	0	0	0	0	0	0	0	0	0	0	0	0	0	0	0	0	0	0	0	0	0	0
ENSRNA049438763	0	0	0	0	0	0	0	0	0	0	0	0	0	0	0	0	0	0	0	0	0	0	0	0	0	0	0	0	0	0	0	0	0	0	0	0	0	0	0	0	0	0	0	0	0	0	0	0	0
ENSRNA049438777	0	0	0	0	0	0	0	0	0	0	0	0	0	0	0	0	0	0	0	0	0	0	0	0	0	0	0	0	0	0	0	0	0	0	0	0	0	0	0	0	0	0	0	0	0	0	0	0	0
ENSRNA049438795	0	0	0	0	0	0	0	0	0	0	0	0	0	0	0	0	0	0	0	0	0	0	0	0	0	0	0	0	0	0	0	0	0	0	0	0	0	0	0	0	0	0	0	0	0	0	0	0	0
ENSRNA049438847	0	0	0	0	0	0	0	0	0	0	0	0	0	0	0	0	0	0	0	0	0	0	0	0	0	0	0	0	0	0	0	0	0	0	0	0	0	0	0	0	0	0	0	0	0	0	0	0	0
ENSRNA049438855	0	0	0	0	0	0	0	0	0	0	0	0	0	0	0	0	0	0	0	0	0	0	0	0	0	0	0	0	0	0	0	0	0	0	0	0	0	0	0	0	0	0	0	0	0	0	0	0	0
ENSRNA049438872	0	0	0	0	0	0	0	0	0	0	0	0	0	0	0	0	0	0	0	0	0	0	0	0	0	0	0	0	0	0	0	0	0	0	0	0	0	0	0	0	0	0	0	0	0	0	0	0	0
ENSRNA049438884	0	0	0	0	0	0	0	0	0	0	0	0	0	0	0	0	0	0	0	0	0	0	0	0	0	0	0	0	0	0	0	0	0	0	0	0	0	0	0	0	0	0	0	0	0	0	0	0	0
ENSRNA049438894	0	0	0	0	0	0	0	0	0	0	0	0	0	0	0	0	0	0	0	0	0	0	0	0	0	0	0	0	0	0	0	0	0	0	0	0	0	0	0	0	0	0	0	0	0	0	0	0	0
ENSRNA049438906	0	0	0	0	0	0	0	0	0	0	0	0	0	0	0	0	0	0	0	0	0	0	0	0	0	0	0	0	0	0	0	0	0	0	0	0	0	0	0	0	0	0	0	0	0	0	0	0	0
ENSRNA049438956	0	0	0	0	0	0	0	0	0	0	0	0	0	0	0	0	0	0	0	0	0	0	0	0	0	0	0	0	0	0	0	0	0	0	0	0	0	0	0	0	0	0	0	0	0	0	0	0	0
ENSRNA049438965	0	0	0	0	0	0	0	0	0	0	0	0	0	0	0	0	0	0	0	0	0	0	0	0	0	0	0	0	0	0	0	0	0	0	0	0	0	0	0	0	0	0	0	0	0	0	0	0	0
ENSRNA049439000	0	0	0	0	0	0	0	0	0	0	0	0	0	0	0	0	0	0	0	0	0	0	0	0	0	0	0	0	0	0	0	0	0	0	0	0	0	0	0	0	0	0	0	0	0	0	0	0	0
ENSRNA049439015	0	0	0	0	0	0	0	0	0	0	0	0	0	0	0	0	0	0	0	0	0	0	0	0	0	0	0	0	0	0	0	0	0	0	0	0	0	0	0	0	0	0	0	0	0	0	0	0	0
ENSRNA049439029	0	0	0	0	0	0	0	0	0	0	0	0	0	0	0	0	0	0	0	0	0	0	0	0	0	0	0	0	0	0	0	0	0	0	0	0	0	0	0	0	0	0	0	0	0	0	0	0	0
ENSRNA049439064	0	0	0	0	0	0	0	0	0	0	0	0	0	0	0	0	0	0	0	0	0	0	0	0	0	0	0	0	0	0	0	0	0	0	0	0	0	0	0	0	0	0	0	0	0	0	0	0	0
ENSRNA049439167	0	0	0	0	0	0	0	0	0	0	0	0	0	0	0	0	0	0	0	0	0	0	0	0	0	0	0	0	0	0	0	0	0	0	0	0	0	0	0	0	0	0	0	0	0	0	0	0	0
ENSRNA049439213	0	0	0	0	0	0	0	0	0	0	0	0	0	0	0	0	0	0	0	0	0	0	0	0	0	0	0	0	0	0	0	0	0	0	0	0	0	0	0	0	0	0	0	0	0	0	0	0	0
ENSRNA049439227	0	0	0	0	0	0	0	0	0	0	0	0	0	0	0	0	0	0	0	0	0	0	0	0	0	0	0	0	0	0	0	0	0	0	0	0	0	0	0	0	0	0	0	0	0	0	0	0	0
ENSRNA049439244	0	0	0	0	0	0	0	0	0	0	0	0	0	0	0	0	0	0	0	0	0	0	0	0	0	0	0	0	0	0	0	0	0	0	0	0	0	0	0	0	0	0	0	0	0	0	0	0	0
ENSRNA049439289	0	0	0	0	0	0	0	0	0	0	0	0	0	0	0	0	0	0	0	0	0	0	0	0	0	0	0	0	0	0	0	0	0	0	0	0	0	0	0	0	0	0	0	0	0	0	0	0	0
ENSRNA049439300	0	0	0	0	0	0	0	0	0	0	0	0	0	0	0	0	0	0	0	0	0	0	0	0	0	0	0	0	0	0	0	0	0	0	0	0	0	0	0	0	0	0	0	0	0	0	0	0	0
ENSRNA049439367	0	0	0	0	0	0	0	0	0	0	0	0	0	0	0	0	0	0	0	0	0	0	0	0	0	0	0	0	0	0	0	0	0	0	0	0	0	0	0	0	0	0	0	0	0	0	0	0	0
ENSRNA049439420	0	0	0	0	0	0	0	0	0	0	0	0	0	0	0	0	0	0	0	0	0	0	0	0	0	0	0	0	0	0	0	0	0	0	0	0	0	0	0	0	0	0	0	0	0	0	0	0	0
ENSRNA049439530	0	0	0	0	0	0	0	0	0	0	0	0	0	0	0	0	0	0	0	0	0	0	0	0	0	0	0	0	0	0	0	0	0	0	0	0	0	0	0	0	0	0	0	0	0	0	0	0	0
ENSRNA049439609	0	0	0	0	0	0	0	0	0	0	0	0	0	0	0	0	0	0	0	0	0	0	0	0	0	0	0	0	0	0	0	0	0	0	0	0	0	0	0	0	0	0	0	0	0	0	0	0	0
ENSRNA049439691	0	0	0	0	0	0	0	0	0	0	0	0	0	0	0	0	0	0	0	0	0	0	0	0	0	0	0	0	0	0	0	0	0	0	0	0	0	0	0	0	0	0	0	0	0	0	0	0	0
ENSRNA049439730	0	0	0	0	0	0	0	0	0	0	0	0	0	0	0	0	0	0	0	0	0	0	0	0	0	0	0	0	0	0	0	0	0	0	0	0	0	0	0	0	0	0	0	0	0	0	0	0	0
ENSRNA049439764	0	0	0	0	0	0	0	0	0	0	0	0	0	0	0	0	0	0	0	0	0	0	0	0	0	0	0	0	0	0	0	0	0	0	0	0	0	0	0	0	0	0	0	0	0	0	0	0	0
ENSRNA049439777	0	0	0	0	0	0	0	0	0	0	0	0	0	0	0	0	0	0	0	0	0	0	0	0	0	0	0	0	0	0	0	0	0	0	0	0	0	0	0	0	0	0	0	0	0	0	0	0	0
ENSRNA049439822	0	0	0	0	0	0	0	0	0	0	0	0	0	0	0	0	0	0	0	0	0	0	0	0	0	0	0	0	0	0	0	0	0	0	0	0	0	0	0	0	0	0	0	0	0	0	0	0	0
ENSRNA049439996	0	0	0	0	0	0	0	0	0	0	0	0	0	0	0	0	0	0	0	0	0	0	0	0	0	0	0	0	0	0	0	0	0	0	0	0	0	0	0	0	0	0	0	0	0	0	0	0	0
ENSRNA049440072	0	0	0	0	0	0	0	0	0	0	0	0	0	0	0	0	0	0	0	0	0	0	0	0	0	0	0	0	0	0	0	0	0	0	0	0	0	0	0	0	0	0	0	0	0	0	0	0	0
ENSRNA049440088	0	0	0	0	0	0	0	0	0	0	0	0	0	0	0	0	0	0	0	0	0	0	0	0	0	0	0	0	0	0	0	0	0	0	0	0	0	0	0	0	0	0	0	0	0	0	0	0	0
ENSRNA049440136	0	0	0	0	0	0	0	0	0	0	0	0	0	0	0	0	0	0	0	0	0	0	0	0	0	0	0	0	0	0	0	0	0	0	0	0	0	0	0	0	0	0	0	0	0	0	0	0	0
ENSRNA049440167	0	0	0	0	0	0	0	0	0	0	0	0	0	0	0	0	0	0	0	0	0	0	0	0	0	0	0	0	0	0	0	0	0	0	0	0	0	0	0	0	0	0	0	0	0	0	0	0	0
ENSRNA049440219	0	0	0	0	0	0	0	0	0	0	0	0	0	0	0	0	0	0	0	0	0	0	0	0	0	0	0	0	0	0	0	0	0	0	0	0	0	0	0	0	0	0	0	0	0	0	0	0	0
ENSRNA049440232	0	0	0	0	0	0	0	0	0	0	0	0	0	0	0	0	0	0	0	0	0	0	0	0	0	0	0	0	0	0	0	0	0	0	0	0	0	0	0	0	0	0	0	0	0	0	0	0	0
ENSRNA049440238	0	0	0	0	0	0	0	0	0	0	0	0	0	0	0	0	0	0	0	0	0	0	0	0	0	0	0	0	0	0	0	0	0	0	0	0	0	0	0	0	0	0	0	0	0	0	0	0	0
ENSRNA049440259	0	0	0	0	0	0	0	0	0	0	0	0	0	0	0	0	0	0	0	0	0	0	0	0	0	0	0	0	0	0	0	0	0	0	0	0	0	0	0	0	0	0	0	0	0	0	0	0	0
ENSRNA049440276	0	0	0	0	0	0	0	0	0	0	0	0	0	0	0	0	0	0	0	0	0	0	0	0	0	0	0	0	0	0	0	0	0	0	0	0	0	0	0	0	0	0	0	0	0	0	0	0	0
ENSRNA049440360	0	0	0	0	0	0	0	0	0	0	0	0	0	0	0	0	0	0	0	0	0	0	0	0	0	0	0	0	0	0	0	0	0	0	0	0	0	0	0	0	0	0	0	0	0	0	0	0	0
ENSRNA049440434	0	0	0	0	0	0	0	0	0	0	0	0	0	0	0	0	0	0	0	0	0	0	0	0	0	0	0	0	0	0	0	0	0	0	0	0	0	0	0	0	0	0	0	0	0	0	0	0	0
ENSRNA049440447	0	0	0	0	0	0	0	0	0	0	0	0	0	0	0	0	0	0	0	0	0	0	0	0	0	0	0	0	0	0	0	0	0	0	0	0	0	0	0	0	0	0	0	0	0	0	0	0	0
ENSRNA049440535	0	0	0	0	0	0	0	0	0	0	0	0	0	0	0	0	0	0	0	0	0	0	0	0	0	0	0	0	0	0	0	0	0	0	0	0	0	0	0	0	0	0	0	0	0	0	0	0	0
ENSRNA049440572	0	0	0	0	0	0	0	0	0	0	0	0	0	0	0	0	0	0	0	0	0	0	0	0	0	0	0	0	0	0	0	0	0	0	0	0	0	0	0	0	0	0	0	0	0	0	0	0	0
ENSRNA049440629	0	0	0	0	0	0	0	0	0	0	0	0	0	0	0	0	0	0	0	0	0	0	0	0	0	0	0	0	0	0	0	0	0	0	0	0	0	0	0	0	0	0	0	0	0	0	0	0	0
ENSRNA049440693	0	0	0	0	0	0	0	0	0	0	0	0	0	0	0	0	0	0	0	0	0	0	0	0	0	0	0	0	0	0	0	0	0	0	0	0	0	0	0	0	0	0	0	0	0	0	0	0	0
ENSRNA049440749	0	0	0	0	0	0	0	0	0	0	0	0	0	0	0	0	0	0	0	0	0	0	0	0	0	0	0	0	0	0	0	0	0	0	0	0	0	0	0	0	0	0	0	0	0	0	0	0	0
ENSRNA049440843	0	0	0	0	0	0	0	0	0	0	0	0	0	0	0	0	0	0	0	0	0	0	0	0	0	0	0	0	0	0	0	0	0	0	0	0	0	0	0	0	0	0	0	0	0	0	0	0	0
ENSRNA049440873	0	0	0	0	0	0	0	0	0	0	0	0	0	0	0	0	0	0	0	0	0	0	0	0	0	0	0	0	0	0	0	0	0	0	0	0	0	0	0	0	0	0	0	0	0	0	0	0	0
ENSRNA049440883	0	0	0	0	0	0	0	0	0	0	0	0	0	0	0	0	0	0	0	0	0	0	0	0	0	0	0	0	0	0	0	0	0	0	0	0	0	0	0	0	0	0	0	0	0	0	0	0	0
ENSRNA049440947	0	0	0	0	0	0	0	0	0	0	0	0	0	0	0	0	0	0	0	0	0	0	0	0	0	0	0	0	0	0	0	0	0	0	0	0	0	0	0	0	0	0	0	0	0	0	0	0	0
ENSRNA049440969	0	0	0	0	0	0	0	0	0	0	0	0	0	0	0	0	0	0	0	0	0	0	0	0	0	0	0	0	0	0	0	0	0	0	0	0	0	0	0	0	0	0	0	0	0	0	0	0	0
ENSRNA049441024	0	0	0	0	0	0	0	0	0	0	0	0	0	0	0	0	0	0	0	0	0	0	0	0	0	0	0	0	0	0	0	0	0	0	0	0	0	0	0	0	0	0	0	0	0	0	0	0	0
ENSRNA049441066	0	0	0	0	0	0	0	0	0	0	0	0	0	0	0	0	0	0	0	0	0	0	0	0	0	0	0	0	0	0	0	0	0	0	0	0	0	0	0	0	0	0	0	0	0	0	0	0	0
ENSRNA049441166	0	0	0	0	0	0	0	0	0	0	0	0	0	0	0	0	0	0	0	0	0	0	0	0	0	0	0	0	0	0	0	0	0	0	0	0	0	0	0	0	0	0	0	0	0	0	0	0	0
ENSRNA049441180	0	0	0	0	0	0	0	0	0	0	0	0	0	0	0	0	0	0	0	0	0	0	0	0	0	0	0	0	0	0	0	0	0	0	0	0	0	0	0	0	0	0	0	0	0	0	0	0	0
ENSRNA049441214	0	0	0	0	0	0	0	0	0	0	0	0	0	0	0	0	0	0	0	0	0	0	0	0	0	0	0	0	0	0	0	0	0	0	0	0	0	0	0	0	0	0	0	0	0	0	0	0	0
ENSRNA049441235	0	0	0	0	0	0	0	0	0	0	0	0	0	0	0	0	0	0	0	0	0	0	0	0	0	0	0	0	0	0	0	0	0	0	0	0	0	0	0	0	0	0	0	0	0	0	0	0	0
ENSRNA049441268	0	0	0	0	0	0	0	0	0	0	0	0	0	0	0	0	0	0	0	0	0	0	0	0	0	0	0	0	0	0	0	0	0	0	0	0	0	0	0	0	0	0	0	0	0	0	0	0	0
ENSRNA049441281	0	0	0	0	0	0	0	0	0	0	0	0	0	0	0	0	0	0	0	0	0	0	0	0	0	0	0	0	0	0	0	0	0	0	0	0	0	0	0	0	0	0	0	0	0	0	0	0	0
ENSRNA049441288	0	0	0	0	0	0	0	0	0	0	0	0	0	0	0	0	0	0	0	0	0	0	0	0	0	0	0	0	0	0	0	0	0	0	0	0	0	0	0	0	0	0	0	0	0	0	0	0	0
ENSRNA049441297	0	0	0	0	0	0	0	0	0	0	0	0	0	0	0	0	0	0	0	0	0	0	0	0	0	0	0	0	0	0	0	0	0	0	0	0	0	0	0	0	0	0	0	0	0	0	0	0	0
ENSRNA049441317	0	0	0	0	0	0	0	0	0	0	0	0	0	0	0	0	0	0	0	0	0	0	0	0	0	0	0	0	0	0	0	0	0	0	0	0	0	0	0	0	0	0	0	0	0	0	0	0	0
ENSRNA049441369	0	0	0	0	0	0	0	0	0	0	0	0	0	0	0	0	0	0	0	0	0	0	0	0	0	0	0	0	0	0	0	0	0	0	0	0	0	0	0	0	0	0	0	0	0	0	0	0	0
ENSRNA049441413	0	0	0	0	0	0	0	0	0	0	0	0	0	0	0	0	0	0	0	0	0	0	0	0	0	0	0	0	0	0	0	0	0	0	0	0	0	0	0	0	0	0	0	0	0	0	0	0	0
ENSRNA049441496	0	0	0	0	0	0	0	0	0	0	0	0	0	0	0	0	0	0	0	0	0	0	0	0	0	0	0	0	0	0	0	0	0	0	0	0	0	0	0	0	0	0	0	0	0	0	0	0	0
ENSRNA049441530	0	0	0	0	0	0	0	0	0	0	0	0	0	0	0	0	0	0	0	0	0	0	0	0	0	0	0	0	0	0	0	0	0	0	0	0	0	0	0	0	0	0	0	0	0	0	0	0	0
ENSRNA049441594	0	0	0	0	0	0	0	0	0	0	0	0	0	0	0	0	0	0	0	0	0	0	0	0	0	0	0	0	0	0	0	0	0	0	0	0	0	0	0	0	0	0	0	0	0	0	0	0	0
ENSRNA049441606	0	0	0	0	0	0	0	0	0	0	0	0	0	0	0	0	0	0	0	0	0	0	0	0	0	0	0	0	0	0	0	0	0	0	0	0	0	0	0	0	0	0	0	0	0	0	0	0	0
ENSRNA049441657	0	0	0	0	0	0	0	0	0	0	0	0	0	0	0	0	0	0	0	0	0	0	0	0	0	0	0	0	0	0	0	0	0	0	0	0	0	0	0	0	0	0	0	0.0553001	0	0	0	0	0
ENSRNA049441695	0	0	0	0	0	0	0	0	0	0	0	0	0	0	0	0	0	0	0	0	0	0	0	0	0	0	0	0	0	0	0	0	0	0	0	0	0	0	0	0	0	0	0	0	0	0	0	0	0
ENSRNA049441729	0	0	0	0	0	0	0	0	0	0	0	0	0	0	0	0	0	0	0	0	0	0	0	0	0	0	0	0	0	0	0	0	0	0	0	0	0	0	0	0	0	0	0	0	0	0	0	0	0
ENSRNA049441754	0	0	0	0	0	0	0	0	0	0	0	0	0	0	0	0	0	0	0	0	0	0	0	0	0	0	0	0	0	0	0	0	0	0	0	0	0	0	0	0	0	0	0	0	0	0	0	0	0
ENSRNA049441770	0	0	0	0	0	0	0	0	0	0	0	0	0	0	0	0	0	0	0	0	0	0	0	0	0	0	0	0	0	0	0	0	0	0	0	0	0	0	0	0	0	0	0	0	0	0	0	0	0
ENSRNA049441819	0	0	0	0	0	0	0	0	0	0	0	0	0	0	0	0	0	0	0	0	0	0	0	0	0	0	0	0	0	0	0	0	0	0	0	0	0	0	0	0	0	0	0	0	0	0	0	0	0
ENSRNA049441904	0	0	0	0	0	0	0	0	0	0	0	0	0	0	0	0	0	0	0	0	0	0	0	0	0	0	0	0	0	0	0	0	0	0	0	0	0	0	0	0	0	0	0	0	0	0	0	0	0
ENSRNA049441950	0	0	0	0	0	0	0	0	0	0	0	0	0	0	0	0	0	0	0	0	0	0	0	0	0	0	0	0	0	0	0	0	0	0	0	0	0	0	0	0	0	0	0	0	0	0	0	0	0
ENSRNA049442036	0	0	0	0	0	0	0	0	0	0	0	0	0	0	0	0	0	0	0	0	0	0	0	0	0	0	0	0	0	0	0	0	0	0	0	0	0	0	0	0	0	0	0	0	0	0	0	0	0
ENSRNA049442047	0	0	0	0	0	0	0	0	0	0	0	0	0	0	0	0	0	0	0	0	0	0	0	0	0	0	0	0	0	0	0	0	0	0	0	0	0	0	0	0	0	0	0	0	0	0	0	0	0
ENSRNA049442071	0	0	0	0	0	0	0	0	0	0	0	0	0	0	0	0	0	0	0	0	0	0	0	0	0	0	0	0	0	0	0	0	0	0	0	0	0	0	0	0	0	0	0	0	0	0	0	0	0
ENSRNA049442135	0	0	0	0	0	0	0	0	0	0	0	0	0	0	0	0	0	0	0	0	0	0	0	0	0	0	0	0	0	0	0	0	0	0	0	0	0	0	0	0	0	0	0	0	0	0	0	0	0
ENSRNA049442148	0	0	0	0	0	0	0	0	0	0	0	0	0	0	0	0	0	0	0	0	0	0	0	0	0	0	0	0	0	0	0	0	0	0	0	0	0	0	0	0	0	0	0	0	0	0	0	0	0
ENSRNA049442171	0	0	0	0	0	0	0	0	0	0	0	0	0	0	0	0	0	0	0	0	0	0	0	0	0	0	0	0	0	0	0	0	0	0	0	0	0	0	0	0	0	0	0	0	0	0	0	0	0
ENSRNA049442230	0	0	0	0	0	0	0	0	0	0	0	0	0	0	0	0	0	0	0	0	0	0	0	0	0	0	0	0	0	0	0	0	0	0	0	0	0	0	0	0	0	0	0	0	0	0	0	0	0
ENSRNA049442300	0	0	0	0	0	0	0	0	0	0	0	0	0	0	0	0	0	0	0	0	0	0	0	0	0	0	0	0	0	0	0	0	0	0	0	0	0	0	0	0	0	0	0	0	0	0	0	0	0
ENSRNA049442311	0	0	0	0	0	0	0	0	0	0	0	0	0	0	0	0	0	0	0	0	0	0	0	0	0	0	0	0	0	0	0	0	0	0	0	0	0	0	0	0	0	0	0	0	0	0	0	0	0
ENSRNA049442349	0	0	0	0	0	0	0	0	0	0	0	0	0	0	0	0	0	0	0	0	0	0	0	0	0	0	0	0	0	0	0	0	0	0	0	0	0	0	0	0	0	0	0	0	0	0	0	0	0
ENSRNA049442419	0	0	0	0	0	0	0	0	0	0	0	0	0	0	0	0	0	0	0	0	0	0	0	0	0	0	0	0	0	0	0	0	0	0	0	0	0	0	0	0	0	0	0	0	0	0	0	0	0
ENSRNA049442454	0	0	0	0	0	0	0	0	0	0	0	0	0	0	0	0	0	0	0	0	0	0	0	0	0	0	0	0	0	0	0	0	0	0	0	0	0	0	0	0	0	0	0	0	0	0	0	0	0
ENSRNA049442482	0	0	0	0	0	0	0	0	0	0	0	0	0	0	0	0	0	0	0	0	0	0	0	0	0	0	0	0	0	0	0	0	0	0	0	0	0	0	0	0	0	0	0	0	0	0	0	0	0
ENSRNA049442494	0	0	0	0	0	0	0	0	0	0	0	0	0	0	0	0	0	0	0	0	0	0	0	0	0	0	0	0	0	0	0	0	0	0	0	0	0	0	0	0	0	0	0	0	0	0	0	0	0
ENSRNA049442509	0	0	0	0	0	0	0	0	0	0	0	0	0	0	0	0	0	0	0	0	0	0	0	0	0	0	0	0	0	0	0	0	0	0	0	0	0	0	0	0	0	0	0	0	0	0	0	0	0
ENSRNA049442590	0	0	0	0	0	0	0	0	0	0	0	0	0	0	0	0	0	0	0	0	0	0	0	0	0	0	0	0	0	0	0	0	0	0	0	0	0	0	0	0	0	0	0	0	0	0	0	0	0
ENSRNA049442601	0	0	0	0	0	0	0	0	0	0	0	0	0	0	0	0	0	0	0	0	0	0	0	0	0	0	0	0	0	0	0	0	0	0	0	0	0	0	0	0	0	0	0	0	0	0	0	0	0
ENSRNA049442624	0	0	0	0	0	0	0	0	0	0	0	0	0	0	0	0	0	0	0	0	0	0	0	0	0	0	0	0	0	0	0	0	0	0	0	0	0	0	0	0	0	0	0	0	0	0	0	0	0
ENSRNA049442640	0	0	0	0	0	0	0	0	0	0	0	0	0	0	0	0	0	0	0	0	0	0	0	0	0	0	0	0	0	0	0	0	0	0	0	0	0	0	0	0	0	0	0	0	0	0	0	0	0
ENSRNA049442661	0	0	0	0	0	0	0	0	0	0	0	0	0	0	0	0	0	0	0	0	0	0	0	0	0	0	0	0	0	0	0	0	0	0	0	0	0	0	0	0	0	0	0	0	0	0	0	0	0
ENSRNA049442682	0	0	0	0	0	0	0	0	0	0	0	0	0	0	0	0	0	0	0	0	0	0	0	0	0	0	0	0	0	0	0	0	0	0	0	0	0	0	0	0	0	0	0	0	0	0	0	0	0
ENSRNA049442701	0	0	0	0	0	0	0	0	0	0	0	0	0	0	0	0	0	0	0	0	0	0	0	0	0	0	0	0	0	0	0	0	0	0	0	0	0	0	0	0	0	0	0	0	0	0	0	0	0
ENSRNA049442711	0	0	0	0	0	0	0	0	0	0	0	0	0	0	0	0	0	0	0	0	0	0	0	0	0	0	0	0	0	0	0	0	0	0	0	0	0	0	0	0	0	0	0	0	0	0	0	0	0
ENSRNA049442725	0	0	0	0	0	0	0	0	0	0	0	0	0	0	0	0	0	0	0	0	0	0	0	0	0	0	0	0	0	0	0	0	0	0	0	0	0	0	0	0	0	0	0	0	0	0	0	0	0
ENSRNA049442735	0	0	0	0	0	0	0	0	0	0	0	0	0	0	0	0	0	0	0	0	0	0	0	0	0	0	0	0	0	0	0	0	0	0	0	0	0	0	0	0	0	0	0	0	0	0	0	0	0
ENSRNA049442750	0	0	0	0	0	0	0	0	0	0	0	0	0	0	0	0	0	0	0	0	0	0	0	0	0	0	0	0	0	0	0	0	0	0	0	0	0	0	0	0	0	0	0	0	0	0	0	0	0
ENSRNA049442753	0	0	0	0	0	0	0	0	0	0	0	0	0	0	0	0	0	0	0	0	0	0	0	0	0	0	0	0	0	0	0	0	0	0	0	0	0	0	0	0	0	0	0	0	0	0	0	0	0
ENSRNA049442759	0	0	0	0	0	0	0	0	0	0	0	0	0	0	0	0	0	0	0	0	0	0	0	0	0	0	0	0	0	0	0	0	0	0	0	0	0	0	0	0	0	0	0	0	0	0	0	0	0
ENSRNA049442767	0	0	0	0	0	0	0	0	0	0	0	0	0	0	0	0	0	0	0	0	0	0	0	0	0	0	0	0	0	0	0	0	0	0	0	0	0	0	0	0	0	0	0	0	0	0	0	0	0
ENSRNA049442774	0	0	0	0	0	0	0	0	0	0	0	0	0	0	0	0	0	0	0	0	0	0	0	0	0	0	0	0	0	0	0	0	0	0	0	0	0	0	0	0	0	0	0	0	0	0	0	0	0
ENSRNA049442786	0	0	0	0	0	0	0	0	0	0	0	0	0	0	0	0	0	0	0	0	0	0	0	0	0	0	0	0	0	0	0	0	0	0	0	0	0	0	0	0	0	0	0	0	0	0	0	0	0
ENSRNA049442798	0	0	0	0	0	0	0	0	0	0	0	0	0	0	0	0	0	0	0	0	0	0	0	0	0	0	0	0	0	0	0	0	0	0	0	0	0	0	0	0	0	0	0	0	0	0	0	0	0
ENSRNA049442804	0	0	0	0	0	0	0	0	0	0	0	0	0	0	0	0	0	0	0	0	0	0	0	0	0	0	0	0	0	0	0	0	0	0	0	0	0	0	0	0	0	0	0	0	0	0	0	0	0
ENSRNA049442814	0	0	0	0	0	0	0	0	0	0	0	0	0	0	0	0	0	0	0	0	0	0	0	0	0	0	0	0	0	0	0	0	0	0	0	0	0	0	0	0	0	0	0	0	0	0	0	0	0
ENSRNA049442822	0	0	0	0	0	0	0	0	0	0	0	0	0	0	0	0	0	0	0	0	0	0	0	0	0	0	0	0	0	0	0	0	0	0	0	0	0	0	0	0	0	0	0	0	0	0	0	0	0
ENSRNA049442831	0	0	0	0	0	0	0	0	0	0	0	0	0	0	0	0	0	0	0	0	0	0	0	0	0	0	0	0	0	0	0	0	0	0	0	0	0	0	0	0	0	0	0	0	0	0	0	0	0
ENSRNA049442838	0	0	0	0	0	0	0	0	0	0	0	0	0	0	0	0	0	0	0	0	0	0	0	0	0	0	0	0	0	0	0	0	0	0	0	0	0	0	0	0	0	0	0	0	0	0	0	0	0
ENSRNA049442848	0	0	0	0	0	0	0	0	0	0	0	0	0	0	0	0	0	0	0	0	0	0	0	0	0	0	0	0	0	0	0	0	0	0	0	0	0	0	0	0	0	0	0	0	0	0	0	0	0
ENSRNA049442855	0	0	0	0	0	0	0	0	0	0	0	0	0	0	0	0	0	0	0	0	0	0	0	0	0	0	0	0	0	0	0	0	0	0	0	0	0	0	0	0	0	0	0	0	0	0	0	0	0
ENSRNA049442862	0	0	0	0	0	0	0	0	0	0	0	0	0	0	0	0	0	0	0	0	0	0	0	0	0	0	0	0	0	0	0	0	0	0	0	0	0	0	0	0	0	0	0	0	0	0	0	0	0
ENSRNA049442884	0	0	0	0	0	0	0	0	0	0	0	0	0	0	0	0	0	0	0	0	0	0	0	0	0	0	0	0	0	0	0	0	0	0	0	0	0	0	0	0	0	0	0	0	0	0	0	0	0
ENSRNA049442894	0	0	0	0	0	0	0	0	0	0	0	0	0	0	0	0	0	0	0	0	0	0	0	0	0	0	0	0	0	0	0	0	0	0	0	0	0	0	0	0	0	0	0	0	0	0	0	0	0
ENSRNA049442905	0	0	0	0	0	0	0	0	0	0	0	0	0	0	0	0	0	0	0	0	0	0	0	0	0	0	0	0	0	0	0	0	0	0	0	0	0	0	0	0	0	0	0	0	0	0	0	0	0
ENSRNA049442915	0	0	0	0	0	0	0	0	0	0	0	0	0	0	0	0	0	0	0	0	0	0	0	0	0	0	0	0	0	0	0	0	0	0	0	0	0	0	0	0	0	0	0	0	0	0	0	0	0
ENSRNA049442934	0	0	0	0	0	0	0	0	0	0	0	0	0	0	0	0	0	0	0	0	0	0	0	0	0	0	0	0	0	0	0	0	0	0	0	0	0	0	0	0	0	0	0	0	0	0	0	0	0
ENSRNA049442941	0	0	0	0	0	0	0	0	0	0	0	0	0	0	0	0	0	0	0	0	0	0	0	0	0	0	0	0	0	0	0	0	0	0	0	0	0	0	0	0	0	0	0	0	0	0	0	0	0
ENSRNA049442949	0	0	0	0	0	0	0	0	0	0	0	0	0	0	0	0	0	0	0	0	0	0	0	0	0	0	0	0	0	0	0	0	0	0	0	0	0	0	0	0	0	0	0	0	0	0	0	0	0
ENSRNA049442959	0	0	0	0	0	0	0	0	0	0	0	0	0	0	0	0	0	0	0	0	0	0	0	0	0	0	0	0	0	0	0	0	0	0	0	0	0	0	0	0	0	0	0	0	0	0	0	0	0
ENSRNA049442971	0	0	0	0	0	0	0	0	0	0	0	0	0	0	0	0	0	0	0	0	0	0	0	0	0	0	0	0	0	0	0	0	0	0	0	0	0	0	0	0	0	0	0	0	0	0	0	0	0
ENSRNA049442979	0	0	0	0	0	0	0	0	0	0	0	0	0	0	0	0	0	0	0	0	0	0	0	0	0	0	0	0	0	0	0	0	0	0	0	0	0	0	0	0	0	0	0	0	0	0	0	0	0
ENSRNA049442989	0	0	0	0	0	0	0	0	0	0	0	0	0	0	0	0	0	0	0	0	0	0	0	0	0	0	0	0	0	0	0	0	0	0	0	0	0	0	0	0	0	0	0	0	0	0	0	0	0
ENSRNA049443000	0	0	0	0	0	0	0	0	0	0	0	0	0	0	0	0	0	0	0	0	0	0	0	0	0	0	0	0	0	0	0	0	0	0	0	0	0	0	0	0	0	0	0	0	0	0	0	0	0
ENSRNA049443007	0	0	0	0	0	0	0	0	0	0	0	0	0	0	0	0	0	0	0	0	0	0	0	0	0	0	0	0	0	0	0	0	0	0	0	0	0	0	0	0	0	0	0	0	0	0	0	0	0
ENSRNA049443014	0	0	0	0	0	0	0	0	0	0	0	0	0	0	0	0	0	0	0	0	0	0	0	0	0	0	0	0	0	0	0	0	0	0	0	0	0	0	0	0	0	0	0	0	0	0	0	0	0
ENSRNA049443029	0	0	0	0	0	0	0	0	0	0	0	0	0	0	0	0	0	0	0	0	0	0	0	0	0	0	0	0	0	0	0	0	0	0	0	0	0	0	0	0	0	0	0	0	0	0	0	0	0
ENSRNA049443039	0	0	0	0	0	0	0	0	0	0	0	0	0	0	0	0	0	0	0	0	0	0	0	0	0	0	0	0	0	0	0	0	0	0	0	0	0	0	0	0	0	0	0	0	0	0	0	0	0
ENSRNA049443050	0	0	0	0	0	0	0	0	0	0	0	0	0	0	0	0	0	0	0	0	0	0	0	0	0	0	0	0	0	0	0	0	0	0	0	0	0	0	0	0	0	0	0	0	0	0	0	0	0
ENSRNA049443058	0	0	0	0	0	0	0	0	0	0	0	0	0	0	0	0	0	0	0	0	0	0	0	0	0	0	0	0	0	0	0	0	0	0	0	0	0	0	0	0	0	0	0	0	0	0	0	0	0
ENSRNA049443070	0	0	0	0	0	0	0	0	0	0	0	0	0	0	0	0	0	0	0	0	0	0	0	0	0	0	0	0	0	0	0	0	0	0	0	0	0	0	0	0	0	0	0	0	0	0	0	0	0
ENSRNA049443077	0	0	0	0	0	0	0	0	0	0	0	0	0	0	0	0	0	0	0	0	0	0	0	0	0	0	0	0	0	0	0	0	0	0	0	0	0	0	0	0	0	0	0	0	0	0	0	0	0
ENSRNA049443081	0	0	0	0	0	0	0	0	0	0	0	0	0	0	0	0	0	0	0	0	0	0	0	0	0	0	0	0	0	0	0	0	0	0	0	0	0	0	0	0	0	0	0	0	0	0	0	0	0
ENSRNA049443083	0	0	0	0	0	0	0	0	0	0	0	0	0	0	0	0	0	0	0	0	0	0	0	0	0	0	0	0	0	0	0	0	0	0	0	0	0	0	0	0	0	0	0	0	0	0	0	0	0
ENSRNA049443089	0	0	0	0	0	0	0	0	0	0	0	0	0	0	0	0	0	0	0	0	0	0	0	0	0	0	0	0	0	0	0	0	0	0	0	0	0	0	0	0	0	0	0	0	0	0	0	0	0
ENSRNA049443220	0	0	0	0	0	0	0	0	0	0	0	0	0	0	0	0	0	0	0	0	0	0	0	0	0	0	0	0	0	0	0	0	0	0	0	0	0	0	0	0	0	0	0	0	0	0	0	0	0
ENSRNA049443234	0	0	0	0	0	0	0	0	0	0	0	0	0	0	0	0	0	0	0	0	0	0	0	0	0	0	0	0	0	0	0	0	0	0	0	0	0	0	0	0	0	0	0	0	0	0	0	0	0
ENSRNA049443253	0	0	0	0	0	0	0	0	0	0	0	0	0	0	0	0	0	0	0	0	0	0	0	0	0	0	0	0	0	0	0	0	0	0	0	0	0	0	0	0	0	0	0	0	0	0	0	0	0
ENSRNA049443270	0	0	0	0	0	0	0	0	0	0	0	0	0	0	0	0	0	0	0	0	0	0	0	0	0	0	0	0	0	0	0	0	0	0	0	0	0	0	0	0	0	0	0	0	0	0	0	0	0
ENSRNA049443287	0	0	0	0	0	0	0	0	0	0	0	0	0	0	0	0	0	0	0	0	0	0	0	0	0	0	0	0	0	0	0	0	0	0	0	0	0	0	0	0	0	0	0	0	0	0	0	0	0
ENSRNA049443307	0	0	0	0	0	0	0	0	0	0	0	0	0	0	0	0	0	0	0	0	0	0	0	0	0	0	0	0	0	0	0	0	0	0	0	0	0	0	0	0	0	0	0	0	0	0	0	0	0
ENSRNA049443319	0	0	0	0	0	0	0	0	0	0	0	0	0	0	0	0	0	0	0	0	0	0	0	0	0	0	0	0	0	0	0	0	0	0	0	0	0	0	0	0	0	0	0	0	0	0	0	0	0
ENSRNA049443354	0	0	0	0	0	0	0	0	0	0	0	0	0	0	0	0	0	0	0	0	0	0	0	0	0	0	0	0	0	0	0	0	0	0	0	0	0	0	0	0	0	0	0	0	0	0	0	0	0
ENSRNA049443370	0	0	0	0	0	0	0	0	0	0	0	0	0	0	0	0	0	0	0	0	0	0	0	0	0	0	0	0	0	0	0	0	0	0	0	0	0	0	0	0	0	0	0	0	0	0	0	0	0
ENSRNA049443391	0	0	0	0	0	0	0	0	0	0	0	0	0	0	0	0	0	0	0	0	0	0	0	0	0	0	0	0	0	0	0	0	0	0	0	0	0	0	0	0	0	0	0	0	0	0	0	0	0
ENSRNA049443450	0	0	0	0	0	0	0	0	0	0	0	0	0	0	0	0	0	0	0	0	0	0	0	0	0	0	0	0	0	0	0	0	0	0	0	0	0	0	0	0	0	0	0	0	0	0	0	0	0
ENSRNA049443461	0	0	0	0	0	0	0	0	0	0	0	0	0	0	0	0	0	0	0	0	0	0	0	0	0	0	0	0	0	0	0	0	0	0	0	0	0	0	0	0	0	0	0	0	0	0	0	0	0
ENSRNA049443478	0	0	0	0	0	0	0	0	0	0	0	0	0	0	0	0	0	0	0	0	0	0	0	0	0	0	0	0	0	0	0	0	0	0	0	0	0	0	0	0	0	0	0	0	0	0	0	0	0
ENSRNA049443507	0	0	0	0	0	0	0	0	0	0	0	0	0	0	0	0	0	0	0	0	0	0	0	0	0	0	0	0	0	0	0	0	0	0	0	0	0	0	0	0	0	0	0	0	0	0	0	0	0
ENSRNA049443525	0	0	0	0	0	0	0	0	0	0	0	0	0	0	0	0	0	0	0	0	0	0	0	0	0	0	0	0	0	0	0	0	0	0	0	0	0	0	0	0	0	0	0	0	0	0	0	0	0
ENSRNA049443537	0	0	0	0	0	0	0	0	0	0	0	0	0	0	0	0	0	0	0	0	0	0	0	0	0	0	0	0	0	0	0	0	0	0	0	0	0	0	0	0	0	0	0	0	0	0	0	0	0
ENSRNA049443552	0	0	0	0	0	0	0	0	0	0	0	0	0	0	0	0	0	0	0	0	0	0	0	0	0	0	0	0	0	0	0	0	0	0	0	0	0	0	0	0	0	0	0	0	0	0	0	0	0
ENSRNA049443563	0	0	0	0	0	0	0	0	0	0	0	0	0	0	0	0	0	0	0	0	0	0	0	0	0	0	0	0	0	0	0	0	0	0	0	0	0	0	0	0	0	0	0	0	0	0	0	0	0
ENSRNA049443592	0	0	0	0	0	0	0	0	0	0	0	0	0	0	0	0	0	0	0	0	0	0	0	0	0	0	0	0	0	0	0	0	0	0	0	0	0	0	0	0	0	0	0	0	0	0	0	0	0
ENSRNA049443604	0	0	0	0	0	0	0	0	0	0	0	0	0	0	0	0	0	0	0	0	0	0	0	0	0	0	0	0	0	0	0	0	0	0	0	0	0	0	0	0	0	0	0	0	0	0	0	0	0
ENSRNA049443697	0	0	0	0	0	0	0	0	0	0	0	0	0	0	0	0	0	0	0	0	0	0	0	0	0	0	0	0	0	0	0	0	0	0	0	0	0	0	0	0	0	0	0	0	0	0	0	0	0
ENSRNA049443707	0	0	0	0	0	0	0	0	0	0	0	0	0	0	0	0	0	0	0	0	0	0	0	0	0	0	0	0	0	0	0	0	0	0	0	0	0	0	0	0	0	0	0	0	0	0	0	0	0
ENSRNA049443772	0	0	0	0	0	0	0	0	0	0	0	0	0	0	0	0	0	0	0	0	0	0	0	0	0	0	0	0	0	0	0	0	0	0	0	0	0	0	0	0	0	0	0	0	0	0	0	0	0
ENSRNA049443806	0	0	0	0	0	0	0	0	0	0	0	0	0	0	0	0	0	0	0	0	0	0	0	0	0	0	0	0	0	0	0	0	0	0	0	0	0	0	0	0	0	0	0	0	0	0	0	0	0
ENSRNA049443819	0	0	0	0	0	0	0	0	0	0	0	0	0	0	0	0	0	0	0	0	0	0	0	0	0	0	0	0	0	0	0	0	0	0	0	0	0	0	0	0	0	0	0	0	0	0	0	0	0
ENSRNA049443842	0	0	0	0	0	0	0	0	0	0	0	0	0	0	0	0	0	0	0	0	0	0	0	0	0	0	0	0	0	0	0	0	0	0	0	0	0	0	0	0	0	0	0	0	0	0	0	0	0
ENSRNA049443919	0	0	0	0	0	0	0	0	0	0	0	0	0	0	0	0	0	0	0	0	0	0	0	0	0	0	0	0	0	0	0	0	0	0	0	0	0	0	0	0	0	0	0	0	0	0	0	0	0
ENSRNA049443931	0	0	0	0	0	0	0	0	0	0	0	0	0	0	0	0	0	0	0	0	0	0	0	0	0	0	0	0	0	0	0	0	0	0	0	0	0	0	0	0	0	0	0	0	0	0	0	0	0
ENSRNA049443992	0	0	0	0	0	0	0	0	0	0	0	0	0	0	0	0	0	0	0	0	0	0	0	0	0	0	0	0	0	0	0	0	0	0	0	0	0	0	0	0	0	0	0	0	0	0	0	0	0
ENSRNA049444004	0	0	0	0	0	0	0	0	0	0	0	0	0	0	0	0	0	0	0	0	0	0	0	0	0	0	0	0	0	0	0	0	0	0	0	0	0	0	0	0	0	0	0	0	0	0	0	0	0
ENSRNA049444016	0	0	0	0	0	0	0	0	0	0	0	0	0	0	0	0	0	0	0	0	0	0	0	0	0	0	0	0	0	0	0	0	0	0	0	0	0	0	0	0	0	0	0	0	0	0	0	0	0
ENSRNA049444035	0	0	0	0	0	0	0	0	0	0	0	0	0	0	0	0	0	0	0	0	0	0	0	0	0	0	0	0	0	0	0	0	0	0	0	0	0	0	0	0	0	0	0	0	0	0	0	0	0
ENSRNA049444055	0	0	0	0	0	0	0	0	0	0	0	0	0	0	0	0	0	0	0	0	0	0	0	0	0	0	0	0	0	0	0	0	0	0	0	0	0	0	0	0	0	0	0	0	0	0	0	0	0
ENSRNA049444109	0	0	0	0	0	0	0	0	0	0	0	0	0	0	0	0	0	0	0	0	0	0	0	0	0	0	0	0	0	0	0	0	0	0	0	0	0	0	0	0	0	0	0	0	0	0	0	0	0
ENSRNA049444159	0	0	0	0	0	0	0	0	0	0	0	0	0	0	0	0	0	0	0	0	0	0	0	0	0	0	0	0	0	0	0	0	0	0	0	0	0	0	0	0	0	0	0	0	0	0	0	0	0
ENSRNA049444172	0	0	0	0	0	0	0	0	0	0	0	0	0	0	0	0	0	0	0	0	0	0	0	0	0	0	0	0	0	0	0	0	0	0	0	0	0	0	0	0	0	0	0	0	0	0	0	0	0
ENSRNA049444185	0	0	0	0	0	0	0	0	0	0	0	0	0	0	0	0	0	0	0	0	0	0	0	0	0	0	0	0	0	0	0	0	0	0	0	0	0	0	0	0	0	0	0	0	0	0	0	0	0
ENSRNA049444234	0	0	0	0	0	0	0	0	0	0	0	0	0	0	0	0	0	0	0	0	0	0	0	0	0	0	0	0	0	0	0	0	0	0	0	0	0	0	0	0	0	0	0	0	0	0	0	0	0
ENSRNA049444291	0	0	0	0	0	0	0	0	0	0	0	0	0	0	0	0	0	0	0	0	0	0	0	0	0	0	0	0	0	0	0	0	0	0	0	0	0	0	0	0	0	0	0	0	0	0	0	0	0
ENSRNA049444331	0	0	0	0	0	0	0	0	0	0	0	0	0	0	0	0	0	0	0	0	0	0	0	0	0	0	0	0	0	0	0	0	0	0	0	0	0	0	0	0	0	0	0	0	0	0	0	0	0
ENSRNA049444341	0	0	0	0	0	0	0	0	0	0	0	0	0	0	0	0	0	0	0	0	0	0	0	0	0	0	0	0	0	0	0	0	0	0	0	0	0	0	0	0	0	0	0	0	0	0	0	0	0
ENSRNA049444372	0	0	0	0	0	0	0	0	0	0	0	0	0	0	0	0	0	0	0	0	0	0	0	0	0	0	0	0	0	0	0	0	0	0	0	0	0	0	0	0	0	0	0	0	0	0	0	0	0
ENSRNA049444385	0	0	0	0	0	0	0	0	0	0	0	0	0	0	0	0	0	0	0	0	0	0	0	0	0	0	0	0	0	0	0	0	0	0	0	0	0	0	0	0	0	0	0	0	0	0	0	0	0
ENSRNA049444450	0	0	0	0	0	0	0	0	0	0	0	0	0	0	0	0	0	0	0	0	0	0	0	0	0	0	0	0	0	0	0	0	0	0	0	0	0	0	0	0	0	0	0	0	0	0	0	0	0
ENSRNA049444459	0	0	0	0	0	0	0	0	0	0	0	0	0	0	0	0	0	0	0	0	0	0	0	0	0	0	0	0	0	0	0	0	0	0	0	0	0	0	0	0	0	0	0	0	0	0	0	0	0
ENSRNA049444555	0	0	0	0	0	0	0	0	0	0	0	0	0	0	0	0	0	0	0	0	0	0	0	0	0	0	0	0	0	0	0	0	0	0	0	0	0	0	0	0	0	0	0	0	0	0	0	0	0
ENSRNA049444619	0	0	0	0	0	0	0	0	0	0	0	0	0	0	0	0	0	0	0	0	0	0	0	0	0	0	0	0	0	0	0	0	0	0	0	0	0	0	0	0	0	0	0	0	0	0	0	0	0
ENSRNA049444634	0	0	0	0	0	0	0	0	0	0	0	0	0	0	0	0	0	0	0	0	0	0	0	0	0	0	0	0	0	0	0	0	0	0	0	0	0	0	0	0	0	0	0	0	0	0	0	0	0
ENSRNA049444648	0	0	0	0	0	0	0	0	0	0	0	0	0	0	0	0	0	0	0	0	0	0	0	0	0	0	0	0	0	0	0	0	0	0	0	0	0	0	0	0	0	0	0	0	0	0	0	0	0
ENSRNA049444658	0	0	0	0	0	0	0	0	0	0	0	0	0	0	0	0	0	0	0	0	0	0	0	0	0	0	0	0	0	0	0	0	0	0	0	0	0	0	0	0	0	0	0	0	0	0	0	0	0
ENSRNA049444705	0	0	0	0	0	0	0	0	0	0	0	0	0	0	0	0	0	0	0	0	0	0	0	0	0	0	0	0	0	0	0	0	0	0	0	0	0	0	0	0	0	0	0	0	0	0	0	0	0
ENSRNA049445038	0	0	0	0	0	0	0	0	0	0	0	0	0	0	0	0	0	0	0	0	0	0	0	0	0	0	0	0	0	0	0	0	0	0	0	0	0	0	0	0	0	0	0	0	0	0	0	0	0
ENSRNA049445111	0	0	0	0	0	0	0	0	0	0	0	0	0	0	0	0	0	0	0	0	0	0	0	0	0	0	0	0	0	0	0	0	0	0	0	0	0	0	0	0	0	0	0	0	0	0	0	0	0
ENSRNA049445130	0	0	0	0	0	0	0	0	0	0	0	0	0	0	0	0	0	0	0	0	0	0	0	0	0	0	0	0	0	0	0	0	0	0	0	0	0	0	0	0	0	0	0	0	0	0	0	0	0
ENSRNA049445136	0	0	0	0	0	0	0	0	0	0	0	0	0	0	0	0	0	0	0	0	0	0	0	0	0	0	0	0	0	0	0	0	0	0	0	0	0	0	0	0	0	0	0	0	0	0	0	0	0
ENSRNA049445150	0	0	0	0	0	0	0	0	0	0	0	0	0	0	0	0	0	0	0	0	0	0	0	0	0	0	0	0	0	0	0	0	0	0	0	0	0	0	0	0	0	0	0	0	0	0	0	0	0
ENSRNA049445160	0	0	0	0	0	0	0	0	0	0	0	0	0	0	0	0	0	0	0	0	0	0	0	0	0	0	0	0	0	0	0	0	0	0	0	0	0	0	0	0	0	0	0	0	0	0	0	0	0
ENSRNA049445166	0	0	0	0	0	0	0	0	0	0	0	0	0	0	0	0	0	0	0	0	0	0	0	0	0	0	0	0	0	0	0	0	0	0	0	0	0	0	0	0	0	0	0	0	0	0	0	0	0
ENSRNA049445172	0	0	0	0	0	0	0	0	0	0	0	0	0	0	0	0	0	0	0	0	0	0	0	0	0	0	0	0	0	0	0	0	0	0	0	0	0	0	0	0	0	0	0	0	0	0	0	0	0
ENSRNA049445189	0	0	0	0	0	0	0	0	0	0	0	0	0	0	0	0	0	0	0	0	0	0	0	0	0	0	0	0	0	0	0	0	0	0	0	0	0	0	0	0	0	0	0	0	0	0	0	0	0
ENSRNA049445197	0	0	0	0	0	0	0	0	0	0	0	0	0	0	0	0	0	0	0	0	0	0	0	0	0	0	0	0	0	0	0	0	0	0	0	0	0	0	0	0	0	0	0	0	0	0	0	0	0
ENSRNA049445213	0	0	0	0	0	0	0	0	0	0	0	0	0	0	0	0	0	0	0	0	0	0	0	0	0	0	0	0	0	0	0	0	0	0	0	0	0	0	0	0	0	0	0	0	0	0	0	0	0
ENSRNA049445254	0	0	0	0	0	0	0	0	0	0	0	0	0	0	0	0	0	0	0	0	0	0	0	0	0	0	0	0	0	0	0	0	0	0	0	0	0	0	0	0	0	0	0	0	0	0	0	0	0
ENSRNA049445265	0	0	0	0	0	0	0	0	0	0	0	0	0	0	0	0	0	0	0	0	0	0	0	0	0	0	0	0	0	0	0	0	0	0	0	0	0	0	0	0	0	0	0	0	0	0	0	0	0
ENSRNA049445272	0	0	0	0	0	0	0	0	0	0	0	0	0	0	0	0	0	0	0	0	0	0	0	0	0	0	0	0	0	0	0	0	0	0	0	0	0	0	0	0	0	0	0	0	0	0	0	0	0
ENSRNA049445293	0	0	0	0	0	0	0	0	0	0	0	0	0	0	0	0	0	0	0	0	0	0	0	0	0	0	0	0	0	0	0	0	0	0	0	0	0	0	0	0	0	0	0	0	0	0	0	0	0
ENSRNA049445310	0	0	0	0	0	0	0	0	0	0	0	0	0	0	0	0	0	0	0	0	0	0	0	0	0	0	0	0	0	0	0	0	0	0	0	0	0	0	0	0	0	0	0	0	0	0	0	0	0
ENSRNA049445327	0	0	0	0	0	0	0	0	0	0	0	0	0	0	0	0	0	0	0	0	0	0	0	0	0	0	0	0	0	0	0	0	0	0	0	0	0	0	0	0	0	0	0	0	0	0	0	0	0
ENSRNA049445360	0	0	0	0	0	0	0	0	0	0	0	0	0	0	0	0	0	0	0	0	0	0	0	0	0	0	0	0	0	0	0	0	0	0	0	0	0	0	0	0	0	0	0	0	0	0	0	0	0
ENSRNA049445368	0	0	0	0	0	0	0	0	0	0	0	0	0	0	0	0	0	0	0	0	0	0	0	0	0	0	0	0	0	0	0	0	0	0	0	0	0	0	0	0	0	0	0	0	0	0	0	0	0
ENSRNA049445418	0	0	0	0	0	0	0	0	0	0	0	0	0	0	0	0	0	0	0	0	0	0	0	0	0	0	0	0	0	0	0	0	0	0	0	0	0	0	0	0	0	0	0	0	0	0	0	0	0
ENSRNA049445432	0	0	0	0	0	0	0	0	0	0	0	0	0	0	0	0	0	0	0	0	0	0	0	0	0	0	0	0	0	0	0	0	0	0	0	0	0	0	0	0	0	0	0	0	0	0	0	0	0
ENSRNA049445436	0	0	0	0	0	0	0	0	0	0	0	0	0	0	0	0	0	0	0	0	0	0	0	0	0	0	0	0	0	0	0	0	0	0	0	0	0	0	0	0	0	0	0	0	0	0	0	0	0
ENSRNA049445441	0	0	0	0	0	0	0	0	0	0	0	0	0	0	0	0	0	0	0	0	0	0	0	0	0	0	0	0	0	0	0	0	0	0	0	0	0	0	0	0	0	0	0	0	0	0	0	0	0
ENSRNA049445461	0	0	0	0	0	0	0	0	0	0	0	0	0	0	0	0	0	0	0	0	0	0	0	0	0	0	0	0	0	0	0	0	0	0	0	0	0	0	0	0	0	0	0	0	0	0	0	0	0
ENSRNA049445478	0	0	0	0	0	0	0	0	0	0	0	0	0	0	0	0	0	0	0	0	0	0	0	0	0	0	0	0	0	0	0	0	0	0	0	0	0	0	0	0	0	0	0	0	0	0	0	0	0
ENSRNA049445501	0	0	0	0	0	0	0	0	0	0	0	0	0	0	0	0	0	0	0	0	0	0	0	0	0	0	0	0	0	0	0	0	0	0	0	0	0	0	0	0	0	0	0	0	0	0	0	0	0
ENSRNA049445517	0	0	0	0	0	0	0	0	0	0	0	0	0	0	0	0	0	0	0	0	0	0	0	0	0	0	0	0	0	0	0	0	0	0	0	0	0	0	0	0	0	0	0	0	0	0	0	0	0
ENSRNA049445530	0	0	0	0	0	0	0	0	0	0	0	0	0	0	0	0	0	0	0	0	0	0	0	0	0	0	0	0	0	0	0	0	0	0	0	0	0	0	0	0	0	0	0	0	0	0	0	0	0
ENSRNA049445542	0	0	0	0	0	0	0	0	0	0	0	0	0	0	0	0	0	0	0	0	0	0	0	0	0	0	0	0	0	0	0	0	0	0	0	0	0	0	0	0	0	0	0	0	0	0	0	0	0
ENSRNA049445571	0	0	0	0	0	0	0	0	0	0	0	0	0	0	0	0	0	0	0	0	0	0	0	0	0	0	0	0	0	0	0	0	0	0	0	0	0	0	0	0	0	0	0	0	0	0	0	0	0
ENSRNA049445609	0	0	0	0	0	0	0	0	0	0	0	0	0	0	0	0	0	0	0	0	0	0	0	0	0	0	0	0	0	0	0	0	0	0	0	0	0	0	0	0	0	0	0	0	0	0	0	0	0
ENSRNA049445658	0	0	0	0	0	0	0	0	0	0	0	0	0	0	0	0	0	0	0	0	0	0	0	0	0	0	0	0	0	0	0	0	0	0	0	0	0	0	0	0	0	0	0	0	0	0	0	0	0
ENSRNA049445706	0	0	0	0	0	0	0	0	0	0	0	0	0	0	0	0	0	0	0	0	0	0	0	0	0	0	0	0	0	0	0	0	0	0	0	0	0	0	0	0	0	0	0	0	0	0	0	0	0
ENSRNA049445718	0	0	0	0	0	0	0	0	0	0	0	0	0	0	0	0	0	0	0	0	0	0	0	0	0	0	0	0	0	0	0	0	0	0	0	0	0	0	0	0	0	0	0	0	0	0	0	0	0
ENSRNA049445733	0	0	0	0	0	0	0	0	0	0	0	0	0	0	0	0	0	0	0	0	0	0	0	0	0	0	0	0	0	0	0	0	0	0	0	0	0	0	0	0	0	0	0	0	0	0	0	0	0
ENSRNA049445740	0	0	0	0	0	0	0	0	0	0	0	0	0	0	0	0	0	0	0	0	0	0	0	0	0	0	0	0	0	0	0	0	0	0	0	0	0	0	0	0	0	0	0	0	0	0	0	0	0
ENSRNA049445751	0	0	0	0	0	0	0	0	0	0	0	0	0	0	0	0	0	0	0	0	0	0	0	0	0	0	0	0	0	0	0	0	0	0	0	0	0	0	0	0	0	0	0	0	0	0	0	0	0
ENSRNA049445768	0	0	0	0	0	0	0	0	0	0	0	0	0	0	0	0	0	0	0	0	0	0	0	0	0	0	0	0	0	0	0	0	0	0	0	0	0	0	0	0	0	0	0	0	0	0	0	0	0
ENSRNA049445818	0	0	0	0	0	0	0	0	0	0	0	0	0	0	0	0	0	0	0	0	0	0	0	0	0	0	0	0	0	0	0	0	0	0	0	0	0	0	0	0	0	0	0	0	0	0	0	0	0
ENSRNA049445825	0	0	0	0	0	0	0	0	0	0	0	0	0	0	0	0	0	0	0	0	0	0	0	0	0	0	0	0	0	0	0	0	0	0	0	0	0	0	0	0	0	0	0	0	0	0	0	0	0
ENSRNA049445836	0	0	0	0	0	0	0	0	0	0	0	0	0	0	0	0	0	0	0	0	0	0	0	0	0	0	0	0	0	0	0	0	0	0	0	0	0	0	0	0	0	0	0	0	0	0	0	0	0
ENSRNA049445941	0	0	0	0	0	0	0	0	0	0	0	0	0	0	0	0	0	0	0	0	0	0	0	0	0	0	0	0	0	0	0	0	0	0	0	0	0	0	0	0	0	0	0	0	0	0	0	0	0
ENSRNA049445985	0	0	0	0	0	0	0	0	0	0	0	0	0	0	0	0	0	0	0	0	0	0	0	0	0	0	0	0	0	0	0	0	0	0	0	0	0	0	0	0	0	0	0	0	0	0	0	0	0
ENSRNA049446001	0	0	0	0	0	0	0	0	0	0	0	0	0	0	0	0	0	0	0	0	0	0	0	0	0	0	0	0	0	0	0	0	0	0	0	0	0	0	0	0	0	0	0	0	0	0	0	0	0
ENSRNA049446015	0	0	0	0	0	0	0	0	0	0	0	0	0	0	0	0	0	0	0	0	0	0	0	0	0	0	0	0	0	0	0	0	0	0	0	0	0	0	0	0	0	0	0	0	0	0	0	0	0
ENSRNA049446082	0	0	0	0	0	0	0	0	0	0	0	0	0	0	0	0	0	0	0	0	0	0	0	0	0	0	0	0	0	0	0	0	0	0	0	0	0	0	0	0	0	0	0	0	0	0	0	0	0
ENSRNA049446094	0	0	0	0	0	0	0	0	0	0	0	0	0	0	0	0	0	0	0	0	0	0	0	0	0	0	0	0	0	0	0	0	0	0	0	0	0	0	0	0	0	0	0	0	0	0	0	0	0
ENSRNA049446119	0	0	0	0	0	0	0	0	0	0	0	0	0	0	0	0	0	0	0	0	0	0	0	0	0	0	0	0	0	0	0	0	0	0	0	0	0	0	0	0	0	0	0	0	0	0	0	0	0
ENSRNA049446128	0	0	0	0	0	0	0	0	0	0	0	0	0	0	0	0	0	0	0	0	0	0	0	0	0	0	0	0	0	0	0	0	0	0	0	0	0	0	0	0	0	0	0	0	0	0	0	0	0
ENSRNA049446134	0	0	0	0	0	0	0	0	0	0	0	0	0	0	0	0	0	0	0	0	0	0	0	0	0	0	0	0	0	0	0	0	0	0	0	0	0	0	0	0	0	0	0	0	0	0	0	0	0
ENSRNA049446167	0	0	0	0	0	0	0	0	0	0	0	0	0	0	0	0	0	0	0	0	0	0	0	0	0	0	0	0	0	0	0	0	0	0	0	0	0	0	0	0	0	0	0	0	0	0	0	0	0
ENSRNA049446227	0	0	0	0	0	0	0	0	0	0	0	0	0	0	0	0	0	0	0	0	0	0	0	0	0	0	0	0	0	0	0	0	0	0	0	0	0	0	0	0	0	0	0	0	0	0	0	0	0
ENSRNA049446241	0	0	0	0	0	0	0	0	0	0	0	0	0	0	0	0	0	0	0	0	0	0	0	0	0	0	0	0	0	0	0	0	0	0	0	0	0	0	0	0	0	0	0	0	0	0	0	0	0
ENSRNA049446268	0	0	0	0	0	0	0	0	0	0	0	0	0	0	0	0	0	0	0	0	0	0	0	0	0	0	0	0	0	0	0	0	0	0	0	0	0	0	0	0	0	0	0	0	0	0	0	0	0
ENSRNA049446278	0	0	0	0	0	0	0	0	0	0	0	0	0	0	0	0	0	0	0	0	0	0	0	0	0	0	0	0	0	0	0	0	0	0	0	0	0	0	0	0	0	0	0	0	0	0	0	0	0
ENSRNA049446311	0	0	0	0	0	0	0	0	0	0	0	0	0	0	0	0	0	0	0	0	0	0	0	0	0	0	0	0	0	0	0	0	0	0	0	0	0	0	0	0	0	0	0	0	0	0	0	0	0
ENSRNA049446318	0	0	0	0	0	0	0	0	0	0	0	0	0	0	0	0	0	0	0	0	0	0	0	0	0	0	0	0	0	0	0	0	0	0	0	0	0	0	0	0	0	0	0	0	0	0	0	0	0
ENSRNA049446338	0	0	0	0	0	0	0	0	0	0	0	0	0	0	0	0	0	0	0	0	0	0	0	0	0	0	0	0	0	0	0	0	0	0	0	0	0	0	0	0	0	0	0	0	0	0	0	0	0
ENSRNA049446356	0	0	0	0	0	0	0	0	0	0	0	0	0	0	0	0	0	0	0	0	0	0	0	0	0	0	0	0	0	0	0	0	0	0	0	0	0	0	0	0	0	0	0	0	0	0	0	0	0
ENSRNA049446377	0	0	0	0	0	0	0	0	0	0	0	0	0	0	0	0	0	0	0	0	0	0	0	0	0	0	0	0	0	0	0	0	0	0	0	0	0	0	0	0	0	0	0	0	0	0	0	0	0
ENSRNA049446390	0	0	0	0	0	0	0	0	0	0	0	0	0	0	0	0	0	0	0	0	0	0	0	0	0	0	0	0	0	0	0	0	0	0	0	0	0	0	0	0	0	0	0	0	0	0	0	0	0
ENSRNA049446399	0	0	0	0	0	0	0	0	0	0	0	0	0	0	0	0	0	0	0	0	0	0	0	0	0	0	0	0	0	0	0	0	0	0	0	0	0	0	0	0	0	0	0	0	0	0	0	0	0
ENSRNA049446412	0	0	0	0	0	0	0	0	0	0	0	0	0	0	0	0	0	0	0	0	0	0	0	0	0	0	0	0	0	0	0	0	0	0	0	0	0	0	0	0	0	0	0	0	0	0	0	0	0
ENSRNA049446421	0	0	0	0	0	0	0	0	0	0	0	0	0	0	0	0	0	0	0	0	0	0	0	0	0	0	0	0	0	0	0	0	0	0	0	0	0	0	0	0	0	0	0	0	0	0	0	0	0
ENSRNA049446430	0	0	0	0	0	0	0	0	0	0	0	0	0	0	0	0	0	0	0	0	0	0	0	0	0	0	0	0	0	0	0	0	0	0	0	0	0	0	0	0	0	0	0	0	0	0	0	0	0
ENSRNA049446444	0	0	0	0	0	0	0	0	0	0	0	0	0	0	0	0	0	0	0	0	0	0	0	0	0	0	0	0	0	0	0	0	0	0	0	0	0	0	0	0	0	0	0	0	0	0	0	0	0
ENSRNA049446451	0	0	0	0	0	0	0	0	0	0	0	0	0	0	0	0	0	0	0	0	0	0	0	0	0	0	0	0	0	0	0	0	0	0	0	0	0	0	0	0	0	0	0	0	0	0	0	0	0
ENSRNA049446516	0	0	0	0	0	0	0	0	0	0	0	0	0	0	0	0	0	0	0	0	0	0	0	0	0	0	0	0	0	0	0	0	0	0	0	0	0	0	0	0	0	0	0	0	0	0	0	0	0
ENSRNA049446532	0	0	0	0	0	0	0	0	0	0	0	0	0	0	0	0	0	0	0	0	0	0	0	0	0	0	0	0	0	0	0	0	0	0	0	0	0	0	0	0	0	0	0	0	0	0	0	0	0
ENSRNA049446541	0	0	0	0	0	0	0	0	0	0	0	0	0	0	0	0	0	0	0	0	0	0	0	0	0	0	0	0	0	0	0	0	0	0	0	0	0	0	0	0	0	0	0	0	0	0	0	0	0
ENSRNA049446611	0	0	0	0	0	0	0	0	0	0	0	0	0	0	0	0	0	0	0	0	0	0	0	0	0	0	0	0	0	0	0	0	0	0	0	0	0	0	0	0	0	0	0	0	0	0	0	0	0
ENSRNA049446634	0	0	0	0	0	0	0	0	0	0	0	0	0	0	0	0	0	0	0	0	0	0	0	0	0	0	0	0	0	0	0	0	0	0	0	0	0	0	0	0	0	0	0	0	0	0	0	0	0
ENSRNA049446642	0	0	0	0	0	0	0	0	0	0	0	0	0	0	0	0	0	0	0	0	0	0	0	0	0	0	0	0	0	0	0	0	0	0	0	0	0	0	0	0	0	0	0	0	0	0	0	0	0
ENSRNA049446666	0	0	0	0	0	0	0	0	0	0	0	0	0	0	0	0	0	0	0	0	0	0	0	0	0	0	0	0	0	0	0	0	0	0	0	0	0	0	0	0	0	0	0	0	0	0	0	0	0
ENSRNA049446682	0	0	0	0	0	0	0	0	0	0	0	0	0	0	0	0	0	0	0	0	0	0	0	0	0	0	0	0	0	0	0	0	0	0	0	0	0	0	0	0	0	0	0	0	0	0	0	0	0
ENSRNA049446764	0	0	0	0	0	0	0	0	0	0	0	0	0	0	0	0	0	0	0	0	0	0	0	0	0	0	0	0	0	0	0	0	0	0	0	0	0	0	0	0	0	0	0	0	0	0	0	0	0
ENSRNA049446780	0	0	0	0	0	0	0	0	0	0	0	0	0	0	0	0	0	0	0	0	0	0	0	0	0	0	0	0	0	0	0	0	0	0	0	0	0	0	0	0	0	0	0	0	0	0	0	0	0
ENSRNA049446811	0	0	0	0	0	0	0	0	0	0	0	0	0	0	0	0	0	0	0	0	0	0	0	0	0	0	0	0	0	0	0	0	0	0	0	0	0	0	0	0	0	0	0	0	0	0	0	0	0
ENSRNA049446878	0	0	0	0	0	0	0	0	0	0	0	0	0	0	0	0	0	0	0	0	0	0	0	0	0	0	0	0	0	0	0	0	0	0	0	0	0	0	0	0	0	0	0	0	0	0	0	0	0
ENSRNA049446904	0	0	0	0	0	0	0	0	0	0	0	0	0	0	0	0	0	0	0	0	0	0	0	0	0	0	0	0	0	0	0	0	0	0	0	0	0	0	0	0	0	0	0	0	0	0	0	0	0
ENSRNA049446916	0	0	0	0	0	0	0	0	0	0	0	0	0	0	0	0	0	0	0	0	0	0	0	0	0	0	0	0	0	0	0	0	0	0	0	0	0	0	0	0	0	0	0	0	0	0	0	0	0
ENSRNA049446924	0	0	0	0	0	0	0	0	0	0	0	0	0	0	0	0	0	0	0	0	0	0	0	0	0	0	0	0	0	0	0	0	0	0	0	0	0	0	0	0	0	0	0	0	0	0	0	0	0
ENSRNA049446944	0	0	0	0	0	0	0	0	0	0	0	0	0	0	0	0	0	0	0	0	0	0	0	0	0	0	0	0	0	0	0	0	0	0	0	0	0	0	0	0	0	0	0	0	0	0	0	0	0
ENSRNA049446955	0	0	0	0	0	0	0	0	0	0	0	0	0	0	0	0	0	0	0	0	0	0	0	0	0	0	0	0	0	0	0	0	0	0	0	0	0	0	0	0	0	0	0	0	0	0	0	0	0
ENSRNA049446985	0	0	0	0	0	0	0	0	0	0	0	0	0	0	0	0	0	0	0	0	0	0	0	0	0	0	0	0	0	0	0	0	0	0	0	0	0	0	0	0	0	0	0	0	0	0	0	0	0
ENSRNA049447011	0	0	0	0	0	0	0	0	0	0	0	0	0	0	0	0	0	0	0	0	0	0	0	0	0	0	0	0	0	0	0	0	0	0	0	0	0	0	0	0	0	0	0	0	0	0	0	0	0
ENSRNA049447020	0	0	0	0	0	0	0	0	0	0	0	0	0	0	0	0	0	0	0	0	0	0	0	0	0	0	0	0	0	0	0	0	0	0	0	0	0	0	0	0	0	0	0	0	0	0	0	0	0
ENSRNA049447050	0	0	0	0	0	0	0	0	0	0	0	0	0	0	0	0	0	0	0	0	0	0	0	0	0	0	0	0	0	0	0	0	0	0	0	0	0	0	0	0	0	0	0	0	0	0	0	0	0
ENSRNA049447086	0	0	0	0	0	0	0	0	0	0	0	0	0	0	0	0	0	0	0	0	0	0	0	0	0	0	0	0	0	0	0	0	0	0	0	0	0	0	0	0	0	0	0	0	0	0	0	0	0
ENSRNA049447147	0	0	0	0	0	0	0	0	0	0	0	0	0	0	0	0	0	0	0	0	0	0	0	0	0	0	0	0	0	0	0	0	0	0	0	0	0	0	0	0	0	0	0	0	0	0	0	0	0
ENSRNA049447196	0	0	0	0	0	0	0	0	0	0	0	0	0	0	0	0	0	0	0	0	0	0	0	0	0	0	0	0	0	0	0	0	0	0	0	0	0	0	0	0	0	0	0	0	0	0	0	0	0
ENSRNA049447287	0	0	0	0	0	0	0	0	0	0	0	0	0	0	0	0	0	0	0	0	0	0	0	0	0	0	0	0	0	0	0	0	0	0	0	0	0	0	0	0	0	0	0	0	0	0	0	0	0
ENSRNA049447346	0	0	0	0	0	0	0	0	0	0	0	0	0	0	0	0	0	0	0	0	0	0	0	0	0	0	0	0	0	0	0	0	0	0	0	0	0	0	0	0	0	0	0	0	0	0	0	0	0
ENSRNA049447361	0	0	0	0	0	0	0	0	0	0	0	0	0	0	0	0	0	0	0	0	0	0	0	0	0	0	0	0	0	0	0	0	0	0	0	0	0	0	0	0	0	0	0	0	0	0	0	0	0
ENSRNA049447389	0	0	0	0	0	0	0	0	0	0	0	0	0	0	0	0	0	0	0	0	0	0	0	0	0	0	0	0	0	0	0	0	0	0	0	0	0	0	0	0	0	0	0	0	0	0	0	0	0
ENSRNA049447400	0	0	0	0	0	0	0	0	0	0	0	0	0	0	0	0	0	0	0	0	0	0	0	0	0	0	0	0	0	0	0	0	0	0	0	0	0	0	0	0	0	0	0	0	0	0	0	0	0
ENSRNA049447456	0	0	0	0	0	0	0	0	0	0	0	0	0	0	0	0	0	0	0	0	0	0	0	0	0	0	0	0	0	0	0	0	0	0	0	0	0	0	0	0	0	0	0	0	0	0	0	0	0
ENSRNA049447467	0	0	0	0	0	0	0	0	0	0	0	0	0	0	0	0	0	0	0	0	0	0	0	0	0	0	0	0	0	0	0	0	0	0	0	0	0	0	0	0	0	0	0	0	0	0	0	0	0
ENSRNA049447479	0	0	0	0	0	0	0	0	0	0	0	0	0	0	0	0	0	0	0	0	0	0	0	0	0	0	0	0	0	0	0	0	0	0	0	0	0	0	0	0	0	0	0	0	0	0	0	0	0
ENSRNA049447490	0	0	0	0	0	0	0	0	0	0	0	0	0	0	0	0	0	0	0	0	0	0	0	0	0	0	0	0	0	0	0	0	0	0	0	0	0	0	0	0	0	0	0	0	0	0	0	0	0
ENSRNA049447516	0	0	0	0	0	0	0	0	0	0	0	0	0	0	0	0	0	0	0	0	0	0	0	0	0	0	0	0	0	0	0	0	0	0	0	0	0	0	0	0	0	0	0	0	0	0	0	0	0
ENSRNA049447555	0	0	0	0	0	0	0	0	0	0	0	0	0	0	0	0	0	0	0	0	0	0	0	0	0	0	0	0	0	0	0	0	0	0	0	0	0	0	0	0	0	0	0	0	0	0	0	0	0
ENSRNA049447575	0	0	0	0	0	0	0	0	0	0	0	0	0	0	0	0	0	0	0	0	0	0	0	0	0	0	0	0	0	0	0	0	0	0	0	0	0	0	0	0	0	0	0	0	0	0	0	0	0
ENSRNA049447583	0	0	0	0	0	0	0	0	0	0	0	0	0	0	0	0	0	0	0	0	0	0	0	0	0	0	0	0	0	0	0	0	0	0	0	0	0	0	0	0	0	0	0	0	0	0	0	0	0
ENSRNA049447618	0	0	0	0	0	0	0	0	0	0	0	0	0	0	0	0	0	0	0	0	0	0	0	0	0	0	0	0	0	0	0	0	0	0	0	0	0	0	0	0	0	0	0	0	0	0	0	0	0
ENSRNA049447665	0	0	0	0	0	0	0	0	0	0	0	0	0	0	0	0	0	0	0	0	0	0	0	0	0	0	0	0	0	0	0	0	0	0	0	0	0	0	0	0	0	0	0	0	0	0	0	0	0
ENSRNA049447712	0	0	0	0	0	0	0	0	0	0	0	0	0	0	0	0	0	0	0	0	0	0	0	0	0	0	0	0	0	0	0	0	0	0	0	0	0	0	0	0	0	0	0	0	0	0	0	0	0
ENSRNA049447742	0	0	0	0	0	0	0	0	0	0	0	0	0	0	0	0	0	0	0	0	0	0	0	0	0	0	0	0	0	0	0	0	0	0	0	0	0	0	0	0	0	0	0	0	0	0	0	0	0
ENSRNA049447833	0	0	0	0	0	0	0	0	0	0	0	0	0	0	0	0	0	0	0	0	0	0	0	0	0	0	0	0	0	0	0	0	0	0	0	0	0	0	0	0	0	0	0	0	0	0	0	0	0
ENSRNA049447892	0	0	0	0	0	0	0	0	0	0	0	0	0	0	0	0	0	0	0	0	0	0	0	0	0	0	0	0	0	0	0	0	0	0	0	0	0	0	0	0	0	0	0	0	0	0	0	0	0
ENSRNA049447910	0	0	0	0	0	0	0	0	0	0	0	0	0	0	0	0	0	0	0	0	0	0	0	0	0	0	0	0	0	0	0	0	0	0	0	0	0	0	0	0	0	0	0	0	0	0	0	0	0
ENSRNA049447917	0	0	0	0	0	0	0	0	0	0	0	0	0	0	0	0	0	0	0	0	0	0	0	0	0	0	0	0	0	0	0	0	0	0	0	0	0	0	0	0	0	0	0	0	0	0	0	0	0
ENSRNA049447995	0	0	0	0	0	0	0	0	0	0	0	0	0	0	0	0	0	0	0	0	0	0	0	0	0	0	0	0	0	0	0	0	0	0	0	0	0	0	0	0	0	0	0	0	0	0	0	0	0
ENSRNA049448001	0	0	0	0	0	0	0	0	0	0	0	0	0	0	0	0	0	0	0	0	0	0	0	0	0	0	0	0	0	0	0	0	0	0	0	0	0	0	0	0	0	0	0	0	0	0	0	0	0
ENSRNA049448019	0	0	0	0	0	0	0	0	0	0	0	0	0	0	0	0	0	0	0	0	0	0	0	0	0	0	0	0	0	0	0	0	0	0	0	0	0	0	0	0	0	0	0	0	0	0	0	0	0
ENSRNA049448027	0	0	0	0	0	0	0	0	0	0	0	0	0	0	0	0	0	0	0	0	0	0	0	0	0	0	0	0	0	0	0	0	0	0	0	0	0	0	0	0	0	0	0	0	0	0	0	0	0
ENSRNA049448032	0	0	0	0	0	0	0	0	0	0	0	0	0	0	0	0	0	0	0	0	0	0	0	0	0	0	0	0	0	0	0	0	0	0	0	0	0	0	0	0	0	0	0	0	0	0	0	0	0
ENSRNA049448084	0	0	0	0	0	0	0	0	0	0	0	0	0	0	0	0	0	0	0	0	0	0	0	0	0	0	0	0	0	0	0	0	0	0	0	0	0	0	0	0	0	0	0	0	0	0	0	0	0
ENSRNA049448099	0	0	0	0	0	0	0	0	0	0	0	0	0	0	0	0	0	0	0	0	0	0	0	0	0	0	0	0	0	0	0	0	0	0	0	0	0	0	0	0	0	0	0	0	0	0	0	0	0
ENSRNA049448118	0	0	0	0	0	0	0	0	0	0	0	0	0	0	0	0	0	0	0	0	0	0	0	0	0	0	0	0	0	0	0	0	0	0	0	0	0	0	0	0	0	0	0	0	0	0	0	0	0
ENSRNA049448124	0	0	0	0	0	0	0	0	0	0	0	0	0	0	0	0	0	0	0	0	0	0	0	0	0	0	0	0	0	0	0	0	0	0	0	0	0	0	0	0	0	0	0	0	0	0	0	0	0
ENSRNA049448153	0	0	0	0	0	0	0	0	0	0	0	0	0	0	0	0	0	0	0	0	0	0	0	0	0	0	0	0	0	0	0	0	0	0	0	0	0	0	0	0	0	0	0	0	0	0	0	0	0
ENSRNA049448186	0	0	0	0	0	0	0	0	0	0	0	0	0	0	0	0	0	0	0	0	0	0	0	0	0	0	0	0	0	0	0	0	0	0	0	0	0	0	0	0	0	0	0	0	0	0	0	0	0
ENSRNA049448294	0	0	0	0	0	0	0	0	0	0	0	0	0	0	0	0	0	0	0	0	0	0	0	0	0	0	0	0	0	0	0	0	0	0	0	0	0	0	0	0	0	0	0	0	0	0	0	0	0
ENSRNA049448303	0	0	0	0	0	0	0	0	0	0	0	0	0	0	0	0	0	0	0	0	0	0	0	0	0	0	0	0	0	0	0	0	0	0	0	0	0	0	0	0	0	0	0	0	0	0	0	0	0
ENSRNA049448313	0	0	0	0	0	0	0	0	0	0	0	0	0	0	0	0	0	0	0	0	0	0	0	0	0	0	0	0	0	0	0	0	0	0	0	0	0	0	0	0	0	0	0	0	0	0	0	0	0
ENSRNA049448326	0	0	0	0	0	0	0	0	0	0	0	0	0	0	0	0	0	0	0	0	0	0	0	0	0	0	0	0	0	0	0	0	0	0	0	0	0	0	0	0	0	0	0	0	0	0	0	0	0
ENSRNA049448346	0	0	0	0	0	0	0	0	0	0	0	0	0	0	0	0	0	0	0	0	0	0	0	0	0	0	0	0	0	0	0	0	0	0	0	0	0	0	0	0	0	0	0	0	0	0	0	0	0
ENSRNA049448359	0	0	0	0	0	0	0	0	0	0	0	0	0	0	0	0	0	0	0	0	0	0	0	0	0	0	0	0	0	0	0	0	0	0	0	0	0	0	0	0	0	0	0	0	0	0	0	0	0
ENSRNA049448409	0	0	0	0	0	0	0	0	0	0	0	0	0	0	0	0	0	0	0	0	0	0	0	0	0	0	0	0	0	0	0	0	0	0	0	0	0	0	0	0	0	0	0	0	0	0	0	0	0
ENSRNA049448437	0	0	0	0	0	0	0	0	0	0	0	0	0	0	0	0	0	0	0	0	0	0	0	0	0	0	0	0	0	0	0	0	0	0	0	0	0	0	0	0	0	0	0	0	0	0	0	0	0
ENSRNA049448571	0	0	0	0	0	0	0	0	0	0	0	0	0	0	0	0	0	0	0	0	0	0	0	0	0	0	0	0	0	0	0	0	0	0	0	0	0	0	0	0	0	0	0	0	0	0	0	0	0
ENSRNA049448577	0	0	0	0	0	0	0	0	0	0	0	0	0	0	0	0	0	0	0	0	0	0	0	0	0	0	0	0	0	0	0	0	0	0	0	0	0	0	0	0	0	0	0	0	0	0	0	0	0
ENSRNA049448588	0	0	0	0	0	0	0	0	0	0	0	0	0	0	0	0	0	0	0	0	0	0	0	0	0	0	0	0	0	0	0	0	0	0	0	0	0	0	0	0	0	0	0	0	0	0	0	0	0
ENSRNA049448593	0	0	0	0	0	0	0	0	0	0	0	0	0	0	0	0	0	0	0	0	0	0	0	0	0	0	0	0	0	0	0	0	0	0	0	0	0	0	0	0	0	0	0	0	0	0	0	0	0
ENSRNA049448599	0	0	0	0	0	0	0	0	0	0	0	0	0	0	0	0	0	0	0	0	0	0	0	0	0	0	0	0	0	0	0	0	0	0	0	0	0	0	0	0	0	0	0	0	0	0	0	0	0
ENSRNA049448607	0	0	0	0	0	0	0	0	0	0	0	0	0	0	0	0	0	0	0	0	0	0	0	0	0	0	0	0	0	0	0	0	0	0	0	0	0	0	0	0	0	0	0	0	0	0	0	0	0
ENSRNA049448612	0	0	0	0	0	0	0	0	0	0	0	0	0	0	0	0	0	0	0	0	0	0	0	0	0	0	0	0	0	0	0	0	0	0	0	0	0	0	0	0	0	0	0	0	0	0	0	0	0
ENSRNA049448640	0	0	0	0	0	0	0	0	0	0	0	0	0	0	0	0	0	0	0	0	0	0	0	0	0	0	0	0	0	0	0	0	0	0	0	0	0	0	0	0	0	0	0	0	0	0	0	0	0
ENSRNA049448669	0	0	0	0	0	0	0	0	0	0	0	0	0	0	0	0	0	0	0	0	0	0	0	0	0	0	0	0	0	0	0	0	0	0	0	0	0	0	0	0	0	0	0	0	0	0	0	0	0
ENSRNA049448679	0	0	0	0	0	0	0	0	0	0	0	0	0	0	0	0	0	0	0	0	0	0	0	0	0	0	0	0	0	0	0	0	0	0	0	0	0	0	0	0	0	0	0	0	0	0	0	0	0
ENSRNA049448687	0	0	0	0	0	0	0	0	0	0	0	0	0	0	0	0	0	0	0	0	0	0	0	0	0	0	0	0	0	0	0	0	0	0	0	0	0	0	0	0	0	0	0	0	0	0	0	0	0
ENSRNA049448693	0	0	0	0	0	0	0	0	0	0	0	0	0	0	0	0	0	0	0	0	0	0	0	0	0	0	0	0	0	0	0	0	0	0	0	0	0	0	0	0	0	0	0	0	0	0	0	0	0
ENSRNA049448749	0	0	0	0	0	0	0	0	0	0	0	0	0	0	0	0	0	0	0	0	0	0	0	0	0	0	0	0	0	0	0	0	0	0	0	0	0	0	0	0	0	0	0	0	0	0	0	0	0
ENSRNA049448758	0	0	0	0	0	0	0	0	0	0	0	0	0	0	0	0	0	0	0	0	0	0	0	0	0	0	0	0	0	0	0	0	0	0	0	0	0	0	0	0	0	0	0	0	0	0	0	0	0
ENSRNA049448817	0	0	0	0	0	0	0	0	0	0	0	0	0	0	0	0	0	0	0	0	0	0	0	0	0	0	0	0	0	0	0	0	0	0	0	0	0	0	0	0	0	0	0	0	0	0	0	0	0
ENSRNA049448844	0	0	0	0	0	0	0	0	0	0	0	0	0	0	0	0	0	0	0	0	0	0	0	0	0	0	0	0	0	0	0	0	0	0	0	0	0	0	0	0	0	0	0	0	0	0	0	0	0
ENSRNA049448858	0	0	0	0	0	0	0	0	0	0	0	0	0	0	0	0	0	0	0	0	0	0	0	0	0	0	0	0	0	0	0	0	0	0	0	0	0	0	0	0	0	0	0	0	0	0	0	0	0
ENSRNA049448868	0	0	0	0	0	0	0	0	0	0	0	0	0	0	0	0	0	0	0	0	0	0	0	0	0	0	0	0	0	0	0	0	0	0	0	0	0	0	0	0	0	0	0	0	0	0	0	0	0
ENSRNA049448887	0	0	0	0	0	0	0	0	0	0	0	0	0	0	0	0	0	0	0	0	0	0	0	0	0	0	0	0	0	0	0	0	0	0	0	0	0	0	0	0	0	0	0	0	0	0	0	0	0
ENSRNA049448902	0	0	0	0	0	0	0	0	0	0	0	0	0	0	0	0	0	0	0	0	0	0	0	0	0	0	0	0	0	0	0	0	0	0	0	0	0	0	0	0	0	0	0	0	0	0	0	0	0
ENSRNA049449017	0	0	0	0	0	0	0	0	0	0	0	0	0	0	0	0	0	0	0	0	0	0	0	0	0	0	0	0	0	0	0	0	0	0	0	0	0	0	0	0	0	0	0	0	0	0	0	0	0
ENSRNA049449042	0	0	0	0	0	0	0	0	0	0	0	0	0	0	0	0	0	0	0	0	0	0	0	0	0	0	0	0	0	0	0	0	0	0	0	0	0	0	0	0	0	0	0	0	0	0	0	0	0
ENSRNA049449053	0	0	0	0	0	0	0	0	0	0	0	0	0	0	0	0	0	0	0	0	0	0	0	0	0	0	0	0	0	0	0	0	0	0	0	0	0	0	0	0	0	0	0	0	0	0	0	0	0
ENSRNA049449061	0	0	0	0	0	0	0	0	0	0	0	0	0	0	0	0	0	0	0	0	0	0	0	0	0	0	0	0	0	0	0	0	0	0	0	0	0	0	0	0	0	0	0	0	0	0	0	0	0
ENSRNA049449117	0	0	0	0	0	0	0	0	0	0	0	0	0	0	0	0	0	0	0	0	0	0	0	0	0	0	0	0	0	0	0	0	0	0	0	0	0	0	0	0	0	0	0	0	0	0	0	0	0
ENSRNA049449125	0	0	0	0	0	0	0	0	0	0	0	0	0	0	0	0	0	0	0	0	0	0	0	0	0	0	0	0	0	0	0	0	0	0	0	0	0	0	0	0	0	0	0	0	0	0	0	0	0
ENSRNA049449142	0	0	0	0	0	0	0	0	0	0	0	0	0	0	0	0	0	0	0	0	0	0	0	0	0	0	0	0	0	0	0	0	0	0	0	0	0	0	0	0	0	0	0	0	0	0	0	0	0
ENSRNA049449148	0	0	0	0	0	0	0	0	0	0	0	0	0	0	0	0	0	0	0	0	0	0	0	0	0	0	0	0	0	0	0	0	0	0	0	0	0	0	0	0	0	0	0	0	0	0	0	0	0
ENSRNA049449156	0	0	0	0	0	0	0	0	0	0	0	0	0	0	0	0	0	0	0	0	0	0	0	0	0	0	0	0	0	0	0	0	0	0	0	0	0	0	0	0	0	0	0	0	0	0	0	0	0
ENSRNA049449171	0	0	0	0	0	0	0	0	0	0	0	0	0	0	0	0	0	0	0	0	0	0	0	0	0	0	0	0	0	0	0	0	0	0	0	0	0	0	0	0	0	0	0	0	0	0	0	0	0
ENSRNA049449186	0	0	0	0	0	0	0	0	0	0	0	0	0	0	0	0	0	0	0	0	0	0	0	0	0	0	0	0	0	0	0	0	0	0	0	0	0	0	0	0	0	0	0	0	0	0	0	0	0
ENSRNA049449193	0	0	0	0	0	0	0	0	0	0	0	0	0	0	0	0	0	0	0	0	0	0	0	0	0	0	0	0	0	0	0	0	0	0	0	0	0	0	0	0	0	0	0	0	0	0	0	0	0
ENSRNA049449201	0	0	0	0	0	0	0	0	0	0	0	0	0	0	0	0	0	0	0	0	0	0	0	0	0	0	0	0	0	0	0	0	0	0	0	0	0	0	0	0	0	0	0	0	0	0	0	0	0
ENSRNA049449221	0	0	0	0	0	0	0	0	0	0	0	0	0	0	0	0	0	0	0	0	0	0	0	0	0	0	0	0	0	0	0	0	0	0	0	0	0	0	0	0	0	0	0	0	0	0	0	0	0
ENSRNA049449252	0	0	0	0	0	0	0	0	0	0	0	0	0	0	0	0	0	0	0	0	0	0	0	0	0	0	0	0	0	0	0	0	0	0	0	0	0	0	0	0	0	0	0	0	0	0	0	0	0
ENSRNA049449262	0	0	0	0	0	0	0	0	0	0	0	0	0	0	0	0	0	0	0	0	0	0	0	0	0	0	0	0	0	0	0	0	0	0	0	0	0	0	0	0	0	0	0	0	0	0	0	0	0
ENSRNA049449275	0	0	0	0	0	0	0	0	0	0	0	0	0	0	0	0	0	0	0	0	0	0	0	0	0	0	0	0	0	0	0	0	0	0	0	0	0	0	0	0	0	0	0	0	0	0	0	0	0
ENSRNA049449280	0	0	0	0	0	0	0	0	0	0	0	0	0	0	0	0	0	0	0	0	0	0	0	0	0	0	0	0	0	0	0	0	0	0	0	0	0	0	0	0	0	0	0	0	0	0	0	0	0
ENSRNA049449307	0	0	0	0	0	0	0	0	0	0	0	0	0	0	0	0	0	0	0	0	0	0	0	0	0	0	0	0	0	0	0	0	0	0	0	0	0	0	0	0	0	0	0	0	0	0	0	0	0
ENSRNA049449327	0	0	0	0	0	0	0	0	0	0	0	0	0	0	0	0	0	0	0	0	0	0	0	0	0	0	0	0	0	0	0	0	0	0	0	0	0	0	0	0	0	0	0	0	0	0	0	0	0
ENSRNA049449347	0	0	0	0	0	0	0	0	0	0	0	0	0	0	0	0	0	0	0	0	0	0	0	0	0	0	0	0	0	0	0	0	0	0	0	0	0	0	0	0	0	0	0	0	0	0	0	0	0
ENSRNA049449366	0	0	0	0	0	0	0	0	0	0	0	0	0	0	0	0	0	0	0	0	0	0	0	0	0	0	0	0	0	0	0	0	0	0	0	0	0	0	0	0	0	0	0	0	0	0	0	0	0
ENSRNA049449374	0	0	0	0	0	0	0	0	0	0	0	0	0	0	0	0	0	0	0	0	0	0	0	0	0	0	0	0	0	0	0	0	0	0	0	0	0	0	0	0	0	0	0	0	0	0	0	0	0
ENSRNA049449428	0	0	0	0	0	0	0	0	0	0	0	0	0	0	0	0	0	0	0	0	0	0	0	0	0	0	0	0	0	0	0	0	0	0	0	0	0	0	0	0	0	0	0	0	0	0	0	0	0
ENSRNA049449434	0	0	0	0	0	0	0	0	0	0	0	0	0	0	0	0	0	0	0	0	0	0	0	0	0	0	0	0	0	0	0	0	0	0	0	0	0	0	0	0	0	0	0	0	0	0	0	0	0
ENSRNA049449443	0	0	0	0	0	0	0	0	0	0	0	0	0	0	0	0	0	0	0	0	0	0	0	0	0	0	0	0	0	0	0	0	0	0	0	0	0	0	0	0	0	0	0	0	0	0	0	0	0
ENSRNA049449459	0	0	0	0	0	0	0	0	0	0	0	0	0	0	0	0	0	0	0	0	0	0	0	0	0	0	0	0	0	0	0	0	0	0	0	0	0	0	0	0	0	0	0	0	0	0	0	0	0
ENSRNA049449485	0	0	0	0	0	0	0	0	0	0	0	0	0	0	0	0	0	0	0	0	0	0	0	0	0	0	0	0	0	0	0	0	0	0	0	0	0	0	0	0	0	0	0	0	0	0	0	0	0
ENSRNA049449552	0	0	0	0	0	0	0	0	0	0	0	0	0	0	0	0	0	0	0	0	0	0	0	0	0	0	0	0	0	0	0	0	0	0	0	0	0	0	0	0	0	0	0	0	0	0	0	0	0
ENSRNA049449576	0	0	0	0	0	0	0	0	0	0	0	0	0	0	0	0	0	0	0	0	0	0	0	0	0	0	0	0	0	0	0	0	0	0	0	0	0	0	0	0	0	0	0	0	0	0	0	0	0
ENSRNA049449610	0	0	0	0	0	0	0	0	0	0	0	0	0	0	0	0	0	0	0	0	0	0	0	0	0	0	0	0	0	0	0	0	0	0	0	0	0	0	0	0	0	0	0	0	0	0	0	0	0
ENSRNA049449631	0	0	0	0	0	0	0	0	0	0	0	0	0	0	0	0	0	0	0	0	0	0	0	0	0	0	0	0	0	0	0	0	0	0	0	0	0	0	0	0	0	0	0	0	0	0	0	0	0
ENSRNA049449652	0	0	0	0	0	0	0	0	0	0	0	0	0	0	0	0	0	0	0	0	0	0	0	0	0	0	0	0	0	0	0	0	0	0	0	0	0	0	0	0	0	0	0	0	0	0	0	0	0
ENSRNA049449674	0	0	0	0	0	0	0	0	0	0	0	0	0	0	0	0	0	0	0	0	0	0	0	0	0	0	0	0	0	0	0	0	0	0	0	0	0	0	0	0	0	0	0	0	0	0	0	0	0
ENSRNA049449682	0	0	0	0	0	0	0	0	0	0	0	0	0	0	0	0	0	0	0	0	0	0	0	0	0	0	0	0	0	0	0	0	0	0	0	0	0	0	0	0	0	0	0	0	0	0	0	0	0
ENSRNA049449689	0	0	0	0	0	0	0	0	0	0	0	0	0	0	0	0	0	0	0	0	0	0	0	0	0	0	0	0	0	0	0	0	0	0	0	0	0	0	0	0	0	0	0	0	0	0	0	0	0
ENSRNA049449708	0	0	0	0	0	0	0	0	0	0	0	0	0	0	0	0	0	0	0	0	0	0	0	0	0	0	0	0	0	0	0	0	0	0	0	0	0	0	0	0	0	0	0	0	0	0	0	0	0
ENSRNA049449715	0	0	0	0	0	0	0	0	0	0	0	0	0	0	0	0	0	0	0	0	0	0	0	0	0	0	0	0	0	0	0	0	0	0	0	0	0	0	0	0	0	0	0	0	0	0	0	0	0
ENSRNA049449723	0	0	0	0	0	0	0	0	0	0	0	0	0	0	0	0	0	0	0	0	0	0	0	0	0	0	0	0	0	0	0	0	0	0	0	0	0	0	0	0	0	0	0	0	0	0	0	0	0
ENSRNA049449734	0	0	0	0	0	0	0	0	0	0	0	0	0	0	0	0	0	0	0	0	0	0	0	0	0	0	0	0	0	0	0	0	0	0	0	0	0	0	0	0	0	0	0	0	0	0	0	0	0
ENSRNA049449738	0	0	0	0	0	0	0	0	0	0	0	0	0	0	0	0	0	0	0	0	0	0	0	0	0	0	0	0	0	0	0	0	0	0	0	0	0	0	0	0	0	0	0	0	0	0	0	0	0
ENSRNA049449767	0	0	0	0	0	0	0	0	0	0	0	0	0	0	0	0	0	0	0	0	0	0	0	0	0	0	0	0	0	0	0	0	0	0	0	0	0	0	0	0	0	0	0	0	0	0	0	0	0
ENSRNA049449799	0	0	0	0	0	0	0	0	0	0	0	0	0	0	0	0	0	0	0	0	0	0	0	0	0	0	0	0	0	0	0	0	0	0	0	0	0	0	0	0	0	0	0	0	0	0	0	0	0
ENSRNA049449857	0	0	0	0	0	0	0	0	0	0	0	0	0	0	0	0	0	0	0	0	0	0	0	0	0	0	0	0	0	0	0	0	0	0	0	0	0	0	0	0	0	0	0	0	0	0	0	0	0
ENSRNA049449932	0	0	0	0	0	0	0	0	0	0	0	0	0	0	0	0	0	0	0	0	0	0	0	0	0	0	0	0	0	0	0	0	0	0	0	0	0	0	0	0	0	0	0	0	0	0	0	0	0
ENSRNA049449944	0	0	0	0	0	0	0	0	0	0	0	0	0	0	0	0	0	0	0	0	0	0	0	0	0	0	0	0	0	0	0	0	0	0	0	0	0	0	0	0	0	0	0	0	0	0	0	0	0
ENSRNA049449962	0	0	0	0	0	0	0	0	0	0	0	0	0	0	0	0	0	0	0	0	0	0	0	0	0	0	0	0	0	0	0	0	0	0	0	0	0	0	0	0	0	0	0	0	0	0	0	0	0
ENSRNA049449974	0	0	0	0	0	0	0	0	0	0	0	0	0	0	0	0	0	0	0	0	0	0	0	0	0	0	0	0	0	0	0	0	0	0	0	0	0	0	0	0	0	0	0	0	0	0	0	0	0
ENSRNA049449983	0	0	0	0	0	0	0	0	0	0	0	0	0	0	0	0	0	0	0	0	0	0	0	0	0	0	0	0	0	0	0	0	0	0	0	0	0	0	0	0	0	0	0	0	0	0	0	0	0
ENSRNA049449993	0	0	0	0	0	0	0	0	0	0	0	0	0	0	0	0	0	0	0	0	0	0	0	0	0	0	0	0	0	0	0	0	0	0	0	0	0	0	0	0	0	0	0	0	0	0	0	0	0
ENSRNA049449999	0	0	0	0	0	0	0	0	0	0	0	0	0	0	0	0	0	0	0	0	0	0	0	0	0	0	0	0	0	0	0	0	0	0	0	0	0	0	0	0	0	0	0	0	0	0	0	0	0
ENSRNA049450008	0	0	0	0	0	0	0	0	0	0	0	0	0	0	0	0	0	0	0	0	0	0	0	0	0	0	0	0	0	0	0	0	0	0	0	0	0	0	0	0	0	0	0	0	0	0	0	0	0
ENSRNA049450016	0	0	0	0	0	0	0	0	0	0	0	0	0	0	0	0	0	0	0	0	0	0	0	0	0	0	0	0	0	0	0	0	0	0	0	0	0	0	0	0	0	0	0	0	0	0	0	0	0
ENSRNA049450031	0	0	0	0	0	0	0	0	0	0	0	0	0	0	0	0	0	0	0	0	0	0	0	0	0	0	0	0	0	0	0	0	0	0	0	0	0	0	0	0	0	0	0	0	0	0	0	0	0
ENSRNA049450072	0	0	0	0	0	0	0	0	0	0	0	0	0	0	0	0	0	0	0	0	0	0	0	0	0	0	0	0	0	0	0	0	0	0	0	0	0	0	0	0	0	0	0	0	0	0	0	0	0
ENSRNA049450111	0	0	0	0	0	0	0	0	0	0	0	0	0	0	0	0	0	0	0	0	0	0	0	0	0	0	0	0	0	0	0	0	0	0	0	0	0	0	0	0	0	0	0	0	0	0	0	0	0
ENSRNA049450167	0	0	0	0	0	0	0	0	0	0	0	0	0	0	0	0	0	0	0	0	0	0	0	0	0	0	0	0	0	0	0	0	0	0	0	0	0	0	0	0	0	0	0	0	0	0	0	0	0
ENSRNA049450181	0	0	0	0	0	0	0	0	0	0	0	0	0	0	0	0	0	0	0	0	0	0	0	0	0	0	0	0	0	0	0	0	0	0	0	0	0	0	0	0	0	0	0	0	0	0	0	0	0
ENSRNA049450283	0	0	0	0	0	0	0	0	0	0	0	0	0	0	0	0	0	0	0	0	0	0	0	0	0	0	0	0	0	0	0	0	0	0	0	0	0	0	0	0	0	0	0	0	0	0	0	0	0
ENSRNA049450307	0	0	0	0	0	0	0	0	0	0	0	0	0	0	0	0	0	0	0	0	0	0	0	0	0	0	0	0	0	0	0	0	0	0	0	0	0	0	0	0	0	0	0	0	0	0	0	0	0
ENSRNA049450384	0	0	0	0	0	0	0	0	0	0	0	0	0	0	0	0	0	0	0	0	0	0	0	0	0	0	0	0	0	0	0	0	0	0	0	0	0	0	0	0	0	0	0	0	0	0	0	0	0
ENSRNA049450390	0	0	0	0	0	0	0	0	0	0	0	0	0	0	0	0	0	0	0	0	0	0	0	0	0	0	0	0	0	0	0	0	0	0	0	0	0	0	0	0	0	0	0	0	0	0	0	0	0
ENSRNA049450397	0	0	0	0	0	0	0	0	0	0	0	0	0	0	0	0	0	0	0	0	0	0	0	0	0	0	0	0	0	0	0	0	0	0	0	0	0	0	0	0	0	0	0	0	0	0	0	0	0
ENSRNA049450431	0	0	0	0	0	0	0	0	0	0	0	0	0	0	0	0	0	0	0	0	0	0	0	0	0	0	0	0	0	0	0	0	0	0	0	0	0	0	0	0	0	0	0	0	0	0	0	0	0
ENSRNA049450472	0	0	0	0	0	0	0	0	0	0	0	0	0	0	0	0	0	0	0	0	0	0	0	0	0	0	0	0	0	0	0	0	0	0	0	0	0	0	0	0	0	0	0	0	0	0	0	0	0
ENSRNA049450492	0	0	0	0	0	0	0	0	0	0	0	0	0	0	0	0	0	0	0	0	0	0	0	0	0	0	0	0	0	0	0	0	0	0	0	0	0	0	0	0	0	0	0	0	0	0	0	0	0
ENSRNA049450511	0	0	0	0	0	0	0	0	0	0	0	0	0	0	0	0	0	0	0	0	0	0	0	0	0	0	0	0	0	0	0	0	0	0	0	0	0	0	0	0	0	0	0	0	0	0	0	0	0
ENSRNA049450532	0	0	0	0	0	0	0	0	0	0	0	0	0	0	0	0	0	0	0	0	0	0	0	0	0	0	0	0	0	0	0	0	0	0	0	0	0	0	0	0	0	0	0	0	0	0	0	0	0
ENSRNA049450586	0	0	0	0	0	0	0	0	0	0	0	0	0	0	0	0	0	0	0	0	0	0	0	0	0	0	0	0	0	0	0	0	0	0	0	0	0	0	0	0	0	0	0	0	0	0	0	0	0
ENSRNA049450597	0	0	0	0	0	0	0	0	0	0	0	0	0	0	0	0	0	0	0	0	0	0	0	0	0	0	0	0	0	0	0	0	0	0	0	0	0	0	0	0	0	0	0	0	0	0	0	0	0
ENSRNA049450621	0	0	0	0	0	0	0	0	0	0	0	0	0	0	0	0	0	0	0	0	0	0	0	0	0	0	0	0	0	0	0	0	0	0	0	0	0	0	0	0	0	0	0	0	0	0	0	0	0
ENSRNA049450697	0	0	0	0	0	0	0	0	0	0	0	0	0	0	0	0	0	0	0	0	0	0	0	0	0	0	0	0	0	0	0	0	0	0	0	0	0	0	0	0	0	0	0	0	0	0	0	0	0
ENSRNA049450745	0	0	0	0	0	0	0	0	0	0	0	0	0	0	0	0	0	0	0	0	0	0	0	0	0	0	0	0	0	0	0	0	0	0	0	0	0	0	0	0	0	0	0	0	0	0	0	0	0
ENSRNA049450759	0	0	0	0	0	0	0	0	0	0	0	0	0	0	0	0	0	0	0	0	0	0	0	0	0	0	0	0	0	0	0	0	0	0	0	0	0	0	0	0	0	0	0	0	0	0	0	0	0
ENSRNA049450782	0	0	0	0	0	0	0	0	0	0	0	0	0	0	0	0	0	0	0	0	0	0	0	0	0	0	0	0	0	0	0	0	0	0	0	0	0	0	0	0	0	0	0	0	0	0	0	0	0
ENSRNA049450785	0	0	0	0	0	0	0	0	0	0	0	0	0	0	0	0	0	0	0	0	0	0	0	0	0	0	0	0	0	0	0	0	0	0	0	0	0	0	0	0	0	0	0	0	0	0	0	0	0
ENSRNA049450801	0	0	0	0	0	0	0	0	0	0	0	0	0	0	0	0	0	0	0	0	0	0	0	0	0	0	0	0	0	0	0	0	0	0	0	0	0	0	0	0	0	0	0	0	0	0	0	0	0
ENSRNA049450817	0	0	0	0	0	0	0	0	0	0	0	0	0	0	0	0	0	0	0	0	0	0	0	0	0	0	0	0	0	0	0	0	0	0	0	0	0	0	0	0	0	0	0	0	0	0	0	0	0
ENSRNA049450842	0	0	0	0	0	0	0	0	0	0	0	0	0	0	0	0	0	0	0	0	0	0	0	0	0	0	0	0	0	0	0	0	0	0	0	0	0	0	0	0	0	0	0	0	0	0	0	0	0
ENSRNA049450899	0	0	0	0	0	0	0	0	0	0	0	0	0	0	0	0	0	0	0	0	0	0	0	0	0	0	0	0	0	0	0	0	0	0	0	0	0	0	0	0	0	0	0	0	0	0	0	0	0
ENSRNA049450914	0	0	0	0	0	0	0	0	0	0	0	0	0	0	0	0	0	0	0	0	0	0	0	0	0	0	0	0	0	0	0	0	0	0	0	0	0	0	0	0	0	0	0	0	0	0	0	0	0
ENSRNA049450950	0	0	0	0	0	0	0	0	0	0	0	0	0	0	0	0	0	0	0	0	0	0	0	0	0	0	0	0	0	0	0	0	0	0	0	0	0	0	0	0	0	0	0	0	0	0	0	0	0
ENSRNA049450969	0	0	0	0	0	0	0	0	0	0	0	0	0	0	0	0	0	0	0	0	0	0	0	0	0	0	0	0	0	0	0	0	0	0	0	0	0	0	0	0	0	0	0	0	0	0	0	0	0
ENSRNA049450987	0	0	0	0	0	0	0	0	0	0	0	0	0	0	0	0	0	0	0	0	0	0	0	0	0	0	0	0	0	0	0	0	0	0	0	0	0	0	0	0	0	0	0	0	0	0	0	0	0
ENSRNA049451031	0	0	0	0	0	0	0	0	0	0	0	0	0	0	0	0	0	0	0	0	0	0	0	0	0	0	0	0	0	0	0	0	0	0	0	0	0	0	0	0	0	0	0	0	0	0	0	0	0
ENSRNA049451091	0	0	0	0	0	0	0	0	0	0	0	0	0	0	0	0	0	0	0	0	0	0	0	0	0	0	0	0	0	0	0	0	0	0	0	0	0	0	0	0	0	0	0	0	0	0	0	0	0
ENSRNA049451137	0	0	0	0	0	0	0	0	0	0	0	0	0	0	0	0	0	0	0	0	0	0	0	0	0	0	0	0	0	0	0	0	0	0	0	0	0	0	0	0	0	0	0	0	0	0	0	0	0
ENSRNA049451230	0	0	0	0	0	0	0	0	0	0	0	0	0	0	0	0	0	0	0	0	0	0	0	0	0	0	0	0	0	0	0	0	0	0	0	0	0	0	0	0	0	0	0	0	0	0	0	0	0
ENSRNA049451266	0	0	0	0	0	0	0	0	0	0	0	0	0	0	0	0	0	0	0	0	0	0	0	0	0	0	0	0	0	0	0	0	0	0	0	0	0	0	0	0	0	0	0	0	0	0	0	0	0
ENSRNA049451307	0	0	0	0	0	0	0	0	0	0	0	0	0	0	0	0	0	0	0	0	0	0	0	0	0	0	0	0	0	0	0	0	0	0	0	0	0	0	0	0	0	0	0	0	0	0	0	0	0
ENSRNA049451328	0	0	0	0	0	0	0	0	0	0	0	0	0	0	0	0	0	0	0	0	0	0	0	0	0	0	0	0	0	0	0	0	0	0	0	0	0	0	0	0	0	0	0	0	0	0	0	0	0
ENSRNA049451338	0	0	0	0	0	0	0	0	0	0	0	0	0	0	0	0	0	0	0	0	0	0	0	0	0	0	0	0	0	0	0	0	0	0	0	0	0	0	0	0	0	0	0	0	0	0	0	0	0
ENSRNA049451362	0	0	0	0	0	0	0	0	0	0	0	0	0	0	0	0	0	0	0	0	0	0	0	0	0	0	0	0	0	0	0	0	0	0	0	0	0	0	0	0	0	0	0	0	0	0	0	0	0
ENSRNA049451374	0	0	0	0	0	0	0	0	0	0	0	0	0	0	0	0	0	0	0	0	0	0	0	0	0	0	0	0	0	0	0	0	0	0	0	0	0	0	0	0	0	0	0	0	0	0	0	0	0
ENSRNA049451382	0	0	0	0	0	0	0	0	0	0	0	0	0	0	0	0	0	0	0	0	0	0	0	0	0	0	0	0	0	0	0	0	0	0	0	0	0	0	0	0	0	0	0	0	0	0	0	0	0
ENSRNA049451399	0	0	0	0	0	0	0	0	0	0	0	0	0	0	0	0	0	0	0	0	0	0	0	0	0	0	0	0	0	0	0	0	0	0	0	0	0	0	0	0	0	0	0	0	0	0	0	0	0
ENSRNA049451411	0	0	0	0	0	0	0	0	0	0	0	0	0	0	0	0	0	0	0	0	0	0	0	0	0	0	0	0	0	0	0	0	0	0	0	0	0	0	0	0	0	0	0	0	0	0	0	0	0
ENSRNA049451533	0	0	0	0	0	0	0	0	0	0	0	0	0	0	0	0	0	0	0	0	0	0	0	0	0	0	0	0	0	0	0	0	0	0	0	0	0	0	0	0	0	0	0	0	0	0	0	0	0
ENSRNA049451559	0	0	0	0	0	0	0	0	0	0	0	0	0	0	0	0	0	0	0	0	0	0	0	0	0	0	0	0	0	0	0	0	0	0	0	0	0	0	0	0	0	0	0	0	0	0	0	0	0
ENSRNA049451572	0	0	0	0	0	0	0	0	0	0	0	0	0	0	0	0	0	0	0	0	0	0	0	0	0	0	0	0	0	0	0	0	0	0	0	0	0	0	0	0	0	0	0	0	0	0	0	0	0
ENSRNA049451576	0	0	0	0	0	0	0	0	0	0	0	0	0	0	0	0	0	0	0	0	0	0	0	0	0	0	0	0	0	0	0	0	0	0	0	0	0	0	0	0	0	0	0	0	0	0	0	0	0
ENSRNA049451616	0	0	0	0	0	0	0	0	0	0	0	0	0	0	0	0	0	0	0	0	0	0	0	0	0	0	0	0	0	0	0	0	0	0	0	0	0	0	0	0	0	0	0	0	0	0	0	0	0
ENSRNA049451664	0	0	0	0	0	0	0	0	0	0	0	0	0	0	0	0	0	0	0	0	0	0	0	0	0	0	0	0	0	0	0	0	0	0	0	0	0	0	0	0	0	0	0	0	0	0	0	0	0
ENSRNA049451736	0	0	0	0	0	0	0	0	0	0	0	0	0	0	0	0	0	0	0	0	0	0	0	0	0	0	0	0	0	0	0	0	0	0	0	0	0	0	0	0	0	0	0	0	0	0	0	0	0
ENSRNA049451776	0	0	0	0	0	0	0	0	0	0	0	0	0	0	0	0	0	0	0	0	0	0	0	0	0	0	0	0	0	0	0	0	0	0	0	0	0	0	0	0	0	0	0	0	0	0	0	0	0
ENSRNA049451822	0	0	0	0	0	0	0	0	0	0	0	0	0	0	0	0	0	0	0	0	0	0	0	0	0	0	0	0	0	0	0	0	0	0	0	0	0	0	0	0	0	0	0	0	0	0	0	0	0
ENSRNA049451852	0	0	0	0	0	0	0	0	0	0	0	0	0	0	0	0	0	0	0	0	0	0	0	0	0	0	0	0	0	0	0	0	0	0	0	0	0	0	0	0	0	0	0	0	0	0	0	0	0
ENSRNA049451859	0	0	0	0	0	0	0	0	0	0	0	0	0	0	0	0	0	0	0	0	0	0	0	0	0	0	0	0	0	0	0	0	0	0	0	0	0	0	0	0	0	0	0	0	0	0	0	0	0
ENSRNA049451885	0	0	0	0	0	0	0	0	0	0	0	0	0	0	0	0	0	0	0	0	0	0	0	0	0	0	0	0	0	0	0	0	0	0	0	0	0	0	0	0	0	0	0	0	0	0	0	0	0
ENSRNA049452030	0	0	0	0	0	0	0	0	0	0	0	0	0	0	0	0	0	0	0	0	0	0	0	0	0	0	0	0	0	0	0	0	0	0	0	0	0	0	0	0	0	0	0	0	0	0	0	0	0
ENSRNA049452066	0	0	0	0	0	0	0	0	0	0	0	0	0	0	0	0	0	0	0	0	0	0	0	0	0	0	0	0	0	0	0	0	0	0	0	0	0	0	0	0	0	0	0	0	0	0	0	0	0
ENSRNA049452118	0	0	0	0	0	0	0	0	0	0	0	0	0	0	0	0	0	0	0	0	0	0	0	0	0	0	0	0	0	0	0	0	0	0	0	0	0	0	0	0	0	0	0	0	0	0	0	0	0
ENSRNA049453565	0	0	0	0	0	0	0	0	0	0	0	0	0	0	0	0	0	0	0	0	0	0	0	0	0	0	0	0	0	0	0	0	0	0	0	0	0	0	0	0	0	0	0	0	0	0	0	0	0
ENSRNA049453582	0	0	0	0	0	0	0	0	0	0	0	0	0	0	0	0	0	0	0	0	0	0	0	0	0	0	0	0	0	0	0	0	0	0	0	0	0	0	0	0	0	0	0	0	0	0	0	0	0
ENSRNA049453693	0	0.0479343	0	0	0	0	0	0.0340334	0.0400551	0	0	0	0	0	0	0	0	0	0	0	0	0	0	0	0	0	0	0	0	0	0	0	0	0	0	0	0	0.0588357	0	0	0	0	0	0	0	0	0	0	0
ENSRNA049453717	0	0	0	0	0	0	0.0517701	0	0.0400551	0	0	0	0	0	0	0	0	0	0	0.0853217	0	0	0.0405116	0	0	0	0	0	0	0.0514967	0	0	0	0.156667	0	0	0	0	0	0	0.0521306	0	0	0	0	0	0	0.0582759	0
ENSRNA049453784	0	0	0	0	0	0	0	0	0	0	0	0	0	0	0	0	0	0	0	0	0	0	0	0	0	0	0	0	0	0	0	0	0	0	0	0	0	0	0	0	0	0	0	0	0	0	0	0	0
ENSRNA049453826	0	0	0	0	0	0	0	0	0	0	0	0	0	0	0	0	0	0	0	0	0	0	0	0	0	0	0	0	0	0	0	0	0	0	0	0	0	0	0	0	0	0	0	0	0	0	0	0	0
ENSRNA049453841	0	0	0.0429549	0	0.0532808	0.0794422	0	0	0	0	0.0724824	0.0863127	0	0	0.042622	0	0.112702	0	0.193822	0.0426609	0	0	0	0.048128	0.169808	0	0	0	0	0	0.112611	0	0	0.0522222	0	0	0	0	0.0633557	0.0504002	0.0521306	0	0	0.0553001	0	0.0414573	0.100911	0	0
ENSRNA049453982	0	0	0	0	0	0	0	0	0	0	0	0	0	0	0	0	0	0	0	0	0	0	0	0	0	0	0	0	0	0	0	0	0	0	0	0	0	0	0	0	0	0	0	0	0	0	0	0	0
ENSRNA049454111	0	0	0	0	0	0	0	0	0	0	0	0	0	0	0	0	0	0	0	0	0	0	0	0	0	0	0	0	0	0	0	0	0	0	0	0	0	0	0	0	0	0	0	0	0	0	0	0	0
ENSRNA049454125	0.203887	0.191737	0.687278	0.573519	0	0.476653	0.414161	0.374367	0.360496	0.169911	0.362412	0.47472	0.366237	0.327269	0.596708	0.0443331	0.338107	0.343209	0.27135	0.170643	0.333667	0.19271	0.121535	0.625664	0.283013	0.133954	0.321367	0.502751	0.129465	0.205987	0.0563057	0.703828	0.248997	0.0522222	0.13406	0.0428077	0.4797	0.0588357	0.190067	0.403202	0.260653	0.291631	0.275324	0.276501	0.0590267	0	0.151366	0.466207	0.185382
ENSRNA049454203	0	0	0	0	0	0	0	0	0	0	0	0	0	0	0	0	0	0	0	0	0	0	0	0	0	0	0	0	0	0	0	0	0	0	0	0	0	0	0	0	0	0	0	0	0	0	0	0	0
ENSRNA049454254	0	0	0	0	0	0	0	0	0	0	0	0	0	0	0	0	0	0	0	0	0	0	0	0	0	0	0	0	0	0	0	0	0	0	0	0	0	0	0	0	0	0	0	0	0	0	0	0	0
ENSRNA049454268	0	0	0	0	0	0	0	0	0	0	0	0	0	0	0	0	0	0	0	0	0	0	0	0	0	0	0	0	0	0	0	0	0	0	0	0	0	0	0	0	0	0	0	0	0	0	0	0	0
ENSRNA049454282	0	0	0	0	0	0	0	0	0	0	0	0	0	0	0	0	0	0	0	0	0	0	0	0	0	0	0	0	0	0	0	0	0	0	0	0	0	0	0	0	0	0	0	0	0	0	0	0	0
ENSRNA049454293	0	0	0	0	0	0	0	0	0	0	0	0	0	0	0	0	0	0	0	0	0	0	0	0	0	0	0	0	0	0	0	0	0	0	0	0	0	0	0	0	0	0	0	0	0	0	0	0	0
ENSRNA049454366	0	0	0	0	0	0	0	0	0	0	0	0	0	0	0	0	0	0	0	0	0	0	0	0	0	0	0	0	0	0	0	0	0	0	0	0	0	0	0	0	0	0	0	0	0	0	0	0	0
ENSRNA049454404	0	0	0	0	0	0	0	0	0	0	0	0	0	0	0	0	0	0	0	0	0	0	0	0	0	0	0	0	0	0	0	0	0	0	0	0	0	0	0	0	0	0	0	0	0	0	0	0	0
ENSRNA049454571	0	0.0479343	0	0.179225	0	0	0	0.0340334	0	0	0	0	0	0	0	0	0	0	0.0387643	0	0	0	0	0	0	0	0	0	0	0.102993	0	0.0414017	0	0	0	0	0	0.117671	0	0.151201	0	0	0.110129	0	0	0.0414573	0	0.0582759	0
ENSRNA049454705	0	0	0	0	0	0	0	0	0	0	0	0	0	0	0	0	0	0	0	0	0	0	0	0	0	0	0	0	0	0	0	0	0	0	0	0	0	0	0	0	0	0	0	0	0	0	0	0	0
ENSRNA049454750	0	0	0	0	0	0	0	0	0	0	0	0	0	0	0	0	0	0	0	0	0	0	0	0	0	0	0	0	0	0	0	0	0	0	0	0	0	0	0	0	0	0	0	0	0	0	0	0	0
ENSRNA049454767	0	0	0	0	0	0	0	0	0	0	0	0	0	0	0.042622	0	0	0	0	0	0	0	0	0	0	0	0	0	0	0	0	0	0	0	0	0	0	0	0	0	0	0	0	0	0	0	0	0	0
ENSRNA049454868	0	0	0	0	0	0	0	0	0	0	0	0	0	0	0	0	0	0	0	0	0	0	0	0	0	0	0	0	0	0	0	0	0	0	0	0	0	0	0	0	0	0	0	0	0	0	0	0	0
ENSRNA049454877	0	0	0	0	0	0	0	0	0	0	0	0	0	0	0	0	0	0	0	0	0	0	0	0	0	0	0	0	0	0	0	0	0	0	0	0	0	0	0	0	0	0	0	0	0	0	0	0	0
ENSRNA049454895	0	0	0	0	0	0	0	0	0	0	0	0	0	0	0	0	0.0375675	0	0.0387643	0	0	0	0	0	0	0	0	0.0914093	0	0	0.0563057	0	0.0497993	0	0	0	0	0	0	0.0504002	0.104261	0	0	0	0	0	0	0	0
ENSRNA049454938	0	0	0	0	0	0	0	0	0	0	0	0	0	0	0	0	0	0	0	0	0	0	0	0	0	0	0	0	0	0	0	0	0	0	0	0	0	0	0	0	0	0	0	0	0	0	0	0	0
ENSRNA049454997	0	0	0	0	0	0	0	0	0	0	0	0	0	0	0	0	0	0	0	0	0	0	0	0	0	0	0	0	0	0	0	0	0	0	0	0	0	0	0	0.0504002	0	0	0	0	0	0	0	0	0
ENSRNA049455185	0.0407775	0	0	0	0	0	0	0	0	0	0	0.0431564	0	0	0	0	0.075135	0	0	0	0	0	0	0	0	0	0	0	0	0	0	0	0	0	0	0	0	0	0.0633557	0.0504002	0.0521306	0	0	0.0553001	0	0	0	0	0
ENSRNA049455202	0	0	0	0	0	0	0	0.0340334	0	0	0	0	0	0.0935053	0	0.0443331	0.0375675	0	0	0	0	0	0	0	0	0	0	0	0	0	0	0	0	0	0.0446866	0	0	0	0	0.1008	0.0521306	0	0	0	0	0	0	0	0
ENSRNA049455219	0	0	0	0	0	0	0	0	0	0	0	0	0	0	0	0	0	0	0	0	0	0	0	0	0	0	0	0	0	0	0	0	0	0	0	0	0	0	0	0	0	0	0	0	0	0	0	0	0
ENSRNA049455242	0	0	0	0	0	0	0	0	0	0	0	0	0	0	0	0	0	0	0	0	0	0	0	0	0	0	0	0	0	0	0	0	0	0	0	0	0	0	0	0	0	0	0	0	0	0	0	0	0
ENSRNA049455261	0	0	0	0	0	0	0	0	0	0	0	0	0	0	0	0	0	0	0	0	0	0	0	0	0	0	0	0	0	0	0	0	0	0	0	0	0	0	0	0	0	0	0	0	0	0	0	0	0
ENSRNA049455282	0	0	0	0	0	0	0	0	0	0	0	0	0	0	0	0	0	0	0	0	0	0	0	0	0	0	0	0	0	0	0	0	0	0	0	0	0	0	0	0	0	0	0	0	0	0	0	0	0
ENSRNA049455301	0	0	0	0	0	0	0	0	0	0	0	0	0	0	0	0	0	0	0	0	0	0	0	0	0	0	0	0	0	0	0	0	0	0	0	0	0	0	0	0	0	0	0	0	0	0	0	0	0
ENSRNA049455313	0	0	0	0	0	0	0	0	0	0	0	0	0	0	0	0	0	0	0	0	0	0	0	0	0	0	0	0	0	0	0	0	0	0	0	0	0	0	0	0	0	0	0	0	0	0	0	0	0
ENSRNA049455334	0	0	0	0	0	0	0	0	0	0	0	0	0	0	0	0	0	0	0	0	0	0	0	0	0	0	0	0	0	0	0	0	0	0	0	0	0	0	0	0	0	0	0	0	0	0	0	0	0
ENSRNA049455358	0	0	0	0	0	0	0	0	0	0	0	0	0	0	0	0	0	0	0	0	0	0	0	0	0	0	0	0	0	0	0	0	0	0	0	0	0	0	0	0	0	0	0	0	0	0	0	0	0
ENSRNA049455425	0	0	0	0	0	0	0	0	0	0	0	0	0	0	0	0	0	0	0	0	0	0	0	0	0	0	0	0	0	0	0	0	0	0	0	0	0	0	0	0	0	0	0	0	0	0	0	0	0
ENSRNA049455527	0	0	0	0	0	0	0	0	0	0	0	0	0	0	0	0	0	0	0	0	0	0	0	0	0	0	0	0	0	0	0	0	0	0	0	0	0	0	0	0	0	0	0	0	0	0	0	0	0
ENSRNA049455608	0.122332	0.0479343	0.257729	0	0.0532808	0.0794422	0.25885	0.306301	0	1.69911	130.106	0	0.274678	0.280516	0.127866	0.0443331	0.075135	0	0.155057	0.255965	0	0.154168	0.52665	0.0962559	0.0566026	0.133954	0.0459096	0.0914093	0.0647325	0.257483	0	0.207008	0.0995987	0	0.268119	0.128423	0.23985	0	0.44349	0.806404	0.677698	0.0486051	0.385453	0.1659	0.118053	0.248744	0.403643	0.174828	0.30897
ENSRNA049455651	0	0	0	0	0	0	0	0	0	0	0	0	0	0	0	0	0	0	0	0	0	0	0	0	0	0	0	0	0	0	0	0	0	0	0	0	0	0	0	0	0	0	0	0	0	0	0	0	0
ENSRNA049455662	0	0	0	0	0	0.0397211	0	0	0	0	0	0	0	0	0	0	0	0	0	0	0	0	0	0	0	0	0	0	0	0	0	0	0	0	0	0	0	0	0	0	0	0	0	0	0	0	0	0	0
ENSRNA049455853	0	0	0	0	0	0	0	0	0	0	0.0724824	0	0	0	0	0	0	0	0	0	0	0	0	0	0	0	0	0	0	0	0	0	0	0	0	0	0	0	0	0	0	0	0	0	0	0	0	0	0
ENSRNA049455955	0	0	0	0	0	0	0	0	0	0	0	0	0	0	0	0	0	0	0	0	0	0	0	0	0	0	0	0	0	0	0	0	0	0	0	0	0	0	0	0	0	0	0	0	0	0	0	0	0
ENSRNA049456187	0	0	0	0	0	0	0	0	0	0	0	0	0	0	0	0	0	0	0	0	0	0	0	0	0	0	0	0	0	0	0	0	0	0	0	0	0	0	0	0	0	0	0	0	0	0	0	0	0
ENSRNA049456278	0	0	0	0	0	0	0	0	0	0	0	0	0	0	0	0	0	0	0	0	0	0	0	0	0	0	0	0	0	0	0	0	0	0	0	0	0	0	0	0	0	0	0	0	0	0	0	0	0
ENSRNA049456300	0	0	0.257729	0.0716899	0.0532808	0	0.10354	0	0.0400551	0	0	0.0431564	0	0	0.21311	0.177332	0.0375675	0	0.0387643	0	0.0834166	0.0385419	0.0405116	0	0.0566026	0	0	0	0.129465	0	0	0	0	0	0.13406	0	0	0	0.0633557	0.453602	0.156392	0.19442	0	0	0.35416	0.331659	0	0.174828	0.0617941
ENSRNA049456320	0	0.191737	0.0429549	0	0.0532808	0.119163	0	0.0680668	0.0400551	0.0849554	0.144965	0.0431564	0.0915593	0	0.0852439	0.0443331	0.112702	0.0490299	0.155057	0.213304	0.125125	0.308335	0.243069	0.24064	0	0.0446514	0.0459096	0.274228	0	0.102993	0.0563057	0	0.199197	0.104444	0	0.0856154	0.0599624	0.235343	0.0633557	0	0.104261	0.145815	0	0	0	0.0829147	0.100911	0	0.0617941
ENSRNA049456343	0.122332	0.0479343	0	0	0	0	0	0	0.0400551	0.0424777	0.0724824	0	0	0	0	0	0	0	0	0	0	0.0770838	0	0	0	0.0446514	0	0.0457047	0	0.0514967	0	0	0	0	0	0	0	0.117671	0.0633557	0	0	0	0	0	0.0590267	0	0	0	0
ENSRNA049456385	0	0	0.0859097	0.035845	0	0	0	0	0	0	0	0	0	0	0	0	0	0	0	0	0	0	0	0.048128	0	0	0	0	0	0	0	0	0	0	0	0	0	0	0	0	0	0	0	0	0	0	0	0	0
ENSRNA049456396	0	0	0	0	0	0	0	0	0	0	0	0	0	0	0	0	0	0	0	0	0	0	0	0	0	0	0	0	0	0	0	0	0	0	0	0	0	0	0	0	0	0	0	0	0	0	0	0	0
ENSRNA049456416	0	0	0	0	0.0532808	0	0	0	0	0	0	0	0	0	0	0	0	0	0	0	0	0	0	0.048128	0	0	0.0918192	0	0	0	0	0	0	0	0.0893731	0	0.0599624	0	0	0.0504002	0	0.0486051	0	0	0	0	0	0	0
ENSRNA049456552	0.0407775	0.0479343	0.0429549	0.107535	0.0532808	0.158884	0.0517701	0.136134	0.0400551	0.807076	5.07377	0.0431564	0.0457796	0.0467527	0.0852439	0.0443331	0.0375675	0.0980598	0	0	0.125125	0.0770838	0.364604	0.048128	0.0566026	0.0893029	0.0918192	0.0457047	0	0	0	0	0.0497993	0.104444	0	0.171231	0	0	0.316778	0.453602	0.364914	0	0.220259	0	0.118053	0.0414573	0.100911	0.116552	0.123588
ENSRNA049456636	0	0	0	0	0	0	0	0	0	0	0	0	0	0	0	0	0	0	0	0	0	0	0	0	0	0	0	0	0	0	0	0	0	0	0	0	0	0	0	0	0	0	0	0	0	0	0	0	0
ENSRNA049456661	0	0	0	0	0	0	0	0	0	0	0	0	0	0	0	0	0	0	0	0	0	0	0	0	0	0	0	0	0	0	0	0	0	0	0	0	0	0	0	0	0	0	0	0	0	0	0	0	0
ENSRNA049456692	0	0	0	0.107535	0	0	0	0	0	0	0	0	0.0457796	0	0	0	0	0	0.0387643	0.0426609	0	0	0	0	0	0	0	0	0.0647325	0	0	0	0	0	0	0	0	0	0.0633557	0	0	0.145815	0	0	0	0	0	0	0.0617941
ENSRNA049456702	0	0	0	0	0	0	0	0	0	0	0	0	0	0	0.0852439	0.0443331	0.262972	0	0.0387643	0	0	0	0	0	0	0	0	0	0	0	0	0	0	0	0	0	0.0599624	0	0	0	0	0	0	0	0	0	0	0	0
ENSRNA049456719	0	0	0.0429549	0	0	0.0397211	0	0	0.120165	0.0849554	0.144965	0	0.0457796	0.0935053	0.127866	0	0	0.14709	0	0	0.0417083	0.0385419	0	0	0	0.0446514	0	0.0457047	0	0	0	0.0414017	0	0	0	0	0.0599624	0	0	0	0.0521306	0.145815	0	0	0	0	0	0	0.0617941
ENSRNA049456746	0.0407775	0.143803	0.0429549	0.14338	0	0.0397211	0.10354	0.1021	0.0801102	0.127433	0.0724824	0.129469	0	0.0935053	0	0.0886662	0	0.294179	0.155057	0.0853217	0.166833	0.115626	0.0405116	0	0	0	0.0918192	0.137114	0	0	0.0563057	0.331213	0.149398	0	0	0.0856154	0.179887	0	0	0	0	0	0	0.1106	0	0.0414573	0	0.174828	0
ENSRNA049456769	0	0	0	0.035845	0.106562	0.119163	0.15531	0.0680668	0.120165	0.127433	0	0.0863127	0.183118	0.0935053	0.21311	0.132999	0.338107	0.19612	0.0387643	0	0	0	0	0	0	0	0.0459096	0.228523	0.129465	0	0	0.24841	0.0995987	0	0	0.0428077	0	0	0.190067	0	0.156392	0.0972102	0	0.1659	0	0	0	0.0582759	0
ENSRNA049456789	0	0.0958686	0.257729	0.0716899	0	0	0	0.374367	0	0	0	0	0	0.0467527	0.042622	0	0.225405	0	0	0	0.166833	0.115626	0	0	0	0.223257	0.0459096	0	0	0	0	0	0.348596	0.0522222	0.0893731	0.0856154	0	0.0588357	0	0.151201	0	0.0486051	0	0	0	0	0	0	0
ENSRNA049456826	0	0	0	0	0	0	0	0	0	0	0	0	0	0	0	0	0	0	0	0	0	0	0	0	0	0	0	0	0	0	0	0	0	0	0	0	0	0	0	0	0	0	0	0	0	0	0	0	0
ENSRNA049457014	0	0	0	0	0	0	0	0	0	0	0.0724824	0	0	0	0	0	0	0	0	0	0	0	0	0	0	0	0	0	0	0	0	0	0	0	0	0	0	0	0	0	0	0	0	0	0	0	0	0	0
ENSRNA049457064	0	0	0	0	0	0	0	0	0	0	0	0	0	0	0	0	0	0	0	0	0	0	0	0	0	0	0	0	0	0	0	0	0	0	0	0	0	0	0	0	0	0	0	0	0	0	0	0	0
ENSRNA049457072	0	0	0	0	0	0	0	0	0	0	0	0	0	0	0	0	0	0	0	0	0	0	0	0	0	0	0	0	0	0	0	0	0	0	0	0	0	0	0	0	0	0	0	0	0	0	0	0	0
ENSRNA049457187	0	0	0	0	0	0	0	0	0	0	0	0	0	0	0	0	0	0	0	0	0	0	0	0	0	0	0	0	0	0	0	0	0	0	0	0	0	0	0	0	0	0	0	0	0	0	0	0	0
ENSRNA049457201	0.0407775	0	0.0429549	0.0716899	0.106562	0.0794422	0	0.306301	0.0801102	2.59114	10.0026	0.172625	0.0915593	0.140258	0.21311	0.0886662	0	0.245149	0.0387643	0.255965	0.0834166	0.346877	0.607673	0.048128	0.396218	0.223257	0.137729	0.0457047	0.0647325	0.102993	0.112611	0.414017	0.248997	0.208889	0.312806	0.599308	0.0599624	0	1.64725	2.06641	0.781959	0.291631	0.440518	0	0.35416	0.373116	0.403643	0.466207	0.30897
ENSRNA049457226	0	0	0	0	0	0	0	0	0	0	0	0	0	0	0	0	0	0	0	0	0	0	0	0	0	0	0	0	0	0	0	0	0	0	0	0	0	0	0	0	0	0	0	0	0	0	0	0	0
ENSRNA049457253	0	0	0	0	0	0	0	0	0	0	0	0	0	0	0	0	0	0	0	0	0	0	0	0	0	0	0	0	0	0	0	0	0	0	0	0	0	0	0	0	0	0	0	0	0	0	0	0	0
ENSRNA049457279	0	0	0	0	0	0	0	0	0	0	0	0	0	0	0	0	0	0	0	0	0	0	0	0	0	0	0	0	0	0	0	0	0	0	0	0	0	0	0	0	0	0	0	0	0	0	0	0	0
ENSRNA049457302	0	0	0	0	0	0	0	0	0	0	0	0	0	0	0	0	0	0	0	0	0	0	0	0	0	0	0	0	0	0	0	0	0	0	0	0	0	0	0	0	0	0	0	0	0	0	0	0	0
ENSRNA049457319	0	0	0	0	0	0	0	0	0	0	0	0	0	0	0	0	0	0	0	0	0	0	0	0	0	0	0	0	0	0	0	0	0	0	0	0	0	0	0	0	0	0	0	0	0	0	0	0	0
ENSRNA049457334	0	0	0	0	0	0	0	0	0	0	0	0	0	0	0	0	0	0	0	0	0	0	0	0	0	0	0	0	0	0	0	0	0	0	0	0	0	0	0	0	0	0	0	0	0	0	0	0	0
ENSRNA049457359	0	0	0	0	0	0	0	0	0	0	0	0	0	0	0	0	0	0	0	0	0	0.0385419	0.0405116	0	0	0	0	0	0	0	0	0	0	0	0	0.0428077	0	0	0	0	0	0	0	0	0	0	0	0.0582759	0
ENSRNA049457405	0	0	0	0.035845	0	0	0	0	0	0	0	0	0	0	0	0	0	0	0	0	0	0	0	0	0	0	0	0	0	0	0	0	0	0	0	0	0	0	0	0	0	0	0	0	0	0	0	0	0
ENSRNA049457438	0	0	0	0	0	0	0	0	0	0	0	0	0	0	0	0	0	0	0	0	0	0	0	0	0	0	0	0	0	0	0	0	0	0	0	0	0	0	0	0	0	0	0	0	0	0	0	0	0
ENSRNA049457460	0	0	0	0	0	0	0	0	0	0.0849554	0.144965	0	0.0457796	0	0	0	0	0	0	0	0	0	0.0810231	0	0	0	0	0	0	0	0	0	0	0.0522222	0	0	0	0	0	0	0	0	0	0	0	0	0	0	0
ENSRNA049457503	0	0	0.0429549	0.035845	0	0	0.10354	0.0340334	0	0.0424777	0.507377	0	0.183118	0.0467527	0.127866	0	0.0375675	0.14709	0.155057	0.0426609	0.0834166	0.115626	0.0405116	0.0962559	0.22641	0.0446514	0	0	0	0.15449	0	0	0.0497993	0	0	0.128423	0	0	0.0633557	0.0504002	0	0	0.110129	0	0	0.165829	0.0504553	0.0582759	0.0617941
ENSRNA049457531	0.122332	0	0	0.0716899	0	0	0	0.1021	0.0400551	0.0424777	0.507377	0	0	0.0935053	0	0	0.0375675	0	0.0387643	0.213304	0	0	0.0405116	0.048128	0.0566026	0	0	0	0	0.15449	0	0.165607	0.0995987	0	0.0446866	0	0.0599624	0	0.0633557	0.1008	0.0521306	0	0.0550647	0	0	0	0	0	0
ENSRNA049457554	0.0407775	0	0	0	0	0	0	0	0	0.127433	1.30468	0	0	0	0	0	0	0.0490299	0	0.0426609	0	0.0385419	0	0	0	0	0	0	0	0	0	0	0	0	0	0	0	0	0.0633557	0.0504002	0.0521306	0	0.0550647	0	0	0	0	0	0
ENSRNA049457570	0	0.0479343	0	0	0	0.0397211	0	0.0680668	0	136.481	283.769	0.0431564	0	0.0935053	0	0	0	0	0	0.469269	0	0	0.324092	0	0.0566026	0.0446514	0.0459096	0	0	0	0	0.124205	0	0	0	0.214038	0	7.47213	1.07705	0.252001	68.2911	0	19.548	0	0	0	0	0.0582759	0
ENSRNA049457592	0	0	0	0	0	0	0	0	0	0	0.0724824	0	0	0	0	0	0	0	0	0	0	0	0	0	0	0	0	0	0	0	0	0.0414017	0	0	0	0	0	0	0	0.0504002	0	0	0	0	0	0	0	0	0
ENSRNA049457643	0	0	0	0	0	0	0	0	0	0	0	0	0	0	0	0	0	0	0	0	0	0	0	0	0	0	0	0	0	0	0	0	0	0	0	0	0	0	0	0	0	0	0	0	0	0	0	0	0
ENSRNA049457729	0	0.0479343	0.0429549	0	0	0.0397211	0.10354	0	0	0.0849554	0	0	0	0.187011	0	0.132999	0	0	0	0	0.0417083	0	0	0	0	0	0	0	0	0	0	0	0	0	0.0446866	0	0	0.0588357	0.0633557	0.1008	0	0	0.0550647	0.1106	0	0.0414573	0	0	0.0617941
ENSRNA049457749	0.0407775	0.0958686	0	0.035845	0.0532808	0	0	0.2042	0	0.0849554	0.0724824	0.0431564	0	0	0.042622	0	0.0375675	0	0	0	0	0	0.0405116	0.144384	0	0	0	0	0	0	0	0	0	0	0.0446866	0	0.0599624	0	0.0633557	0	0	0	0	0.1659	0	0	0.0504553	0	0.123588
ENSRNA049457777	0	0	0	0	0	0	0	0	0.120165	0.0849554	0	0.0431564	0	0	0.042622	0.0886662	0	0	0	0	0	0	0	0	0.0566026	0	0.0459096	0	0	0	0	0	0	0	0	0.0428077	0	0	0	0	0.0521306	0	0	0	0	0	0.0504553	0	0
ENSRNA049457806	0	0	0	0	0	0	0	0	0	0	0	0	0	0	0	0	0	0	0	0	0	0	0	0	0	0	0	0	0	0	0	0	0	0	0	0	0	0	0	0	0	0	0	0	0	0	0	0	0
ENSRNA049457944	0	0	0	0	0	0	0	0	0	0	0	0	0	0	0	0	0	0	0	0	0	0	0	0	0	0	0	0	0	0	0	0	0	0	0	0	0	0	0	0	0	0	0	0	0	0	0	0	0
ENSRNA049458208	0	0.143803	0.171819	0.035845	0.266404	0.198605	0.20708	0.170167	0.120165	0.297344	0.28993	0.0863127	0.183118	0.0935053	0.0852439	0.221665	0.676215	0.294179	0.116293	0	0.125125	0.423961	0.202558	0	0.169808	0.223257	0.0459096	0.228523	0.25893	0.0514967	0.506751	0.207008	0.0995987	0.208889	0.0893731	0.299654	0.0599624	0.0588357	0.126711	0.151201	0.364914	0.437446	0.275324	0.331801	0	1.07789	0.151366	0.116552	0.30897
ENSRNA049458293	0	0	0	0	0	0	0	0	0	0	0	0	0	0	0	0	0	0	0	0	0	0	0	0	0	0	0	0	0	0	0	0	0	0	0	0	0	0	0	0	0	0	0	0	0	0	0	0	0
ENSRNA049458322	0	0	0	0	0	0	0	0	0	0	0	0	0	0	0	0	0	0	0	0	0	0	0	0	0	0	0	0	0	0	0	0	0	0	0	0	0	0	0	0	0	0	0	0	0	0	0	0	0
ENSRNA049458369	0	0	0	0	0	0	0	0	0	0	0	0	0	0	0	0	0	0	0	0	0	0	0	0	0	0	0	0	0	0	0	0	0	0	0	0	0	0	0	0	0	0	0	0	0	0	0	0	0
ENSRNA049458390	0	0	0	0	0	0	0	0	0	0	0	0	0	0	0	0	0	0	0	0	0	0.0385419	0	0	0	0	0	0	0	0	0	0	0	0	0	0	0	0	0	0	0	0	0	0	0	0	0	0	0
ENSRNA049458426	0.244665	0.239672	0.0859097	0.035845	0.266404	0.0397211	0.0517701	0.1021	0.280386	0.0424777	0.144965	0.129469	0.0457796	0.187011	0	0	0.112702	0	0.116293	0.0426609	0.333667	0.0385419	0.121535	0.048128	0.396218	0	0.137729	0.228523	0	0.0514967	0.112611	0	0	0.0522222	0.268119	0	0.0599624	0	0	0.1008	0.104261	0.0486051	0	0	0	0.165829	0.353187	0.174828	0.123588
ENSRNA049458448	1.83499	0.910752	1.8041	1.64887	2.61076	2.62159	2.12257	2.042	3.04419	1.48672	2.75433	1.381	1.60229	1.7766	2.42945	2.52699	2.51702	3.285	2.94609	2.26103	2.04371	1.69584	1.62046	1.63635	1.18866	1.51815	1.88229	3.19933	2.07144	1.90538	1.29503	0.952238	2.98796	1.61889	1.29591	1.113	1.49906	1.05904	2.02738	1.96561	2.39801	2.28444	0.9361	1.2719	1.71177	2.32161	2.01821	2.62242	1.17409
ENSRNA049458467	0.203887	0.527277	0.515458	0.645209	0.479527	0.873864	0.673011	0.782768	0.560771	0.467255	0.579859	0.431564	0.183118	0.607785	0.468842	0.265999	0.563512	0.882538	0.930343	0.767895	0.709041	0.462503	0.52665	0.433152	0.566026	0.580469	0.596825	0.548456	0.323663	0.46347	0.225223	0.372615	0.398395	0.156667	0.13406	0.128423	0.119925	0.529521	0.190067	1.05841	0.88622	0.631866	0.385453	0.1106	0.17708	0.0414573	1.26138	0.233104	0.30897
ENSRNA049458495	0.122332	0.0479343	0.0429549	0.035845	0	0.675259	0.465931	0.0340334	0.0400551	0.127433	0.217447	0.0431564	0.183118	0.0467527	0.042622	0.132999	0.112702	0.441269	0.0775286	0.0853217	0	0.19271	0.0810231	0.048128	0.0566026	0.0446514	0	0.137114	0.0647325	0.102993	0.0563057	0.372615	0	0.0522222	0.268119	0.0428077	0.0599624	0.117671	0.190067	0	0	0	0	0	0.295133	0	0.201821	0	0
ENSRNA049458540	0	0	0	0	0	0	0	0	0	0	0	0	0	0	0	0	0	0	0	0	0	0	0	0	0	0	0	0	0	0	0	0	0	0	0	0	0	0	0	0	0	0	0	0	0	0	0	0	0
ENSRNA049458582	0.448552	0.33554	0.343639	0.14338	0.426246	0.476653	0.569471	0.136134	0.801102	0.339821	0.797307	0.345251	0.183118	0.280516	0.21311	0.531997	0.525945	0.637389	0.426407	0.255965	0.542208	0.616671	0.445627	0.144384	0.22641	0.491166	0.321367	0.59416	0.323663	0.102993	0.112611	0.538222	0.0995987	0.522222	0.312806	0.385269	0.119925	0.353014	0.696912	0.403202	0.417045	0.486051	0.110129	0.663602	1.41664	0.290202	0.302732	0.233104	0.556147
ENSRNA049458611	0	0	0	0	0	0	0	0	0	0	0	0	0	0	0	0	0	0	0	0	0	0	0	0	0	0	0	0	0	0	0	0	0	0	0	0	0	0	0	0	0	0	0	0	0	0	0	0	0
ENSRNA049458634	0.611662	0.479343	0.429549	0.322605	0.213123	0.794422	0.15531	0.510501	0.600826	0.169911	0.144965	0.215782	0.503576	0.374021	0.255732	0.398998	0.225405	0.441269	0.620229	0.298626	0.208542	0.462503	0.931766	0.385024	0.113205	0.491166	0.137729	0.411342	0.194197	0.205987	0.281528	0.331213	0.0995987	0.104444	0.402179	0.214038	0.719549	0.0588357	0.570201	0.604803	0.364914	0.777682	0.165194	0.276501	0	0.165829	0.151366	0.466207	0.185382
ENSRNA049458655	0	0	0	0	0	0	0	0	0	0	0	0	0	0	0	0	0	0	0	0	0	0	0	0	0	0	0	0	0	0	0	0	0	0	0	0	0	0	0	0	0	0	0	0	0	0	0	0	0
ENSRNA049458671	0	0	0	0	0	0	0	0	0	0	0	0	0	0	0	0	0	0	0	0	0	0	0	0	0	0	0	0	0	0	0	0	0	0	0	0	0	0	0	0	0	0	0	0	0	0	0	0	0
ENSRNA049458691	0	0	0	0	0	0	0	0	0	0	0	0	0	0	0	0	0	0	0	0	0	0	0	0	0	0	0	0	0	0	0	0	0	0	0	0	0	0	0	0	0	0	0	0	0	0	0	0	0
ENSRNA049458706	0.448552	0.0958686	0.171819	0.358449	0.479527	0.397211	0.465931	0.1021	0.761047	0.467255	0.434895	0.388407	0.320457	0.280516	0.596708	0.354665	0.338107	0.539329	0.658993	0.469269	0.625625	0.346877	0.567162	0.144384	0.452821	0.31256	0.229548	0.822684	0.51786	0.205987	0.337834	0.331213	0.248997	0.261111	0.491552	0.470885	0.23985	0.176507	0.506845	0.352801	0.208522	0.631866	0.660777	0.276501	0.0590267	0.124372	0.605464	0.174828	0.432559
ENSRNA049458722	0.407775	0.143803	0.343639	0.14338	0.479527	0.635538	0.828321	0.680668	0.400551	0.127433	0.144965	0.258938	0.274678	0.140258	0.298354	0.620664	0.338107	0.686419	0.969108	0.341287	1.001	0.578129	0.405116	0.192512	0.283013	0.535817	0.367277	0.731275	0.51786	0.257483	0.619362	0	0.149398	0	0.312806	0.385269	0.119925	0.117671	0.316778	0.453602	1.14687	0.923497	0.220259	0.221201	0.413187	0.580403	0.504553	0.407931	0.30897
ENSRNA049458742	0	0	0	0	0	0	0	0	0	0	0	0	0	0	0	0	0	0	0	0	0	0	0	0	0	0	0	0	0	0	0	0	0	0	0	0	0	0	0	0	0	0	0	0	0	0	0	0	0
ENSRNA049458758	2.07965	1.10249	1.54637	1.39795	2.07795	2.2641	2.0708	2.65461	2.04281	1.1469	2.60937	1.03575	2.2432	1.54284	1.49177	2.97032	2.40432	2.50053	3.2562	1.83442	3.003	1.38751	2.14711	1.63635	1.18866	2.36653	1.69866	2.37664	1.42412	2.16286	1.12611	1.15925	3.03776	1.20111	1.29591	1.07019	1.4391	0.882535	1.45718	2.11681	3.07571	4.32585	0.881035	1.8249	3.36452	1.36809	1.71548	2.09793	1.85382
ENSRNA049458782	1.34566	1.39009	1.63228	1.00366	1.06561	0.71498	1.19071	1.05503	1.04143	1.10442	0.362412	1.07891	0.778254	1.21557	0.809817	0.57633	0.864052	1.56896	1.0854	0.597252	0.458792	0.539587	1.21535	1.10694	0.566026	1.38419	0.596825	0.411342	0.712058	1.13293	0.112611	1.11784	0.398395	0.156667	0.446866	1.19861	0.599624	0.588357	0.886979	1.15921	1.40753	0.923497	0.110129	0.331801	0.35416	0.456031	0.605464	1.63173	0.926911
ENSRNA049458795	1.01944	0.479343	1.3316	0.609364	1.27874	1.42996	0.828321	0.884868	1.80248	1.48672	2.02951	0.690502	0.686694	0.70129	1.02293	1.32999	1.2773	2.15732	1.82192	0.853217	0.875875	1.11772	0.729208	0.72192	0.792437	1.33954	1.51502	1.46255	1.22992	1.4934	1.06981	0.579623	0.946188	0.261111	0.625612	0.513692	0.539662	0.41185	0.886979	0.352801	0.83409	1.21513	0.440518	0.608302	2.12496	0.663318	0.75683	1.10724	0.617941
ENSRNA049458812	1.18255	1.10249	1.76115	1.00366	2.02467	2.0655	2.74381	2.07604	2.28314	2.12388	1.81206	1.07891	1.46495	0.981806	1.53439	2.83732	2.44189	2.01023	2.1708	2.73029	1.87687	1.9271	1.33688	1.78073	1.07545	1.25024	2.02002	2.69658	1.87724	1.95687	2.25223	1.32485	1.89237	1.67111	1.02779	1.58388	0.779512	0.764864	1.07705	2.21761	2.86718	2.18723	0.9361	1.1613	3.89576	1.86558	1.31184	1.98138	0.556147
ENSRNA049458826	2.56898	2.78019	3.17866	2.4733	2.98372	3.05852	3.77922	2.55251	3.44474	3.82299	3.6966	1.85572	1.28183	3.13243	1.57701	3.90131	2.93026	3.285	3.21744	2.77296	2.87787	2.92918	3.68655	2.4064	1.30186	2.09862	3.03003	3.47355	3.43082	3.70776	2.36484	1.94588	3.08756	1.41	1.92152	2.35442	1.9188	1.47089	2.34416	2.87281	3.33636	3.30515	1.32155	2.98621	3.60063	1.82412	2.97686	3.38	2.53356
ENSRNA049458846	1.14177	0.910752	1.11683	0.967814	1.22546	1.62857	1.76018	1.29327	1.84253	1.23185	1.52213	0.604189	0.778254	1.07531	1.40653	1.68466	0.45081	1.86314	1.93822	1.15184	1.04271	1.50313	1.45842	1.01069	0.849039	1.02698	0.918192	1.37114	1.03572	1.69939	0.563057	1.24205	0.597592	0.574445	0.849045	0.727731	0.23985	0.706028	0.886979	1.51201	1.25114	1.21513	0.9361	0.995403	1.12151	1.69975	0.857741	1.04897	1.42126
ENSRNA049458857	0	0	0	0	0	0	0	0	0	0	0	0	0	0	0	0	0	0	0	0	0	0	0	0	0	0	0	0	0	0	0	0	0	0	0	0	0	0	0	0	0	0	0	0	0	0	0	0	0
ENSRNA049458874	2.36509	1.34216	1.50342	1.7564	2.07795	2.85992	2.53673	2.17814	3.64501	1.65663	2.60937	1.33785	1.73963	2.33763	2.5147	2.79299	2.93026	2.7947	2.82979	2.1757	2.54421	2.31251	2.30916	1.58822	1.35846	1.96466	1.60684	3.01651	2.45983	2.57483	1.0135	1.61467	2.14137	0.783334	1.38528	1.45546	1.19925	1.05904	1.64725	2.72161	3.17997	2.77049	0.660777	1.76961	2.71523	1.57538	1.86685	2.21448	1.23588
ENSRNA049458957	3.42531	1.77357	5.28345	3.01098	2.61076	4.09127	3.67568	4.32224	5.28727	4.29025	3.76909	2.76201	4.57796	3.78697	2.85567	3.94565	3.2308	3.67724	3.29497	3.79682	4.87987	2.89064	2.91683	4.04275	2.2075	3.48281	2.70867	3.33644	3.04243	2.52334	3.09681	3.68475	2.78876	2.76778	3.44087	2.65408	2.27857	1.70623	2.91436	2.97361	3.54488	4.27725	1.65194	2.43321	5.48948	3.02639	3.88506	3.32173	2.40997
ENSRNA049458986	2.03887	1.10249	1.41751	1.21873	1.43858	1.90661	1.19071	1.9399	2.24309	1.74158	2.10199	1.07891	1.73963	1.49609	1.3639	1.19699	1.76567	1.66702	1.6281	1.91974	1.41808	1.07917	1.37739	1.15507	0.509424	1.4735	1.19365	1.23403	0.841523	0.823947	1.52025	1.65607	0.995987	0.783334	1.42997	1.45546	1.19925	0.764864	0.760268	1.26001	2.34588	1.55536	0.660777	1.8249	2.77426	0.870604	2.16958	1.98138	0.926911
ENSRNA049459026	0	0	0	0	0	0	0	0	0	0	0.0724824	0	0	0	0	0	0	0	0.0775286	0	0	0.0385419	0	0	0	0	0	0.0457047	0	0	0	0	0	0	0	0	0	0	0	0.0504002	0	0	0	0	0	0	0	0	0
ENSRNA049459041	0	0	0	0	0	0	0	0	0	0	0	0	0	0	0	0	0	0	0	0	0	0	0	0	0	0	0	0	0	0	0	0	0	0	0	0	0	0	0	0	0	0	0	0	0	0	0	0	0
ENSRNA049459076	4.85252	2.54052	4.46731	2.90344	3.14357	5.04458	5.43586	4.83274	5.20716	3.44069	3.98653	2.93463	3.29613	3.36619	4.21957	3.41365	4.77107	2.84373	3.95396	3.58351	4.96329	2.89064	3.88911	2.93581	3.56597	3.25955	1.74456	4.06771	3.36609	3.65626	4.44815	3.35354	3.58555	2.97667	4.02179	3.72427	2.63835	1.76507	3.48456	4.13282	2.86718	3.11073	3.24882	3.09681	4.84019	3.35805	3.73369	3.67138	3.27509
ENSRNA049459101	2.77287	1.72563	2.57729	2.25823	2.39763	2.93936	2.32965	3.50544	4.76656	2.71857	4.05902	2.28729	2.56366	1.96361	2.55732	2.26099	2.17891	2.45149	1.89945	1.57845	2.71104	1.9271	2.1066	2.02137	1.64148	2.36653	1.14774	2.9251	1.74778	1.08143	2.19592	1.61467	2.44017	1.67111	2.0109	1.54108	1.4391	1.05904	1.7106	3.07441	2.45014	2.09002	1.37662	1.3272	2.95133	2.07287	1.26138	1.80655	2.40997
ENSRNA049459132	1.87576	1.00662	1.3316	1.50549	1.86483	1.90661	1.81195	1.021	1.9627	2.50618	1.37717	1.29469	1.19027	1.21557	1.66226	1.37433	1.65297	0.833508	1.47304	1.53579	1.54321	1.61876	1.29637	1.78073	0.735834	1.33954	1.10183	1.05121	1.55358	0.875444	1.0135	1.11784	0.697191	0.887778	1.11716	0.898962	0.839474	0.823699	1.20376	1.36081	1.56392	0.583261	0.220259	1.0507	0.826374	0.456031	0.655919	0.99069	1.29768
ENSRNA049459156	3.95542	3.2116	3.90889	2.93929	2.55748	5.56095	5.07347	4.73064	6.6892	2.71857	4.56639	4.87667	5.1731	3.27269	4.34744	3.36932	3.45621	4.41269	4.8843	3.07158	4.58791	3.93127	3.76757	3.08019	2.43391	3.75072	3.07594	4.11342	2.52457	4.37722	3.09681	3.80895	4.18314	1.98445	3.53024	2.95373	3.17801	2.23576	2.851	3.78002	4.53536	3.01352	2.25765	2.59911	3.18744	2.77764	3.12823	3.32173	3.33688
ENSRNA049459180	2.60976	1.39009	1.8041	1.32626	0.905773	1.39024	0.724781	2.042	1.9627	2.63362	1.37717	1.63994	1.55651	1.58959	0.937683	0.57633	1.31486	1.27478	1.58934	2.85828	2.5025	1.6573	2.02558	1.39571	0.962245	0.93768	0.688644	1.27973	0.841523	0.92694	1.40764	0.786632	1.29478	0.365556	1.74278	1.24142	0.959399	0.470685	1.07705	1.20961	0.990482	0.923497	0.0550647	0.0553001	0.295133	0.0829147	1.00911	0.874139	0.741529
ENSRNA049459199	0	0	0	0.107535	0	0.0794422	0.0517701	0	0	0	0	0	0	0	0	0	0.0375675	0.14709	0	0	0	0	0	0.048128	0	0.0446514	0	0.0457047	0	0	0	0	0	0	0	0	0	0	0	0	0	0	0.110129	0	0	0.0829147	0	0	0
ENSRNA049459243	0	0	0	0	0	0	0	0	0	0	0	0	0	0	0	0	0	0	0	0	0	0	0	0	0	0	0	0	0	0	0	0	0	0	0	0	0	0	0	0	0	0	0	0	0	0	0	0	0
ENSRNA049459267	0.203887	0.287606	0.0859097	0.035845	0.0532808	0.198605	0.414161	0.544534	0.200275	3.48317	34.2842	0.302095	0.366237	0.187011	0.340976	0.398998	0.45081	0.245149	0.232586	0.383948	0.166833	0.732296	1.21535	0.24064	0.339616	0.357211	0.137729	0.274228	0.323663	0.257483	0.0563057	0.703828	0	0.365556	0.312806	0.513692	0.179887	0.647192	1.64725	3.42721	1.8767	0.145815	0.9361	0.221201	0.413187	0.414573	0.454098	0.641035	0.926911
ENSRNA049459284	0	0	0	0	0	0	0	0	0	0	0	0	0	0	0	0	0	0	0	0	0	0	0	0	0	0	0	0	0	0	0	0	0	0	0	0	0	0	0	0	0	0	0	0	0	0	0	0	0
ENSRNA049459300	0.0407775	0	0	0.035845	0.106562	0	0	0.1021	0	0.934509	6.95831	0	0	0.0467527	0	0.0886662	0.075135	0	0.0387643	0.127982	0.0417083	0.154168	0.364604	0.048128	0	0.0446514	0	0.0914093	0	0	0	0.0414017	0	0	0.0446866	0.0856154	0.0599624	0	0.316778	0.806404	0.312784	0.0486051	0.110129	0.0553001	0.0590267	0.0414573	0.0504553	0	0.185382
ENSRNA049459370	0	0	0	0	0	0	0	0	0	0	0	0	0	0	0	0	0	0	0	0	0	0	0	0	0	0	0	0	0	0	0	0	0	0	0	0	0	0	0	0	0	0	0	0	0	0	0	0	0
ENSRNA049459418	0	0	0	0	0	0	0	0	0	0	0.797307	0	0	0	0	0	0	0	0	0	0	0.0385419	0	0.048128	0	0	0	0	0	0	0	0	0	0	0	0	0	0	0	0.1008	0.104261	0	0	0	0	0	0	0	0
ENSRNA049459435	0.0407775	0.143803	0	0.035845	0.106562	0.0397211	0.10354	0.170167	0.0400551	0.722121	10.0751	0	0.0915593	0.187011	0.042622	0.0886662	0.262972	0.14709	0.0387643	0.383948	0.0417083	0.0385419	0.324092	0.048128	0.22641	0.133954	0.0459096	0.0457047	0.0647325	0.0514967	0.0563057	0.289812	0.0995987	0	0.178746	0.256846	0.119925	0.0588357	0.633557	1.008	0.312784	0.0972102	0.495582	0.1659	0.17708	0.165829	0.201821	0.233104	0.185382
ENSRNA049459505	0	0	0	0	0	0	0	0	0	0	0	0	0	0	0	0	0	0	0	0	0	0	0	0	0	0	0	0	0	0	0	0	0	0	0	0	0	0	0	0	0	0	0	0	0	0	0	0	0
ENSRNA049459562	0	0	0	0	0	0	0	0	0	0	0	0	0	0	0	0	0	0	0	0	0	0	0	0	0	0	0	0	0	0	0	0	0	0	0	0	0	0	0	0	0	0	0	0	0	0	0	0	0
ENSRNA049459593	0	0	0	0	0	0	0	0	0	0	0	0	0	0	0	0	0	0	0	0	0	0	0	0	0	0	0	0	0	0	0	0	0	0	0	0	0	0	0	0	0	0	0	0	0	0	0	0	0
ENSRNA049459608	0	0	0	0	0	0	0	0	0	0	0	0	0	0	0	0	0	0	0	0	0	0	0	0	0	0	0	0	0	0	0	0	0	0	0	0	0	0	0	0	0	0	0	0	0	0	0	0	0
ENSRNA049459632	0	0	0	0	0	0	0	0	0	0	0	0	0	0	0	0	0	0	0	0	0	0	0	0	0	0	0	0	0	0	0	0	0	0	0	0	0	0	0	0	0	0	0	0	0	0	0	0	0
ENSRNA049459657	0	0	0	0	0	0	0	0	0	0	0	0	0	0	0	0	0	0	0	0	0	0	0	0	0	0	0	0	0	0	0	0	0	0	0	0	0	0	0	0	0	0	0	0	0	0	0	0	0
ENSRNA049459739	0	0	0	0	0	0	0	0	0	0	0	0	0	0	0	0	0	0	0	0	0	0	0	0	0	0	0	0	0	0	0	0	0	0	0	0	0	0	0	0	0	0	0	0	0	0	0	0	0
ENSRNA049459805	0	0	0	0	0	0	0	0	0	0	0	0	0	0	0	0	0	0	0	0	0	0	0	0	0	0	0	0	0	0	0	0	0	0	0	0	0	0	0	0	0	0	0	0	0	0	0	0	0
ENSRNA049459833	0.203887	0.287606	0.214774	0.28676	0.106562	0.198605	0	0.1021	0.0801102	0.0424777	0.0724824	0.258938	0.183118	0.0467527	0.298354	0.221665	0.075135	0.0980598	0.0775286	0.0426609	0.208542	0	0.202558	0.24064	0.0566026	0.0893029	0.0459096	0.137114	0.0647325	0.102993	0.112611	0.207008	0.547793	0.208889	0.312806	0	0	0.117671	0.0633557	0.151201	0.417045	0.0486051	0.220259	0.442401	0.0590267	0	0	0	0.0617941
ENSRNA049459870	0.366997	0.287606	0.214774	0.179225	0.159842	0.0397211	0.0517701	0	0.0801102	0.212388	0.28993	0	0.0915593	0.0935053	0.21311	0.0443331	0	0.0980598	0.0387643	0	0.0834166	0	0	0.0962559	0	0	0	0	0	0	0.112611	0.0414017	0.149398	0.208889	0	0	0.0599624	0.117671	0	0	0.104261	0.0972102	0	0	0.118053	0.124372	0	0	0
ENSRNA049459897	0	0	0	0	0	0	0	0	0	0	0	0	0	0	0	0	0	0	0	0	0	0	0	0	0	0	0	0	0	0	0	0	0	0	0	0	0	0	0	0	0	0	0	0	0	0	0	0	0
ENSRNA049459930	0.081555	0	0.214774	0.250915	0.106562	0.198605	0.0517701	0	0.120165	0.0424777	0.217447	0.0863127	0	0.140258	0.42622	0.221665	0.112702	0	0.155057	0.255965	0.166833	0.0770838	0.0405116	0	0.283013	0	0.0459096	0.137114	0	0.102993	0.225223	0.124205	0.0995987	0.104444	0.0893731	0.128423	0.359775	0.0588357	0.126711	0.1008	0.156392	0.0972102	0.0550647	0.1106	0	0.0829147	0	0.116552	0.0617941
ENSRNA049460030	0.244665	0.0958686	0.644323	0.0716899	0.266404	0.119163	0.25885	0.238234	0.560771	0.212388	0.434895	0.388407	0.0457796	0.140258	0.383598	0.310332	0.225405	0.441269	0.387643	0.341287	0.166833	0.308335	0.52665	0.24064	0	0.178606	0.505006	0.319933	0.194197	0.205987	0.168917	0.331213	0.597592	0.156667	0.0893731	0.0428077	0.299812	0.117671	0.316778	0.252001	0.469176	0.243026	0	0.276501	0.118053	0.0414573	0.252277	0.407931	0.0617941
ENSRNA049460066	0.366997	0.239672	0.429549	0.14338	0.106562	0.317769	0.569471	0.136134	0.640881	0.169911	0.362412	0.733658	0.457796	0.187011	0.21311	0.265999	0.262972	0.14709	0.232586	0.298626	0.333667	0.231251	0.324092	0.192512	0.22641	0.133954	0.321367	0.411342	0.129465	0.360477	0.168917	0.372615	0.298796	0.313333	0.402179	0.214038	0.119925	0.176507	0.253423	0.302401	0.573437	0.145815	0.165194	0.1106	0.70832	0.953519	0.353187	0.29138	0.123588
ENSRNA049460114	0	0	0	0	0	0	0	0	0	0	0	0	0.0457796	0	0	0	0	0	0	0	0	0.0385419	0	0	0	0	0	0	0.0647325	0	0	0	0.0497993	0.0522222	0	0	0	0	0.126711	0	0	0	0	0	0	0	0	0	0
ENSRNA049460134	0	0	0	0	0	0	0	0	0	0	0	0	0	0	0	0	0	0	0	0	0	0	0	0	0	0	0	0	0	0	0	0	0	0	0	0	0	0	0	0	0	0	0	0	0	0	0	0	0
ENSRNA049460151	0	0	0	0	0	0	0	0	0	0	0	0	0	0	0	0	0	0	0	0	0	0	0	0	0	0	0	0	0	0	0	0	0	0	0	0	0	0	0	0	0	0	0	0	0	0	0	0	0
ENSRNA049460169	0.081555	0	0.0429549	0.14338	0	0	0.0517701	0	0	0.297344	0.362412	0	0.320457	0.0935053	0.127866	0	0	0.0980598	0.0387643	0	0.0417083	0.0770838	0.162046	0.0962559	0.283013	0.178606	0	0	0.0647325	0	0	0	0	0	0.13406	0	0	0	0	0	0	0	0.0550647	0.0553001	0	0	0.100911	0.174828	0
ENSRNA049460340	0	0	0	0	0	0	0	0	0	0	0	0	0	0	0	0	0	0	0	0	0	0	0	0	0	0	0	0	0	0	0	0	0	0	0	0	0	0	0	0	0	0	0	0	0	0	0	0	0
ENSRNA049460361	0	0	0	0	0	0	0	0	0	0	0	0	0	0	0	0	0	0	0	0	0	0	0	0	0	0	0	0	0	0	0	0	0	0	0	0	0	0	0	0	0	0	0	0	0	0	0	0	0
ENSRNA049460407	0	0	0	0	0	0	0	0	0	0	0	0	0	0	0	0.265999	0	0	0.116293	0	0	0	0.0810231	0	0	0	0	0	0	0	0	0	0	0	0	0	0	0	0	0	0	0	0	0	0	0	0	0.0582759	0
ENSRNA049460422	0	0	0	0	0	0	0	0	0	0	0	0	0	0	0	0	0	0	0	0	0	0	0	0	0	0	0	0	0	0	0	0	0	0	0	0	0	0	0	0	0	0	0	0	0	0	0	0	0
ENSRNA049460512	0	0	0	0	0	0	0	0	0	0	0	0	0	0	0	0	0	0	0	0	0	0	0	0	0	0	0	0	0	0	0	0	0	0	0	0	0	0	0	0	0	0	0	0	0	0	0	0	0
ENSRNA049460546	0	0	0	0	0	0	0	0	0	0	0	0	0	0	0	0	0	0	0	0	0	0	0	0	0	0	0	0	0	0	0	0	0	0	0	0	0	0	0	0	0	0	0	0	0	0	0	0	0
ENSRNA049460564	0	0	0	0	0	0	0	0	0	0	0	0	0	0	0	0	0	0	0	0	0	0	0	0	0	0	0	0	0	0	0	0	0	0	0	0	0	0	0	0	0	0	0	0	0	0	0	0	0
ENSRNA049460670	0	0	0	0	0	0	0	0	0	0	0	0	0	0	0	0	0	0	0	0	0	0	0	0	0	0	0	0	0	0	0	0	0	0	0	0	0	0	0	0	0	0	0	0	0	0	0	0	0
ENSRNA049460686	0	0.0958686	0.0429549	0.035845	0	0.0397211	0	0	0.0400551	0	0.217447	0.0431564	0	0	0.042622	0.132999	0	0.0490299	0	0	0	0	0	0	0	0	0	0	0	0	0	0	0	0	0.223433	0	0	0	0	0	0	0	0	0	0	0	0.0504553	0.0582759	0
ENSRNA049460705	0.0407775	0	0.0859097	0.035845	0	0	0.10354	0.0340334	0.0400551	0.0424777	0	0	0	0.0935053	0	0.0886662	0	0	0	0	0.0417083	0	0	0	0	0	0	0	0	0	0.0563057	0.124205	0.348596	0.261111	0	0.0428077	0	0	0.0633557	0.252001	0.208522	0.0486051	0	0	0	0	0.201821	0	0.0617941
ENSRNA049460723	0	0	0	0	0	0	0	0	0	0	0	0	0	0	0	0	0	0	0	0	0	0	0	0	0	0	0	0	0	0	0	0	0	0	0	0	0	0	0	0	0	0	0	0	0	0	0	0	0
ENSRNA049460733	0	0	0	0	0	0	0	0	0	0	0.28993	0	0	0	0.042622	0	0	0	0	0	0	0.0385419	0	0	0	0	0	0	0	0	0	0	0	0	0	0	0.0599624	0	0	0.0504002	0.0521306	0	0	0	0	0	0	0	0.0617941
ENSRNA049460753	0	0	0	0.035845	0	0	0	0	0	0.0424777	0.362412	0	0	0	0	0	0	0	0	0	0	0.0385419	0.0810231	0.048128	0	0	0	0	0	0	0.112611	0.289812	0.199197	0.104444	0.268119	0	0.119925	0	0	0.201601	0.0521306	0	0	0	0	0	0	0	0
ENSRNA049460770	0	0	0	0	0	0	0	0	0	0	0	0	0	0	0	0	0	0	0	0	0	0	0	0	0	0	0	0	0	0	0	0	0	0	0	0	0	0	0	0	0	0	0	0	0	0	0	0	0
ENSRNA049460809	0	0	0	0	0	0	0	0	0	0	0	0	0	0	0	0	0	0	0	0	0	0	0	0	0	0	0	0	0	0	0	0	0	0	0	0	0	0	0	0	0	0	0	0	0	0	0	0	0
ENSRNA049460846	0	0	0	0	0	0	0	0	0	0	0	0	0	0	0	0	0	0	0	0	0	0	0	0	0	0	0	0	0	0	0	0	0	0	0	0	0	0	0	0	0	0	0	0	0	0	0	0	0
ENSRNA049460861	0	0	0	0	0	0	0	0	0	0	0	0	0	0	0	0	0	0	0	0	0	0	0	0	0	0	0	0	0	0	0	0	0	0	0	0	0	0	0	0	0	0	0	0	0	0	0	0	0
ENSRNA049460987	0	0	0	0	0	0	0	0	0	0	0	0	0	0	0	0	0	0	0	0	0	0	0	0	0	0	0	0	0	0	0	0	0	0	0	0	0	0	0	0	0	0	0	0	0	0	0	0	0
ENSRNA049461002	0	0	0	0	0	0	0	0	0	0	0	0	0	0	0	0	0	0	0	0	0	0	0	0	0	0	0	0	0	0	0	0	0	0	0	0	0	0	0	0	0	0	0	0	0	0	0	0	0
ENSRNA049461178	0	0	0	0	0	0	0	0	0	0	0	0	0	0	0	0	0	0	0	0	0	0	0	0	0	0	0	0	0	0	0	0	0	0	0	0	0	0	0	0	0	0	0	0	0	0	0	0	0
ENSRNA049461227	0	0	0	0	0	0	0	0	0	0	0	0	0	0	0	0	0	0	0	0	0	0	0	0	0	0	0	0	0	0	0	0	0	0	0	0	0	0	0	0	0	0	0	0	0	0	0	0	0
ENSRNA049461250	0	0	0	0	0	0	0	0	0	0	0	0	0	0	0	0	0	0	0	0	0	0	0.0405116	0	0	0	0	0	0.129465	0	0	0	0	0	0	0	0	0	0	0	0	0	0	0	0	0	0	0	0
ENSRNA049461441	0.733995	0.287606	0.214774	0.14338	0.213123	0.35749	0.10354	0.170167	0.240331	0.127433	0.217447	0.258938	0.274678	0.233763	0.127866	0	0.788917	0.833508	0.503936	0.298626	0.0417083	0.308335	0.243069	0.288768	0.22641	0.357211	0.275458	0.182819	0.194197	0.30898	0.168917	0.207008	0.348596	0.261111	0.0446866	0.342462	0.23985	0	0.380134	0.1008	0.677698	0.437446	0.330388	0.0553001	0.295133	0.248744	0.100911	0.233104	0.185382
ENSRNA049461457	0.122332	0.0479343	0.128865	0.0716899	0.106562	0.0397211	0.10354	0.0340334	0.120165	0.127433	0	0.129469	0	0	0.042622	0	0	0	0.0775286	0.127982	0	0.0385419	0.202558	0.048128	0	0.0893029	0.137729	0	0.0647325	0.15449	0.112611	0	0.0497993	0	0.13406	0	0	0	0.0633557	0.352801	0.0521306	0	0	0.1106	0	0.0414573	0.100911	0.116552	0
ENSRNA049461468	0	0	0	0	0	0	0	0	0	0	0	0	0	0.0467527	0	0	0	0	0	0	0	0	0	0	0	0	0.0459096	0	0.129465	0	0.0563057	0	0	0	0	0	0	0	0	0	0.104261	0	0	0	0	0	0	0	0
ENSRNA049461479	0.122332	0	0.0859097	0	0	0	0	0	0.0400551	0.0424777	0	0	0	0.140258	0.042622	0	0.112702	0.0490299	0.0387643	0	0	0.0385419	0.0405116	0.048128	0	0	0	0	0	0.102993	0	0	0	0	0.0446866	0	0.0599624	0	0	0.352801	0.208522	0	0.0550647	0	0	0	0.252277	0	0
ENSRNA049461505	0	0	0	0.035845	0	0	0	0	0.0400551	0	0	0	0	0	0	0.0443331	0.0375675	0	0.0387643	0	0	0.0770838	0	0.144384	0	0	0.0459096	0.0457047	0	0	0	0	0	0	0.0893731	0	0	0	0.0633557	0.0504002	0	0.0486051	0	0	0	0	0.151366	0	0.123588
ENSRNA049461520	0	0	0	0	0	0	0	0	0	0	0	0	0	0	0	0	0.0375675	0	0.0387643	0.0426609	0	0	0	0	0	0	0	0	0	0	0	0	0	0	0	0	0	0	0	0	0	0	0.0550647	0	0	0	0	0	0
ENSRNA049461533	0	0	0	0	0	0	0	0	0	0	0	0	0	0	0	0	0	0	0	0	0	0	0	0	0	0	0	0	0	0	0	0	0	0	0	0	0	0	0	0	0	0	0	0	0	0	0	0	0
ENSRNA049461556	0.285442	0.0479343	0.257729	0.322605	0.106562	0.198605	0.362391	0.306301	0.240331	0.127433	0.434895	0.215782	0.320457	0.374021	0.298354	0.57633	0.338107	0.0980598	0.155057	0.255965	0.542208	0.385419	0.324092	0.192512	0.339616	0.267909	0.137729	0.228523	0.129465	0.205987	0.506751	0.0414017	0.0995987	0.156667	0	0.256846	0.4797	0.117671	0.0633557	0.655203	0.208522	0.0486051	0.165194	0.1106	0.590267	0.248744	0.302732	0.0582759	0.0617941
ENSRNA049461578	0.122332	0.33554	0.257729	0.322605	0.372965	0.238327	0.362391	0.0340334	0.16022	0.0424777	0.0724824	0.172625	0.228898	0.187011	0.468842	0.0886662	0.187837	0.588359	0.658993	0.127982	0.375375	0.385419	0.0405116	0.192512	0.0566026	0.0893029	0.459096	0.137114	0.388395	0.205987	0.112611	0.24841	0	0.0522222	0.13406	0.0428077	0.299812	0	0.253423	0.151201	0.0521306	0.0486051	0.715841	0.387101	0.35416	0.124372	0.201821	0.349655	0.30897
ENSRNA049461590	0.203887	0.0479343	0.472503	0.358449	0.159842	0.0397211	0.25885	0.272267	0.16022	0.127433	0.217447	0.129469	0	0.561032	0.127866	0.398998	0.45081	0.0490299	0.116293	0.127982	0.417083	0.308335	0.243069	0.144384	0.169808	0.133954	0.321367	0.182819	0	0.0514967	0.168917	0.124205	0.199197	0.417778	0.0893731	0.128423	0.179887	0	0.190067	0.151201	0.469176	0.145815	0.0550647	0.221201	0.17708	0.248744	0.151366	0.174828	0.123588
ENSRNA049461612	0.366997	0.33554	0.429549	0.394294	0.266404	0.635538	0.621241	0.306301	0.680936	0.424777	0.652342	0.388407	0.503576	0.561032	0.255732	0.664997	0.187837	0.343209	0.814051	0.554591	0.333667	0.269793	0.364604	0.48128	0.452821	0.491166	0.459096	0.59416	1.16518	0.360477	0.281528	0.49682	0.697191	0.522222	0.580925	0.428077	0.179887	0.117671	0.760268	0.352801	0.104261	0.583261	0.110129	0.276501	0.472214	0.746232	0.454098	0.757587	0.30897
ENSRNA049461634	0.97866	0.719015	1.11683	0.537674	1.06561	0.953306	0.880091	0.782768	1.04143	1.31681	1.08724	0.776815	1.28183	1.26232	0.809817	0.753663	1.31486	1.02963	1.78316	1.10918	1.001	1.04063	1.21535	0.914431	1.41507	1.20559	1.05592	1.55396	1.10045	1.39041	1.18242	0.331213	1.24498	1.61889	0.849045	0.727731	0.659587	1.23555	0.760268	1.15921	0.781959	1.70118	0.660777	0.553002	1.65275	0.78769	1.31184	0.99069	1.29768
ENSRNA049461681	0	0	0	0	0	0	0	0.0340334	0	0	0	0	0	0	0	0	0.075135	0.0490299	0	0	0	0	0	0	0	0	0	0	0	0	0	0	0	0	0	0	0	0	0	0	0	0.0486051	0	0.0553001	0	0	0	0.0582759	0
ENSRNA049461704	0	0	0.0859097	0	0	0.0794422	0	0	0	0	0	0	0	0	0	0	0	0	0	0	0	0	0	0	0	0	0	0	0	0	0	0	0	0	0	0	0	0	0	0.0504002	0	0	0	0	0	0	0	0	0
ENSRNA049461717	0.0407775	0	0.0429549	0.250915	0.0532808	0.119163	0	0.238234	0.16022	0.0849554	0.144965	0	0	0	0.042622	0	0	0	0.0387643	0.127982	0.0417083	0.154168	0.0810231	0	0	0.0446514	0.137729	0.0457047	0.129465	0.15449	0.0563057	0	0.0995987	0.104444	0.0893731	0.0428077	0	0.0588357	0.0633557	0.151201	0	0.0486051	0	0	0	0.124372	0	0.0582759	0.0617941
ENSRNA049461732	0.081555	0	0.0429549	0.107535	0.159842	0.238327	0.10354	0.1021	0.200275	0.127433	0.0724824	0	0	0	0.042622	0.0443331	0	0.0490299	0.116293	0.383948	0.0834166	0.154168	0.405116	0.048128	0.22641	0.0446514	0.137729	0.0914093	0	0.102993	0.0563057	0.24841	0	0.0522222	0.223433	0	0.0599624	0.0588357	0.126711	0.0504002	0.156392	0.340236	0.110129	0.1106	0.0590267	0	0.0504553	0.233104	0.0617941
ENSRNA049461747	0.937882	0.862817	0.945007	0.824434	0.799211	0.278048	0.362391	0.306301	0.640881	0.509732	0.28993	0.258938	0.274678	0.280516	0.895061	0.0443331	0.563512	0.490299	0.348879	0.51193	0.667333	0.578129	0.405116	0.336896	0.283013	0.401863	0.459096	0.274228	0.25893	0.61796	0.39414	0.74523	0.199197	0.313333	0.983104	0.770539	0.23985	0.41185	0.380134	0.302401	0.156392	0.19442	0.220259	0.442401	2.12496	0.538946	0.655919	0.524483	0.370764
ENSRNA049461765	0.244665	0.191737	0.214774	0.21507	0.159842	0.158884	0.25885	0.306301	0.200275	0.0849554	0.217447	0.258938	0.183118	0.374021	0.255732	0.221665	0.0375675	0.245149	0.310115	0.298626	0.208542	0.462503	0.121535	0.0962559	0.22641	0.491166	0.321367	0.59416	0.388395	0.514967	0.168917	0.289812	0.497993	0	0.312806	0.385269	0.179887	0.0588357	0.0633557	0.302401	0.364914	0.291631	0.110129	0.1659	0.236107	0.0414573	0.0504553	0.174828	0.247176
ENSRNA049461783	0	0	0	0	0	0	0	0	0	0	0	0	0	0	0	0	0	0	0	0	0	0	0	0	0	0	0	0	0	0	0	0	0	0	0	0	0	0	0	0	0	0	0	0	0	0	0	0	0
ENSRNA049461861	0	0	0	0	0	0	0	0	0	0	0	0	0	0	0	0	0	0	0	0	0	0	0	0	0	0	0	0	0	0	0	0	0	0	0	0	0	0	0	0	0	0	0	0	0	0	0	0	0
ENSRNA049461913	0	0	0	0	0	0	0	0	0	0	0	0	0	0	0	0	0	0	0	0	0	0	0	0	0	0	0	0	0	0	0	0	0	0	0	0	0	0	0	0	0	0	0	0	0	0	0	0	0
ENSRNA049462071	0.0407775	0	0	0	0.0532808	0.0794422	0	0.0340334	0	0.169911	0.434895	0	0	0.0467527	0	0	0	0	0.0775286	0	0	0	0	0.048128	0.113205	0	0.0459096	0	0	0.102993	0	0	0	0	0.0446866	0	0	0	0	0.1008	0	0	0.0550647	0	0	0.124372	0	0	0
ENSRNA049462239	0	0	0	0	0	0	0	0	0	0	0	0	0	0	0	0	0	0	0	0	0	0	0	0	0	0	0	0	0	0	0	0	0	0	0	0	0	0	0	0	0	0	0	0	0	0	0	0	0
ENSRNA049462250	0.081555	0	0	0.0716899	0.159842	0.158884	0.15531	0.408401	0.0801102	1.35929	20.44	0.258938	0.0457796	0.187011	0.21311	0.221665	0.112702	0.245149	0.155057	0.127982	0.125125	0.154168	0.283581	0.144384	0.0566026	0.0893029	0.0918192	0	0.25893	0.0514967	0	0.207008	0.149398	0	0.178746	0.342462	0.299812	0.117671	0.506845	1.56241	0.88622	0.0972102	0.715841	0	0.236107	0.165829	0.252277	0.349655	0.123588
ENSRNA049462284	0	0	0	0	0	0	0	0	0	0	0	0	0	0	0	0	0	0	0	0	0	0	0	0	0	0	0	0	0	0	0	0	0	0	0	0	0	0	0	0	0	0	0	0	0	0	0	0	0
ENSRNA049462303	0	0	0	0	0	0	0	0	0	0	0	0	0	0	0	0	0	0	0	0	0	0	0	0	0	0	0	0	0	0	0	0	0	0	0	0	0	0	0	0	0	0	0	0	0	0	0	0	0
ENSRNA049462318	0.611662	0.431409	0.300684	0.430139	0.639369	0.873864	0.362391	1.3273	0.761047	10.0672	61.9725	0.863128	1.05293	0.70129	0.895061	0.797996	0.563512	0.686419	1.00787	1.53579	0.875875	1.50313	2.99785	0.577536	1.07545	1.4735	0.596825	0.822684	0.453128	0.720954	0.225223	1.90448	0.497993	0.783334	0.759672	1.6695	0.539662	0.294178	4.75167	8.41684	4.58749	0.874892	3.02856	0.331801	1.06248	1.40955	1.11002	0.932414	1.73023
ENSRNA049462331	0.285442	0.33554	0.902052	0.501829	0	0.317769	0.362391	0	0	0	0	0.172625	0.228898	0.420774	0.298354	0	0	0	0	0	0	0	0	0.385024	0.679232	0.178606	0	0	0	0	0.957196	0.786632	1.09559	1.09667	0.893731	0.727731	0.419737	0.764864	0.316778	1.008	0.677698	0.145815	0	0	0	0	0.0504553	0.116552	0.432559
ENSRNA049462348	0.122332	0.287606	0.171819	0.14338	1.1189	0.436932	0.25885	0.748735	0.320441	6.11679	34.9365	0.647346	0.412017	0.841548	0.21311	0.398998	0.525945	0.245149	0.193822	0.895878	0.125125	0.693754	2.02558	0.144384	0.452821	0.446514	0.275458	0.365637	0.194197	0.102993	0.112611	1.03504	0.0497993	0.365556	0.580925	0.813346	0.179887	0.176507	2.66094	4.73762	3.2321	0.0486051	1.37662	0.1659	0.413187	0.497488	0.504553	1.04897	1.0505
ENSRNA049462493	0	0	0	0	0	0	0	0	0	0	0	0	0	0	0	0	0	0	0	0	0	0	0	0	0	0	0	0	0	0	0	0	0	0	0	0	0	0	0	0	0	0	0	0	0	0	0	0	0
ENSRNA049462522	0	0	0	0	0	0	0	0	0	0	0	0	0	0	0	0	0	0	0	0	0	0	0	0	0	0	0	0	0	0	0	0	0	0	0	0	0	0	0	0	0	0	0	0	0	0	0	0	0
ENSRNA049462555	0	0	0	0	0	0	0	0	0	0	0	0	0	0	0	0	0	0	0	0	0	0	0	0	0	0	0	0	0	0	0	0	0	0	0	0	0	0	0	0	0	0	0	0	0	0	0	0	0
ENSRNA049462573	0	0	0	0	0	0	0	0	0	0	0	0	0	0	0	0	0	0	0	0	0	0	0	0	0	0	0	0	0	0	0	0	0	0	0	0	0	0	0	0	0	0	0	0	0	0	0	0	0
ENSRNA049462587	0	0	0	0	0	0	0	0	0	0	0	0	0	0	0	0	0	0	0	0	0	0	0	0	0	0	0	0	0	0	0	0	0	0	0	0	0	0	0	0	0	0	0	0	0	0	0	0	0
ENSRNA049462609	0	0	0	0	0	0	0	0	0	0	0	0	0	0	0	0	0	0	0	0	0	0	0	0	0	0	0	0	0	0	0	0	0	0	0	0	0	0	0	0	0	0	0	0	0	0	0	0	0
ENSRNA049462641	0	0	0	0	0	0	0	0	0	0	0	0	0	0	0	0	0	0	0	0	0	0	0	0	0	0	0	0	0	0	0	0	0	0	0	0	0	0	0	0	0	0	0	0	0	0	0	0	0
ENSRNA049462656	0	0	0	0	0	0	0	0	0	0	0	0	0	0	0	0	0	0	0	0	0	0	0	0	0	0	0	0	0	0	0	0	0	0	0	0	0	0	0	0	0	0	0	0	0	0	0	0	0
ENSRNA049462687	0	0	0	0	0	0	0	0	0	0	0	0	0	0	0	0	0	0	0	0	0	0	0	0	0	0	0	0	0	0	0	0	0	0	0	0	0	0	0	0	0	0	0	0	0	0	0	0	0
ENSRNA049462736	0	0	0	0	0	0	0	0	0	0	0	0	0	0	0	0	0	0	0	0	0	0	0	0	0	0	0	0	0	0	0	0	0	0	0	0	0	0	0	0	0	0	0	0	0	0	0	0	0
ENSRNA049462923	0	0	0	0	0	0	0	0	0	0	0	0	0	0	0	0	0	0	0	0	0	0	0	0	0	0	0	0	0	0	0	0	0	0	0	0	0	0	0	0	0	0	0	0	0	0	0	0	0
ENSRNA049463024	0.16311	0.0958686	0.128865	0.21507	0.213123	0.198605	0.20708	0.238234	0.280386	0.254866	0.144965	0.0431564	0.137339	0.233763	0.0852439	0.443331	0.15027	0.294179	0.426407	0.127982	0.0834166	0.308335	0.162046	0.385024	0.22641	0.401863	0.137729	0.365637	0.0647325	0.257483	0.112611	0.0828033	0.248997	0	0.268119	0.128423	0	0.235343	0.126711	0.352801	0.417045	0.243026	0	0.1106	0.236107	0.124372	0.151366	0.0582759	0.123588
ENSRNA049463047	0	0.0958686	0.171819	0.035845	0	0	0	0	0.0400551	0.0849554	0.0724824	0.0863127	0.0457796	0.140258	0.0852439	0.177332	0	0	0.0387643	0.127982	0	0.0770838	0.0405116	0	0	0	0.137729	0	0	0	0	0.124205	0	0	0	0.0428077	0	0	0.0633557	0.151201	0	0.19442	0	0.0553001	0	0	0.0504553	0	0.0617941
ENSRNA049463067	0	0.0958686	0.0859097	0.14338	0.0532808	0.0794422	0.310621	0.2042	0.400551	0	0.217447	0.129469	0.228898	0.0467527	0.127866	0.443331	0.15027	0.294179	0.232586	0.213304	0.0834166	0.115626	0.121535	0.048128	0	0.178606	0.137729	0.182819	0.129465	0	0	0.165607	0	0	0	0.214038	0	0	0	0.151201	0.156392	0.19442	0.0550647	0	0.472214	0.290202	0.0504553	0	0.123588
ENSRNA049463085	0.0407775	0.143803	0.0859097	0.179225	0.319685	0.436932	0.20708	0.340334	0.200275	0.0424777	0	0.0863127	0.137339	0.0467527	0.042622	0.132999	0.112702	0.14709	0.116293	0.0853217	0.0834166	0.115626	0	0.048128	0	0.0446514	0.137729	0.182819	0.194197	0.0514967	0	0.165607	0.0497993	0.0522222	0.13406	0.0856154	0	0	0.0633557	0.151201	0.260653	0.437446	0	0.1659	0.295133	0	0	0.233104	0.185382
ENSRNA049463137	0	0	0	0	0	0	0	0	0	0	0	0	0	0	0	0	0	0	0	0	0	0	0	0	0	0	0	0	0	0	0	0	0	0	0	0	0	0	0	0	0	0	0	0	0	0	0	0	0
ENSRNA049463218	0	0	0	0	0	0	0	0	0	0	0	0	0	0	0	0	0	0	0	0	0	0	0	0	0	0	0	0	0	0	0	0	0	0	0	0	0	0	0	0	0	0	0	0	0	0	0	0	0
ENSRNA049463233	0	0	0	0	0	0	0	0	0.0400551	0	0	0	0	0	0	0	0.0375675	0	0	0	0	0	0	0	0	0	0	0	0	0	0	0	0	0	0	0	0	0	0	0	0	0	0	0	0	0	0	0	0
ENSRNA049463340	0	0	0	0	0	0	0	0	0	0	0	0	0	0	0	0	0	0	0	0	0	0	0	0	0	0	0	0	0	0	0	0	0	0	0	0	0	0	0	0	0	0	0	0	0	0	0	0	0
ENSRNA049463586	0.448552	0.33554	0.171819	0.21507	0.266404	0.119163	0.20708	0.476468	0.0801102	0.0849554	0.28993	0.345251	0.274678	0.0935053	0.21311	0.132999	0.225405	0.294179	0.27135	0.213304	0.125125	0.154168	0.162046	0.048128	0.113205	0.267909	0.183638	0.365637	0	0	0.281528	0.455418	0.398395	0.208889	0.0446866	0.128423	0	0.117671	0.0633557	0.0504002	0.364914	0.243026	0.220259	0.331801	0	0.165829	0.0504553	0.174828	0.123588
ENSRNA049463630	0.48933	0	0.472503	0.107535	0.213123	0.317769	0.15531	0.748735	0.16022	0.424777	0.0724824	0.215782	0.320457	0.140258	0.21311	0.177332	0.338107	0.19612	0.465172	0.426609	0.25025	0.346877	0.121535	0.048128	0.0566026	0.223257	0.137729	0.0914093	0.0647325	0.205987	0.112611	0.0414017	0.0995987	0.522222	0.13406	0.171231	0.119925	0	0.253423	0.1008	0.208522	0.145815	0.165194	0.1106	0.413187	0.290202	0	0.407931	0.0617941
ENSRNA049463667	0	0	0	0	0	0	0	0	0	0	0	0	0	0	0	0	0	0	0	0	0	0	0	0	0	0	0	0	0	0	0	0	0	0	0	0	0	0	0	0	0	0	0	0	0	0	0	0	0
ENSRNA049463738	0.407775	0.479343	0.214774	0.14338	0.213123	0.278048	0.10354	0.272267	0.200275	0.254866	0.144965	0.302095	0.137339	0.0935053	0.0852439	0.221665	0.187837	0.0490299	0.387643	0.383948	0.25025	0.385419	0.445627	0.0962559	0.22641	0.357211	0.459096	0.548456	0	0.30898	0.168917	0.124205	0.497993	0.313333	0.268119	0.214038	0.23985	0.117671	0.380134	0.201601	0.0521306	0.631866	0.605712	0.442401	0.767347	0.248744	0.353187	0.641035	0
ENSRNA049463761	0.366997	0.0958686	0.300684	0.14338	0.159842	0.317769	0.20708	0.238234	0	0.0424777	0.28993	0.0863127	0.0915593	0.140258	0	0.265999	0.075135	0.14709	0.116293	0.597252	0.333667	0.462503	0.202558	0.336896	0.169808	0.31256	0.0459096	0.365637	0.129465	0.205987	0.225223	0.124205	0.0995987	0.0522222	0.0893731	0.299654	0.119925	0.41185	0.190067	0.1008	0.364914	0.0972102	0	0.1659	0.295133	0.456031	0.252277	0.233104	0.0617941
ENSRNA049463774	0.32622	0.479343	0.214774	0.107535	0.266404	0.0794422	0.20708	0.136134	0.0400551	0	0	0	0.183118	0	0.042622	0	0	0.0980598	0.116293	0.213304	0.375375	0.19271	0.364604	0.0962559	0.0566026	0.0446514	0.229548	0.365637	0.25893	0.257483	0.39414	0.0828033	0.149398	0.626667	0.178746	0.171231	0.0599624	0	0.126711	0.201601	0.364914	0.145815	0.605712	0.1659	0.295133	0.0414573	0.151366	0	0.0617941
ENSRNA049463790	0	0	0	0	0	0	0	0	0	0.0424777	0.0724824	0	0	0	0	0	0.0375675	0	0	0	0	0	0.0405116	0.144384	0.113205	0	0.0459096	0	0.0647325	0	0	0.124205	0	0.0522222	0	0	0	0	0.126711	0.0504002	0	0	0	0	0	0	0	0	0
ENSRNA049463813	0.570885	0.479343	0.214774	0.896124	0.319685	0.635538	0.310621	0.884868	0.881212	0.297344	0.28993	0.647346	0.686694	0.420774	0.596708	0.797996	0.187837	0.882538	1.82192	0.341287	0.917583	0.732296	0.486139	0.914431	0.452821	0.223257	0.964102	0.68557	0.582593	0.669457	1.0135	1.82167	0.74699	0.94	1.02779	0.470885	0.419737	0.823699	1.52054	0.957604	0.729829	0.972102	0.495582	0.497701	1.18053	0.248744	0.151366	0.29138	0.556147
ENSRNA049463828	0.244665	0.623146	0.171819	0.21507	0.266404	0.198605	0.20708	0.0680668	0.0400551	0.127433	0.217447	0.215782	0.183118	0.420774	0.511464	0.265999	0.225405	0.588359	0.426407	0.298626	0.208542	0.154168	0	0.24064	0.452821	0.446514	0.275458	0.137114	0.129465	0.15449	0.0563057	0.414017	0.199197	0.0522222	0.402179	0.299654	0	0.176507	0.316778	0.403202	0.729829	0.145815	0.495582	0.387101	0.236107	0.497488	0.151366	0.116552	0.0617941
ENSRNA049463846	0.122332	0.0479343	0.0429549	0.179225	1.22546	0.595816	0.776551	1.25924	1.20165	1.18938	1.08724	0.302095	0.686694	0.467527	0.383598	0.886662	1.31486	1.02963	2.75227	0.170643	0.25025	0.0770838	0.162046	0.24064	0.169808	0.446514	0.367277	0.959798	0.647325	1.28742	1.23873	1.94588	1.19518	1.77556	1.29591	0.684923	0.659587	0.235343	2.47087	1.31041	0.938351	1.70118	2.25765	2.21201	1.71177	1.16081	0.958651	0.407931	0.494353
ENSRNA049463865	0	0.239672	0	0.322605	0.0532808	0.158884	0	0.136134	0.0801102	0.0424777	0.434895	0.0431564	0.0915593	0.233763	0.21311	0.177332	0.30054	0.441269	0.310115	0	0.125125	0.0770838	0.162046	0	0.396218	0.0893029	0.0918192	0.274228	0.388395	0.15449	0	0	0	0	0.268119	0.214038	0.119925	0.176507	0.570201	0.252001	0.364914	0.388841	0.440518	0	0	0.124372	0.100911	0.116552	0.0617941
ENSRNA049464122	0	0	0	0	0	0	0	0	0	0	0	0	0	0	0	0	0.0375675	0	0	0	0	0	0	0	0	0.133954	0	0	0	0	0	0.0828033	0	0	0	0	0	0	0	0	0	0	0	0	0	0	0	0.0582759	0
ENSRNA049464139	0	0	0	0	0.106562	0	0	0.136134	0	0	0	0.215782	0.0457796	0.140258	0	0.177332	0	0	0	0.0426609	0	0.0770838	0	0	0	0	0	0	0	0	0	0.49682	0.0497993	0	0	0.128423	0.119925	0.117671	0.126711	0	0	0	0	0.0553001	0	0	0	0	0
ENSRNA049464241	0	0	0	0	0	0	0	0	0	0	0	0	0	0	0	0	0	0	0	0	0	0	0	0	0	0	0	0	0	0	0	0	0	0	0	0	0	0	0	0	0	0	0	0	0	0	0	0	0
ENSRNA049464595	0.937882	1.10249	1.03092	0.967814	0.266404	0.675259	0.20708	0.136134	0	0	0	0.517876	0.640915	0.748043	0.63933	0	0	0	0	0	0	0	0	0.529408	0.339616	0.446514	0	0	0	0	0.39414	0.414017	0.248997	0.104444	0.938418	0.128423	0.179887	0.353014	0.190067	0.1008	0.156392	0.437446	1.10129	0.663602	1.00345	1.11935	0.605464	0.699311	0.865117
ENSRNA049464622	1.83499	2.01324	1.97592	1.7564	0.69265	1.3108	1.96726	0.272267	0	0	0	0.561033	0.595135	0.981806	0.937683	0	0	0	0	0	0	0	0	0.962559	1.13205	1.07163	0	0	0	0	1.0135	1.03504	0.547793	0.313333	1.78746	0.642115	0.839474	0.764864	0.253423	0.252001	0.156392	0.19442	1.59688	1.659	2.95133	2.32161	2.32095	1.51517	1.79203
ENSRNA049464727	0	0	0	0	0	0	0	0	0	0	0	0	0	0	0	0	0	0	0	0	0	0	0	0	0	0	0	0	0	0	0	0	0	0	0	0	0	0	0	0	0	0	0	0	0	0	0	0	0
ENSRNA049464940	0	0	0	0	0	0	0	0	0	0	0	0	0	0	0	0	0	0	0	0	0	0	0	0	0	0	0	0	0	0	0	0	0	0	0	0	0	0	0	0	0	0.0486051	0	0	0.0590267	0	0	0	0
ENSRNA049464954	0	0	0.0429549	0	0	0.0397211	0	0.0680668	0	0	0.0724824	0	0.137339	0	0	0	0.0375675	0	0.0387643	0	0.0417083	0	0.0810231	0	0.0566026	0	0.0459096	0	0	0	0	0.124205	0	0	0	0	0	0	0	0.1008	0.104261	0.0486051	0.110129	0	0	0.0414573	0	0	0
ENSRNA049464979	0.856327	0.958686	1.07387	0.537674	0.532808	0.635538	0.621241	0.544534	0.640881	0.212388	0.28993	0.47472	1.05293	0.841548	1.19341	0.310332	0.525945	0.294179	0.969108	0.0853217	0.667333	0.19271	0.567162	0.72192	0.396218	0.62512	0.321367	0.411342	0.129465	0.360477	0.450445	0.49682	0.79679	0.417778	0.893731	0.684923	0.659587	0.470685	0.44349	0.302401	0.573437	0.388841	0.385453	0.276501	0.17708	0.704775	1.36229	0.349655	0.617941
ENSRNA049464994	0.0407775	0	0.0429549	0	0.0532808	0.0397211	0.0517701	0	0.0400551	0	0.0724824	0	0.0457796	0	0	0.0886662	0.225405	0.0490299	0.0387643	0	0	0.0385419	0	0	0	0.0446514	0.183638	0.0457047	0	0	0.281528	0.0828033	0	0.0522222	0	0	0.179887	0.0588357	0.253423	0.201601	0	0.145815	0	0.276501	0.0590267	0	0	0	0
ENSRNA049465015	0	0	0	0.107535	0	0.0397211	0	0	0	0	0	0	0	0	0	0	0	0	0	0	0.0834166	0	0	0	0	0	0	0	0	0	0	0	0	0	0	0	0	0	0	0	0	0	0.110129	0	0.118053	0	0	0	0
ENSRNA049465074	0	0	0	0	0	0	0	0	0	0.0424777	0	0	0.0457796	0	0	0	0	0.0490299	0	0.0426609	0	0	0	0	0	0	0.0459096	0	0	0	0	0	0	0	0	0	0	0	0	0	0	0.0486051	0	0	0.0590267	0.0414573	0	0.116552	0
ENSRNA049465110	0.65244	0.719015	0.687278	0.465984	1.06561	1.19163	0.931862	1.70167	0.881212	16.6513	114.305	1.51047	1.41917	2.29088	1.49177	1.55166	1.69054	1.4709	1.16293	2.13304	1.08442	2.23543	4.37525	0.577536	1.47167	1.33954	0.826373	0.959798	1.22992	0.92694	0.337834	2.77391	0.697191	1.20111	1.69809	2.226	1.67895	1.05904	7.22255	12.1968	8.28877	1.02071	3.46908	1.0507	2.47912	1.49246	1.71548	2.73897	2.0392
ENSRNA049465132	0.081555	0.0479343	0.0429549	0	0	0.0794422	0	0	0.0400551	0	0.0724824	0	0	0	0.042622	0	0	0.19612	0	0	0	0	0	0	0	0	0	0	0	0	0	0	0	0	0.0446866	0	0.0599624	0	0	0	0	0	0.0550647	0	0	0.0829147	0	0	0
ENSRNA049465220	1.18255	0.191737	0.902052	0.645209	1.01233	1.46968	0.828321	0.782768	0.440606	0.722121	1.30468	0.647346	0.366237	1.21557	0.63933	0.975328	1.12702	0.931568	1.16293	0.810556	1.16783	0.925006	0.567162	0.625664	0.735834	0.982331	0.780463	1.46255	0.77679	1.33891	0.506751	0.0828033	0.398395	0.522222	0.312806	0.385269	0.419737	0.41185	0.380134	0.403202	1.09474	1.70118	0.550647	0.718902	0.413187	0.829147	0.706375	0.932414	0.370764
ENSRNA049465281	0.570885	0.431409	0.687278	0.465984	0.799211	0.834143	0.517701	0.408401	0.921267	0.55221	1.15972	0.604189	0.412017	0.607785	0.468842	0.930995	1.16459	0.637389	1.12417	0.51193	0.583916	0.693754	0.76972	0.433152	0.283013	0.535817	0.459096	1.05121	0.323663	1.02993	0.112611	0.0414017	0.248997	0.0522222	0.580925	0.299654	0.4797	0.294178	0.823623	0.403202	0.573437	0.680472	0.385453	0.276501	0.767347	0.290202	0.353187	0.407931	0.803323
ENSRNA049465355	0.65244	0.575212	0.859097	0.465984	1.06561	0.913585	0.880091	0.578568	1.1616	1.01946	0.507377	0.47472	0.640915	0.654537	0.767196	0.57633	1.2773	1.22575	1.27922	0.853217	0.458792	0.80938	0.931766	1.01069	0.396218	0.893029	1.14774	1.41684	1.10045	1.4934	0.0563057	0.165607	0.0497993	0.0522222	0.491552	0	0.4797	0.0588357	0.380134	0.403202	0.521306	0.826287	0.165194	0.608302	2.18399	0.290202	0.454098	1.34035	0.494353
ENSRNA049465372	0	0	0	0	0	0	0	0	0	0	0	0	0	0	0	0	0	0	0	0	0	0	0	0	0	0	0	0	0	0	0	0	0	0	0	0	0	0	0	0	0	0	0	0	0	0	0	0	0
ENSRNA049465399	0.774772	0.814883	1.28865	0.716899	1.01233	1.15191	0.931862	0.782768	1.1616	0.764598	0.724824	0.647346	1.00715	0.841548	0.63933	0.886662	1.46513	0.637389	1.35675	1.23717	1.37637	0.80938	0.850743	0.72192	0.452821	1.07163	0.505006	1.55396	0.647325	0.875444	0.450445	1.11784	0.995987	0.104444	0.759672	0.727731	0.539662	0.41185	0.570201	1.05841	0.729829	1.16652	0.605712	0.774202	0.885401	0.746232	0.75683	0.757587	0.988705
ENSRNA049465410	1.87576	1.72563	2.40547	2.32992	2.13123	2.78048	3.26152	3.50544	2.16297	2.16636	2.17447	1.20838	1.83119	2.85191	1.57701	2.34965	2.17891	2.7947	2.51968	3.24222	3.5035	2.8521	2.75479	2.21389	0.905642	1.4735	2.3873	2.011	2.26564	2.05987	0.788279	0.662427	0.647392	1.46222	1.02779	1.58388	1.61899	1.11788	1.39382	1.56241	1.56392	1.50676	1.26649	2.32261	2.47912	2.61181	2.01821	1.80655	1.35947
ENSRNA049465428	0	0	0	0	0	0	0	0	0	0	0	0	0	0	0	0	0	0	0	0	0	0	0	0	0	0	0	0	0	0	0	0	0	0	0	0	0	0	0	0	0	0	0	0	0	0	0	0	0
ENSRNA049465449	0.48933	0.862817	1.03092	0.645209	0.479527	1.11219	1.08717	0.850835	0.961322	1.86902	6.30597	1.07891	0.915593	0.748043	0.724574	0.975328	0.826485	0.735449	1.58934	1.10918	0.625625	0.925006	1.45842	0.48128	0.566026	0.848377	0.964102	1.09691	1.16518	1.02993	0.506751	0.662427	0.248997	0.104444	0.670298	0.599308	0.359775	0.882535	1.1404	2.16721	0.625567	1.40955	0.660777	0.553002	1.53469	0.456031	1.61457	1.39862	0.679735
ENSRNA049465483	0	0	0	0	0	0	0	0	0	0	0	0	0	0	0	0	0	0	0	0	0	0	0	0	0	0	0	0	0	0	0	0	0	0	0	0	0	0	0	0	0	0	0	0	0	0	0	0	0
ENSRNA049465509	0	0	0	0	0	0	0	0	0.0400551	0	0	0	0	0	0	0	0	0	0	0	0	0	0	0	0	0	0	0	0	0	0	0	0	0	0	0	0	0	0	0	0	0	0	0	0	0	0	0	0
ENSRNA049465575	0	0	0	0	0	0	0	0	0	0	0	0	0	0	0	0	0	0	0	0	0	0	0	0	0	0	0	0	0	0	0	0	0	0	0	0	0	0	0	0	0	0	0	0	0	0	0	0	0
ENSRNA049465590	0	0	0	0	0	0	0	0	0	0	0	0	0	0	0	0	0	0	0	0	0	0	0	0	0	0	0	0	0	0	0	0	0	0	0	0	0	0	0	0	0	0	0	0	0	0	0	0	0
ENSRNA049465606	0	0	0	0	0.0532808	0	0	0	0	0	0	0	0	0	0	0	0	0	0	0	0	0	0	0	0	0	0	0	0	0	0	0	0	0	0	0	0	0	0	0	0	0	0	0	0	0	0	0	0
ENSRNA049465657	0	0	0	0	0	0	0	0	0	0	0	0	0	0	0	0	0	0	0	0	0	0	0	0	0	0	0	0	0	0	0	0	0	0	0	0	0	0	0	0	0	0	0	0	0	0	0	0	0
ENSRNA049465733	0	0	0	0	0	0	0	0	0	0	0	0	0	0	0	0	0	0	0	0	0	0	0	0	0	0	0	0	0	0	0	0	0	0	0	0	0	0	0	0	0	0	0	0	0	0	0	0	0
ENSRNA049465791	0	0	0	0	0	0	0	0	0	0	0	0	0	0	0	0	0	0	0	0	0	0	0	0	0	0	0	0	0	0	0	0	0	0	0	0	0	0	0	0	0	0	0	0	0	0	0	0	0
ENSRNA049465819	0	0	0	0	0	0	0	0	0	0	0	0	0	0	0	0	0	0	0	0	0	0	0	0	0	0	0	0	0	0	0	0	0	0	0	0	0	0	0	0	0	0	0	0	0	0	0	0	0
ENSRNA049465834	0	0	0	0	0	0	0	0	0	0	0	0	0	0	0	0	0	0	0	0	0	0	0	0	0	0	0	0	0	0	0	0	0	0	0	0	0	0	0	0	0	0	0	0	0	0	0	0	0
ENSRNA049465846	0	0	0	0	0	0	0	0	0	0	0	0	0	0	0	0	0	0	0	0	0	0	0	0	0	0	0	0	0	0	0	0	0	0	0	0	0	0	0	0	0	0	0	0	0	0	0	0	0
ENSRNA049465879	0	0	0	0.035845	0	0	0	0.0340334	0	0.169911	1.15972	0	0.0457796	0	0	0	0	0.0490299	0	0.0426609	0	0.0385419	0.0405116	0	0	0	0	0	0	0.102993	0	0.0414017	0.0995987	0	0.0446866	0.0428077	0.0599624	0.0588357	0.190067	0.151201	0.104261	0	0.0550647	0.1106	0.0590267	0	0.0504553	0	0.0617941
ENSRNA049466048	0	0	0	0	0	0	0	0	0	0	0	0	0	0	0	0	0	0	0	0	0	0	0	0	0	0	0	0	0	0	0	0	0	0	0	0	0	0	0	0	0	0	0	0	0	0	0	0	0
ENSRNA049466083	0.0407775	0.33554	0.0429549	0.179225	0.0532808	0.119163	0.10354	0.272267	0.280386	0.127433	0.144965	0.215782	0.0457796	0.0935053	0.255732	0.265999	0.0375675	0.0980598	0.155057	0.170643	0.417083	0.154168	0.283581	0.192512	0	0.133954	0.0459096	0.228523	0.0647325	0.205987	0.112611	0.0414017	0.149398	0	0.0446866	0	0.23985	0.0588357	0	0.0504002	0.156392	0	0.0550647	0.0553001	0.53124	0	0.0504553	0.233104	0.247176
ENSRNA049466198	0	0	0	0	0	0	0	0	0	0	0	0	0	0	0	0	0	0	0	0	0	0	0	0	0	0	0	0	0	0	0	0	0	0	0	0	0	0	0	0	0	0	0	0	0	0	0	0	0
ENSRNA049466210	0	0	0	0	0	0	0	0	0	0	0	0	0	0	0	0	0	0	0	0	0	0	0	0	0	0	0	0	0	0	0	0	0	0	0	0	0	0	0	0	0	0	0	0	0	0	0	0	0
ENSRNA049466224	0	0	0	0	0	0	0	0	0	0	0	0	0	0	0	0	0	0	0	0	0	0	0	0	0	0	0	0	0	0	0	0	0	0	0	0	0	0	0	0	0	0	0	0	0	0	0	0	0
ENSRNA049466250	0	0	0	0	0	0	0	0	0	0	0	0	0	0	0	0	0	0	0	0	0	0	0	0	0	0	0	0	0	0	0	0	0	0	0	0	0	0	0	0	0	0	0	0	0	0	0	0	0
ENSRNA049466270	0	0	0	0	0	0	0	0	0	0	0	0	0	0	0	0	0	0	0	0	0	0	0	0	0	0	0	0	0	0	0	0	0	0	0	0	0	0	0	0	0	0	0	0	0	0	0	0	0
ENSRNA049466281	0	0	0	0	0	0	0	0	0	0	0	0	0	0	0	0	0	0	0	0	0	0	0	0	0	0	0	0	0	0	0	0	0	0	0	0	0	0	0	0	0	0	0	0	0	0	0	0	0
ENSRNA049466300	0	0.0479343	0.0859097	0.0716899	0	0.238327	0	0	0.0801102	0	0	0	0	0.0467527	0	0	0.15027	0	0	0.0426609	0.0417083	0.154168	0.121535	0	0	0	0	0.0457047	0	0.15449	0.0563057	0	0	0	0	0	0.119925	0	0	0.151201	0	0.0486051	0	0	0	0	0.151366	0	0.0617941
ENSRNA049466316	0	0	0	0	0	0	0	0	0	0	0	0	0	0	0	0	0	0	0	0	0	0	0	0	0	0	0	0	0	0	0	0	0	0	0	0	0	0	0	0	0	0	0	0	0	0	0	0	0
ENSRNA049466325	0	0	0	0	0	0	0	0	0	0	0	0	0	0	0.127866	0	0	0	0	0	0	0	0	0	0	0	0	0	0	0	0	0	0	0	0	0	0	0	0	0	0	0	0	0	0	0	0	0	0
ENSRNA049466442	0	0	0	0	0	0	0	0	0	0	0	0	0	0.0467527	0	0	0	0	0	0	0	0	0	0	0	0	0	0	0	0	0	0	0	0	0	0	0	0	0	0	0	0	0	0	0	0	0	0	0
ENSRNA049466569	0.32622	0.287606	0.300684	0.035845	0.266404	0	0.0517701	0.272267	0.280386	0.212388	0.0724824	0.0431564	0.274678	0.0935053	0.21311	0.265999	0.112702	0.14709	0.27135	0.127982	0.166833	0.115626	0.405116	0	0.113205	0.0893029	0.0918192	0.137114	0.129465	0.0514967	0.0563057	0	0.398395	0.261111	0.0893731	0.0428077	0.0599624	0.470685	0.126711	0.201601	0.364914	0.243026	0.165194	0.331801	0.413187	0.124372	0.100911	0.0582759	0.0617941
ENSRNA049466579	0.16311	0.0958686	0.300684	0.21507	0.159842	0.35749	0.310621	0.238234	0.16022	0.0424777	0.144965	0.302095	0.228898	0.140258	0.255732	0.132999	0.112702	0.0980598	0.27135	0.0853217	0.291958	0.154168	0.283581	0.192512	0.113205	0.0446514	0.0459096	0.274228	0.129465	0.257483	0.450445	0.372615	0.199197	0.365556	0.0893731	0.256846	0.0599624	0.117671	0	0.151201	0.104261	0.19442	0	0.0553001	0.70832	0.0414573	0.252277	0.116552	0.370764
ENSRNA049466589	0	0	0	0	0	0	0	0	0	0	0	0	0	0	0	0	0	0	0	0	0	0	0	0	0	0	0	0	0	0	0	0	0	0	0	0	0	0	0	0	0	0	0	0	0	0	0	0	0
ENSRNA049466617	1.30488	1.10249	1.76115	0.752744	0.426246	0.675259	0.362391	1.19117	0.600826	1.10442	1.59461	0.733658	0.274678	1.21557	1.27866	0.57633	0.488377	0.245149	0.310115	0.0426609	0.0417083	0	0	0.385024	0.792437	0.401863	0.137729	0	0.129465	0.0514967	0.39414	1.32485	1.74298	1.04445	0.625612	0.642115	0.839474	0.470685	0.380134	0.252001	0.417045	0.340236	0.550647	1.2166	1.41664	0.663318	0.807285	0.349655	0.865117
ENSRNA049466632	0.407775	0.623146	0.300684	0.322605	0.106562	0.158884	0.20708	0.510501	0.320441	0.0424777	0.579859	0.172625	0.686694	0.280516	0.42622	0.0886662	0.15027	0.245149	0.387643	0	0	0	0	0.0962559	0.169808	0.133954	0	0	0	0	0.337834	0.331213	0.398395	0.156667	0.357492	0.642115	0.899436	0.529521	0.126711	0.0504002	0.208522	0.243026	0.0550647	0.442401	0.413187	0.290202	0.151366	0.116552	0.0617941
ENSRNA049466642	1.18255	1.00662	1.67524	1.21873	0.532808	0.317769	0.414161	1.2252	1.6022	0.297344	0.507377	0.863128	0.915593	0.748043	0.724574	0.70933	0.864052	1.02963	0.465172	0.0853217	0.0417083	0.115626	0	0.48128	0.509424	0.93768	0.0459096	0.0914093	0	0	1.06981	0.828033	2.19117	0.992222	0.357492	0.684923	0.899436	0.647192	0.190067	0.504002	0.469176	0.826287	0.220259	0.884802	0.53124	0.290202	1.00911	2.03966	0.741529
ENSRNA049466657	0.448552	0.0958686	0.343639	0.107535	0.159842	0.119163	0.15531	0.0340334	0.16022	0.254866	0.28993	0.258938	0.0915593	0.233763	0.21311	0.132999	0.413242	0.14709	0.155057	0	0.0417083	0	0	0.192512	0	0.223257	0	0	0.129465	0	0.168917	0.24841	0.298796	0.261111	0.446866	0	0.359775	0.176507	0.126711	0.302401	0	0	0.220259	0.0553001	0.35416	0.248744	0.151366	0.349655	0.494353
ENSRNA049466664	0.530107	0.191737	0.515458	0.179225	0.213123	0.158884	0.465931	0.170167	0.280386	0.509732	0.869789	0.431564	0.0915593	0.280516	0.383598	0.177332	0.262972	0.14709	0.27135	0	0.166833	0	0	0.48128	0.396218	0.133954	0	0.0457047	0.194197	0	0.225223	0.579623	0.547793	0.313333	0.357492	0.470885	0.599624	0.353014	0.506845	0.151201	0.521306	0.0486051	0.0550647	0.442401	0.118053	0.0414573	0.403643	0.407931	0.30897
ENSRNA049466676	0.733995	0.575212	0.816142	0.645209	0.426246	0.913585	0.621241	0.510501	0.720992	0.976987	3.04426	0.345251	0.640915	0.748043	0.980305	0.265999	0.413242	0.490299	0.348879	0.127982	0.0417083	0.154168	0.0810231	0.673792	0.396218	0.223257	0	0.137114	0.129465	0	0.675668	0.331213	1.49398	0.731111	0.580925	1.02738	0.179887	0.706028	0.506845	0.856804	0.521306	0.534656	0.220259	1.0507	1.18053	0.538946	0.655919	1.22379	0.432559
ENSRNA049466686	0	0	0	0	0.0532808	0	0	0	0	0.0424777	0.217447	0	0	0	0	0	0	0	0	0	0	0	0	0	0	0	0	0	0	0	0	0	0	0	0	0	0	0	0	0.0504002	0	0	0	0	0	0	0	0	0
ENSRNA049466693	0	0.0479343	0	0.035845	0.106562	0	0	0.0340334	0	0	0.144965	0	0	0.0467527	0.042622	0	0	0	0.0387643	0	0	0	0	0.048128	0.113205	0	0	0	0	0	0	0	0	0	0.223433	0	0	0	0	0	0	0	0	0	0	0	0	0	0.0617941
ENSRNA049466701	0.203887	0.143803	0.0429549	0.0716899	0.106562	0.198605	0.25885	0.136134	0.16022	0.212388	1.08724	0.302095	0.183118	0.327269	0.170488	0.177332	0.338107	0.392239	0.232586	0.341287	0.333667	0.346877	0	0.288768	0.22641	0.357211	0	0.137114	0.25893	0.102993	0.281528	0.331213	0.149398	0.261111	0.312806	0.299654	0.119925	0	0.190067	0.352801	0.312784	0.243026	0.495582	0.442401	0.17708	0.0829147	0.807285	0.29138	0.123588
ENSRNA049466709	0.122332	0.0479343	0	0	0.0532808	0.158884	0	0.0340334	0.0400551	0.0424777	0	0	0.0457796	0	0.0852439	0.177332	0.187837	0.0980598	0.116293	0.0426609	0.0417083	0	0	0.192512	0.113205	0.0446514	0.0459096	0	0.323663	0.0514967	0.281528	0.0828033	0	0.104444	0.13406	0	0.179887	0.0588357	0.506845	0.453602	0.312784	0.340236	0.495582	0.1106	0.17708	0.124372	0.252277	0.174828	0.0617941
ENSRNA049466850	0	0	0	0	0.0532808	0	0	0	0	0	0	0	0.0457796	0	0	0	0	0	0.155057	0	0	0	0	0	0	0	0	0.0457047	0.0647325	0	0	0	0	0	0	0	0	0	0	0.0504002	0.0521306	0	0	0	0	0	0	0	0
ENSRNA049466858	0	0	0	0	0	0	0	0	0	0	0	0	0	0	0	0	0	0	0	0	0	0	0	0	0	0	0	0	0	0	0	0	0	0	0	0	0	0	0	0	0	0	0	0	0	0	0	0	0
ENSRNA049466982	0	0	0	0	0	0	0	0	0	0	0	0	0	0	0	0	0	0	0	0	0	0	0	0	0	0	0	0	0	0	0	0	0	0	0	0	0	0	0	0	0	0	0	0	0	0	0	0	0
ENSRNA049466998	0	0	0	0	0	0	0	0	0	0	0	0	0	0	0	0	0	0	0	0	0	0	0	0	0	0	0	0	0	0	0	0	0	0	0	0	0	0	0	0	0	0	0	0	0	0	0	0	0
ENSRNA049467030	0	0	0	0	0	0	0	0	0	0	0	0	0	0	0	0	0	0	0	0	0	0	0	0	0	0	0	0	0	0	0	0	0	0	0	0	0	0	0	0	0	0	0	0	0	0	0	0	0
ENSRNA049467046	0	0	0	0	0	0	0	0	0	0	0.144965	0	0	0	0	0	0	0	0	0.0426609	0	0	0	0	0	0	0	0	0	0	0	0	0	0	0	0	0	0	0	0.0504002	0	0	0	0	0	0	0	0	0
ENSRNA049467153	0	0	0	0	0	0	0	0	0	0	0	0	0	0	0	0	0	0	0	0	0	0	0	0	0	0	0	0	0	0	0	0	0	0	0	0	0	0	0	0	0	0	0	0	0	0	0	0	0
ENSRNA049467197	0	0	0	0	0	0	0	0	0	0	0	0	0	0	0	0	0	0	0	0	0	0	0	0	0	0	0	0	0	0	0	0	0	0	0	0	0	0	0	0	0	0	0	0	0	0	0	0	0
ENSRNA049467206	0	0	0	0	0	0	0	0	0	0.0849554	0.28993	0	0	0	0	0.177332	0	0	0	0	0	0.0385419	0.0405116	0	0	0	0	0	0.0647325	0	0	0	0	0	0.0446866	0	0	0	0	0.1008	0	0	0.165194	0	0	0	0	0	0
ENSRNA049467247	0	0	0	0	0	0	0	0	0	0	0	0	0	0	0	0	0	0	0	0	0	0	0	0	0	0	0	0	0	0	0	0	0	0	0	0	0	0	0	0	0	0	0	0	0	0	0	0	0
ENSRNA049467432	0	0	0	0	0	0	0	0	0	0	0	0	0	0	0	0	0	0	0	0	0	0	0	0	0	0	0	0	0	0	0	0	0	0	0	0	0	0	0	0	0	0	0	0	0	0	0	0	0
ENSRNA049467439	0.32622	0.33554	0.0859097	0.14338	0	0.198605	0.0517701	0.0680668	0.0400551	0.0849554	0.28993	0.0863127	0.320457	0.187011	0.21311	0	0.187837	0.0980598	0.0775286	0.0853217	0.208542	0.0770838	0.283581	0.0962559	0.113205	0.0446514	0.183638	0	0.0647325	0.102993	0	0.414017	0.0995987	0.0522222	0.13406	0.342462	0.119925	0.0588357	0.126711	0	0.208522	0.0972102	0.385453	0.1659	0.413187	0	0.504553	0.407931	0.370764
ENSRNA049467544	0	0	0	0	0	0	0	0	0	0	0	0	0	0	0	0	0	0	0	0	0	0	0	0	0	0	0	0	0	0	0	0	0	0	0	0	0	0	0	0	0	0	0	0	0	0	0	0	0
ENSRNA049467581	0	0	0	0	0	0	0	0	0	0	0	0	0	0	0	0	0	0	0	0	0	0	0	0	0	0	0	0	0	0	0	0	0	0	0	0	0	0	0	0	0	0	0	0	0	0	0	0	0
ENSRNA049467592	0	0	0	0	0	0	0	0	0	0	0	0	0	0	0	0	0	0	0	0	0	0	0	0	0	0	0	0	0	0	0	0	0	0	0	0	0	0	0	0	0	0	0	0	0	0	0	0	0
ENSRNA049467601	0	0	0	0	0	0	0	0	0	0	0	0	0	0	0	0	0	0	0	0	0	0	0	0	0	0	0	0	0	0	0	0	0	0	0	0	0	0	0	0	0	0	0	0	0	0	0	0	0
ENSRNA049467624	0	0	0	0	0	0	0	0	0	0	0	0	0	0	0	0	0	0	0	0	0	0	0	0	0	0	0	0	0	0	0	0	0	0	0	0	0	0	0	0	0	0	0	0	0	0	0	0	0
ENSRNA049467635	0	0	0	0	0	0	0	0	0	0	0	0	0	0	0	0	0	0	0	0	0	0	0	0	0	0	0	0	0	0	0	0	0	0	0	0	0	0	0	0	0	0	0	0	0	0	0	0	0
ENSRNA049467643	0	0	0	0	0	0	0	0	0	0	0	0	0	0	0	0	0	0	0	0	0	0	0	0	0	0	0	0	0	0	0	0	0	0	0	0	0	0	0	0	0	0	0	0	0	0	0	0	0
ENSRNA049467653	0	0	0	0	0	0	0	0	0	0	0	0	0	0	0	0	0	0	0	0	0	0	0	0	0	0	0	0	0	0	0	0	0	0	0	0	0	0	0	0	0	0	0	0	0	0	0	0	0
ENSRNA049467662	0	0	0	0	0	0	0	0	0	0	0	0	0	0	0	0	0	0	0	0	0	0	0	0	0	0	0	0	0	0	0	0	0	0	0	0	0	0	0	0	0	0	0	0	0	0	0	0	0
ENSRNA049467670	0	0	0	0	0	0	0	0	0	0	0	0	0	0	0	0	0	0	0	0	0	0	0	0	0	0	0	0	0	0	0	0	0	0	0	0	0	0	0	0	0	0	0	0	0	0	0	0	0
ENSRNA049467682	0	0	0	0	0	0	0	0	0	0	0	0	0	0	0	0	0	0	0	0	0	0	0	0	0	0	0	0	0	0	0	0	0	0	0	0	0	0	0	0	0	0	0	0	0	0	0	0	0
ENSRNA049467685	0	0	0	0	0	0	0	0	0	0	0	0	0	0	0	0	0	0	0	0	0	0	0.0810231	0	0	0	0	0	0	0	0	0	0	0	0	0	0	0	0	0	0	0	0	0	0	0	0	0	0
ENSRNA049467695	0	0	0	0	0	0	0	0	0	0	0	0	0	0	0	0	0	0	0	0	0	0	0	0	0	0	0	0	0	0	0	0	0	0	0	0	0	0	0	0	0	0	0	0	0	0	0	0	0
ENSRNA049467703	0	0	0	0	0	0	0	0	0	0	0	0	0	0	0	0	0	0	0	0	0	0	0	0	0	0	0	0	0	0	0	0	0	0	0	0	0	0	0	0	0	0	0	0	0	0	0	0	0
ENSRNA049467709	0	0	0	0	0	0	0	0	0	0	0	0	0	0	0	0	0	0	0	0	0	0	0	0	0	0	0	0	0	0	0	0	0	0	0	0	0	0	0	0	0	0	0	0	0	0	0	0	0
ENSRNA049467718	0	0	0	0	0	0	0	0	0	0	0.0724824	0	0	0	0	0	0	0	0	0	0	0	0	0	0	0	0	0	0	0	0	0	0	0	0	0	0	0	0	0	0	0	0	0	0	0	0	0	0
ENSRNA049467721	0	0	0	0	0	0	0	0	0	0	0	0	0	0	0	0	0	0	0	0	0	0	0	0	0	0	0	0	0	0	0	0	0	0	0	0	0	0	0	0	0	0	0	0	0	0	0	0	0
ENSRNA049467725	0	0	0	0	0	0	0	0	0	0	0.0724824	0	0	0	0	0	0	0	0	0	0	0	0	0	0	0	0	0	0	0	0	0	0	0	0	0	0	0	0	0	0	0	0	0	0	0	0	0	0
ENSRNA049467728	0	0	0	0	0	0	0	0	0	0	0	0	0	0	0	0	0	0	0	0	0	0	0	0	0	0	0	0	0	0	0	0	0	0	0	0	0	0	0	0	0	0	0	0	0	0	0	0	0
ENSRNA049467735	0	0	0	0	0	0	0	0	0	0	0	0	0	0	0	0	0	0	0	0	0	0	0	0	0	0	0	0	0	0	0	0	0	0	0	0	0	0	0	0	0	0	0	0	0	0	0	0	0
ENSRNA049467741	0	0	0	0	0	0	0	0	0	0	0	0	0	0	0	0	0	0	0	0	0	0	0	0	0	0	0	0	0	0	0	0	0	0	0	0	0	0	0	0	0	0	0	0	0	0	0	0	0
ENSRNA049467747	0	0	0	0	0	0	0	0	0	0	0	0	0	0	0	0	0	0	0	0	0	0	0	0	0	0	0	0	0	0	0	0	0	0	0	0	0	0	0	0	0	0	0	0	0	0	0	0	0
ENSRNA049467752	0	0	0	0	0	0	0	0	0	0	0	0	0	0	0	0	0	0	0	0	0	0	0	0	0	0	0	0	0	0	0	0	0	0	0	0	0	0	0	0	0	0	0	0	0	0	0	0	0
ENSRNA049467760	0	0	0	0	0	0	0	0	0	0	0	0	0	0	0	0	0	0	0	0	0	0	0	0	0	0	0	0	0	0	0	0	0	0	0	0	0	0	0	0	0	0	0	0	0	0	0	0	0
ENSRNA049467768	0	0	0	0	0	0	0	0	0	0	0	0	0	0	0	0	0	0	0	0	0	0	0	0	0	0	0	0	0	0	0	0	0	0	0	0	0	0	0	0	0	0	0	0	0	0	0	0	0
ENSRNA049467775	0	0	0	0	0	0	0	0	0	0	0	0	0	0	0	0	0	0	0	0	0	0	0	0	0	0	0	0	0	0	0	0	0	0	0	0	0	0	0	0	0	0	0	0	0	0	0	0	0
ENSRNA049467782	0	0	0	0	0	0	0	0	0	0	0	0	0	0	0	0	0	0	0	0	0	0	0	0	0	0	0	0	0	0	0	0	0	0	0	0	0	0	0	0	0	0	0	0	0	0	0	0	0
ENSRNA049467788	0	0	0	0	0	0	0	0	0	0	0	0	0	0	0	0	0	0	0	0	0	0	0	0	0	0	0	0	0	0	0	0	0	0	0	0	0	0	0	0	0	0	0	0	0	0	0	0	0
ENSRNA049467794	0	0	0	0	0	0	0	0	0	0	0	0	0	0	0	0	0	0	0	0	0	0	0	0	0	0	0	0	0	0	0	0	0	0	0	0	0	0	0	0	0	0	0	0	0	0	0	0	0
ENSRNA049467799	0	0	0	0	0	0	0	0	0	0	0	0	0	0	0	0	0	0	0	0	0	0	0	0	0	0	0	0	0	0	0	0	0	0	0	0	0	0	0	0	0	0	0	0	0	0	0	0	0
ENSRNA049467811	0	0	0	0	0	0	0	0	0	0	0	0	0	0	0	0	0	0	0	0	0	0	0	0	0	0	0	0	0	0	0	0	0	0	0	0	0	0	0	0	0	0	0	0	0	0	0	0	0
ENSRNA049467817	0	0	0	0	0	0	0	0	0	0	0.0724824	0	0	0	0	0	0	0	0	0	0	0	0	0	0	0	0	0	0	0	0	0	0	0	0	0	0	0	0	0	0	0	0	0	0	0	0	0	0
ENSRNA049467825	0	0	0	0	0	0	0	0	0	0	0	0	0	0	0	0	0	0	0	0	0	0	0	0	0	0	0	0	0	0	0	0	0	0	0	0	0	0	0	0	0	0	0	0	0	0	0	0	0
ENSRNA049467831	0	0	0	0	0	0	0	0	0	0	0	0	0	0	0	0	0	0	0	0	0	0	0	0	0	0	0	0	0	0	0	0	0	0	0	0	0	0	0	0	0	0	0	0	0	0	0	0	0
ENSRNA049467836	0	0	0	0	0	0	0	0	0	0	0	0	0	0	0	0	0	0	0	0	0	0	0	0	0	0	0	0	0	0	0	0	0	0	0	0	0	0	0	0	0	0	0	0	0	0	0	0	0
ENSRNA049467843	0	0	0	0	0	0	0	0	0	0	0	0	0	0	0	0	0	0	0	0	0	0	0	0	0	0	0	0	0	0	0	0	0	0	0	0	0	0	0	0	0	0	0	0	0	0	0	0	0
ENSRNA049467850	0	0	0	0	0	0	0	0	0	0	0.0724824	0	0	0	0	0	0	0	0	0	0	0	0	0	0	0	0	0	0	0	0	0	0	0	0	0	0	0	0	0	0	0	0	0	0	0	0	0	0
ENSRNA049467857	0	0	0	0	0	0	0	0	0	0	0	0	0	0	0	0	0	0	0	0	0	0	0	0	0	0	0	0	0	0	0	0	0	0	0	0	0	0	0	0	0	0	0	0	0	0	0	0	0
ENSRNA049467867	0	0	0	0	0	0	0	0	0	0	0	0	0	0	0	0	0	0	0	0	0	0	0	0	0	0	0	0	0	0	0	0	0	0	0	0	0	0	0	0	0	0	0	0	0	0	0	0	0
ENSRNA049467876	0	0	0	0	0	0	0	0	0	0	0	0	0	0	0	0	0	0	0	0	0	0	0	0	0	0	0	0	0	0	0	0	0	0	0	0	0	0	0	0	0	0	0	0	0	0	0	0	0
ENSRNA049467883	0	0	0	0	0	0	0	0	0	0	0	0	0	0	0	0	0	0	0	0	0	0	0	0	0	0	0	0	0	0	0	0	0	0	0	0	0	0	0	0	0	0	0	0	0	0	0	0	0
ENSRNA049467891	0	0	0	0	0	0	0	0	0	0	0	0	0	0	0	0	0	0	0	0	0	0	0	0	0	0	0	0	0	0	0	0	0	0	0	0	0	0	0	0	0	0	0	0	0	0	0	0	0
ENSRNA049467894	0	0	0	0	0	0	0	0	0	0	0	0	0	0	0	0	0	0	0	0	0	0	0	0	0	0	0	0	0	0	0	0	0	0	0	0	0	0	0	0	0	0	0	0	0	0	0	0	0
ENSRNA049467902	0	0	0	0	0	0	0	0	0	0	0	0	0	0	0	0	0	0	0	0	0	0	0	0	0	0	0	0	0	0	0	0	0	0	0	0	0	0	0	0	0	0	0	0	0	0	0	0	0
ENSRNA049467913	0	0	0	0	0	0	0	0	0	0	0	0	0	0	0	0	0	0	0	0	0	0	0	0	0	0	0	0	0	0	0	0	0	0	0	0	0	0	0	0	0	0	0	0	0	0	0	0	0
ENSRNA049467926	0	0	0	0	0	0	0	0	0	0	0	0	0	0	0	0	0	0	0	0	0	0	0	0	0	0	0	0	0	0	0	0	0	0	0	0	0	0	0	0	0	0	0	0	0	0	0	0	0
ENSRNA049467930	0	0	0	0	0	0	0	0	0	0	0	0	0	0	0	0	0	0	0	0	0	0	0	0	0	0	0	0	0	0	0	0	0	0	0	0	0	0	0	0	0	0	0	0	0	0	0	0	0
ENSRNA049467939	0	0	0	0	0	0	0	0	0	0	0	0	0	0	0	0	0	0	0	0	0	0	0	0	0	0	0	0	0	0	0	0	0	0	0	0	0	0	0	0	0	0	0	0	0	0	0	0	0
ENSRNA049467947	0	0	0	0	0	0	0	0	0	0	0	0	0	0	0	0	0	0	0	0	0	0	0	0	0	0	0	0	0	0	0	0	0	0	0	0	0	0	0	0	0	0	0	0	0	0	0	0	0
ENSRNA049467951	0	0	0	0	0	0	0	0	0	0	0	0	0	0	0	0	0	0	0	0	0	0	0	0	0	0	0	0	0	0	0	0	0	0	0	0	0	0	0	0	0	0	0	0	0	0	0	0	0
ENSRNA049467957	0	0	0	0	0	0	0	0	0	0	0	0	0	0	0	0	0	0	0	0	0	0	0	0	0	0	0	0	0	0	0	0	0	0	0	0	0	0	0	0	0	0	0	0	0	0	0	0	0
ENSRNA049467962	0	0	0	0	0	0	0	0	0	0	0	0	0	0	0	0	0	0	0	0	0	0	0	0	0	0	0	0	0	0	0	0	0	0	0	0	0	0	0	0	0	0	0	0	0	0	0	0	0
ENSRNA049467971	0	0	0	0	0	0	0	0	0	0	0	0	0	0	0	0	0	0	0	0	0	0	0	0	0	0	0	0	0	0	0	0	0	0	0	0	0	0	0	0	0	0	0	0	0	0	0	0	0
ENSRNA049467978	0	0	0	0	0	0	0	0	0	0	0	0	0	0	0	0	0	0	0	0	0	0	0	0	0	0	0	0	0	0	0	0	0	0	0	0	0	0	0	0	0	0	0	0	0	0	0	0	0
ENSRNA049467983	0	0	0	0	0	0	0	0	0	0	0	0	0	0	0	0	0	0	0	0	0	0	0	0	0	0	0	0	0	0	0	0	0	0	0	0	0	0	0	0	0	0	0	0	0	0	0	0	0
ENSRNA049467989	0	0	0	0	0	0	0	0	0	0	0	0	0	0	0	0	0	0	0	0	0	0	0	0	0	0	0	0	0	0	0	0	0	0	0	0	0	0	0	0	0	0	0	0	0	0	0	0	0
ENSRNA049467992	0	0	0	0	0	0	0	0	0	0	0	0	0	0	0	0	0	0	0	0	0	0	0	0	0	0	0	0	0	0	0	0	0	0	0	0	0	0	0	0	0	0	0	0	0	0	0	0	0
ENSRNA049468001	0	0	0	0	0	0	0	0	0	0	0	0	0	0	0	0	0	0	0	0	0	0	0	0	0	0	0	0	0	0	0	0	0	0	0	0	0	0	0	0	0	0	0	0	0	0	0	0	0
ENSRNA049468005	0	0	0	0	0	0	0	0	0	0	0	0	0	0	0	0	0	0	0	0	0	0	0	0	0	0	0	0	0	0	0	0	0	0	0	0	0	0	0	0	0	0	0	0	0	0	0	0	0
ENSRNA049468008	0	0	0	0	0	0	0	0	0	0	0	0	0	0	0	0	0	0	0	0	0	0	0	0	0	0	0	0	0	0	0	0	0	0	0	0	0	0	0	0	0	0	0	0	0	0	0	0	0
ENSRNA049468013	0	0	0	0	0	0	0	0	0	0	0	0	0	0	0	0	0	0	0	0	0	0	0	0	0	0	0	0	0	0	0	0	0	0	0	0	0	0	0	0	0	0	0	0	0	0	0	0	0
ENSRNA049468017	0	0	0	0	0	0	0	0	0	0	0	0	0	0	0	0	0	0	0	0	0	0	0	0	0	0	0	0	0	0	0	0	0	0	0	0	0	0	0	0	0	0	0	0	0	0	0	0	0
ENSRNA049468021	0	0	0	0	0	0	0	0	0	0	0	0	0	0	0	0	0	0	0	0	0	0	0	0	0	0	0	0	0	0	0	0	0	0	0	0	0	0	0	0	0	0	0	0	0	0	0	0	0
ENSRNA049468030	0	0	0	0	0	0	0	0	0	0	0	0	0	0	0	0	0	0	0	0	0	0	0	0	0	0	0	0	0	0	0	0	0	0	0	0	0	0	0	0	0	0	0	0	0	0	0	0	0
ENSRNA049468038	0	0	0	0	0	0	0	0	0	0	0	0	0	0	0	0	0	0	0	0	0	0	0	0	0	0	0	0	0	0	0	0	0	0	0	0	0	0	0	0	0	0	0	0	0	0	0	0	0
ENSRNA049468043	0	0	0	0	0	0	0	0	0	0	0	0	0	0	0	0	0	0	0	0	0	0	0	0	0	0	0	0	0	0	0	0	0	0	0	0	0	0	0	0	0	0	0	0	0	0	0	0	0
ENSRNA049468049	0	0	0	0	0	0	0	0	0	0	0	0	0	0	0	0	0	0	0	0	0	0	0	0	0	0	0	0	0	0	0	0	0	0	0	0	0	0	0	0	0	0	0	0	0	0	0	0	0
ENSRNA049468058	0	0	0	0	0	0	0	0	0	0	0	0	0	0	0	0	0	0	0	0	0	0	0	0	0	0	0	0	0	0	0	0	0	0	0	0	0	0	0	0	0	0	0	0	0	0	0	0	0
ENSRNA049468063	0	0	0	0	0	0	0	0	0	0	0	0	0	0	0	0	0	0	0	0	0	0	0	0	0	0	0	0	0	0	0	0	0	0	0	0	0	0	0	0	0	0	0	0	0	0	0	0	0
ENSRNA049468070	0	0	0	0	0	0	0	0	0	0	0	0	0	0	0	0	0	0	0	0	0	0	0	0	0	0	0	0	0	0	0	0	0	0	0	0	0	0	0	0	0	0	0	0	0	0	0	0	0
ENSRNA049468081	0	0	0	0	0	0	0	0	0	0	0	0	0	0	0	0	0	0	0	0	0	0	0	0	0	0	0	0	0	0	0	0	0	0	0	0	0	0	0	0	0	0	0	0	0	0	0	0	0
ENSRNA049468088	0	0	0	0	0	0	0	0	0	0	0	0	0	0	0	0	0	0	0	0	0	0	0	0	0	0	0	0	0	0	0	0	0	0	0	0	0	0	0	0	0	0	0	0	0	0	0	0	0
ENSRNA049468103	0	0	0	0	0	0	0	0	0	0	0	0	0	0	0	0	0	0	0	0	0	0	0	0	0	0	0	0	0	0	0	0	0	0	0	0	0	0	0	0	0	0	0	0	0	0	0	0	0
ENSRNA049468108	0	0	0	0	0	0	0	0	0	0	0	0	0	0	0	0	0	0	0	0	0	0	0	0	0	0	0	0	0	0	0	0	0	0	0	0	0	0	0	0	0	0	0	0	0	0	0	0	0
ENSRNA049468115	0	0	0	0	0	0	0	0	0	0	0	0	0	0	0	0	0	0	0	0	0	0	0	0	0	0	0	0	0	0	0	0	0	0	0	0	0	0	0	0	0	0	0	0	0	0	0	0	0
ENSRNA049468120	0	0	0	0	0	0	0	0	0	0	0	0	0	0	0	0	0	0	0	0	0	0	0	0	0	0	0	0	0	0	0	0	0	0	0	0	0	0	0	0	0	0	0	0	0	0	0	0	0
ENSRNA049468128	0	0	0	0	0	0	0	0	0	0	0	0	0	0	0	0	0	0	0	0	0	0	0	0	0	0	0	0	0	0	0	0	0	0	0	0	0	0	0	0	0	0	0	0	0	0	0	0	0
ENSRNA049468138	0	0	0	0	0	0	0	0	0	0	0	0	0	0	0	0	0	0	0	0	0	0	0	0	0	0	0	0	0	0	0	0	0	0	0	0	0	0	0	0	0	0	0	0	0	0	0	0	0
ENSRNA049468142	0	0	0	0	0	0	0	0	0	0	0	0	0	0	0	0	0	0	0	0	0	0	0	0	0	0	0	0	0	0	0	0	0	0	0	0	0	0	0	0	0	0	0	0	0	0	0	0	0
ENSRNA049468151	0	0	0	0	0	0	0	0	0	0	0	0	0	0	0	0	0	0	0	0	0	0	0	0	0	0	0	0	0	0	0	0	0	0	0	0	0	0	0	0	0	0	0	0	0	0	0	0	0
ENSRNA049468159	0	0	0	0	0	0	0	0	0	0	0	0	0	0	0	0	0	0	0	0	0	0	0	0	0	0	0	0	0	0	0	0	0	0	0	0	0	0	0	0	0	0	0	0	0	0	0	0	0
ENSRNA049468173	0	0	0	0	0	0	0	0	0	0	0	0	0	0	0	0	0	0	0	0	0	0	0	0	0	0	0	0	0	0	0	0	0	0	0	0	0	0	0	0	0	0	0	0	0	0	0	0	0
ENSRNA049468178	0	0	0	0	0	0	0	0	0	0	0	0	0	0	0	0	0	0	0	0	0	0	0	0	0	0	0	0	0	0	0	0	0	0	0	0	0	0	0	0	0	0	0	0	0	0	0	0	0
ENSRNA049468184	0	0	0	0	0	0	0	0	0	0	0	0	0	0	0	0	0	0	0	0	0	0	0	0	0	0	0	0	0	0	0	0	0	0	0	0	0	0	0	0	0	0	0	0	0	0	0	0	0
ENSRNA049468191	0	0	0	0	0	0	0	0	0	0	0	0	0	0	0	0	0	0	0	0	0	0	0	0	0	0	0	0	0	0	0	0	0	0	0	0	0	0	0	0	0	0	0	0	0	0	0	0	0
ENSRNA049468197	0	0	0	0	0	0	0	0	0	0	0	0	0	0	0	0	0	0	0	0	0	0	0	0	0	0	0	0	0	0	0	0	0	0	0	0	0	0	0	0	0	0	0	0	0	0	0	0	0
ENSRNA049468202	0	0	0	0	0	0	0	0	0	0	0	0	0	0	0	0	0	0	0	0	0	0	0	0	0	0	0	0	0	0	0	0	0	0	0	0	0	0	0	0	0	0	0	0	0	0	0	0	0
ENSRNA049468209	0	0	0	0	0	0	0	0	0	0	0	0	0	0	0	0	0	0	0	0	0	0	0	0	0	0	0	0	0	0	0	0	0	0	0	0	0	0	0	0	0	0	0	0	0	0	0	0	0
ENSRNA049468217	0	0	0	0	0	0	0	0	0	0	0	0	0	0	0	0	0	0	0	0	0	0	0	0	0	0	0	0	0	0	0	0	0	0	0	0	0	0	0	0	0	0	0	0	0	0	0	0	0
ENSRNA049468221	0	0	0	0	0	0	0	0	0	0	0	0	0	0	0	0	0	0	0	0	0	0	0	0	0	0	0	0	0	0	0	0	0	0	0	0	0	0	0	0	0	0	0	0	0	0	0	0	0
ENSRNA049468229	0	0	0	0	0	0	0	0	0	0	0	0	0	0	0	0	0	0	0	0	0	0	0	0	0	0	0	0	0	0	0	0	0	0	0	0	0	0	0	0	0	0	0	0	0	0	0	0	0
ENSRNA049468238	0	0.0958686	0	0.035845	0.106562	0.0397211	0	0.306301	0	1.48672	12.5395	0	0.0915593	0.0935053	0	0.0886662	0.15027	0.0490299	0.0775286	0.0853217	0.0834166	0.19271	0.52665	0.0962559	0.0566026	0.0446514	0.0459096	0.0914093	0.129465	0	0.225223	0.24841	0.149398	0.0522222	0.0893731	0.214038	0.119925	0	0.570201	1.36081	0.625567	0.0486051	0.220259	0.0553001	0.0590267	0	0	0.174828	0.123588
ENSRNA049468327	0	0	0	0	0	0	0	0	0	0	0	0	0	0	0	0	0	0	0	0	0	0	0	0	0.0566026	0	0	0	0	0	0	0	0.0497993	0	0	0	0	0	0	0	0	0	0	0	0	0	0	0	0
ENSRNA049468366	0	0	0	0	0	0	0	0	0	0	0	0	0	0	0	0	0	0	0	0	0	0	0	0	0	0	0	0	0	0	0	0	0	0	0	0	0	0	0	0	0	0	0	0	0	0	0	0	0
ENSRNA049468514	0	0.0479343	0.0429549	0	0	0	0.0517701	0	0	0	0	0	0	0	0	0	0	0	0	0	0	0	0	0	0	0.0446514	0.0459096	0	0	0	0	0	0	0	0	0	0	0	0	0	0	0	0	0.0553001	0.236107	0.124372	0.0504553	0	0.185382
ENSRNA049468582	0	0	0	0.035845	0	0	0	0	0	0	0	0	0	0	0	0	0	0	0	0	0	0.0385419	0	0	0	0	0	0	0	0	0	0	0	0	0	0	0	0	0	0	0	0	0	0	0	0	0	0	0
ENSRNA049468588	0	0	0	0	0	0	0	0	0	0	0	0.215782	0	0	0	0	0	0	0	0	0	0	0	0	0	0	0	0	0	0	0	0	0	0	0	0	0	0	0	0	0	0	0.0550647	0	0	0	0	0	0
ENSRNA049468771	0	0	0	0	0	0	0	0	0	0	0.0724824	0	0	0	0	0	0	0	0	0	0	0	0	0	0	0	0	0	0	0	0	0	0	0	0	0	0	0	0	0	0	0	0	0	0	0	0	0	0
ENSRNA049468782	0	0	0	0	0	0	0	0	0	0	0	0	0	0	0	0	0	0	0	0	0	0	0	0	0	0	0	0	0	0	0	0	0	0	0	0	0	0	0	0	0	0	0	0	0	0	0	0	0
ENSRNA049468787	0	0	0	0	0	0	0	0	0	0	0	0	0	0	0	0	0	0	0	0	0	0	0	0	0	0	0	0	0	0	0	0	0	0	0	0	0	0	0	0	0	0	0	0	0	0	0	0	0
ENSRNA049468809	0	0	0	0	0	0	0	0	0	0	0	0	0	0	0	0	0	0	0	0	0	0	0	0	0	0	0	0	0	0	0	0	0	0	0	0	0	0	0	0	0	0	0	0	0	0	0	0	0
ENSRNA049468829	0	0	0	0	0	0	0	0	0	0	0	0	0	0	0	0	0	0	0	0	0	0	0	0	0	0	0	0	0	0	0	0	0	0	0	0	0	0	0	0	0	0	0	0	0	0	0	0	0
ENSRNA049468860	0	0	0	0	0	0	0	0	0	0	0	0	0	0	0	0	0	0	0	0	0	0	0	0	0	0	0	0	0	0	0	0	0	0	0	0	0	0	0	0	0	0	0	0	0	0	0	0	0
ENSRNA049468879	0	0	0	0	0	0.0397211	0	0	0.0400551	0	0	0	0	0	0	0	0	0	0.0387643	0	0	0	0.0405116	0	0	0	0	0	0.0647325	0	0	0	0	0	0	0	0	0	0	0	0	0	0	0	0	0	0	0	0
ENSRNA049468892	0	0	0	0	0	0	0	0	0	0	0	0	0	0	0	0	0	0	0	0	0	0	0	0	0	0	0	0	0	0	0	0	0	0	0	0	0	0	0	0	0.0521306	0	0	0	0	0	0	0	0
ENSRNA049468913	0.0407775	0.0479343	0.214774	0.21507	0.159842	0.556095	0.25885	0.0680668	0.560771	0.339821	0.144965	0.431564	0.183118	0.233763	0.042622	0.443331	0.375675	0.245149	0.193822	0.639913	0.333667	0.501045	0.445627	0.0962559	0.113205	0.133954	0.321367	0.0914093	0.51786	0.102993	0.112611	0.49682	0.348596	0.522222	0.13406	0.0856154	0.179887	0.176507	0.0633557	0.201601	0.312784	0.291631	0.220259	0.0553001	0.53124	0.290202	0.504553	0.0582759	0.0617941
ENSRNA049468930	0	0	0	0	0	0	0	0	0	0	0	0	0	0	0	0	0	0	0	0	0	0	0	0	0	0	0	0	0	0	0	0	0	0	0	0	0	0	0	0	0	0	0	0	0	0	0	0	0
ENSRNA049468947	0	0	0	0	0	0	0	0	0	0	0	0	0	0	0	0	0	0	0	0	0	0	0	0	0	0	0	0	0	0	0	0	0	0	0	0	0	0	0	0	0	0	0	0	0	0	0	0	0
ENSRNA049468958	0	0	0	0	0	0	0	0	0	0	0	0	0	0	0	0	0	0	0	0	0	0	0	0	0	0	0	0	0	0	0	0	0	0	0	0	0	0	0	0	0	0	0	0	0	0	0	0	0
ENSRNA049468969	0	0	0	0	0	0	0	0	0	0	0	0	0	0	0	0	0	0	0	0	0	0	0	0	0	0	0	0	0	0	0	0	0	0	0	0	0	0	0	0	0	0	0	0	0	0	0	0	0
ENSRNA049468983	0	0	0	0	0	0	0	0	0	0	0	0	0	0	0	0	0	0	0	0	0	0	0	0	0	0	0	0	0	0	0	0	0	0	0	0	0	0	0	0	0	0	0	0.0553001	0.0590267	0	0	0	0
ENSRNA049468991	0	0	0	0	0	0	0	0	0	0	0	0	0	0	0	0	0	0	0	0	0	0	0	0	0	0	0	0	0	0	0	0	0	0	0	0	0	0	0	0	0	0	0	0	0	0	0	0	0
ENSRNA049468999	0	0	0	0	0	0	0	0	0	0	0	0	0	0	0	0	0	0	0	0	0	0	0	0	0	0	0	0	0	0	0	0	0	0	0	0	0	0	0	0	0	0	0	0	0	0	0	0	0
ENSRNA049469005	0	0	0	0	0	0	0	0	0	0	0	0	0	0	0	0	0	0	0	0	0	0	0	0	0	0	0	0	0	0	0	0	0	0	0	0	0	0	0	0	0	0	0	0	0	0	0	0	0
ENSRNA049469011	0	0	0	0	0	0	0	0	0	0	0	0	0	0	0	0	0	0	0	0	0	0	0	0	0	0	0	0	0	0	0	0	0	0	0	0	0	0	0	0	0	0	0	0	0	0	0	0	0
ENSRNA049469023	0	0	0.0429549	0	0	0	0	0	0	0.0424777	0.434895	0	0.0915593	0	0	0.0443331	0	0.0490299	0	0	0.0417083	0	0	0	0.0566026	0	0	0	0	0	0	0	0	0	0	0	0	0	0	0	0	0	0	0	0.0590267	0	0	0.174828	0
ENSRNA049469029	0	0	0	0	0	0	0	0	0	0	0	0	0	0	0	0	0	0	0	0	0	0	0	0	0	0	0	0	0	0	0	0	0	0	0	0	0	0	0	0	0	0	0	0	0	0	0	0	0
ENSRNA049469035	0	0	0	0	0	0	0	0	0	0	0	0	0	0	0	0	0	0	0	0	0	0	0	0	0	0	0	0	0	0	0	0	0	0	0	0	0	0	0	0	0	0	0	0	0	0	0	0	0
ENSRNA049469040	0	0	0	0	0	0	0	0	0	0	0	0	0	0	0	0	0	0	0	0	0	0	0	0	0	0	0	0	0	0	0	0	0	0	0	0	0	0	0	0	0	0	0	0	0	0	0	0	0
ENSRNA049469049	0	0	0	0	0	0	0	0	0	0	0	0	0	0	0	0	0	0	0	0	0	0	0	0	0	0	0	0	0	0	0	0	0	0	0	0	0	0	0	0	0	0	0	0	0	0	0.0504553	0	0
ENSRNA049469054	0	0	0	0	0	0	0	0	0	0	0	0	0	0	0	0	0	0	0	0	0	0	0	0	0	0	0	0	0	0	0	0	0	0	0	0	0	0	0	0	0	0	0	0	0	0	0	0	0
ENSRNA049469060	0	0	0	0	0	0	0	0	0	0	0	0	0	0	0	0	0	0	0	0	0	0	0	0	0	0	0	0	0	0	0	0	0	0	0	0	0	0	0	0	0	0	0	0	0	0	0	0	0
ENSRNA049469066	0	0	0	0	0	0	0	0	0	0	0	0	0	0	0	0	0	0	0	0	0	0	0	0	0	0	0	0	0	0	0	0	0	0	0	0	0	0	0	0	0	0	0	0	0	0	0	0	0
ENSRNA049469321	0	0	0	0	0	0	0	0	0	0	0	0	0	0	0	0	0	0	0	0	0	0	0	0	0	0	0	0	0	0	0	0	0	0	0	0	0	0	0	0	0	0	0	0	0	0	0	0	0
ENSRNA049469519	0	0	0	0	0	0	0	0	0	0	0	0	0	0	0	0	0	0	0	0	0	0	0	0	0	0	0	0	0	0	0	0	0	0	0	0	0	0	0	0	0	0	0	0	0	0	0	0	0
ENSRNA049469639	0	0	0	0	0	0	0	0	0	0	0	0	0	0	0	0	0	0	0	0	0	0	0	0	0	0	0	0	0	0	0	0	0	0	0	0	0	0	0	0	0	0	0	0	0	0	0	0	0
ENSRNA049469650	0	0	0	0	0	0	0	0	0	0	0	0	0	0	0	0	0	0	0	0	0	0	0	0	0	0	0	0	0	0	0	0	0	0	0	0	0	0	0	0	0	0	0	0	0	0	0	0	0
ENSRNA049469667	0	0	0	0	0	0	0	0	0	0	0	0	0	0	0	0	0.0375675	0	0	0	0	0	0	0	0	0	0	0	0	0	0	0	0	0	0	0	0	0	0	0	0	0	0	0	0	0	0	0	0
ENSRNA049469775	10.6837	12.367	10.6099	10.3233	11.7751	10.5658	8.43852	8.95078	10.8549	5.47962	8.77037	6.60292	5.44778	6.07785	7.58671	5.7633	5.97323	6.91322	8.48938	6.27114	7.34067	4.97191	7.41362	9.14432	6.28289	6.69771	6.47325	5.80449	5.30807	5.30416	18.9187	17.9683	12.4498	16.6067	16.5787	9.80296	9.8938	12.2378	15.2687	14.7169	16.0562	13.2692	8.81035	9.17982	8.26374	8.20856	9.83879	9.32414	9.14552
ENSRNA049469783	0	0	0	0	0	0	0	0	0	0	0	0	0	0	0	0	0	0	0	0	0	0	0	0	0	0	0	0	0	0	0	0	0	0	0	0	0	0	0	0	0	0	0	0	0	0	0	0	0
ENSRNA049469795	0	0	0	0	0	0	0	0	0	0	0	0	0	0	0	0	0	0	0	0	0	0	0	0	0	0	0	0	0	0	0	0	0	0	0	0	0	0	0	0	0	0	0	0	0	0	0	0	0
ENSRNA049469802	0	0	0	0	0	0	0	0	0	0	0	0	0	0	0	0	0	0	0	0	0	0	0	0	0	0	0	0	0	0	0	0	0	0	0	0	0	0	0	0	0	0	0	0	0	0	0	0	0
ENSRNA049469892	0	0	0	0	0	0	0	0	0	0	0	0	0	0	0	0	0	0	0	0	0	0	0	0	0	0	0	0	0	0	0	0	0	0	0	0	0	0	0	0	0	0	0	0	0	0	0	0	0
ENSRNA049469899	0	0	0	0	0	0	0	0	0	0	0	0	0	0	0	0	0	0	0	0	0	0	0	0	0	0	0	0	0	0	0	0	0	0	0	0	0	0	0	0	0	0	0	0	0	0	0	0	0
ENSRNA049469919	0	0	0	0	0	0	0	0	0	0	0	0	0	0	0	0	0	0	0	0	0	0	0	0	0	0	0	0	0	0	0	0	0	0	0	0	0	0	0	0	0	0	0	0	0	0	0	0	0
ENSRNA049469940	0	0	0	0	0	0	0	0	0	0	0	0	0	0	0	0	0	0	0	0	0	0	0	0	0	0	0	0	0	0	0	0	0	0	0	0	0	0	0	0	0	0	0	0	0	0	0	0	0
ENSRNA049469950	0	0	0	0	0	0	0	0	0	0	0	0	0	0	0.042622	0	0	0	0	0	0	0	0	0	0	0	0	0	0	0	0	0	0	0	0	0	0	0	0	0	0	0	0	0	0	0	0	0	0
ENSRNA049470085	0.16311	0	0	0.035845	0.0532808	0	0	0.1021	0	0.509732	2.53688	0.0863127	0	0	0	0	0.075135	0.0490299	0.0387643	0.255965	0.0417083	0	0.243069	0	0	0.178606	0	0.0457047	0	0	0	0	0	0	0	0.0428077	0	0.0588357	0.190067	0.302401	0.156392	0	0	0.1106	0.0590267	0	0.151366	0.116552	0
ENSRNA049470144	0	0	0	0	0	0	0	0	0	0	0	0	0	0	0	0	0	0	0	0	0	0	0	0	0	0	0	0	0	0	0	0	0	0	0	0	0	0	0	0	0	0	0	0	0	0	0	0	0
ENSRNA049470236	0	0	0	0	0	0	0	0	0	0	0	0	0	0	0	0	0	0	0	0	0	0	0	0	0	0	0	0	0	0	0	0	0	0	0	0	0	0	0	0	0	0	0	0	0	0	0	0	0
ENSRNA049470248	0	0	0	0	0	0	0.0517701	0	0	0.0424777	0	0	0	0.0467527	0.042622	0.0443331	0.112702	0	0	0	0	0	0	0	0	0	0	0	0	0	0.112611	0	0.0497993	0	0.13406	0	0	0.0588357	0	0	0	0.0486051	0	0	0	0	0.201821	0	0
ENSRNA049470257	0	0	0	0	0	0	0	0	0	0	0	0	0	0	0	0	0	0	0	0	0	0	0	0	0	0	0	0	0	0.0514967	0	0	0	0	0	0	0	0	0	0	0	0	0	0	0	0	0	0	0.123588
ENSRNA049470263	0	0	0	0	0	0	0	0	0	0	0	0	0	0	0	0	0.075135	0.0490299	0	0	0	0	0	0	0	0	0	0	0	0	0	0	0	0	0	0	0	0	0	0.1008	0	0.0486051	0	0.0553001	0	0	0	0	0
ENSRNA049470306	0	0	0	0	0	0	0	0	0	0	0	0	0	0	0	0	0	0	0	0	0	0	0	0	0	0	0	0	0	0	0	0	0	0	0	0	0	0	0	0	0	0	0	0	0	0	0	0	0
ENSRNA049470312	0.081555	0	0	0	0.0532808	0	0	0	0	0	0	0	0	0	0	0	0	0	0	0.0426609	0.0417083	0.0385419	0	0.0962559	0	0	0.0459096	0	0.129465	0	0	0.0414017	0	0	0	0.0428077	0.0599624	0	0	0.0504002	0.104261	0	0	0	0	0	0	0	0
ENSRNA049470320	0	0	0	0	0	0	0	0	0	0	0	0	0	0	0	0	0	0	0	0.0426609	0	0	0	0	0	0	0	0	0	0	0	0	0	0	0.0446866	0	0	0	0	0	0	0	0	0	0	0	0	0	0
ENSRNA049470333	0.16311	0.0479343	0.0429549	0.179225	0.0532808	0.0794422	0.10354	0.1021	0.120165	0.169911	0.144965	0.302095	0.137339	0.0935053	0.042622	0.132999	0.30054	0.14709	0.387643	0.0426609	0.0834166	0	0	0.048128	0.113205	0.178606	0.183638	0.137114	0.129465	0	0.281528	0.124205	0.0497993	0.104444	0.0893731	0.470885	0.0599624	0	0.44349	0.1008	0.260653	0.291631	0.220259	0	0	0.0414573	0.100911	0.174828	0
ENSRNA049470348	0	0	0	0	0	0	0	0	0	0	0	0	0	0	0	0	0	0	0	0	0	0	0	0	0	0	0	0	0	0	0	0	0	0	0	0	0	0	0	0	0	0	0	0	0	0	0	0	0
ENSRNA049470519	0	0	0	0	0	0	0	0	0	0	0	0	0	0	0	0	0	0	0	0	0	0	0	0	0	0	0	0	0	0	0	0	0	0	0	0	0	0	0	0	0	0	0	0	0	0	0	0	0
ENSRNA049470528	0	0	0	0	0	0	0	0	0	0	0	0	0	0	0	0	0	0	0	0	0	0	0	0	0	0	0	0	0	0	0	0	0	0	0	0	0	0	0	0	0	0	0	0	0	0	0	0	0
ENSRNA049470554	0	0.0479343	0	0.0716899	0	0	0	0	0	0	0	0	0	0	0	0	0	0	0	0	0.0417083	0	0	0	0	0	0	0	0.129465	0	0	0	0.0497993	0	0	0.0428077	0	0	0	0	0	0.0486051	0.110129	0	0.295133	0	0	0	0
ENSRNA049470569	0.0407775	0	0.0429549	0	0	0.0794422	0.10354	0.0680668	0.0801102	0.127433	0.144965	0.0863127	0	0	0	0.132999	0	0	0.155057	0	0	0	0.0810231	0.0962559	0.0566026	0.223257	0	0.0457047	0.129465	0.0514967	0	0	0.0497993	0	0.0893731	0.0428077	0	0	0.190067	0	0	0.0486051	0	0.1106	0	0	0	0	0.247176
ENSRNA049470615	0	0	0	0	0	0	0	0	0	0	0	0	0	0	0	0	0	0	0	0	0	0	0	0	0	0	0	0	0	0	0	0	0	0	0	0	0	0	0	0	0	0	0	0	0	0	0	0	0
ENSRNA049470636	0	0	0	0	0	0	0	0	0	0	0	0	0	0	0	0	0	0	0	0	0	0	0	0	0	0	0	0	0	0	0	0	0	0	0	0	0	0	0	0	0	0	0	0	0	0	0	0	0
ENSRNA049470662	0	0	0	0	0	0	0	0	0	0	0	0	0	0	0	0	0	0	0	0	0	0	0	0	0	0	0	0	0	0	0	0	0	0	0	0	0	0	0	0	0	0	0	0	0	0	0	0	0
ENSRNA049470674	0	0	0	0	0	0.0397211	0	0	0.0801102	0.0849554	0.0724824	0	0	0	0	0	0.075135	0.14709	0	0	0	0.0770838	0	0	0.0566026	0.267909	0.0918192	0.274228	0	0	0	0	0	0	0	0	0	0	0	0.1008	0	0	0.220259	0	0.236107	0	0	0	0
ENSRNA049470683	0	0	0	0	0	0	0	0	0	0	0	0	0	0	0	0	0	0	0	0	0	0	0	0	0	0	0	0	0	0	0	0	0	0	0	0	0	0	0	0	0	0	0	0	0	0	0	0	0
ENSRNA049470723	0	0	0	0	0.0532808	0	0	0	0	0.0849554	0	0.0431564	0	0.0467527	0	0.0886662	0.0375675	0	0.0775286	0.0426609	0	0	0.0405116	0	0.0566026	0.0446514	0	0.0457047	0.0647325	0	0	0.0414017	0.0497993	0	0.178746	0.0428077	0.119925	0	0.0633557	0.201601	0.156392	0	0.0550647	0.0553001	0	0	0	0	0
ENSRNA049470774	0	0	0	0	0	0	0	0	0	0	0	0	0	0	0	0	0	0	0	0	0	0	0	0	0	0	0	0	0	0	0	0	0	0	0	0	0	0	0	0	0	0	0	0	0	0	0	0	0
ENSRNA049470793	0.122332	0.0958686	0.128865	0.179225	0.159842	0.0794422	0.20708	0.1021	0	0.127433	0.0724824	0.302095	0	0.140258	0.0852439	0.132999	0.075135	0	0.116293	0.255965	0.375375	0.115626	0.162046	0.0962559	0	0.223257	0	0.365637	0.0647325	0.0514967	0.168917	0.124205	0.298796	0	0.0893731	0	0	0.235343	0.0633557	0.1008	0.0521306	0.0972102	0.165194	0	0.236107	0.290202	0.454098	0.0582759	0
ENSRNA049470799	0	0.143803	0.171819	0.035845	0	0.238327	0.25885	0	0.16022	0.0849554	0	0.129469	0.228898	0.0935053	0.170488	0	0.488377	0.392239	0.348879	0.127982	0.125125	0	0.283581	0.192512	0	0.401863	0.183638	0.182819	0.129465	0.15449	0.112611	0	0.0497993	0.0522222	0.0446866	0.214038	0.4797	0	0.253423	0.1008	0.0521306	0.0972102	0.110129	0.221201	0.236107	0.0414573	0.100911	0.0582759	0.123588
ENSRNA049470807	0.16311	0.383474	0.171819	0.179225	0	0	0	0.1021	0	0.0424777	0.144965	0.0431564	0.0457796	0.280516	0	0.221665	0.338107	0.0490299	0.0775286	0	0.208542	0.0770838	0.162046	0.0962559	0.169808	0.31256	0.137729	0.137114	0	0	0.112611	0	0.348596	0.261111	0.0893731	0.0856154	0.119925	0	0.253423	0.201601	0	0.243026	0	0.0553001	0	0	0.0504553	0.233104	0.247176
ENSRNA049470850	0	0	0	0	0	0	0	0	0	0	0	0	0	0	0	0	0	0	0	0	0	0	0	0	0	0	0	0	0	0	0	0	0	0	0	0	0	0	0	0	0	0	0	0	0	0	0	0	0
ENSRNA049470888	0	0	0	0	0	0	0	0	0	0	0.362412	0	0	0.0467527	0	0	0	0	0	0	0	0	0	0	0	0	0	0	0	0	0	0	0	0	0	0	0	0	0	0	0	0	0	0	0	0.0414573	0	0	0
ENSRNA049470912	0.122332	0	0.0429549	0	0	0	0	0	0.0400551	0	0	0.0431564	0	0	0	0	0	0	0	0	0	0	0	0	0.113205	0	0	0.0457047	0	0	0	0	0	0	0	0	0	0	0	0	0	0	0	0	0	0	0	0	0
ENSRNA049470918	0	0	0	0	0	0	0	0	0	0	0	0	0	0	0	0	0	0	0	0	0	0	0	0	0	0	0	0	0	0	0	0	0	0	0	0	0	0	0	0	0	0	0	0	0	0	0	0	0
ENSRNA049470931	0	0	0	0.0716899	0.0532808	0	0.0517701	0.0340334	0	0.467255	2.02951	0	0	0	0.042622	0	0	0	0	0.0426609	0.0417083	0.0385419	0.0810231	0	0.0566026	0	0	0	0.0647325	0	0	0.0414017	0	0	0	0.128423	0	0	0.126711	0.352801	0.312784	0	0.0550647	0	0.236107	0.124372	0.201821	0	0.123588
ENSRNA049470937	0.0407775	0.0479343	0	0.179225	0.0532808	0.158884	0.0517701	0.170167	0.0801102	0.679643	4.9288	0.0431564	0.228898	0.233763	0	0.0443331	0.262972	0	0.387643	0.554591	0.125125	0.308335	0.850743	0	0.0566026	0.223257	0.275458	0.0914093	0.25893	0.102993	0.337834	0.99364	0.0497993	0.208889	0.491552	0.898962	0.119925	0.176507	1.83731	6.24963	1.3554	0.583261	0.275324	0	0.17708	0.165829	0.252277	0.0582759	0.185382
ENSRNA049470983	0.244665	0	0.0429549	0	0.0532808	0	0.0517701	0	0	0.0849554	0	0	0	0	0.042622	0	0.0375675	0	0	0	0.291958	0	0	0.24064	0.169808	0.0446514	0	0	0.129465	0	0.112611	0	0.0497993	0.104444	0	0	0.119925	0	0	0	0	0.0486051	0	0.0553001	0	0	0	0	0
ENSRNA049471008	0.122332	0.143803	0.0859097	0.21507	0.0532808	0.0794422	0	0.136134	0.120165	0.0424777	0	0.129469	0.0915593	0.280516	0.042622	0.354665	0.225405	0.0490299	0.348879	0.298626	0.333667	0.0385419	0.0405116	0.144384	0.0566026	0.267909	0.0918192	0.182819	0.25893	0.15449	0.450445	0.455418	0	0.365556	0.13406	0.171231	0.119925	0.176507	0.126711	0.1008	0.208522	0.19442	0	0.1659	0.17708	0.165829	0.100911	0.116552	0.123588
ENSRNA049471037	0	0	0	0	0	0	0	0	0	0	0	0	0	0	0	0	0	0	0	0	0	0	0	0	0	0	0	0	0	0	0	0	0	0	0	0	0	0	0	0	0	0	0	0	0	0	0	0	0
ENSRNA049471122	0	0	0	0	0	0	0	0	0	0	0	0	0	0	0	0	0	0	0	0	0	0	0	0	0	0	0	0	0	0	0	0	0	0	0	0	0	0	0	0	0	0	0	0	0	0	0	0	0
ENSRNA049471190	0	0	0.0429549	0.0716899	0	0	0	0	0	0	0	0	0	0	0	0.0443331	0	0	0	0	0	0	0.0405116	0	0	0	0	0	0	0	0	0	0.0497993	0	0	0	0	0	0	0.0504002	0.208522	0	0	0	0	0	0	0.0582759	0
ENSRNA049471198	0	0	0	0.0716899	0	0	0	0	0	0	0	0.0431564	0	0	0	0	0.075135	0.0490299	0.0387643	0.0426609	0	0.0385419	0	0	0.0566026	0.133954	0.0459096	0	0	0.15449	0.0563057	0.207008	0	0	0	0	0	0	0.0633557	0.0504002	0.0521306	0.0486051	0.220259	0.1106	0	0	0	0	0
ENSRNA049471337	0	0	0	0	0	0	0	0	0	0	0	0	0	0	0	0	0	0	0	0	0	0	0	0	0	0	0	0	0	0	0	0	0	0	0	0	0	0	0	0	0	0	0	0	0	0	0	0	0
ENSRNA049471509	0	0	0	0	0	0	0	0	0	0	0	0	0	0	0	0	0	0	0	0	0	0	0	0	0	0	0	0	0	0	0	0	0	0	0	0	0	0	0	0	0	0	0	0	0	0	0	0	0
ENSRNA049471617	0.0407775	0	0.0859097	0.0716899	0	0.158884	0.10354	0.1021	0.0400551	0	0.217447	0.0431564	0.137339	0.0467527	0	0.0886662	0.488377	0.0490299	0.27135	0.127982	0.0417083	0.19271	0.0405116	0	0.0566026	0.133954	0.0459096	0	0	0.0514967	0.168917	0.0828033	0.0497993	0.208889	0.0446866	0	0	0	0.126711	0	0.208522	0.291631	0	0.0553001	0.0590267	0	0	0.233104	0.247176
ENSRNA049471642	0	0	0	0	0	0	0	0	0	0	0	0	0	0	0	0	0	0	0	0	0	0	0	0	0	0	0	0	0	0	0	0	0	0	0	0	0	0	0	0	0	0	0	0	0	0	0	0	0
ENSRNA049471654	0.407775	0.431409	0.644323	0.250915	0.426246	0.198605	0.25885	0.306301	0.520716	0.424777	0.28993	0.172625	0.503576	0.0467527	0.42622	0.221665	0.788917	0.539329	0.503936	0.554591	0.458792	0.80938	0.364604	0.385024	0.509424	0.535817	0.183638	0.639865	0.453128	0.257483	0.39414	0.662427	0.0995987	0.626667	0.446866	0.256846	0.299812	0.176507	0.380134	0.201601	0.156392	0.340236	0.495582	0.276501	0.649294	0.0829147	0.908196	0.29138	0.30897
ENSRNA049471660	0.122332	0.191737	0.343639	0.179225	0.479527	0.238327	0.25885	0.306301	0.400551	0.594688	0.652342	0.129469	0.137339	0.140258	0.170488	0.177332	0.338107	0.0490299	0.736522	0.597252	0.417083	0.308335	0.364604	0.048128	0.339616	0.267909	0.137729	0.502751	0.51786	0.411973	0.168917	0.455418	0.298796	0.208889	0.0446866	0.0856154	0.299812	0.176507	0.253423	0.252001	0.156392	0.291631	0	0.331801	0.472214	0.373116	0.504553	0.174828	0.0617941
ENSRNA049471800	0	0	0	0	0	0	0	0	0	0	0	0	0	0	0	0	0	0	0	0	0	0	0	0	0	0	0	0	0	0	0	0	0	0	0	0	0	0	0	0	0	0	0	0	0	0	0	0	0
ENSRNA049471804	0	0	0	0.035845	0	0	0	0	0	0	0.869789	0	0	0	0	0.0443331	0	0	0	0	0	0	0.0405116	0	0	0	0	0	0	0	0	0	0	0.0522222	0	0.0428077	0	0	0	0.0504002	0	0	0	0	0	0	0	0	0
ENSRNA049471872	0	0	0	0	0	0	0	0	0	0	0	0	0	0	0	0	0	0	0	0	0	0	0	0	0	0	0	0	0	0	0	0	0	0	0	0	0	0	0	0	0	0	0	0	0	0	0	0	0
ENSRNA049471974	0	0	0	0	0	0	0	0	0	0	0	0	0	0	0	0	0	0	0	0	0	0	0	0	0	0	0	0	0	0	0	0	0	0	0	0	0	0	0	0	0	0	0	0	0	0	0	0	0
ENSRNA049471983	0	0	0	0	0	0	0	0	0	0	0	0	0	0	0	0	0	0	0	0	0	0	0	0	0	0	0	0	0	0	0	0	0	0	0	0	0	0	0	0	0	0	0	0	0	0	0	0	0
ENSRNA049471996	0.32622	0.0958686	0.0859097	0.250915	0.0532808	0.198605	0	0.0340334	0.280386	0.212388	1.6671	0.258938	0.137339	0	0.042622	0.0886662	0.0375675	0.0490299	0.0775286	0.213304	0.208542	0.154168	0.162046	0.0962559	0.0566026	0.0446514	0.229548	0.0914093	0.0647325	0.205987	0.619362	0.414017	0	0.156667	0.491552	0.128423	0.119925	0.588357	0.253423	0.201601	0.104261	0.0486051	0.275324	0.442401	0.35416	0.0414573	0.0504553	0.0582759	0.432559
ENSRNA049472005	0.244665	0.0958686	0.429549	0.752744	0.319685	0.238327	0.15531	0.340334	0.120165	0.339821	0.652342	0.0431564	0.366237	0.140258	0.298354	0	0.15027	0.0980598	0.155057	0.0853217	0.417083	0.19271	0.121535	0.336896	0.396218	0.0446514	0.459096	0.137114	0.0647325	0.514967	0.168917	0.621025	0.0497993	0.0522222	0.446866	0.299654	0.0599624	0.117671	0.190067	0.403202	0.156392	0.145815	0.330388	0.0553001	0.35416	0.373116	0.555009	0.29138	0.556147
ENSRNA049472011	0	0.143803	0.0429549	0	0.0532808	0.0794422	0.0517701	0.170167	0.0801102	2.25132	14.9314	0	0.228898	0.0935053	0.0852439	0.0443331	0	0.0980598	0	0	0	0	0	0.048128	0	0.133954	0	0	0	0	0.0563057	0.207008	0	0.0522222	0.223433	0.513692	0	0.117671	0.760268	1.91521	0.521306	0	0.110129	0.0553001	0	0	0.454098	0.641035	0.123588
ENSRNA049472105	0.48933	0.143803	0.0429549	0.0716899	0.532808	0.556095	0.362391	0.306301	0.400551	0.169911	0.28993	0.258938	0.0457796	0.233763	0.127866	0.797996	0.225405	0.343209	0.310115	0.298626	0.5005	0.578129	0.283581	0.288768	0.113205	0.31256	0.137729	0.137114	0.582593	0.61796	0.112611	0.538222	0.348596	0.261111	0.178746	0.171231	0	0.294178	0.190067	0.554402	0.312784	0.388841	0.330388	0.1659	0.472214	0.207287	0.252277	0.116552	0.370764
ENSRNA049472175	0	0	0	0	0	0	0	0	0	0	0	0	0	0	0	0	0	0	0	0	0	0	0	0	0	0	0	0	0	0	0	0	0	0	0	0	0	0	0	0	0	0	0	0	0	0	0	0	0
ENSRNA049472180	0.081555	0.239672	0	0.0716899	0.0532808	0.0397211	0.20708	0	0	0	0	0	0.0457796	0.187011	0.127866	0	0	0	0	0	0.0417083	0	0	0.0962559	0.283013	0.0446514	0	0	0	0	0	0	0	0	0.178746	0.171231	0.0599624	0.176507	0	0	0	0	0	0	0	0	0	0.0582759	0.123588
ENSRNA049472213	0.530107	0.191737	0.601368	0.250915	0.0532808	0.198605	0.15531	0	0	0	0	0	0.0915593	0.374021	0.298354	0	0	0	0	0	0	0	0	0.385024	0.339616	0.0446514	0	0	0	0	0	0	0	0	0.223433	0.5565	0.179887	0.176507	0	0	0	0	0	0	0	0	0.100911	0.116552	0.370764
ENSRNA049472224	0	0	0	0	0	0	0	0	0	0	0	0	0	0	0	0	0	0	0	0	0	0	0	0	0	0	0	0	0	0	0	0	0	0	0	0	0	0	0	0	0	0	0	0	0	0	0	0	0
ENSRNA049472261	0	0	0	0	0	0	0	0	0	0	0	0	0	0	0	0	0	0	0	0	0	0	0	0	0	0	0	0	0	0	0	0	0	0	0	0	0	0	0	0	0	0	0	0	0	0	0	0	0
ENSRNA049472265	0	0	0	0	0	0	0	0	0	0	0	0	0	0	0	0	0	0	0	0	0	0	0	0	0	0	0	0	0	0	0	0	0	0	0	0	0	0	0	0	0	0	0	0	0	0	0	0	0
ENSRNA049472360	0	0	0.0429549	0	0	0	0	0	0	0	0	0	0	0	0	0	0	0	0	0	0	0	0	0	0	0	0	0	0	0	0	0	0	0	0	0	0	0	0	0	0	0	0	0	0	0	0	0	0
ENSRNA049472408	0	0	0	0	0	0	0	0	0	0	0	0	0	0	0	0	0	0	0	0	0	0	0	0	0	0	0	0	0	0	0	0	0	0	0	0	0	0	0	0	0	0	0	0	0	0	0	0	0
ENSRNA049472415	0.32622	0.191737	0.859097	0.28676	0.479527	0.635538	0.569471	0.680668	0.801102	0.55221	0.434895	0.129469	0.0915593	0.374021	0.383598	0.753663	0.30054	0.294179	0.387643	0.383948	0.417083	0.501045	0.405116	0.24064	0.452821	0.669771	0.275458	0.639865	0.194197	0.257483	0.281528	0.538222	0.248997	0.261111	0.268119	0.171231	0.179887	0	0.316778	0.453602	0.469176	1.02071	0.385453	0.387101	0.944427	0.414573	0.151366	0.466207	0.432559
ENSRNA049472421	0.448552	0.239672	0.773187	0.322605	0.69265	1.03275	0.673011	0.408401	0.360496	0.297344	0	0.302095	0.503576	0.748043	0.596708	0.265999	0.375675	1.22575	0.736522	0.383948	0.834166	0.616671	0.486139	0.433152	1.01885	0.535817	0.275458	0.639865	0.453128	0.566464	0.225223	0.579623	0.547793	0.522222	0.804358	0.299654	0.179887	0.294178	0.253423	0.554402	0.521306	0.874892	0.495582	0.442401	1.12151	0.456031	0.100911	0.524483	0.185382
ENSRNA049472502	0	0	0	0	0	0	0	0	0	0	0	0	0	0	0	0	0	0	0	0	0	0	0	0	0	0	0	0	0	0	0	0	0	0	0	0	0	0	0	0	0	0	0	0	0	0	0	0	0
ENSRNA049472522	0	0	0	0	0	0	0	0	0	0	0	0	0	0	0	0	0	0	0	0	0	0	0	0	0	0	0	0	0	0	0	0	0	0	0	0	0	0	0	0	0	0	0	0	0	0	0	0	0
ENSRNA049472528	0	0	0	0	0	0	0	0	0	0	0	0	0	0	0	0	0	0	0	0	0	0	0	0	0	0	0	0	0	0	0	0	0	0	0	0	0	0	0	0	0	0	0	0	0	0	0	0	0
ENSRNA049472536	0	0	0	0.107535	0.106562	0	0	0	0	0.127433	0.0724824	0.0431564	0	0.0467527	0	0	0	0	0	0	0	0	0	0	0	0	0	0	0	0	0	0	0	0	0	0	0	0	0.126711	0	0	0	0	0.0553001	0	0	0	0	0
ENSRNA049472548	0	0	0	0	0	0	0	0	0	0	0	0	0	0	0	0	0	0	0	0	0	0	0	0	0	0	0	0	0	0	0	0	0	0	0	0	0	0	0	0	0	0	0	0	0	0	0	0	0
ENSRNA049472552	0	0	0	0	0	0	0	0	0	0	0	0	0	0	0	0	0	0.0490299	0	0	0	0	0	0	0	0	0	0	0	0	0	0	0	0	0	0	0	0	0	0	0.0521306	0	0	0.0553001	0	0	0	0.0582759	0
ENSRNA049472564	0	0	0	0	0	0	0	0	0	0	0	0	0	0	0	0	0	0	0	0	0	0	0	0	0	0	0	0	0	0	0	0	0	0	0	0	0	0	0	0	0	0	0	0	0	0	0	0	0
ENSRNA049472588	0	0	0	0	0	0	0	0	0	0	0	0	0	0	0	0	0	0	0	0	0	0	0	0	0	0	0	0	0	0	0	0	0	0	0	0	0	0	0	0	0	0	0	0	0	0	0	0	0
ENSRNA049472598	0	0	0	0	0	0	0	0	0	0	0	0	0	0	0	0	0	0	0	0	0	0	0	0	0	0	0	0	0	0	0	0	0	0	0	0	0	0	0	0.0504002	0	0	0	0	0	0	0	0	0
ENSRNA049472604	0	0	0	0	0	0	0	0	0	0	0	0	0	0	0	0	0	0.0490299	0	0	0	0	0	0	0	0	0	0	0	0	0	0	0	0	0	0	0	0	0	0	0	0	0	0	0	0	0	0	0
ENSRNA049472608	0	0	0	0	0	0	0	0	0	0	0	0	0	0	0	0	0	0	0	0	0	0	0	0	0	0	0	0	0	0	0	0	0	0	0	0	0	0	0	0	0	0	0	0	0	0	0	0	0
ENSRNA049472612	0	0	0	0	0	0	0	0	0	0	0	0	0	0	0	0	0	0	0	0	0	0	0	0	0	0	0	0	0	0	0	0	0	0	0	0	0	0	0	0	0	0	0	0	0	0	0	0	0
ENSRNA049472620	0	0	0	0	0	0	0	0	0	0	0	0	0	0	0	0	0	0	0	0	0	0	0	0	0	0	0	0	0	0	0	0	0	0	0	0	0	0	0	0	0	0	0	0	0	0	0	0	0
ENSRNA049472623	0	0	0	0	0	0	0	0	0	0	0	0	0	0	0	0	0	0	0	0	0	0	0	0	0	0	0	0	0	0	0	0	0	0	0	0	0	0	0	0	0	0	0	0	0	0	0	0	0
ENSRNA049472626	0	0	0	0	0.106562	0	0	0	0.0400551	0	0	0	0	0.0467527	0	0	0	0.0980598	0.155057	0	0	0	0	0	0	0	0	0	0	0	0	0	0	0	0.0893731	0	0	0	0	0	0.104261	0.0486051	0	0	0	0	0	0	0
ENSRNA049472630	0	0	0	0	0	0	0.0517701	0	0	0	0	0	0	0	0	0	0	0	0	0	0	0	0	0	0.113205	0	0	0	0	0	0	0	0	0	0	0	0	0	0	0	0	0	0	0	0	0	0	0	0
ENSRNA049472638	0.530107	1.10249	0.386594	0.537674	0.266404	0.278048	0.517701	0.170167	0.240331	0.297344	2.31944	0.345251	0.457796	0.561032	0.127866	0.620664	0.075135	0.343209	0.155057	0.0426609	0.333667	0.19271	0.162046	0.625664	1.13205	0.357211	0.229548	0.319933	0.129465	0.205987	0.112611	0.24841	0.0995987	0.0522222	0.402179	0.299654	0.179887	0.41185	0.190067	0.453602	0.208522	0.243026	0.550647	0.331801	0.118053	0.124372	0.252277	0.466207	0.30897
ENSRNA049472641	0	0	0	0	0	0	0	0.0680668	0.200275	0.0424777	0.434895	0.0431564	0.0915593	0	0.0852439	0.221665	0.0375675	0.0490299	0.310115	0.0426609	0.333667	0.0385419	0.324092	0.144384	0.283013	0	0.183638	0.0914093	0.51786	0.0514967	0.0563057	0.124205	0.0995987	0.0522222	0.0446866	0	0.0599624	0.117671	0.253423	0.302401	0.156392	0.145815	0	0	0	0	0	0	0
ENSRNA049472781	0	0	0	0	0	0	0	0	0	0	0	0	0	0	0	0	0	0	0	0	0	0	0	0	0	0	0	0	0	0	0	0	0	0	0	0	0	0	0	0	0	0	0	0	0	0	0	0	0
ENSRNA049472786	0.611662	0.910752	1.93297	1.39795	1.59842	1.11219	0.880091	1.39537	1.32182	2.20884	2.02951	1.94204	1.87696	1.26232	1.53439	0.930995	0.939187	0.980598	1.31799	0.725234	0.625625	0.770838	0.52665	1.25133	1.18866	0.893029	0.826373	0.548456	0.970988	0.823947	1.63286	1.44906	1.94217	1.25333	1.87684	2.31162	1.4391	1.6474	1.1404	1.66321	1.61605	1.55536	0.440518	0.497701	0.944427	0.953519	1.36229	1.98138	1.66844
ENSRNA049472795	0	0	0	0	0	0	0	0	0	0	0	0	0	0	0	0	0	0	0	0	0	0	0.0405116	0	0	0	0	0	0	0	0	0	0	0	0	0	0	0	0	0	0	0	0	0	0	0	0	0	0
ENSRNA049472860	0	0	0	0	0	0	0	0	0	0	0	0	0	0	0	0	0	0	0	0	0	0	0	0	0	0	0	0	0	0	0	0	0	0	0	0	0	0	0	0	0	0	0	0	0	0	0	0	0
ENSRNA049473008	0	0	0	0	0	0	0	0	0	0	0	0	0	0	0	0	0	0	0	0	0	0	0	0	0	0	0	0	0	0	0	0	0	0	0	0	0	0	0	0	0	0	0	0	0	0	0	0	0
ENSRNA049473059	0	0	0	0	0	0	0	0	0	0	0	0	0	0	0	0	0	0	0	0	0	0	0	0	0	0	0	0	0	0	0	0	0	0	0	0	0	0	0	0	0	0	0	0	0	0	0	0	0
ENSRNA049473070	0	0	0	0	0	0	0	0	0	0	0	0	0	0	0	0	0	0	0	0	0	0	0	0	0	0	0	0	0	0	0	0	0	0	0	0	0	0	0	0	0	0	0	0	0	0	0	0	0
ENSRNA049473076	0	0	0	0	0	0	0	0	0	0	0	0	0	0	0	0	0	0	0	0	0	0	0	0	0	0	0	0	0	0	0	0	0	0	0	0	0	0	0	0	0	0	0	0	0	0	0	0	0
ENSRNA049473080	0	0	0	0	0	0	0	0	0	0	0	0	0	0	0	0	0	0	0	0	0	0	0	0	0	0	0	0	0	0	0	0	0	0	0	0	0	0	0	0	0	0	0	0	0	0	0	0	0
ENSRNA049473089	0	0	0	0	0	0	0	0	0	0	0	0	0	0	0	0	0	0	0	0	0	0	0	0	0	0	0	0	0	0	0	0	0	0	0	0	0	0	0	0	0	0	0	0	0	0	0	0	0
ENSRNA049473105	0	0	0	0	0	0	0	0	0	0	0	0	0	0	0	0	0	0	0	0	0	0	0	0	0	0	0	0	0	0	0	0	0	0	0	0	0	0	0	0	0	0	0	0	0.118053	0	0	0	0
ENSRNA049473114	0	0	0	0	0	0	0	0	0	0	0	0	0	0	0	0	0	0	0	0	0	0	0	0	0	0	0	0	0	0	0	0	0	0	0	0	0	0	0	0	0	0	0	0	0	0	0	0	0
ENSRNA049473122	0	0	0	0	0	0	0	0	0	0	0	0	0	0	0	0	0	0	0	0	0	0	0	0	0	0	0	0	0	0	0	0	0	0	0	0	0	0	0	0	0	0	0	0	0	0	0	0	0
ENSRNA049473127	0	0	0	0	0	0	0	0	0	0	0	0	0	0	0	0	0	0	0	0	0	0	0	0	0	0	0	0	0	0	0	0	0	0	0	0	0	0	0	0	0	0	0	0	0	0	0	0	0
ENSRNA049473133	0	0	0	0	0	0.0794422	0	0	0	0	0	0	0	0	0	0	0	0	0	0	0	0	0	0	0	0	0	0	0.0647325	0	0	0	0	0	0	0	0	0	0.0633557	0	0	0	0	0	0	0	0	0	0
ENSRNA049473142	0	0	0	0	0	0	0	0	0	0	0	0	0	0	0	0	0	0	0	0	0	0	0	0	0	0	0	0	0	0	0	0	0	0	0	0	0	0	0	0	0	0	0	0	0	0	0	0	0
ENSRNA049473148	0	0	0	0	0	0	0	0	0	0	0	0	0	0	0	0	0	0	0	0	0	0	0	0	0	0	0	0	0	0	0	0	0	0	0	0	0	0	0	0	0	0	0	0	0	0	0	0	0
ENSRNA049473154	0	0	0	0	0	0	0	0	0	0	0	0	0	0	0	0	0	0	0	0	0	0	0	0	0	0	0	0	0	0	0	0	0	0	0	0	0	0	0	0	0	0	0	0	0	0	0	0	0
ENSRNA049473160	0	0	0	0	0	0	0	0	0	0	0	0	0	0	0	0	0	0	0	0	0	0	0	0	0	0	0	0	0	0	0	0	0	0	0	0	0	0	0	0	0	0	0	0	0	0	0	0	0
ENSRNA049473166	0	0	0	0	0	0	0	0	0	0	0	0	0	0	0	0	0	0.0490299	0	0	0	0	0	0	0	0	0	0.0457047	0	0	0	0	0	0	0	0	0	0	0	0	0	0	0	0	0	0	0	0	0
ENSRNA049473170	0	0	0	0	0	0	0	0	0	0	0	0	0	0	0	0	0	0	0	0	0	0	0	0	0	0	0	0	0	0	0	0	0	0	0	0	0	0	0	0	0	0	0	0	0	0	0	0	0
ENSRNA049473178	0	0	0	0	0	0	0	0	0	0	0	0	0	0	0	0	0	0	0	0	0	0	0	0	0	0	0	0	0	0	0	0	0	0	0	0	0	0	0	0	0	0	0	0	0	0	0	0	0
ENSRNA049473182	0	0	0	0	0	0	0	0	0	0	0.217447	0	0	0	0	0	0	0	0	0	0	0	0	0	0	0	0	0	0	0	0	0	0	0	0	0	0	0	0	0	0	0	0	0	0	0	0	0	0
ENSRNA049473188	0	0	0	0	0	0	0	0	0	0	0	0	0	0	0	0	0	0	0	0	0	0	0	0	0	0	0	0	0	0	0	0	0	0	0	0	0	0	0	0	0	0	0	0	0	0	0	0	0
ENSRNA049473192	0	0	0	0	0	0	0	0	0	0	0	0	0	0	0	0	0	0	0	0	0	0	0	0	0	0	0	0	0	0	0	0	0	0	0	0	0	0	0	0	0	0	0	0	0	0	0	0	0
ENSRNA049473198	0	0	0	0	0	0	0	0	0	0	0	0	0	0	0	0	0	0	0	0	0	0	0	0	0	0	0	0	0	0	0	0	0	0	0	0	0	0	0	0	0	0	0	0	0	0	0	0	0
ENSRNA049473204	0	0	0	0	0	0	0	0	0	0	0	0	0	0	0	0	0	0	0	0	0	0	0	0	0	0	0	0	0	0	0	0	0	0	0	0	0	0	0	0	0	0	0	0	0	0	0	0	0
ENSRNA049473210	0	0	0	0	0	0	0	0	0	0	0	0	0	0	0	0	0	0	0	0	0	0	0	0	0	0	0	0.0457047	0	0	0	0	0	0	0	0	0	0	0	0	0	0.0972102	0	0	0	0	0	0	0
ENSRNA049473220	0	0	0	0	0	0	0	0	0	0	0	0	0	0	0	0	0	0	0	0	0	0	0	0	0	0	0	0	0	0	0	0	0	0	0	0	0	0	0	0	0	0	0	0	0	0	0	0	0
ENSRNA049473225	0	0	0	0	0	0	0	0	0	0	0	0	0	0	0	0	0	0	0	0	0	0	0	0	0	0	0	0	0	0	0	0	0	0	0	0	0	0	0	0	0	0	0	0	0	0	0	0	0
ENSRNA049473228	0	0	0	0	0	0	0	0	0	0	0	0	0	0	0	0	0	0	0	0	0	0	0	0	0	0	0	0	0	0	0	0	0	0	0	0	0	0	0	0	0	0	0	0	0	0	0	0	0
ENSRNA049473236	0	0	0	0	0	0	0	0	0	0	0	0	0	0	0	0	0	0	0	0	0	0	0	0	0	0	0	0	0	0	0	0	0.149398	0	0	0	0	0	0	0	0	0	0	0	0	0	0	0	0
ENSRNA049473241	0	0	0	0	0	0	0	0	0	0	0	0	0	0	0	0	0	0	0	0	0	0	0	0	0	0	0	0	0	0	0	0	0	0	0	0	0	0	0	0	0	0	0	0	0	0	0	0	0
ENSRNA049473246	0	0	0	0	0	0	0	0	0	0	0	0	0	0	0	0	0	0	0	0	0	0	0	0	0	0	0	0	0	0	0	0	0	0	0	0	0	0	0	0	0	0	0	0	0	0	0	0	0
ENSRNA049473251	0	0	0	0	0	0	0	0	0	0	0	0	0	0	0	0	0	0	0	0	0	0	0	0	0	0	0	0	0	0	0	0	0	0	0	0	0	0	0	0	0	0	0	0	0	0	0	0	0
ENSRNA049473254	0	0	0	0	0	0	0	0	0	0	0	0	0	0	0	0	0	0	0	0	0	0	0	0	0	0	0	0	0	0	0	0	0	0	0	0	0	0	0	0	0	0	0	0	0	0	0	0	0
ENSRNA049473271	0	0	0	0	0	0	0	0	0	0	0	0	0	0	0	0	0	0	0	0	0	0	0	0	0	0	0	0	0	0	0	0	0	0	0	0	0	0	0	0	0	0	0	0	0	0	0	0	0
ENSRNA049473286	0	0	0	0	0	0	0	0	0.240331	0.0849554	0.0724824	0	0	0	0	0	0.075135	0	0.27135	0	0	0	0	0	0	0	0	0	0.129465	0	0	0.124205	0	0	0	0	0	0	0.126711	0	0	0	0	0	0.118053	0	0	0	0
ENSRNA049473290	0	0	0	0	0.319685	0.198605	0.414161	0.408401	0.240331	0.637165	0.144965	0	0.183118	0.140258	0.170488	0.664997	0.60108	0.14709	0.697758	0	0	0	0	0	0	0	0.413186	0.457047	0.194197	0.0514967	0.225223	0.99364	0.199197	0.208889	0.13406	0.128423	0.359775	0.235343	0.190067	0.756003	0.417045	0.826287	0.275324	0.276501	0.590267	0.829147	0.252277	0.116552	0.247176
ENSRNA049473297	0	0	0	0	0	0	0	0	0	0	0	0	0	0	0.0852439	0	0	0	0	0	0	0	0	0	0	0	0	0	0	0	0	0	0	0	0	0	0	0	0	0	0	0	0	0	0	0	0	0	0
ENSRNA049473303	0	0	0	0	0	0	0	0	0	0	0	0	0	0	0	0	0	0	0	0	0	0	0	0	0	0	0	0	0	0	0	0	0	0	0	0	0	0	0	0	0	0	0	0	0	0	0	0	0
ENSRNA049473307	0	0	0	0	0	0	0	0	0	0	0	0	0	0	0	0	0	0	0	0	0	0	0	0	0	0	0	0	0	0	0	0	0	0	0	0	0	0	0	0	0	0	0	0	0	0	0	0	0
ENSRNA049473315	0	0	0	0	0	0	0	0	0	0	0	0	0	0	0	0	0	0	0	0	0	0	0	0	0	0	0	0	0	0	0	0	0	0	0	0	0	0	0	0	0	0	0	0	0	0	0	0	0
ENSRNA049473322	0	0	0	0	0	0	0	0	0	0	0	0	0	0	0	0	0	0	0	0	0	0	0	0	0	0	0	0	0	0	0	0	0	0	0	0	0	0	0	0	0	0	0	0	0	0	0	0	0
ENSRNA049473328	0	0	0	0	0	0	0	0	0	0	0	0	0	0	0	0	0	0	0	0	0	0	0	0	0	0	0	0	0	0	0	0	0	0	0	0	0	0	0	0	0	0	0	0	0	0	0	0	0
ENSRNA049473334	0	0	0	0	0	0	0	0	0	0	0	0	0	0	0	0	0	0	0	0	0	0	0	0	0	0	0	0	0	0	0	0	0	0	0	0	0	0	0	0	0	0	0	0	0	0	0	0	0
ENSRNA049473338	0	0	0	0	0	0	0	0	0	0	0	0	0	0	0	0	0	0	0	0	0	0	0	0	0	0	0	0	0	0	0	0	0	0	0	0	0	0	0	0	0	0	0	0	0	0	0	0	0
ENSRNA049473346	0	0	0	0	0	0	0	0	0	0	0	0	0	0	0	0	0	0	0	0	0	0	0	0	0	0	0	0	0	0	0	0	0	0	0	0	0	0	0	0	0	0	0	0	0	0	0	0	0
ENSRNA049473351	0	0	0	0	0	0	0	0	0	0	0	0	0	0	0	0	0	0	0	0	0	0	0	0	0	0	0	0	0	0	0	0	0	0	0	0	0	0	0	0	0	0	0	0	0	0	0	0	0
ENSRNA049473354	0	0	0	0	0	0	0	0	0	0	0	0	0	0	0	0	0	0	0	0	0	0	0	0	0	0	0	0	0	0	0	0	0	0	0	0	0	0	0	0	0	0	0	0	0	0	0	0	0
ENSRNA049473363	0	0	0	0	0	0	0	0	0	0	0	0	0	0	0	0	0	0	0	0	0	0	0	0	0	0	0	0	0	0	0	0	0	0	0	0	0	0	0	0	0	0	0	0	0	0	0	0	0
ENSRNA049473372	0	0	0	0	0	0	0	0	0	0	0	0	0	0	0	0	0	0	0	0	0	0	0	0	0	0	0	0	0	0	0	0	0	0	0	0	0	0	0	0	0	0	0	0	0	0	0	0	0
ENSRNA049473380	0	0	0	0	0	0	0	0	0	0	0	0	0	0	0	0	0	0	0	0	0	0	0	0	0	0	0	0	0	0	0	0	0	0	0	0	0	0	0	0	0	0	0	0	0	0	0	0	0
ENSRNA049473385	0	0	0	0	0	0	0	0	0	0	0	0	0	0	0	0	0	0	0	0	0	0	0	0	0	0	0	0	0	0	0	0	0	0	0	0	0	0	0	0	0	0	0	0	0	0	0	0	0
ENSRNA049473389	0	0	0	0	0	0	0	0	0	0	0	0	0	0	0	0	0	0	0	0	0	0	0	0	0	0	0	0	0	0	0	0	0	0	0	0	0	0	0	0	0	0	0	0	0	0	0	0	0
ENSRNA049473440	0	0	0	0	0	0	0	0	0	0	0	0	0	0	0	0	0	0	0	0	0	0	0	0	0	0	0	0	0	0	0	0	0	0	0	0	0	0	0	0	0	0	0	0	0	0	0	0	0
ENSRNA049473449	0	0	0	0	0	0	0	0	0	0	0	0	0	0	0	0	0	0	0	0	0	0	0	0	0	0	0	0	0	0	0	0	0	0	0	0	0	0	0	0	0	0	0	0	0	0	0	0	0
ENSRNA049473467	0	0	0.0429549	0.035845	0.106562	0.0397211	0	0	0.0801102	0	0	0.215782	0.183118	0.0935053	0	0	0	0.0980598	0	0.0426609	0	0.0385419	0.0405116	0.048128	0.0566026	0.0893029	0.0918192	0	0	0	0.112611	0.289812	0	0.156667	0	0	0.23985	0.117671	0.0633557	0.1008	0	0.0486051	0	0	0.35416	0.124372	0	0.233104	0.123588
ENSRNA049473524	0	0	0	0	0	0	0	0	0	0	0	0	0	0	0	0	0	0	0	0	0	0	0	0	0	0	0	0	0	0	0	0	0	0	0	0	0	0	0	0	0	0	0	0	0	0	0	0	0
ENSRNA049473557	0	0	0	0	0	0	0	0	0	0	0	0	0	0	0	0	0	0	0	0	0	0	0	0	0	0	0	0	0	0	0	0	0	0	0	0	0	0	0	0	0	0	0	0	0	0	0	0	0
ENSRNA049473576	0	0	0	0	0	0	0	0	0	0	0	0	0	0	0	0	0	0	0	0	0	0	0	0	0	0	0	0	0	0	0	0	0	0	0	0	0	0	0	0	0	0	0	0	0	0	0	0	0
ENSRNA049473589	0	0	0	0	0	0	0	0	0	0	0	0	0	0	0	0	0	0	0	0	0	0	0	0	0	0	0	0	0	0	0	0	0	0	0	0	0	0	0	0	0	0	0	0	0	0	0	0	0
ENSRNA049473603	0	0	0	0	0	0	0	0	0	0	0	0	0	0	0	0	0	0	0	0	0	0	0	0	0	0	0	0	0	0	0	0	0	0	0	0	0	0	0	0	0	0	0	0	0	0	0	0	0
ENSRNA049473609	0	0	0	0	0	0	0	0	0	0	0	0	0.0457796	0	0	0	0	0	0	0	0	0	0	0	0	0.0446514	0	0	0	0	0	0	0	0	0	0	0	0	0	0	0	0	0	0	0	0	0	0	0
ENSRNA049473622	0	0	0	0	0	0	0	0	0	0	0	0	0	0	0	0	0	0	0	0	0	0	0	0	0	0	0	0	0	0	0	0	0	0	0	0	0	0	0	0	0	0	0	0	0	0	0	0	0
ENSRNA049473638	0	0	0	0	0	0	0	0	0	0	0	0	0	0	0	0	0	0	0	0	0	0	0	0	0	0	0	0	0	0	0	0	0	0	0	0	0	0	0	0	0	0	0	0	0	0	0	0	0
ENSRNA049473644	0.244665	0.0479343	0.171819	0.0716899	0.106562	0.0794422	0.20708	0.238234	0.120165	1.06194	8.69789	0.215782	0.0915593	0.0467527	0	0.177332	0	0.0490299	0.193822	0.255965	0.0417083	0.462503	0.891254	0.144384	0.22641	0.0893029	0.0459096	0	0	0.102993	0	0	0.0497993	0.0522222	0.0446866	0.0428077	0	0.0588357	0.316778	0.604803	0.312784	0.340236	0.275324	0	0.17708	0.124372	0.151366	0.0582759	0.123588
ENSRNA049473651	0.0407775	0.0479343	0.128865	0	0.0532808	0.0397211	0.0517701	0.0680668	0.0400551	0.254866	1.37717	0	0.228898	0	0.21311	0.132999	0.0375675	0.14709	0.193822	0.0426609	0.0417083	0.115626	0	0.0962559	0.22641	0.0893029	0.0459096	0	0.0647325	0.0514967	0.0563057	0.331213	0	0.0522222	0.312806	0	0	0.0588357	0.253423	0.302401	0.469176	0.243026	0.110129	0.221201	0	0.0829147	0.100911	0.174828	0.185382
ENSRNA049473656	0.081555	0.143803	0.128865	0.14338	0	0	0.10354	0.0680668	0.120165	0.169911	0.869789	0	0.137339	0.0935053	0.042622	0.0443331	0	0	0.0775286	0.0426609	0.0417083	0.115626	0	0.048128	0.169808	0.178606	0	0	0.0647325	0	0.225223	0	0.0497993	0.208889	0.0893731	0.0428077	0	0.117671	0.126711	0.151201	0	0	0	0	0	0	0.151366	0.0582759	0
ENSRNA049473738	0.081555	0	0.0429549	0.0716899	0.159842	0	0.15531	0	0.120165	0.127433	0	0	0.0457796	0.0935053	0	0	0.0375675	0	0.116293	0	0.0834166	0.0385419	0.121535	0	0.0566026	0	0	0	0	0	0	0	0	0.0522222	0	0.0856154	0	0	0	0	0.0521306	0.0972102	0	0	0	0	0.100911	0	0.0617941
ENSRNA049473748	0	0	0	0	0	0	0	0	0	0	0	0	0	0	0	0	0	0	0	0	0	0	0	0	0	0	0	0	0	0	0	0	0	0	0	0	0	0	0	0	0	0	0	0	0	0	0	0	0
ENSRNA049473755	0	0	0	0	0	0	0	0	0	0	0	0	0	0	0	0	0	0	0	0	0	0	0	0	0	0	0	0	0	0	0	0	0	0	0	0	0	0	0	0	0	0	0	0	0	0	0	0	0
ENSRNA049473886	0	0	0	0	0	0	0	0	0	0	0	0	0	0	0	0	0	0	0	0	0	0	0	0	0	0	0	0	0	0	0	0	0	0	0	0	0	0	0	0	0	0	0	0	0	0	0	0	0
ENSRNA049473920	0	0	0	0	0	0	0	0	0	0	0	0	0	0	0	0	0	0	0	0	0	0	0	0	0	0	0	0	0	0	0	0	0	0	0	0	0	0	0	0	0	0	0	0	0	0	0	0	0
ENSRNA049473923	0	0	0	0	0	0	0	0	0	0	0	0	0	0	0	0	0	0	0	0	0	0	0	0	0	0	0	0	0	0	0	0	0	0	0	0	0	0	0	0	0	0	0	0	0	0	0	0	0
ENSRNA049473965	0	0	0	0	0	0	0	0	0	0	0	0	0	0	0	0	0	0	0	0	0	0	0	0	0	0	0	0	0	0	0	0	0	0	0	0	0	0	0	0	0	0	0	0	0	0	0	0	0
ENSRNA049473978	0	0	0	0	0	0	0	0	0	0	0	0	0	0	0	0	0	0	0	0	0	0	0	0	0	0	0	0	0	0	0	0	0	0	0	0	0	0	0	0	0	0	0	0	0	0	0	0	0
ENSRNA049474065	0	0	0	0	0	0	0	0	0	0	0	0	0	0	0	0	0	0	0	0	0	0	0	0	0	0	0	0	0	0	0	0	0	0	0	0	0	0	0	0	0	0	0	0	0	0	0	0	0
ENSRNA049474083	0	0	0	0	0	0	0	0.1021	0	0	0	0	0	0	0	0	0	0	0	0	0	0	0	0.048128	0	0	0	0	0	0	0	0	0	0	0	0	0	0	0	0	0	0	0	0	0	0	0	0	0
ENSRNA049474089	0.0407775	0	0	0.0716899	0	0.0397211	0	0	0	0	0	0.0431564	0.0457796	0	0	0	0.0375675	0	0	0	0	0	0	0	0	0	0	0	0.129465	0	0.0563057	0	0	0	0.0446866	0	0	0	0	0	0	0	0	0	0	0	0	0	0
ENSRNA049474094	0	0	0	0	0	0	0	0	0	0	0	0	0	0	0	0	0	0	0	0	0	0	0	0	0	0	0	0.0457047	0	0	0	0	0	0	0	0	0	0	0	0	0	0	0	0	0	0	0	0	0
ENSRNA049474133	0	0	0	0	0	0	0	0	0	0	0	0	0	0	0	0	0	0	0	0	0	0	0	0	0	0	0	0	0	0	0	0	0	0	0	0	0	0	0	0	0	0	0	0	0	0	0	0	0
ENSRNA049474167	0	0	0	0	0	0	0	0	0	0	0	0	0	0	0	0	0	0	0	0	0	0	0	0	0	0	0	0	0	0	0	0	0	0	0	0	0	0	0	0	0	0	0	0	0	0	0	0	0
ENSRNA049474187	0	0	0	0	0	0	0	0	0	0	0	0	0	0	0	0	0	0	0	0	0	0	0	0	0	0	0	0	0	0	0	0	0	0	0	0	0	0	0	0	0	0	0	0	0	0	0	0	0
ENSRNA049474237	0	0	0	0	0	0	0	0	0	0	0	0	0	0	0	0	0	0	0	0	0	0	0	0	0	0	0	0	0	0	0	0	0	0	0	0	0	0	0	0	0	0	0	0	0	0	0	0	0
ENSRNA049474255	0	0	0	0	0	0	0	0	0	0	0	0	0	0	0	0	0	0	0	0	0	0	0.0405116	0	0	0	0	0	0	0	0	0	0	0	0	0	0	0	0	0	0	0	0	0	0	0	0	0	0
ENSRNA049474364	0	0	0	0	0	0	0	0	0	0	0	0	0	0	0	0	0	0	0	0	0	0	0	0	0	0	0	0	0	0	0	0	0	0	0	0	0	0	0	0	0	0	0	0	0	0	0	0	0
ENSRNA049474375	0.122332	0.0958686	0.300684	0.107535	0	0.198605	0.10354	0	0.120165	0.0849554	0	0	0.0457796	0.0467527	0.298354	0.0443331	0.112702	0.19612	0.193822	0.170643	0.125125	0.346877	0.243069	0.048128	0.113205	0.133954	0.183638	0.0914093	0.323663	0.257483	0.39414	0.0414017	0.248997	0.104444	0.0446866	0.299654	0	0.117671	0.126711	0.201601	0.208522	0.0972102	0.0550647	0.0553001	0.17708	0	0.100911	0.116552	0.185382
ENSRNA049474421	0	0	0	0	0	0	0	0	0	0	0	0	0	0	0	0	0	0	0	0	0	0	0	0	0	0	0	0	0	0	0	0	0	0	0	0	0	0	0	0	0	0	0	0	0	0	0	0	0
ENSRNA049474454	0	0	0	0	0	0.0397211	0	0	0	0	0	0	0	0	0	0	0	0	0.0775286	0	0	0	0	0	0	0	0	0.0914093	0.0647325	0	0	0	0.0497993	0.0522222	0.0446866	0	0	0.176507	0	0	0.104261	0.19442	0	0	0	0	0	0	0
ENSRNA049474463	0	0	0	0	0.0532808	0.0397211	0	0	0	0	0	0	0	0	0	0	0	0.0490299	0	0	0	0	0	0	0	0	0	0.0914093	0	0.0514967	0	0	0.149398	0	0	0	0.0599624	0	0.126711	0.1008	0	0	0	0	0	0	0	0	0
ENSRNA049474470	0	0	0	0	0.213123	0.158884	0	0.272267	0.120165	0.0424777	0.144965	0.129469	0.0915593	0.140258	0.0852439	0.132999	0.075135	0.294179	0.155057	0	0.0834166	0.115626	0.0405116	0.144384	0.0566026	0.0446514	0	0.182819	0	0.0514967	0	0	0	0	0.0893731	0	0	0	0	0	0	0.0486051	0	0.0553001	0	0.124372	0.0504553	0	0.247176
ENSRNA049474479	0	0	0	0	0	0	0	0	0	0	0	0	0	0	0	0	0	0	0	0	0	0	0	0	0	0	0	0	0	0	0	0	0	0	0	0	0	0	0	0	0	0	0	0	0	0	0	0	0
ENSRNA049474492	0	0	0.0429549	0.107535	0	0	0.0517701	0.0340334	0	0.254866	1.30468	0	0	0	0.042622	0.0886662	0	0	0	0.0426609	0.125125	0.231251	0.0810231	0	0	0.0446514	0.0459096	0	0	0.15449	0	0.0414017	0	0.208889	0.0446866	0.0428077	0	0	0.0633557	0.1008	0.260653	0	0.165194	0	0	0	0.0504553	0.174828	0
ENSRNA049474524	0.0407775	0	0.0859097	0.0716899	0	0.0794422	0.10354	0	0	0	0	0.0431564	0	0	0	0	0	0	0	0	0	0	0	0	0	0.0446514	0	0	0	0	0.112611	0.0828033	0.199197	0	0.13406	0.0856154	0.0599624	0.235343	0.0633557	0.1008	0	0	0	0	0	0	0	0	0.0617941
ENSRNA049474541	0	0	0	0	0	0	0	0	0	0	0	0	0	0	0	0	0	0	0	0	0	0	0	0	0	0	0	0	0	0	0	0	0	0	0	0	0	0	0	0	0	0	0	0	0	0	0	0	0
ENSRNA049474580	0.081555	0	0.0429549	0.250915	0	0.0794422	0	0	0.0400551	0	0	0.0431564	0.0457796	0	0	0	0	0	0	0	0	0	0	0.048128	0.113205	0	0	0	0	0	0.337834	0.74523	0.0995987	0.104444	0	0	0.299812	0.117671	0.0633557	0	0.0521306	0	0	0	0	0	0	0	0
ENSRNA049474585	0	0	0.0429549	0	0	0	0	0.1021	0.240331	0	0.0724824	0	0.137339	0	0.0852439	0.132999	0	0.245149	0.0775286	0.0853217	0.166833	0	0.0405116	0.385024	0.113205	0.133954	0.0459096	0.182819	0	0.15449	0.0563057	0	0.248997	0.0522222	0.0446866	0.0856154	0	0.353014	0	0.201601	0	0.145815	0	0.0553001	0.0590267	0.0829147	0.403643	0	0
ENSRNA049474593	0	0	0	0	0	0	0	0	0	0	0	0	0	0	0	0	0	0	0	0	0	0	0	0	0	0	0	0	0	0	0	0	0	0	0	0	0	0	0	0	0	0	0	0	0	0	0	0	0
ENSRNA049474599	0	0	0.0429549	0	0	0.119163	0	0	0	0.0424777	0	0	0	0.0467527	0	0	0.0375675	0.0980598	0.0387643	0.0426609	0	0.0385419	0	0	0.113205	0.178606	0	0	0.0647325	0	0.0563057	0	0	0.0522222	0	0	0	0	0.126711	0.0504002	0	0	0	0	0	0	0	0	0
ENSRNA049474645	0	0	0	0	0	0	0	0	0	0	0	0	0	0	0	0	0	0	0	0	0	0	0	0	0	0	0	0	0	0	0	0	0	0	0	0	0	0	0	0	0	0	0	0	0	0	0	0	0
ENSRNA049474652	0	0	0	0	0	0	0	0	0	0	0	0	0	0	0	0	0	0	0	0	0	0	0	0	0	0	0	0	0	0	0	0	0	0	0	0	0	0	0	0	0	0	0	0	0	0	0	0	0
ENSRNA049474661	0	0	0	0	0	0	0.0517701	0	0	0	0	0	0	0	0	0	0	0	0	0	0	0	0	0	0	0	0	0	0	0	0	0	0	0	0	0	0	0	0	0	0	0	0	0	0	0	0	0	0
ENSRNA049474668	0	0	0	0	0	0	0	0	0	0	0	0	0	0	0	0	0	0	0	0	0	0	0	0	0	0	0	0	0	0	0	0	0	0	0	0	0	0	0	0	0	0	0	0	0	0	0	0	0
ENSRNA049474675	0	0	0	0	0.0532808	0	0	0	0	0	0	0	0	0	0	0.0443331	0	0	0	0	0	0	0	0	0	0	0	0	0	0	0	0	0	0	0	0	0.0599624	0	0	0	0	0.0486051	0	0	0	0	0	0	0
ENSRNA049474679	0	0	0	0	0	0	0	0	0	0	0	0	0	0	0	0	0	0	0	0	0	0	0	0	0	0	0	0	0	0	0	0	0	0	0	0	0	0	0	0	0	0	0	0	0	0	0	0	0
ENSRNA049474685	0	0	0	0	0.266404	0	0.310621	0.170167	0.16022	0.254866	0	0	0.0457796	0	0	0.0886662	0.075135	0.19612	0.310115	0.383948	0.208542	0.19271	0.243069	0.048128	0.169808	0.0893029	0	0.274228	0.129465	0.102993	0.39414	0.165607	0.597592	0.47	0.0446866	0.0428077	0.119925	0.176507	0.506845	0.151201	0.312784	0.243026	0	0	0	0	0	0	0
ENSRNA049474764	0	0	0.0429549	0.0716899	0	0	0.0517701	0	0	0	0.0724824	0.0431564	0	0.0467527	0	0	0	0	0	0	0	0	0	0	0.0566026	0	0	0	0.0647325	0	0.0563057	0	0	0	0	0	0	0	0	0	0	0	0	0	0	0	0	0	0
ENSRNA049474772	0	0	0	0	0	0.0397211	0	0	0	0.0424777	0.0724824	0.0431564	0	0	0.042622	0	0	0	0.0387643	0	0	0.0385419	0	0	0	0	0	0.0457047	0.0647325	0	0	0.0414017	0	0	0	0	0	0	0	0	0.0521306	0	0	0	0	0	0	0	0
ENSRNA049474778	0	0	0	0	0	0	0	0	0	0	0	0	0	0	0	0	0	0	0	0	0	0	0	0	0	0	0	0	0	0	0	0	0	0	0	0	0	0	0	0	0	0	0	0	0	0	0	0	0
ENSRNA049474799	0	0	0	0	0	0	0	0	0	0	0	0	0	0	0	0	0	0	0	0	0	0	0	0	0	0	0	0	0	0	0	0	0	0	0	0	0	0	0	0	0	0	0	0	0	0	0	0	0
ENSRNA049474807	0	0	0	0	0	0	0	0	0	0	0	0	0	0	0	0	0	0	0	0	0	0	0	0	0	0	0	0	0	0	0	0	0	0	0	0	0	0	0	0	0	0	0	0	0	0	0	0	0
ENSRNA049474812	0	0	0	0	0	0	0	0	0	0	0	0	0	0	0	0	0	0	0	0	0	0	0	0	0	0	0	0	0	0	0	0	0	0	0	0	0	0	0	0	0	0	0	0	0	0	0	0	0
ENSRNA049474818	0	0	0.0859097	0	0	0	0	0	0	0	0	0.0431564	0.0915593	0	0	0	0	0	0	0	0	0	0	0	0	0	0	0	0	0	0	0	0	0	0	0	0	0	0	0	0	0	0	0.0553001	0	0	0	0.0582759	0
ENSRNA049474823	0	0	0	0	0	0	0	0	0	0	0	0	0	0	0	0	0	0	0	0	0	0	0	0	0	0	0	0	0	0	0	0	0	0	0	0	0	0	0	0	0	0	0	0	0	0	0	0	0
ENSRNA049474832	0	0	0	0	0	0	0	0	0	0	0	0	0	0	0	0	0	0	0	0	0	0	0	0	0	0	0	0	0	0	0	0	0	0	0	0	0	0	0	0	0	0	0	0	0	0	0	0	0
ENSRNA049474838	0	0	0	0	0	0	0	0	0	0	0	0	0	0	0	0	0	0	0	0	0	0	0	0	0	0	0	0	0	0	0	0	0	0	0	0	0	0	0	0	0	0	0	0	0	0	0	0	0
ENSRNA049474843	0	0	0	0	0	0	0	0	0	0	0	0	0	0	0	0	0	0	0	0	0	0	0	0	0	0	0	0	0	0	0	0	0	0	0	0	0	0	0	0	0	0	0	0	0	0	0	0	0
ENSRNA049474847	0	0	0	0	0	0	0	0	0	0	0	0	0	0	0	0	0	0	0	0	0	0	0	0	0	0	0	0	0	0	0	0	0	0	0	0	0	0	0	0	0	0	0	0	0	0	0	0	0
ENSRNA049474852	0	0	0	0	0	0	0	0	0	0	0	0	0	0	0	0	0	0	0	0	0	0	0	0	0	0	0	0	0	0	0	0	0	0	0	0	0	0	0	0	0	0	0	0	0	0	0	0	0
ENSRNA049474860	0	0	0	0	0	0	0	0	0	0	0.0724824	0	0.0457796	0	0	0	0	0	0.0387643	0	0	0	0	0	0	0.0446514	0	0	0	0	0	0	0	0	0	0	0	0	0	0	0	0.0486051	0	0	0	0	0	0	0
ENSRNA049474866	0	0	0	0	0	0	0	0	0	0	0	0	0	0	0	0	0	0	0	0	0	0	0	0	0	0	0	0	0	0	0	0	0	0	0	0	0	0	0	0	0	0	0	0	0	0	0	0	0
ENSRNA049474872	0	0	0	0	0	0	0	0	0	0	0	0	0	0	0	0	0	0	0	0	0	0	0	0	0	0	0	0	0	0	0	0	0	0	0	0	0	0	0	0	0	0	0	0	0	0	0	0	0
ENSRNA049474877	0	0	0	0	0	0.0397211	0	0	0	0	0	0	0	0	0	0	0	0	0	0	0	0	0	0	0	0	0	0	0	0	0	0	0	0	0	0	0	0	0	0	0	0	0	0	0	0	0	0	0
ENSRNA049474882	0	0	0	0	0	0	0	0	0	0	0	0	0	0	0	0	0	0	0	0	0	0	0	0	0	0	0	0	0	0	0	0	0	0	0	0	0	0	0	0	0	0	0	0	0	0	0	0	0
ENSRNA049474888	0.0407775	0.0958686	0.128865	0.035845	0	0.0397211	0.0517701	0	0	0.0424777	0	0.0431564	0.0915593	0.187011	0.0852439	0	0.075135	0	0	0	0	0	0.0405116	0	0.0566026	0.0446514	0	0	0.0647325	0	0	0	0	0	0	0	0	0	0	0	0	0	0	0	0	0	0	0.116552	0
ENSRNA049474894	0	0	0	0	0	0	0	0	0	0	0	0	0	0	0	0	0	0	0	0	0	0	0	0	0	0	0	0	0	0	0	0	0	0	0	0	0	0	0	0	0	0	0	0	0	0	0	0	0
ENSRNA049474898	0	0	0	0	0	0	0	0	0	0	0	0	0	0	0	0	0	0	0	0	0	0	0	0	0	0	0	0	0	0	0	0	0	0	0	0	0	0	0	0	0	0	0	0	0	0	0	0	0
ENSRNA049474903	0	0	0	0	0	0	0	0	0	0	0	0	0	0	0	0	0	0	0	0	0	0	0	0	0	0	0	0	0	0	0	0	0	0	0	0	0	0	0	0	0	0	0	0	0	0	0	0	0
ENSRNA049474907	0.081555	0	0	0	0	0.0397211	0.10354	0	0	0	0	0	0.0457796	0.0935053	0	0	0	0	0	0	0	0	0	0	0.113205	0	0	0	0	0	0	0	0	0	0.0446866	0	0	0	0	0	0	0	0	0	0	0	0	0	0
ENSRNA049474911	0.0407775	0.0479343	0	0.035845	0	0.119163	0	0	0.0801102	0.0849554	0.217447	0.0431564	0.0457796	0.0467527	0.042622	0	0	0	0	0	0	0.0770838	0	0	0	0.223257	0	0.0457047	0	0	0	0	0	0	0.0893731	0.0856154	0	0	0	0.0504002	0	0	0	0	0	0	0	0	0
ENSRNA049474917	1.2641	1.34216	1.37456	1.57718	1.27874	1.15191	1.0354	0.884868	0.761047	1.78406	6.81335	1.46732	1.73963	1.30907	1.70488	1.064	1.2773	1.17672	0.891579	0.127982	0.166833	0.231251	0.162046	0.770048	0.905642	0.803726	0.413186	0.0914093	0.453128	0.102993	0	0.165607	0	0.0522222	0.759672	0.428077	0.179887	0.235343	0.190067	0.604803	0.208522	0	1.65194	0.774202	1.41664	0.953519	1.41275	1.86483	0.926911
ENSRNA049474924	0	0.143803	0.128865	0.035845	0.0532808	0.119163	0.15531	0.272267	0.400551	0.127433	0.362412	0	0.137339	0.233763	0.042622	0.132999	0	0.19612	0.116293	0.0853217	0.125125	0.19271	0.364604	0.144384	0.283013	0.0446514	0.0918192	0.0457047	0.0647325	0.0514967	0.168917	0.0414017	0.149398	0.522222	0.13406	0.256846	0.0599624	0.176507	0	0.0504002	0	0.0486051	0.0550647	0	0.0590267	0.0829147	0	0	0
ENSRNA049474946	0	0	0	0	0	0	0	0	0	0	0	0	0	0	0	0	0	0	0	0	0	0	0	0	0	0	0	0	0	0	0	0	0	0	0.0446866	0	0	0	0	0	0	0	0	0	0	0	0	0	0
ENSRNA049474953	0	0.0479343	0	0.035845	0	0	0	0	0	0	0	0.0431564	0	0.0467527	0	0	0	0	0	0	0	0	0	0	0	0	0	0	0	0	0	0	0	0	0	0	0	0	0	0	0	0	0	0	0	0	0	0	0
ENSRNA049474986	0	0	0	0	0	0	0	0	0	0	0	0	0	0	0	0	0	0	0	0	0	0	0	0	0	0	0	0	0	0	0	0	0	0	0	0	0	0	0	0	0	0	0	0	0	0	0	0	0
ENSRNA049474992	0	0	0	0	0	0.0397211	0	0	0	0	0	0	0	0	0	0	0	0	0	0	0	0	0	0	0	0	0	0	0	0	0	0	0	0	0	0	0	0.0588357	0	0	0	0	0	0	0	0.0414573	0	0	0
ENSRNA049475000	0	0	0	0	0	0	0	0	0	0	0	0	0	0	0	0	0	0	0	0	0	0	0	0	0	0	0	0	0	0	0	0	0	0	0	0	0	0	0	0	0	0	0	0	0	0	0	0	0
ENSRNA049475115	0.0407775	0.143803	0.0429549	0	0.0532808	0	0.20708	0.136134	0.280386	0	0	0.0863127	0	0.140258	0	0.0443331	0	0.0490299	0.0387643	0.127982	0.25025	0.115626	0	0	0.0566026	0.0893029	0.137729	0.137114	0	0.102993	0.0563057	0.24841	0.248997	0	0	0.128423	0.0599624	0	0.0633557	0	0.208522	0.0486051	0	0	0.236107	0.0829147	0	0.174828	0.123588
ENSRNA049475128	0.0407775	0	0.0429549	0	0	0	0	0	0	0	0.144965	0	0	0	0	0	0	0	0	0.0426609	0	0.0385419	0	0	0.113205	0.0446514	0	0	0.0647325	0.15449	0.112611	0	0	0	0	0	0	0	0	0	0	0	0	0	0	0.165829	0.0504553	0	0
ENSRNA049475135	0	0	0	0	0	0	0	0.0340334	0.0400551	0	0	0	0	0	0	0	0	0	0.0387643	0	0	0	0	0	0	0	0.0459096	0	0.0647325	0	0	0	0	0	0	0	0	0	0	0	0	0	0	0	0	0	0	0	0
ENSRNA049475138	0.0407775	0.191737	0.128865	0	0.0532808	0.119163	0.10354	0.136134	0.0400551	0	0.217447	0.129469	0.0915593	0.0467527	0.0852439	0.0886662	0	0	0.193822	0.0853217	0.333667	0.154168	0.162046	0.048128	0.22641	0	0.137729	0.0457047	0.0647325	0.30898	0.0563057	0.207008	0.199197	0	0.13406	0	0.0599624	0.0588357	0	0.0504002	0	0.145815	0	0.0553001	0.118053	0	0	0.174828	0
ENSRNA049475171	0	0	0	0	0	0	0	0	0	0	0	0	0	0	0	0	0	0	0	0	0	0	0	0	0	0	0	0	0	0	0	0	0	0	0	0	0	0	0	0	0	0	0	0	0	0	0	0	0
ENSRNA049475181	0	0	0	0	0	0	0	0	0	0	0	0	0	0	0	0	0	0	0	0	0	0	0	0	0	0	0	0	0	0	0	0	0	0	0	0	0	0	0	0	0	0	0	0	0	0	0	0	0
ENSRNA049475200	0	0	0	0	0	0	0	0	0	0	0	0	0	0	0	0	0	0	0	0	0	0	0	0	0	0	0	0	0	0	0	0	0	0	0	0	0	0	0	0	0	0	0	0	0	0	0	0	0
ENSRNA049475223	0.244665	0.67108	0.386594	0.28676	0.479527	0.317769	0.569471	0.986969	1.20165	0.849554	0.362412	0.302095	0.320457	0.280516	0.340976	0.0886662	0.338107	0.19612	0.465172	0	0.0834166	0	0.121535	0.385024	0.0566026	0.178606	0	0.0457047	0	0	0.112611	0.0414017	0.0497993	0.156667	0.178746	0.299654	0.359775	0.294178	0	0.151201	0.104261	0.0972102	0	0	0	0	0.353187	0.174828	0.30897
ENSRNA049475232	0	0	0	0	0	0	0	0	0	0	0	0	0	0	0	0	0	0	0	0	0	0	0	0	0	0	0	0	0	0	0	0	0	0	0	0	0	0	0	0	0	0	0	0	0	0	0	0	0
ENSRNA049475237	0.97866	0.766949	0.558413	0.358449	0.266404	0.556095	0.465931	0.680668	0.881212	0.764598	0.724824	0.345251	0.183118	0.420774	0.383598	0.443331	0.563512	0.539329	0.891579	0.0426609	0	0.0770838	0.0810231	0.433152	0	0.133954	0	0.182819	0	0.0514967	0	0	0	0	0.0893731	0.727731	0.119925	0.176507	0.0633557	0	0.0521306	0.0486051	0	0	0	0	0	0.29138	0.30897
ENSRNA049475307	0.407775	0.527277	0.343639	0.645209	0.639369	0.397211	0.465931	0.544534	0.841157	0.934509	1.95703	0.604189	0.228898	0.233763	0.298354	0.620664	0.638647	0.490299	0.465172	0.298626	0.0834166	0.346877	0.810231	0.48128	0.283013	0.357211	0.413186	0.274228	0.129465	0.30898	0.281528	0.0414017	0.149398	0.626667	0.580925	0.128423	0.179887	0.294178	0.190067	0.252001	0.260653	0.388841	0.440518	0.497701	0.35416	0.248744	0.504553	0.29138	0.370764
ENSRNA049475322	0.0407775	0.0958686	0.0429549	0.035845	0	0.198605	0	0.2042	0.200275	1.65663	8.91534	0.129469	0	0.140258	0.042622	0	0	0.0490299	0.0387643	0.127982	0.125125	0.0385419	0.76972	0.144384	0.0566026	0.0446514	0.0918192	0	0	0	0	0.74523	0	0.104444	0.178746	0.0428077	0	0.117671	0.44349	1.008	0.573437	0.291631	0.881035	0	0.118053	0.704775	0.302732	0.29138	0.30897
ENSRNA049475327	0	0	0	0	0	0	0	0	0	0	0	0	0	0	0	0	0	0	0	0	0	0	0	0	0	0	0	0	0	0	0	0	0	0	0	0	0	0	0	0	0	0	0	0.0553001	0	0	0	0	0
ENSRNA049475331	0	0	0	0	0	0	0	0	0	0	0.144965	0	0	0	0	0	0	0	0	0	0	0	0	0	0	0	0	0	0	0	0	0.0414017	0	0	0	0	0	0	0	0	0.0521306	0	0	0	0	0	0	0	0
ENSRNA049475336	0	0	0	0	0	0	0	0	0	0	0	0	0	0	0	0	0	0	0	0	0	0	0	0	0	0	0	0	0	0	0	0	0	0	0	0	0	0	0	0	0	0	0	0	0	0	0	0	0
ENSRNA049475340	0	0	0	0	0	0	0	0	0	0	0	0	0.0457796	0	0	0	0	0	0.0387643	0	0	0	0	0	0	0	0	0	0	0	0	0	0	0	0	0	0	0	0	0	0	0	0	0	0	0	0	0	0
ENSRNA049475344	0	0	0	0	0	0	0	0	0	0	0	0	0	0	0	0	0	0	0	0	0	0	0	0	0	0	0	0	0	0	0	0	0	0	0	0	0	0	0	0.1008	0	0	0	0	0	0	0	0	0
ENSRNA049475348	0	0	0	0	0.0532808	0.0794422	0	0.0340334	0.0801102	0.722121	47.331	0.0431564	0	0	0.042622	0	0	0.0980598	0	0.170643	0.0417083	0	0.243069	0.048128	0.0566026	0	0.0459096	0.137114	0.0647325	0.0514967	0.0563057	0.124205	0	0.0522222	0	0.0856154	0	0	0.633557	0.655203	0.104261	0.0486051	0.385453	0	0.118053	0.0829147	0.0504553	0.116552	0.123588
ENSRNA049475356	0	0	0	0	0	0	0	0	0	0	0	0	0	0	0	0	0	0	0	0	0	0	0	0	0	0	0	0	0	0	0	0	0	0	0	0	0	0	0	0	0	0	0	0	0	0	0	0	0
ENSRNA049475359	0.285442	0.0958686	0	0.14338	0.213123	0.158884	0.0517701	0.1021	0.120165	2.37875	17.9032	0.302095	0.228898	0.374021	0.255732	0.265999	0.187837	0.0980598	0.310115	0.426609	0.125125	0.19271	0.891254	0	0.169808	0.580469	0.137729	0.0457047	0.129465	0.257483	0.0563057	0.414017	0.248997	0.313333	0.312806	0.513692	0.179887	0.0588357	0.760268	3.17521	1.04261	0.145815	0.991165	0.1659	0.295133	0.207287	0.403643	0.174828	0.494353
ENSRNA049475429	0	0	0	0	0	0	0	0	0	0	0	0	0	0	0	0	0	0	0	0	0	0	0	0	0	0	0	0	0	0	0	0	0	0	0	0	0	0	0	0	0	0	0	0	0	0	0	0	0
ENSRNA049475437	0	0	0	0	0	0	0	0	0	0.0424777	0.0724824	0	0	0	0	0	0	0	0	0	0	0	0	0	0	0	0	0	0	0	0	0	0	0	0	0	0	0	0	0	0	0	0	0	0	0	0	0	0
ENSRNA049475455	0	0	0	0	0	0	0	0	0	0	0	0	0	0	0	0	0	0	0	0	0	0	0	0	0	0	0	0	0	0	0	0	0	0	0	0	0	0	0	0	0	0	0	0	0	0	0	0	0
ENSRNA049475459	0	0	0	0	0	0.0397211	0	0	0	0	0	0	0	0	0	0	0	0	0	0	0	0	0	0	0	0	0	0	0	0	0	0	0	0	0	0	0	0	0	0	0	0	0	0	0	0	0	0	0
ENSRNA049475486	0	0	0	0	0	0	0	0	0	0	0	0	0	0	0	0	0	0	0	0	0	0	0	0	0	0	0	0	0	0	0	0	0	0	0	0	0	0	0	0	0	0	0	0	0	0	0	0	0
ENSRNA049475492	0	0	0	0	0	0	0	0	0	0	0	0	0	0	0	0	0	0	0	0	0	0	0	0	0	0	0	0	0	0	0	0	0	0	0	0	0	0	0	0	0	0	0	0	0	0	0	0	0
ENSRNA049475506	0.122332	0.0479343	0.0859097	0.14338	0.106562	0.158884	0	0.0680668	0.240331	0.169911	0.28993	0.215782	0.274678	0.140258	0.0852439	0.0443331	0	0	0.0775286	0	0	0	0.162046	0.0962559	0	0.0446514	0	0	0	0	0	0	0.0995987	0	0.0893731	0.0428077	0.0599624	0.176507	0.0633557	0	0.0521306	0.0486051	0.220259	0	0	0.0414573	0.100911	0.233104	0.30897
ENSRNA049475518	0.203887	0.239672	0.429549	0.250915	0.426246	0.595816	0.465931	0.544534	0.480661	0.297344	0.362412	0.215782	0.0457796	0.233763	0.0852439	0.177332	0.676215	0.294179	0.27135	0.170643	0.291958	0.19271	0.364604	0.144384	0.509424	0.0446514	0.459096	0.137114	0.323663	0.30898	0.337834	0.165607	0.149398	0.261111	0.268119	0.385269	0.4797	0.588357	0.0633557	0.151201	0.417045	0.534656	0.440518	0.0553001	0.0590267	0.207287	0.353187	0.641035	0.0617941
ENSRNA049475525	0.16311	0.431409	0.343639	0.21507	0.266404	0.754701	0.310621	0.510501	0.801102	0.339821	0.434895	0.647346	0.183118	0.374021	0.255732	0.310332	0.45081	0.686419	0.155057	0.469269	0.291958	0.578129	0.567162	0.24064	0.169808	0.401863	0.183638	0.59416	0.25893	0.566464	0.450445	0.124205	0.846589	0.365556	0.402179	0.0856154	0.179887	0.294178	0.44349	0.907204	0.260653	0.826287	0.550647	0.387101	0.17708	0.165829	0.504553	0.349655	0.432559
ENSRNA049475532	0	0	0	0	0	0	0	0	0	0	0	0	0	0	0	0	0	0	0	0	0	0	0	0	0	0	0	0	0	0	0	0	0	0	0	0	0	0	0	0	0	0	0	0	0	0	0	0	0
ENSRNA049475551	0.366997	0.239672	0.300684	0.501829	0.319685	0.278048	0.673011	0.2042	0.280386	0.254866	0.28993	0.258938	0.0915593	0.467527	0.21311	0.265999	0.112702	0.14709	0.503936	0.383948	0.291958	0.231251	0.162046	0.144384	0.22641	0.401863	0.596825	0.411342	0.51786	0.257483	0.563057	0.455418	0.298796	0.261111	0.357492	0.256846	0.359775	0.470685	0.190067	0.705603	0.208522	0.243026	0.220259	0.221201	0.295133	0.248744	0.655919	0.233104	0.247176
ENSRNA049475560	0.32622	0.0958686	0.429549	0.28676	0.479527	0.675259	0.20708	0.374367	0.16022	0.594688	0.724824	0.258938	0.320457	0.280516	0.255732	0.265999	1.20216	0.931568	0.736522	0.341287	0.166833	0.308335	0.607673	0.048128	0.283013	0.223257	0.459096	0.548456	0.388395	0.514967	0.619362	0.703828	0.448194	0.261111	0.670298	0.171231	0.23985	0.41185	0.823623	0.907204	0.625567	0.243026	0.165194	0.0553001	0.17708	0.373116	0.655919	0.174828	0.679735
ENSRNA049475565	0	0	0	0	0	0	0	0	0	0	0	0	0	0	0	0	0	0	0	0	0	0	0	0	0	0	0	0	0	0	0	0	0	0	0	0	0	0	0	0	0	0	0	0	0	0	0	0	0
ENSRNA049475572	0.081555	0.0479343	0	0.179225	0.213123	0	0	0	0.0400551	0	0.0724824	0.0431564	0.0915593	0	0.042622	0.0443331	0.0375675	0.0490299	0	0	0.0834166	0.154168	0	0	0	0	0	0	0	0	0	0	0	0	0.0893731	0	0	0	0	0	0	0	0.110129	0.1659	0.17708	0.0414573	0	0.0582759	0
ENSRNA049475579	0	0	0.0429549	0	0	0.0397211	0	0	0	0.0849554	0	0	0	0.0467527	0	0	0	0	0	0	0	0	0	0.0962559	0	0	0	0	0	0	0	0	0	0	0	0	0	0	0	0	0	0	0	0	0	0	0	0	0
ENSRNA049475586	0	0	0	0	0	0	0.0517701	0	0	0	0	0.0431564	0.0457796	0.0467527	0.042622	0	0	0	0	0	0	0	0	0	0.0566026	0	0.0459096	0	0	0	0.112611	0.124205	0	0	0.0446866	0	0	0	0.126711	0	0	0	0	0	0.118053	0	0.100911	0	0
ENSRNA049475591	0	0	0.0429549	0	0.106562	0.238327	0.10354	0.0340334	0.0801102	0	0.0724824	0	0	0.0467527	0	0.0886662	0.45081	0.19612	0.116293	0.0853217	0	0	0	0.048128	0	0	0.0459096	0	0.194197	0	0.112611	0.289812	0.149398	0.104444	0.0893731	0.214038	0.23985	0	0.253423	0.604803	0.417045	0.19442	0	0.0553001	0	0	0.252277	0	0
ENSRNA049475596	0.081555	0.0479343	0.0859097	0.0716899	0.106562	0	0	0.0340334	0.0801102	0	0	0.0431564	0.0915593	0.187011	0.042622	0.0886662	0	0	0.155057	0.0853217	0.166833	0	0.0405116	0	0.169808	0.0446514	0	0	0.129465	0.0514967	0	0	0	0	0	0.171231	0	0	0.0633557	0	0	0	0.0550647	0.1106	0.118053	0.290202	0	0	0.185382
ENSRNA049475603	0	0	0	0	0	0	0	0	0	0	0	0	0	0	0	0.0443331	0	0	0	0	0	0	0	0	0	0	0.0459096	0	0	0	0	0	0	0	0	0	0	0	0	0	0	0	0	0	0	0	0	0	0
ENSRNA049475606	0	0	0	0	0	0	0	0	0	0	0	0	0	0	0	0	0	0	0	0	0	0	0	0	0	0	0	0	0	0	0	0	0	0	0	0	0	0	0	0	0	0	0	0	0	0	0	0	0
ENSRNA049475610	0	0	0	0	0	0	0	0	0	0	0	0	0	0	0	0	0	0	0	0	0	0	0	0	0	0	0	0	0	0	0	0	0	0	0	0	0	0	0	0	0	0	0	0	0	0	0	0	0
ENSRNA049475617	0	0	0	0.035845	0.0532808	0	0	0.0340334	0	0	0	0	0	0	0	0	0	0	0	0	0	0.0770838	0	0	0.113205	0	0	0	0	0	0.112611	0	0	0	0	0	0	0	0.380134	0	0	0.0972102	0	0.0553001	0	0	0	0	0
ENSRNA049475622	0	0	0	0	0	0.0397211	0.0517701	0	0	0	0.0724824	0	0	0	0.042622	0	0	0	0.0775286	0	0.0417083	0	0	0	0	0	0	0	0	0	0	0	0	0	0.0446866	0.0856154	0	0	0.126711	0	0	0.0486051	0.0550647	0	0	0	0	0.0582759	0
ENSRNA049475645	0.570885	0.287606	0.214774	0.0716899	0.159842	0.436932	0.517701	0.918902	0.0801102	6.15926	28.1957	0.172625	0.366237	0.374021	0.42622	0.0886662	0.413242	0.0980598	0.310115	1.15184	0.333667	0.578129	1.742	0.673792	0.22641	0.491166	0.0918192	0.228523	0.25893	0.360477	0.168917	0.869435	0.248997	0.522222	0.13406	1.07019	0.179887	0.41185	1.7106	3.88082	2.71079	0.0972102	1.37662	0.442401	0.35416	0.290202	0.454098	0.641035	0.741529
ENSRNA049475668	0	0	0	0	0	0	0	0	0	0	0	0	0	0	0	0	0	0	0	0	0	0	0	0	0	0	0	0	0	0	0	0	0	0	0	0	0	0	0	0	0	0	0	0	0	0	0	0	0
ENSRNA049475672	0	0	0	0	0	0	0	0	0	0	0	0	0	0	0	0	0	0	0	0	0	0	0	0	0	0	0	0	0	0	0	0	0	0	0	0	0	0	0	0	0	0	0	0	0	0	0	0	0
ENSRNA049475683	0	0	0	0	0	0	0	0	0	0	0	0	0	0	0	0	0	0	0	0	0	0	0	0	0	0	0	0	0	0	0	0	0	0	0	0	0	0	0	0	0	0	0	0	0	0	0	0	0
ENSRNA049475693	0	0	0	0	0	0	0	0	0	0	0	0	0	0	0	0	0	0	0	0	0	0	0	0	0	0	0	0	0	0	0	0	0	0	0	0	0	0	0	0	0	0	0	0	0	0	0	0	0
ENSRNA049475702	0	0	0	0	0	0	0	0	0	0	0	0	0	0	0	0	0	0	0	0	0	0	0	0	0	0	0	0	0	0	0	0	0	0	0	0	0	0	0	0	0	0	0	0	0	0	0	0	0
ENSRNA049475707	0	0	0	0	0	0	0	0	0	0	0	0	0	0	0	0	0	0	0	0	0	0	0	0	0	0	0	0	0	0	0	0	0	0	0	0	0	0	0	0	0	0	0	0	0	0	0	0	0
ENSRNA049475716	0	0	0	0	0	0	0	0	0	0	0	0	0	0	0	0	0	0	0	0	0	0	0	0	0	0	0	0	0	0	0	0	0	0	0	0	0	0	0	0	0	0	0	0	0	0	0	0	0
ENSRNA049475740	0	0	0	0	0	0	0	0	0	0	0	0	0	0	0	0	0	0	0	0	0	0	0	0	0	0	0	0	0	0	0	0	0	0	0	0	0	0	0	0	0	0	0	0	0	0	0	0	0
ENSRNA049475761	0	0	0	0	0	0	0	0	0	0	0	0	0	0	0	0	0	0	0	0	0	0	0	0	0	0	0	0	0	0	0	0	0	0	0	0	0	0	0	0	0	0	0	0	0	0	0	0	0
ENSRNA049475771	0	0	0	0	0	0	0	0	0	0	0	0	0	0	0	0	0	0	0	0	0	0	0	0	0	0	0	0	0	0	0	0	0	0	0	0	0	0	0	0	0	0	0	0	0	0	0	0	0
ENSRNA049475794	0	0	0	0	0	0	0	0	0	0	0	0	0	0	0	0	0	0	0	0	0	0	0	0	0	0	0	0	0	0	0	0	0	0	0	0	0	0	0	0	0	0	0	0	0	0	0	0	0
ENSRNA049475800	0	0	0	0	0	0	0	0	0	0	0	0	0	0	0	0	0	0	0	0	0	0	0	0	0	0	0	0	0	0	0	0	0	0	0	0	0	0	0	0	0	0	0	0	0	0	0	0	0
ENSRNA049475878	0	0.0479343	0	0.179225	0.0532808	0.0397211	0.0517701	0.0680668	0.0801102	0.212388	0.942272	0	0.320457	0	0.21311	0.221665	0.075135	0.0490299	0.0775286	0.0426609	0.0834166	0	0.0810231	0.048128	0.169808	0.0446514	0.229548	0.137114	0.25893	0.0514967	0.112611	0	0.0497993	0.104444	0.402179	0.0428077	0.119925	0.117671	0.0633557	0.302401	0.104261	0.145815	0.165194	0	0	0.0829147	0.655919	0.0582759	0
ENSRNA049475883	0	0	0	0	0	0	0	0	0	0	0	0	0	0	0	0	0	0	0	0	0	0	0	0	0	0	0	0	0	0	0	0	0	0	0	0	0	0	0	0	0	0	0	0	0	0	0	0	0
ENSRNA049475958	0	0	0	0	0.0532808	0	0	0	0	0	0	0	0	0	0	0	0	0	0	0	0	0	0	0	0	0	0	0	0	0	0	0	0	0	0	0	0	0	0	0	0	0	0	0	0	0	0	0	0
ENSRNA049475967	0	0	0	0.035845	0	0	0	0	0	0	0	0	0	0.0467527	0.042622	0	0	0	0	0	0	0	0	0	0	0	0	0	0	0	0	0	0	0.0522222	0	0	0	0	0	0	0	0	0	0	0	0	0	0	0
ENSRNA049475976	0	0	0	0	0	0	0	0	0	0	0	0	0	0	0	0	0	0	0	0	0	0	0	0	0	0	0	0	0	0	0	0	0	0	0	0	0	0	0	0	0	0	0	0	0	0	0	0	0
ENSRNA049475996	0.244665	0.0479343	0.386594	0.035845	0.319685	0.158884	0.15531	0.170167	0.120165	0.0424777	0.362412	0.302095	0.0915593	0.0467527	0.0852439	0	0	0.0980598	0.0775286	0.213304	0.0417083	0.154168	0.202558	0.288768	0.22641	0.178606	0.183638	0.0457047	0.129465	0.15449	0.0563057	0.414017	0.149398	0	0.0446866	0.214038	0.0599624	0	0.126711	0.453602	0.208522	0.145815	0.165194	0.1106	0.118053	0.0414573	0.0504553	0.349655	0
ENSRNA049476001	0.081555	0.191737	0.171819	0.035845	0.106562	0.198605	0.15531	0.0680668	0.280386	0.339821	0	0	0	0	0.21311	0.0443331	0.0375675	0.0490299	0.116293	0.0426609	0.125125	0.19271	0.162046	0.048128	0.0566026	0.223257	0.137729	0.182819	0	0.0514967	0.281528	0	0.0497993	0	0.13406	0.171231	0	0	0	0.0504002	0.156392	0.19442	0.0550647	0.221201	0.472214	0	0	0.0582759	0
ENSRNA049476004	0.285442	0.191737	0.0859097	0.035845	0.319685	0.317769	0.20708	0.408401	0.16022	0	0.144965	0.215782	0.0457796	0.0935053	0.042622	0.0886662	0.30054	0.14709	0.193822	0.127982	0.0834166	0.462503	0.0405116	0.336896	0.0566026	0.31256	0.0459096	0.319933	0.194197	0.102993	0.112611	0.24841	0.0497993	0.104444	0.0893731	0.256846	0	0.117671	0	0.0504002	0.0521306	0.19442	0.220259	0.221201	0.295133	0.207287	0	0.0582759	0
ENSRNA049476008	0.122332	0.239672	0.0429549	0.107535	0.0532808	0.119163	0.0517701	0.442434	0.0400551	0.424777	0	0.0431564	0.0457796	0	0.0852439	0.221665	0.225405	0.19612	0.155057	0.0426609	0.125125	0.0770838	0.283581	0.048128	0	0.0893029	0.0459096	0.228523	0.0647325	0.30898	0.0563057	0	0.0995987	0.0522222	0.0893731	0.0428077	0.23985	0	0.253423	0.252001	0.208522	0.291631	0.110129	0	0.0590267	0	0.100911	0	0.0617941
ENSRNA049476010	0.203887	0	0.171819	0.0716899	0.266404	0.0397211	0.0517701	0.272267	0.280386	0.169911	0.217447	0	0.0457796	0	0.127866	0.177332	0.187837	0.0490299	0.0387643	0.127982	0.208542	0.154168	0.121535	0	0	0.0893029	0.0459096	0.228523	0.25893	0.15449	0	0	0.0995987	0.156667	0	0.0428077	0	0.117671	0.0633557	0.1008	0.104261	0.0972102	0.440518	0.1106	0.472214	0.290202	0.0504553	0.233104	0
ENSRNA049476041	0.774772	0.719015	0.429549	0.501829	0.532808	1.03275	0.673011	0.544534	0.320441	1.40176	3.84157	0.47472	0.595135	0.327269	0.724574	0.443331	0.676215	0.245149	0.465172	0.127982	0.25025	0.308335	0.162046	0.336896	0.22641	0.267909	0.229548	0.457047	0	0.205987	0.168917	0.0414017	0.0497993	0.208889	0.223433	0.342462	0	0.176507	0.44349	0.453602	0.104261	0.0972102	0.220259	0.221201	0.118053	0.0829147	0.100911	0.233104	0.370764
ENSRNA049476045	0.407775	0.527277	0.429549	0.394294	0	0.278048	0.0517701	0.272267	0.120165	0.807076	3.47916	0.388407	0.366237	0.514279	0.596708	0.398998	0.15027	0.245149	0.348879	0	0.0834166	0	0	0.048128	0.283013	0.0446514	0	0.0457047	0	0	0	0.0414017	0	0	0.13406	0.214038	0	0	0	0	0.312784	0	0	0.0553001	0	0	0	0.116552	0.556147
ENSRNA049476075	0	0	0	0	0	0	0	0	0	0	0	0	0	0	0	0	0	0	0	0	0	0	0	0	0	0	0	0	0	0	0	0	0	0	0	0	0	0	0	0	0	0	0	0	0	0	0	0	0
ENSRNA049476092	0	0	0	0	0	0	0	0	0	0	0	0	0	0	0	0	0	0	0	0	0	0	0	0	0	0	0	0	0	0	0	0	0	0	0	0	0	0	0	0	0	0	0	0	0	0	0	0	0
ENSRNA049476098	0	0	0	0	0	0	0	0	0	0	0	0	0	0	0	0	0	0	0	0	0	0	0	0	0	0	0	0	0	0	0	0	0	0	0	0	0	0	0	0	0	0	0	0	0	0	0	0	0
ENSRNA049476101	0	0	0	0	0	0	0	0	0	0	0	0	0	0	0	0	0	0	0	0	0	0	0	0	0	0	0	0	0	0	0	0	0	0	0	0	0	0	0	0	0	0	0	0	0	0	0	0	0
ENSRNA049476107	0	0	0	0	0	0	0	0	0	0	0	0	0	0	0	0	0	0	0	0	0	0	0	0	0	0	0	0	0	0	0	0	0	0	0	0	0	0	0	0	0	0	0	0	0	0	0	0	0
ENSRNA049476110	0	0	0	0	0	0	0	0	0	0	0	0	0	0	0	0	0	0	0	0	0	0	0	0	0	0	0	0	0	0	0	0	0	0	0	0	0	0	0	0	0	0	0	0	0	0	0	0	0
ENSRNA049476112	0	0	0	0	0	0	0	0	0	0	0	0	0	0	0	0	0	0	0	0	0	0	0	0	0	0	0	0	0	0	0	0	0	0	0	0	0	0	0	0	0	0	0	0	0	0	0	0	0
ENSRNA049476121	0.16311	0.239672	0.0429549	0	0.213123	0.0794422	0.10354	0	0	0	0	0	0.0915593	0	0	0	0	0	0.116293	0	0.0417083	0.115626	0	0.192512	0	0	0.0459096	0	0	0.0514967	0.112611	0.0828033	0.149398	0	0.0446866	0.128423	0	0.117671	0	0.151201	0.260653	0.145815	0	0	0.118053	0.0829147	0	0	0.123588
ENSRNA049476127	0.122332	0.143803	0.0859097	0.179225	0.372965	0.238327	0.20708	0.0680668	0.120165	0	0.0724824	0.302095	0.137339	0	0.042622	0.0443331	0.15027	0.0490299	0.348879	0.0853217	0	0	0.0405116	0.192512	0.0566026	0.133954	0.0459096	0.0457047	0.0647325	0.30898	0.506751	0.455418	0.348596	0.626667	0.13406	0.385269	0.119925	0.176507	0.44349	0	0.260653	0.291631	0.0550647	0.1659	0	0.0829147	0.151366	0.407931	0.432559
ENSRNA049476131	0	0	0	0	0	0	0	0	0	0	0	0	0	0	0	0	0	0	0	0	0	0	0	0	0	0	0	0	0	0	0	0	0	0	0	0	0	0	0	0	0	0	0	0	0	0	0	0	0
ENSRNA049476138	0	0	0	0	0	0	0	0	0	0	0	0	0	0	0	0	0	0	0	0	0	0	0	0	0	0	0	0	0	0	0	0	0	0	0	0	0	0	0	0	0	0	0	0	0	0	0	0	0
ENSRNA049476145	0	0	0	0	0	0	0	0	0	0	0	0	0	0	0	0	0	0	0	0	0	0	0	0	0	0	0	0	0	0	0	0	0	0	0	0	0	0	0	0	0	0	0	0	0	0	0	0	0
ENSRNA049476156	0.32622	0.527277	0.515458	0.824434	0.106562	0.675259	0.10354	0	0	0.0849554	0	0.215782	0.503576	0.420774	0.383598	0.177332	0	0	0	0.938539	0.834166	1.1948	1.01279	0.914431	0.452821	0.93768	0.275458	0.776979	0.194197	0.720954	0.619362	0.0828033	0.448194	0.417778	0.268119	0.642115	1.25921	0.529521	0.380134	0.201601	0.364914	0.243026	0	0	0	0	0.201821	0.582759	0.247176
ENSRNA049476166	1.06021	0.191737	0.515458	0.322605	0.69265	0.754701	0.621241	0.272267	0.200275	0.169911	0.144965	0.431564	0.457796	0.327269	0.468842	0.221665	0.225405	0	0.232586	1.53579	0.917583	1.58022	1.29637	1.01069	0.566026	0.803726	0.780463	1.05121	0.77679	1.08143	0.337834	0.24841	0.398395	0.261111	0.13406	0.5565	1.01936	0.176507	0.696912	0.504002	0.364914	0.340236	0.165194	0.1659	0	0.0829147	0.100911	0.407931	0.370764
ENSRNA049476173	0.122332	0.0958686	0	0.0716899	0	0	0	0	0	0	0.0724824	0	0	0	0.042622	0	0	0.0980598	0.0387643	0	0.0417083	0.0385419	0	0	0	0	0	0	0	0	0.0563057	0	0	0	0.0893731	0.0856154	0	0	0.0633557	0	0	0	0	0	0.236107	0	0	0	0
ENSRNA049476180	0	0	0	0	0.0532808	0	0.10354	0.0680668	0	0	0	0	0	0	0	0	0	0	0	0	0	0	0	0	0	0	0	0	0.129465	0.102993	0	0	0	0	0	0	0	0	0	0	0.0521306	0.0486051	0.220259	0.0553001	0.0590267	0.248744	0	0.0582759	0
ENSRNA049476213	0	0	0	0	0	0	0	0	0	0	0	0	0	0	0	0	0	0	0	0	0	0	0	0	0	0	0	0	0	0	0	0	0	0	0	0.0856154	0	0	0	0	0	0	0	0	0	0	0	0	0
ENSRNA049476216	0	0	0	0	0	0	0	0	0	0	0	0	0	0	0	0	0	0	0	0	0	0	0	0	0	0	0	0	0	0	0	0	0	0	0	0	0	0	0	0	0	0	0	0	0	0	0	0	0
ENSRNA049476247	0.65244	0.0479343	0.343639	0.752744	0.319685	0.635538	0.20708	0.442434	0.440606	0.637165	0.362412	0.819971	0.320457	0.140258	0.340976	0.443331	0.338107	0.245149	0.348879	0.639913	0.417083	0.578129	0.283581	0.433152	0.396218	0.401863	0.367277	0.914093	0.323663	0.15449	0.450445	0.414017	0.348596	0.156667	0.580925	0.214038	0.179887	0.176507	0.253423	0.352801	0.208522	0.729077	0.220259	0.663602	0.17708	0.663318	0.100911	0.524483	0.123588
ENSRNA049476252	0.285442	0.0958686	0.343639	0.179225	0.213123	0.0397211	0.15531	0.646635	0.120165	0.424777	0.144965	0.302095	0.0457796	0.374021	0.0852439	0.265999	0.30054	0.14709	0.387643	0.255965	0.25025	0.19271	0.405116	0.433152	0.283013	0.178606	0.413186	0.365637	0.194197	0.360477	0.281528	0.165607	0.398395	0.208889	0.223433	0.256846	0.119925	0.353014	0.190067	0.0504002	0.156392	0.437446	0.220259	0.0553001	0.0590267	0.165829	0.403643	0.349655	0.30897
ENSRNA049476258	0.285442	0	0.0859097	0	0.0532808	0.0397211	0.10354	0.170167	0.320441	0.0849554	0.507377	0.129469	0.183118	0.0935053	0.383598	0.132999	0.187837	0.0980598	0.116293	0.213304	0.208542	0.19271	0.202558	0.048128	0.113205	0.133954	0.367277	0.137114	0.194197	0.257483	0.0563057	0.24841	0.298796	0.104444	0	0.171231	0.119925	0	0.0633557	0.0504002	0.0521306	0.243026	0.220259	0.1106	0.295133	0.165829	0.100911	0.407931	0.30897
ENSRNA049476271	0	0	0	0	0	0	0	0	0	0	0	0	0	0	0	0	0	0	0	0	0	0	0	0	0	0	0	0	0	0	0	0	0	0	0	0	0	0	0	0	0	0	0	0	0	0	0	0	0
ENSRNA049476276	0	0	0	0	0	0.0397211	0	0	0	0	0	0	0	0	0	0	0	0	0	0	0	0	0	0	0	0.133954	0.0459096	0	0	0	0	0	0	0	0	0	0	0	0	0	0.0521306	0	0	0	0	0	0	0	0
ENSRNA049476283	0.203887	0.431409	0.601368	0.322605	0.106562	0.317769	0.20708	0.510501	0.480661	0.509732	0.434895	0.517876	0.503576	0.654537	0.42622	0.177332	0.30054	0.294179	0.581465	0.341287	0.625625	0.346877	0.324092	0.288768	0.566026	0.357211	0.367277	0.137114	0.323663	0.411973	0.506751	0.289812	0.199197	0.104444	0.0893731	0.256846	0.359775	0.176507	0.253423	0.201601	0.312784	0.437446	0.881035	0.442401	0.295133	0.207287	0.201821	0.582759	0.185382
ENSRNA049476298	0	0	0	0	0	0	0	0	0	0	0	0	0	0	0	0	0	0	0	0	0	0	0	0	0	0	0	0	0	0	0	0	0	0	0	0	0	0	0	0	0	0	0	0	0	0	0	0	0
ENSRNA049476303	0	0	0	0	0	0	0	0	0	0	0	0	0	0	0	0	0	0	0	0	0	0	0	0	0	0	0	0	0	0	0	0	0	0	0	0	0	0	0	0	0	0	0	0	0	0	0	0	0
ENSRNA049476306	0	0	0	0	0	0	0	0	0.0400551	0	0.217447	0	0	0	0	0	0	0	0	0	0	0	0	0	0	0	0	0	0	0.0514967	0	0	0	0	0	0	0	0	0	0.0504002	0	0	0	0	0	0	0	0	0
ENSRNA049476313	0	0	0	0	0	0	0	0	0	0	0	0	0	0	0	0	0	0	0	0	0	0	0	0	0	0	0	0	0	0	0	0	0	0	0	0	0	0	0	0	0	0	0	0	0	0	0	0	0
ENSRNA049476322	0.203887	0	0.171819	0.250915	0	0.0794422	0	0.1021	0.320441	0.382299	0.434895	0.129469	0.228898	0.280516	0.21311	0.221665	0.30054	0.0980598	0.27135	0.255965	0.375375	0.269793	0.445627	0.0962559	0.566026	0.133954	0.0918192	0.0457047	0	0.0514967	0.281528	0.0828033	0.0995987	0.104444	0.178746	0.171231	0.179887	0.0588357	0	0.201601	0	0.291631	0.220259	0	0.35416	0.207287	0.353187	0.233104	0.123588
ENSRNA049476328	0	0	0	0	0	0	0	0	0	0	0	0	0	0	0	0	0	0	0	0	0	0	0	0	0	0	0	0	0	0	0	0	0	0	0	0	0	0	0	0	0	0	0	0	0	0	0	0	0
ENSRNA049476380	0	0	0	0	0	0	0	0	0.120165	0.0849554	0	0	0	0	0	0	0	0.0490299	0	0	0	0	0	0	0	0	0	0	0	0	0	0	0	0	0	0	0	0	0	0	0	0	0	0	0	0	0	0	0
ENSRNA049476438	0.366997	0.33554	0.171819	0.250915	0.372965	0.436932	0.310621	0.578568	0.440606	4.20529	22.0347	0.431564	0.137339	0.888301	0.42622	0.354665	0.45081	0.294179	0.465172	0.682574	0.291958	0.385419	1.01279	0.144384	0.452821	0.357211	0.137729	0.228523	0.453128	0.360477	0.675668	0.869435	0.448194	0.313333	0.402179	0.727731	0.4797	0.588357	2.59758	3.27601	1.61605	0.291631	1.81714	0.553002	0.590267	0.663318	0.75683	0.99069	0.741529
ENSRNA049476460	0	0	0	0	0	0	0	0	0	0	0	0	0	0	0	0	0	0	0	0	0	0	0	0	0	0	0	0	0	0	0	0	0	0	0	0	0	0	0	0	0	0	0	0	0	0	0	0	0
ENSRNA049476471	0	0.0958686	0	0	0	0.0397211	0	0	0	0	0	0	0	0.0467527	0	0	0	0	0.0387643	0	0	0	0	0	0	0	0	0	0	0	0	0	0	0	0	0.0856154	0	0	0	0	0	0	0	0	0	0	0.0504553	0	0
ENSRNA049476473	0	0	0	0	0	0	0	0	0	0	0	0	0	0	0	0	0	0	0	0	0	0	0	0	0	0	0	0	0	0	0	0	0	0	0	0	0	0	0	0	0	0	0.0550647	0	0	0	0	0	0
ENSRNA049476480	0	0	0	0	0	0	0	0	0	0	0	0	0	0	0	0	0	0	0	0	0	0	0	0	0	0	0	0	0	0	0	0	0	0	0	0	0	0	0	0	0	0	0	0	0	0	0	0	0
ENSRNA049476520	0	0	0	0	0	0	0	0	0	0	0	0	0	0	0	0	0	0	0	0	0	0	0	0	0	0	0	0	0	0	0	0	0	0	0	0	0	0	0	0	0	0	0	0	0	0	0	0	0
ENSRNA049476538	0	0	0	0	0	0	0	0	0.0400551	0	0	0	0	0	0	0	0	0	0	0	0	0	0	0	0	0	0	0	0	0	0	0	0	0	0	0	0	0	0	0	0.104261	0	0	0	0.0590267	0	0	0	0
ENSRNA049476545	0	0	0	0	0	0	0	0	0	0	0	0	0	0	0	0	0	0	0	0	0	0	0	0	0	0	0	0	0	0	0	0	0	0	0	0	0	0	0	0	0	0	0	0	0	0	0	0	0
ENSRNA049476580	0	0	0	0	0	0	0	0	0	0	0	0	0	0	0	0	0	0	0	0	0	0	0	0	0	0	0	0	0	0	0	0	0	0	0	0	0	0	0	0	0	0	0	0	0	0	0	0	0
ENSRNA049476585	0.16311	0.143803	0.128865	0.107535	0	0.278048	0.310621	0.272267	0.400551	0.0424777	0.217447	0.0863127	0.137339	0.374021	0.42622	0.0443331	0	0	0.155057	0	0	0	0	0	0.113205	0	0	0	0	0	0.168917	0.289812	0.348596	0.0522222	0.357492	0.128423	0.359775	0.176507	0.0633557	0.201601	0.156392	0.0486051	0	0	0	0	0.201821	0.0582759	0.30897
ENSRNA049476589	0	0	0	0	0	0	0	0	0	0	0	0	0	0	0	0	0	0	0	0	0	0	0	0	0	0	0	0	0	0	0	0	0	0	0	0	0	0	0	0	0	0	0	0	0	0	0	0	0
ENSRNA049476610	0.203887	0.575212	0.472503	0.681054	0.426246	0.873864	0.776551	0.476468	0.881212	0.722121	0.869789	0.517876	0.595135	0.467527	0.63933	0.487664	0.788917	0.784478	0.736522	0.639913	0.625625	0.770838	0.76972	0.625664	0.339616	0.893029	0.321367	1.0055	0.51786	0.823947	0.39414	0.538222	0.597592	0.417778	0.625612	0.428077	0.419737	0.647192	0.506845	0.504002	0.312784	0.486051	0.715841	0.331801	0.35416	0.456031	0.807285	0.757587	0.741529
ENSRNA049476616	0	0	0	0	0	0	0	0	0	0	0	0	0	0	0	0	0	0	0	0	0	0	0	0	0	0	0	0	0	0	0	0	0	0	0	0	0	0	0	0	0	0	0	0	0	0	0	0	0
ENSRNA049476666	0	0	0	0	0	0	0	0	0	0	0	0	0	0	0	0	0	0	0	0	0	0	0	0	0	0	0	0	0	0	0	0	0	0	0	0	0	0	0	0	0	0	0	0	0	0	0	0	0
ENSRNA049476670	0	0	0	0	0	0	0	0	0	0	0	0	0	0	0	0	0	0	0	0	0	0	0	0	0	0	0	0	0	0	0	0	0	0	0	0	0	0	0	0	0	0	0	0	0	0	0	0	0
ENSRNA049476674	0	0	0	0	0.159842	0.0794422	0.20708	0.1021	0.280386	0.297344	0.362412	0.172625	0.0457796	0.0467527	0.0852439	0.0443331	0.112702	0.0490299	0.465172	0	0	0	0	0	0	0	0.229548	0	0.0647325	0.15449	0	0.24841	0.0497993	0.104444	0.0893731	0	0.0599624	0	0.0633557	0.1008	0.156392	0.19442	0.0550647	0.1659	0.295133	0.248744	0	0.174828	0.123588
ENSRNA049476678	0	0	0	0	0	0	0	0	0	0	0	0	0	0	0	0	0	0	0	0	0	0	0	0	0	0	0	0	0	0	0	0	0	0	0	0	0	0	0	0	0	0	0	0	0	0	0	0	0
ENSRNA049476681	0	0	0	0	0.106562	0	0	0	0	0.0424777	0.144965	0	0	0.0935053	0.042622	0	0.0375675	0.0490299	0.0775286	0	0	0	0	0	0	0	0.0459096	0.0457047	0	0.0514967	0	0	0.0497993	0	0	0	0	0	0	0.1008	0.0521306	0	0	0	0.0590267	0	0	0	0
ENSRNA049476688	0	0	0	0	0	0	0	0	0	0	0	0	0	0	0	0	0	0	0	0	0	0	0	0	0	0	0	0	0	0	0	0	0	0	0	0	0	0	0	0	0	0	0	0	0	0	0	0	0
ENSRNA049476704	0	0	0	0	0	0	0	0	0	0	0	0	0	0	0	0	0	0	0	0	0	0	0	0	0	0	0	0	0	0	0	0	0	0	0	0	0	0	0	0	0	0	0	0	0	0	0	0	0
ENSRNA049476711	0	0	0	0	0	0	0	0	0	0	0	0	0	0	0	0	0	0	0	0	0	0	0	0	0	0	0	0	0	0	0	0	0	0	0	0	0	0	0	0	0	0	0	0	0	0	0	0	0
ENSRNA049476719	0.774772	0.479343	0.472503	0.430139	0.0532808	0.238327	0.10354	0.714701	0.961322	0.849554	0.797307	0.172625	0.549355	0.514279	0.596708	0.70933	0.90162	0.882538	0.5427	0.469269	0.834166	0.308335	0.405116	0.529408	0.509424	0.357211	0.229548	0.182819	0.388395	0.205987	0.225223	0.49682	0.149398	0.365556	0.223433	0.342462	0.299812	0.353014	0	0.1008	0.521306	0.243026	0.9361	0.553002	0.413187	0.331659	0.252277	0.349655	0.185382
ENSRNA049476737	0	0	0	0	0	0	0	0	0	0	0	0	0	0	0	0	0	0	0	0	0	0	0	0	0	0	0	0	0	0	0	0	0	0	0	0	0	0	0	0	0	0	0	0	0	0	0	0	0
ENSRNA049476743	0	0	0	0	0	0	0	0	0	0	0	0	0	0	0	0	0	0	0	0	0	0	0	0	0	0	0	0	0	0	0	0	0	0	0	0	0	0	0	0	0	0	0	0	0	0	0	0	0
ENSRNA049476748	0	0	0	0	0	0	0	0	0	0	0	0	0	0	0	0	0	0	0	0	0	0	0	0	0	0	0	0	0	0	0	0	0	0	0	0	0	0	0	0	0	0	0	0	0	0	0	0	0
ENSRNA049476754	0	0	0	0	0	0	0	0	0	0	0	0	0	0	0	0	0	0	0	0	0	0	0	0	0	0	0	0	0	0	0	0	0	0	0	0	0	0	0	0	0	0	0	0	0	0	0	0	0
ENSRNA049476758	0	0	0	0	0	0	0	0	0	0	0	0	0	0	0	0	0	0	0	0	0	0	0	0	0	0	0	0	0	0	0	0	0	0	0	0	0	0	0	0	0	0	0	0	0	0	0	0	0
ENSRNA049476774	0.081555	0	0	0.0716899	0	0	0	0	0	0	0	0	0	0	0	0	0	0	0	0	0	0	0	0	0	0	0	0	0	0	0	0	0	0	0	0	0	0	0	0	0	0	0	0	0	0	0	0.0582759	0
ENSRNA049476781	0	0	0	0	0	0	0	0	0	0	0	0.0431564	0	0	0.042622	0	0	0	0	0	0	0	0	0	0	0	0	0	0	0	0	0	0	0	0.0446866	0	0	0	0	0	0	0	0	0	0	0	0	0	0.0617941
ENSRNA049476796	0.0407775	0.0479343	0	0	0	0.317769	0.15531	0.136134	0.0400551	0	0	0	0.0915593	0	0.042622	0	0	0.0490299	0.193822	0.213304	0.291958	0.0385419	0.0405116	0	0.169808	0.0446514	0	0.182819	0.0647325	0.0514967	0.0563057	0	0	0.104444	0	0.0428077	0.119925	0.0588357	0.0633557	0.0504002	0.156392	0.0486051	0.0550647	0.1659	0.118053	0.331659	0.151366	0	0.185382
ENSRNA049476801	0.0407775	0	0.171819	0	0.0532808	0.0794422	0	0.238234	0.120165	0.0424777	0.144965	0.0431564	0.0457796	0.0935053	0.0852439	0.265999	0.15027	0.0980598	0.0775286	0.170643	0.417083	0.154168	0.243069	0	0.169808	0.0446514	0.0918192	0.182819	0	0.102993	0.112611	0.124205	0.298796	0	0.0446866	0	0	0.176507	0.190067	0.0504002	0.156392	0.291631	0.0550647	0.1106	0	0	0	0	0.0617941
ENSRNA049476824	0	0	0	0	0	0	0	0	0	0	0	0	0	0	0	0	0	0	0.0387643	0	0	0	0	0	0	0	0	0	0	0	0	0	0	0	0	0	0	0	0	0	0	0	0	0	0	0	0	0	0
ENSRNA049476832	0	0	0	0	0	0	0	0	0	0	0	0	0	0	0	0	0	0	0	0	0	0	0	0	0	0	0	0	0	0	0	0	0	0	0	0	0	0	0	0	0	0	0	0	0	0	0	0	0
ENSRNA049476856	0.081555	0	0	0.035845	0	0.0397211	0.0517701	0.136134	0.120165	0.127433	0	0.215782	0.183118	0	0	0	0.187837	0.343209	0.0387643	0	0.0834166	0.19271	0.0810231	0.048128	0.0566026	0	0.0459096	0.0914093	0	0.205987	0.0563057	0.0414017	0	0.0522222	0	0.0428077	0	0	0.190067	0.0504002	0.156392	0.19442	0.330388	0	0.236107	0.0414573	0	0	0
ENSRNA049476863	0	0	0	0	0	0	0	0	0	0	0	0	0	0	0	0	0	0.19612	0	0	0	0	0	0	0	0	0	0	0	0	0	0	0	0	0	0	0	0	0	0	0	0	0	0.1106	0	0	0	0	0
ENSRNA049476878	0.0407775	0	0	0.14338	0	0.0397211	0	0	0	0	0	0	0	0	0	0	0	0	0	0.0853217	0	0	0	0	0.0566026	0	0	0	0	0.0514967	0	0	0	0	0.0446866	0	0	0.0588357	0	0	0	0	0.0550647	0	0	0.0414573	0	0	0.123588
ENSRNA049476890	0	0	0	0	0	0	0	0	0	0	0	0	0	0	0	0	0	0	0	0	0	0	0	0	0	0	0	0	0	0	0	0	0	0	0	0	0	0	0	0	0	0	0	0	0	0	0	0	0
ENSRNA049476908	0.366997	0.479343	0.644323	0.250915	0.799211	0.675259	0.465931	0.442434	0.841157	0.594688	1.08724	0.47472	0.595135	0.794795	0.767196	0.70933	0.90162	0.441269	0.658993	0.383948	0.709041	0.231251	0.850743	0.770048	0.509424	0.446514	0.596825	0.411342	0.647325	0.46347	0.225223	0.74523	0.74699	0.47	0.357492	0.470885	0.23985	0.235343	0.570201	0.302401	0.83409	0.631866	0.550647	0.497701	0.53124	0.414573	0.403643	0.466207	0.617941
ENSRNA049476916	0	0	0	0	0	0	0	0	0	0	0	0	0	0	0	0	0	0	0	0	0	0	0	0	0	0	0	0	0	0	0	0	0	0	0	0	0	0	0	0	0	0	0	0	0	0	0	0	0
ENSRNA049476922	0	0	0	0	0	0	0	0	0	0	0	0	0	0	0	0	0	0	0	0	0	0	0	0	0	0	0	0	0	0	0	0	0	0	0	0	0	0	0	0	0	0	0	0	0	0	0	0	0
ENSRNA049476935	0	0	0	0	0	0	0	0	0	0	0	0	0	0	0	0	0	0	0	0	0	0	0	0	0	0	0	0	0	0	0	0	0	0	0	0	0	0	0	0	0	0	0	0	0	0	0	0	0
ENSRNA049476941	0	0	0	0	0	0	0	0	0	0	0	0	0	0	0	0	0	0	0	0	0	0	0	0	0	0	0	0	0	0	0	0	0	0	0	0	0	0	0	0	0	0	0	0	0	0	0	0	0
ENSRNA049476973	0.244665	0.623146	0.128865	0.28676	0.0532808	0	0	0.0340334	0.0400551	0.127433	0.579859	0.0863127	0	0.187011	0.170488	0	0	0.0490299	0	0.0426609	0	0	0.162046	0	0.0566026	0	0	0.0914093	0	0.0514967	0.0563057	0	0.248997	0.0522222	0.402179	0.0856154	0.119925	0.0588357	0.0633557	0.0504002	0	0	1.37662	0.276501	0.0590267	0.331659	0	0.0582759	0
ENSRNA049476978	0	0	0	0	0	0	0	0	0	0	0	0	0	0	0	0	0	0	0	0	0	0	0	0	0	0	0	0	0	0	0	0	0	0	0	0	0	0	0	0	0	0	0	0	0	0	0	0	0
ENSRNA049476983	0	0	0	0	0	0	0	0	0	0	0	0	0	0	0	0	0	0	0	0	0	0	0	0	0	0	0	0	0	0	0	0	0	0	0	0	0	0	0	0	0	0	0	0	0	0	0	0	0
ENSRNA049476994	0	0	0	0	0	0	0	0	0	0	0	0	0	0	0	0	0	0	0	0	0	0	0	0	0	0	0	0	0	0	0	0	0	0	0	0	0	0	0	0	0	0	0	0	0	0	0	0	0
ENSRNA049477002	0	0	0.0429549	0	0	0	0	0	0	0	0.28993	0	0	0	0	0	0	0	0	0	0	0	0	0	0.169808	0	0.137729	0	0	0	0	0	0	0	0	0	0	0	0.0633557	0	0	0	0	0	0	0	0	0	0
ENSRNA049477007	0	0	0	0	0	0	0	0	0	0	0.0724824	0	0	0	0	0	0	0	0	0	0	0	0	0	0	0	0	0	0	0	0	0	0	0	0	0	0	0	0	0.0504002	0	0	0	0	0	0	0	0	0
ENSRNA049477011	0	0	0	0	0	0.0397211	0	0.136134	0.0400551	0.382299	3.55164	0	0.0457796	0.0467527	0	0.0443331	0.075135	0	0	0.0853217	0.0834166	0.0770838	0.0810231	0.192512	0.0566026	0.0446514	0	0.0457047	0	0.0514967	0.112611	0.124205	0.0995987	0.104444	0.0446866	0.128423	0.0599624	0	0.253423	0.655203	0.208522	0.0486051	0.385453	0	0.17708	0.0829147	0	0	0.123588
ENSRNA049477025	0	0	0	0	0	0	0	0	0	0	0	0	0	0	0	0	0	0	0	0	0	0	0	0	0	0	0	0	0	0	0	0	0	0	0	0	0	0	0	0	0	0	0	0	0	0	0	0	0
ENSRNA049477036	0	0	0	0	0	0	0	0	0	0	0	0	0	0	0	0	0	0	0	0	0	0	0	0	0	0	0	0	0	0	0	0	0	0	0	0	0	0	0	0	0	0	0	0	0	0	0	0	0
ENSRNA049477038	0	0	0	0	0	0.0794422	0.310621	0.0680668	0.200275	0.212388	0	0.129469	0.0915593	0.140258	0.127866	0.0886662	0.112702	0.14709	0.232586	0	0	0	0	0	0	0.0446514	0	0.0457047	0.129465	0	0	0	0	0	0	0	0	0	0.190067	0.1008	0.208522	0.0972102	0	0	0	0	0	0	0
ENSRNA049477060	0	0	0	0	0	0	0	0	0	0	0	0	0	0	0	0	0	0	0	0	0	0	0	0	0	0	0	0	0	0	0	0	0	0	0	0	0	0	0	0	0	0	0	0	0	0	0	0	0
ENSRNA049477077	0.611662	1.05455	0.386594	0.645209	1.22546	1.07247	0.673011	1.19117	0.520716	18.4778	180.771	0.517876	1.73963	1.87011	1.23604	1.72899	0.864052	1.51993	1.31799	3.75415	0.458792	2.89064	3.44348	0.866304	1.75468	1.92001	0.505006	1.18832	0.453128	0.566464	1.0135	1.90448	0.647392	0.261111	3.30681	3.42462	0.4797	0.176507	3.67463	12.7009	2.08522	0.729077	1.65194	0.608302	1.88885	0.207287	1.66503	1.4569	0.617941
ENSRNA049477080	3.22142	3.30747	2.06183	3.36943	3.62309	4.76653	6.21241	6.90878	3.96545	49.0617	381.982	4.0567	4.12017	5.47006	3.92122	5.23131	4.65837	5.14814	6.12476	9.17208	2.46079	5.51149	15.1513	4.37965	3.90558	6.29585	2.8923	2.65087	3.88395	2.98681	2.81528	4.26437	1.49398	2.87222	10.412	10.3166	2.81824	2.52993	11.214	40.9754	10.6868	4.27725	10.1319	2.43321	2.6562	2.98493	7.1142	6.5269	2.71894
ENSRNA049477082	0	0.0958686	0.0429549	0.035845	0.0532808	0.198605	0.10354	0	0	0	0.0724824	0.215782	0.0915593	0.233763	0.0852439	0	0	0	0	0	0	0	0.0810231	0	0.169808	0	0	0	0	0	0.112611	0.662427	0.149398	0.104444	0.670298	1.07019	0	0.176507	1.45718	3.42721	0.625567	0	0.165194	0.1659	0.0590267	0.165829	0.302732	0.466207	0.370764
ENSRNA049477087	0.407775	0.575212	0.472503	0.179225	0.213123	0.0794422	0.465931	0	0	0	0	0.172625	0.412017	0.327269	0.383598	0	0.075135	0	0	0	0	0	0	0.144384	0.113205	0.0893029	0	0	0	0	1.23873	0.828033	1.04579	0.261111	0.983104	0.856154	0.719549	0.588357	0.696912	3.02401	0.990482	0.388841	0.0550647	0	0	0	0.252277	0.29138	0.556147
ENSRNA049477092	0	0	0	0	0	0	0	0	0	0	0	0	0	0	0	0.0443331	0	0	0	0.127982	0	0	0	0	0	0	0	0	0	0	0	0	0	0	0	0	0	0	0	0	0	0	0	0	0	0	0	0	0
ENSRNA049477097	0	0	0	0	0	0	0	0	0	0	0	0	0	0	0	0	0	0	0	0	0	0	0	0	0	0	0.0459096	0	0	0	0	0	0	0	0	0	0	0	0	0	0	0	0	0	0	0	0	0	0
ENSRNA049477101	0	0	0	0	0	0	0	0	0	0	0	0	0	0	0	0	0.0375675	0	0	0	0	0	0	0	0	0	0	0	0	0	0	0	0	0	0	0	0	0	0	0	0	0	0	0	0	0	0	0	0
ENSRNA049477115	0	0	0	0	0	0	0	0	0	0	0	0	0	0	0	0	0	0	0	0	0	0	0	0	0	0	0	0	0	0	0	0	0	0	0	0	0	0	0	0	0	0	0	0	0	0	0	0	0
ENSRNA049477133	0	0.191737	0.128865	0.035845	0	0.0397211	0	0.0340334	0	0.297344	0.434895	0	0.0915593	0.0467527	0.0852439	0	0.15027	0	0.116293	0.0426609	0.0834166	0.154168	0.121535	0.048128	0.22641	0.133954	0	0.0914093	0.0647325	0	0.168917	0.0414017	0.298796	0.313333	0.0446866	0	0.0599624	0.0588357	0.380134	0.252001	0.156392	0.0972102	0.110129	0.0553001	0.118053	0.207287	0.0504553	0.174828	0.0617941
ENSRNA049477136	0.285442	0.623146	0.515458	0.681054	0.213123	0.35749	0.20708	0.510501	0.200275	0.467255	0.579859	0.129469	0.183118	0.140258	0.383598	0.221665	0.563512	0.294179	0.736522	0.639913	0.542208	0.308335	0.52665	0.385024	0.169808	0.267909	0.780463	0.411342	0.647325	0.205987	1.0135	1.69747	0.398395	0.887778	0.983104	0.684923	0.779512	0.588357	0.696912	0.604803	0.88622	0.437446	1.15636	0.718902	0.826374	0.580403	0.100911	0.815863	0.370764
ENSRNA049477141	0	0	0	0	0	0	0	0	0	0	0	0	0	0	0	0	0	0	0	0	0	0	0	0.048128	0	0	0	0	0	0	0	0	0	0	0	0	0	0	0	0	0	0	0	0	0	0	0	0	0
ENSRNA049477174	0	0	0	0	0	0	0	0	0	0	0	0	0	0	0	0	0	0	0	0	0	0	0	0	0	0	0	0	0	0	0	0	0	0	0	0	0	0	0	0	0	0	0	0	0	0	0	0	0
ENSRNA049477188	0	0	0	0.035845	0	0	0	0	0	0	0.144965	0	0	0	0.0852439	0	0	0	0	0	0	0	0	0	0	0	0	0	0	0	0	0	0	0	0	0	0	0	0	0	0.0521306	0	0	0.0553001	0	0	0	0	0
ENSRNA049477203	0.081555	0	0	0	0	0	0	0	0	0	0	0	0	0	0	0	0	0	0	0	0	0	0	0	0	0	0	0	0	0.0514967	0	0	0	0	0	0	0	0	0	0	0	0	0	0.1106	0	0	0	0	0
ENSRNA049477299	0	0.0479343	0	0	0	0	0	0	0	0	0	0	0	0.0467527	0	0	0	0	0	0	0	0	0	0	0	0	0	0	0	0	0	0	0	0	0	0	0	0	0	0	0.0521306	0	0	0	0	0	0	0	0
ENSRNA049477302	0	0	0.128865	0.0716899	0.0532808	0.119163	0	0	0	0	0	0	0	0	0.042622	0	0	0	0	0	0	0	0	0	0	0	0	0	0	0	0.0563057	0	0	0	0	0.0428077	0.0599624	0	0	0	0.0521306	0	0.0550647	0	0	0	0	0	0.0617941
ENSRNA049477344	0.0407775	0	0.0429549	0.035845	0.0532808	0	0	0.0340334	0	0	0.144965	0	0.0457796	0	0	0.0886662	0.0375675	0	0.0387643	0	0	0	0	0	0	0.0446514	0.0918192	0	0.194197	0.0514967	0	0	0	0	0	0	0	0	0	0.1008	0	0	0	0	0.0590267	0	0	0	0
ENSRNA049477351	0.0407775	0	0	0.0716899	0.159842	0	0.0517701	0	0	0	0.217447	0	0	0	0.0852439	0	0	0	0	0.0426609	0.125125	0.0385419	0	0	0	0	0	0	0	0	0.0563057	0	0	0	0	0.0428077	0	0	0	0.252001	0	0	0	0	0.0590267	0	0	0	0
ENSRNA049477360	0.0407775	0	0.128865	0	0	0.0397211	0.25885	0.0340334	0.0801102	0	0	0	0.0915593	0	0	0.0443331	0.075135	0.14709	0.0387643	0.127982	0.0417083	0.0385419	0.121535	0.048128	0	0	0.0459096	0.0457047	0	0	0	0.124205	0	0	0.0446866	0.0428077	0	0	0.0633557	0.151201	0	0	0	0	0.17708	0	0	0.116552	0.185382
ENSRNA049477366	0	0.0479343	0	0.0716899	0	0	0	0.0340334	0	0	0	0	0	0	0	0	0.075135	0	0.0387643	0.0853217	0	0	0.0405116	0	0	0.0446514	0.0459096	0	0.0647325	0	0	0	0	0	0	0	0	0	0.0633557	0.0504002	0	0	0	0.0553001	0	0	0	0	0
ENSRNA049477376	0	0	0	0	0	0	0	0	0	0	0	0	0	0	0	0	0	0	0	0	0	0	0	0	0	0	0	0	0	0	0	0	0	0	0	0	0	0	0	0	0	0	0	0	0	0	0	0	0
ENSRNA049477387	0	0	0	0	0	0	0	0	0	0	0	0	0	0	0	0	0	0	0	0	0	0	0	0	0	0	0	0	0	0	0	0	0	0	0	0	0	0	0	0	0	0	0	0	0	0	0	0	0
ENSRNA049477401	0	0	0	0	0	0	0	0	0	0	0.0724824	0	0	0	0	0	0	0	0	0	0	0	0	0	0	0	0	0	0	0	0	0	0	0	0	0	0	0	0	0	0	0	0	0	0	0	0	0	0
ENSRNA049477405	0	0	0	0	0	0.0794422	0	0.2042	0.0400551	0.254866	2.24695	0	0.228898	0.0467527	0.0852439	0	0.112702	0.14709	0	0.213304	0.166833	0.154168	0.324092	0	0	0.223257	0.0459096	0.228523	0.129465	0.15449	0	0	0	0	0.0446866	0.128423	0.0599624	0.0588357	0.190067	0.201601	0.260653	0.0486051	0.110129	0	0	0	0.100911	0.233104	0
ENSRNA049477408	0	0.143803	0.0859097	0	0.106562	0.0794422	0.15531	0.2042	0.120165	0.594688	4.78384	0.129469	0.137339	0.0935053	0	0.0443331	0.075135	0.14709	0	0.0426609	0	0.0770838	0.121535	0.0962559	0.0566026	0.0446514	0.183638	0.0457047	0.0647325	0.0514967	0	0.124205	0.298796	0	0	0.256846	0.119925	0.0588357	0.0633557	0.453602	0.312784	0.0972102	0.110129	0.1106	0.118053	0.165829	0.151366	0.0582759	0
ENSRNA049477412	0	0	0	0	0	0	0.0517701	0	0	0	0	0	0	0	0	0.0443331	0.0375675	0	0	0	0	0	0	0	0	0	0	0.0457047	0	0	0	0	0	0	0	0	0	0	0	0	0	0	0	0	0	0	0	0	0
ENSRNA049477415	0	0	0	0	0	0	0	0	0	0	0	0	0	0	0	0	0	0	0	0	0	0	0	0	0	0	0	0.0457047	0	0	0	0	0	0	0	0	0	0	0	0	0	0	0	0	0	0	0	0	0
ENSRNA049477418	0	0	0	0	0	0.198605	0.0517701	0.0340334	0	0	0	0	0	0	0	0.354665	0.0375675	0.14709	0.0387643	0	0	0	0	0	0	0.0446514	0	0.0457047	0.0647325	0.102993	0	0	0	0	0	0	0	0	0.316778	0.151201	0	0	0	0	0	0	0	0	0
ENSRNA049477424	0.081555	0	0	0.0716899	0.0532808	0	0	0.0680668	0	0.0424777	0	0	0.0457796	0.0467527	0.042622	0	0	0	0.0387643	0	0.0834166	0	0.0810231	0.048128	0	0.0893029	0.0459096	0.0457047	0	0.0514967	0	0	0	0	0.0893731	0	0.0599624	0	0	0	0	0	0	0.0553001	0	0.0829147	0.0504553	0	0.247176
ENSRNA049477429	0	0.0958686	0	0	0.106562	0	0.0517701	0.1021	0.0400551	0.169911	1.44965	0.0431564	0.0457796	0.0935053	0	0	0.0375675	0	0.0387643	0.0426609	0	0	0.405116	0	0.113205	0	0	0	0	0	0.0563057	0.0414017	0.0497993	0.0522222	0	0.0856154	0.0599624	0	0.696912	0.1008	0.208522	0	0	0	0	0.0414573	0.0504553	0	0.0617941
ENSRNA049477435	0	0	0	0	0	0	0	0	0	0	0	0	0	0	0	0	0	0	0	0	0	0	0	0	0	0	0	0	0	0	0	0	0	0	0	0	0	0	0	0	0	0	0	0	0	0	0	0	0
ENSRNA049477439	0	0	0	0	0	0	0	0	0	0	0	0	0	0	0	0	0	0	0	0	0	0	0	0	0	0	0	0	0	0	0	0	0	0	0	0	0	0	0	0	0	0	0	0	0	0	0	0	0
ENSRNA049477447	0	0	0	0	0	0	0	0	0	0	0	0	0	0	0	0	0	0	0	0	0.0834166	0.0385419	0.121535	0	0	0.0893029	0	0.137114	0.0647325	0	0	0	0	0	0	0	0	0	0	0.1008	0.104261	0.145815	0	0	0	0	0	0	0
ENSRNA049477471	0	0	0	0	0	0	0	0	0	0	0	0	0	0	0	0	0	0	0	0	0	0	0	0	0	0	0	0	0	0	0	0	0	0	0	0	0	0	0	0	0	0	0	0	0	0	0	0	0
ENSRNA049477485	0.285442	0.383474	0.300684	0.107535	0.639369	0.913585	0.931862	0.476468	0.360496	0.212388	0.217447	0.0863127	0.595135	0.420774	0.255732	0.975328	0.563512	0.588359	0.658993	0.170643	0.375375	0.231251	0.283581	0.385024	0.113205	0.267909	1.19365	0.731275	0.77679	0.514967	0.281528	0.24841	0.448194	0.417778	0.402179	0.256846	0.4797	0.353014	0.886979	0.604803	0.573437	1.06931	0.495582	0.331801	1.94788	1.69975	0.454098	0.524483	0.556147
ENSRNA049477491	0	0	0	0	0	0	0	0	0	0	0	0.0431564	0	0.0467527	0	0.0886662	0	0.0490299	0	0	0	0.154168	0	0	0	0	0.0459096	0	0.129465	0.205987	0.0563057	0.0414017	0.0995987	0	0	0	0	0	0.0633557	0.0504002	0	0.0972102	0.0550647	0	0	0	0	0.116552	0
ENSRNA049477494	0.122332	0.0958686	0	0	0	0.0794422	0.10354	0.0340334	0.200275	0	0	0	0	0.0467527	0.042622	0	0	0.0490299	0.0775286	0	0	0	0	0	0.0566026	0	0	0	0.0647325	0	0.0563057	0	0	0.0522222	0	0	0	0	0	0.0504002	0.0521306	0.145815	0.110129	0.221201	0	0.0829147	0	0	0.123588
ENSRNA049477503	0	0	0	0	0	0	0	0	0	0	0	0	0	0	0	0	0	0	0	0	0	0	0	0	0	0	0	0	0	0	0	0	0	0	0	0	0	0	0	0	0	0	0	0	0	0	0	0	0
ENSRNA049477506	0	0.0479343	0.0429549	0	0.159842	0	0.0517701	0.1021	0.360496	0.212388	0	0.0863127	0.457796	0.140258	0.21311	0.132999	0.187837	0	0	0.0426609	0.0417083	0.269793	0.202558	0.0962559	0.22641	0.133954	0.137729	0.137114	0.453128	0.102993	0.0563057	0	0.199197	0	0.13406	0.0428077	0.119925	0.0588357	0	0.403202	0.0521306	0.340236	0.605712	0.1659	0	0.62186	0.151366	0.116552	0
ENSRNA049477509	0	0	0	0	0	0	0	0	0	0	0	0	0	0.0935053	0	0	0	0	0	0	0	0	0	0	0	0	0	0	0	0	0	0	0	0	0	0	0	0	0	0	0	0	0	0	0	0	0	0	0
ENSRNA049477514	0	0	0	0	0	0	0	0	0	0	0	0	0	0	0	0	0	0	0	0	0	0	0	0	0	0	0	0	0	0	0	0	0	0	0	0	0	0	0	0	0	0	0	0	0	0	0	0	0
ENSRNA049477519	0	0	0	0	0	0	0	0	0	0	0	0	0	0	0	0	0	0	0	0	0	0	0	0	0	0	0	0	0	0	0	0	0	0	0	0	0	0	0	0	0	0	0	0	0	0	0	0	0
ENSRNA049477554	0	0.0479343	0	0.035845	0	0	0	0	0	0	0	0	0	0	0	0	0	0	0	0.0426609	0	0.0770838	0.0810231	0.048128	0	0	0	0	0.129465	0	0.112611	0.124205	0.0995987	0.208889	0.0446866	0.0428077	0	0	0	0.0504002	0	0	0	0	0	0	0	0	0
ENSRNA049477560	0	0	0	0	0	0	0	0	0	0	0	0	0	0	0	0	0	0	0	0	0	0	0	0	0	0	0	0	0	0	0	0	0	0	0	0	0	0	0	0	0	0	0	0	0	0	0	0	0
ENSRNA049477611	0	0	0	0	0	0	0	0	0	0	0	0	0	0	0	0	0	0	0	0	0	0	0	0	0	0	0	0	0	0	0	0	0	0	0	0	0	0	0	0	0	0	0	0	0	0	0	0	0
ENSRNA049477619	0	0	0	0	0	0	0	0	0	0	0	0	0	0	0	0	0	0	0	0	0	0	0	0	0	0.0446514	0	0	0	0	0	0	0	0	0	0	0	0	0	0	0	0.0486051	0	0	0	0	0	0	0
ENSRNA049477621	0	0	0	0	0	0	0	0	0	0	0	0	0	0	0	0	0	0	0	0	0	0	0	0	0	0	0	0	0	0	0	0	0	0	0	0	0	0	0	0	0	0	0	0	0	0	0	0	0
ENSRNA049477631	0	0	0	0	0	0	0	0	0	0	0	0	0	0	0	0	0	0	0	0	0	0	0	0	0	0	0	0	0	0	0	0	0	0	0	0	0	0	0	0	0	0	0	0	0	0	0	0	0
ENSRNA049477656	0	0	0	0	0	0	0	0	0	0	0	0	0	0	0	0	0	0	0	0	0	0	0	0	0	0	0	0	0	0	0	0	0	0	0	0	0	0	0	0	0	0	0	0	0	0	0	0	0
ENSRNA049477719	0	0	0	0	0	0	0	0	0	0.0424777	0	0.0431564	0	0	0	0	0	0	0	0	0	0	0	0	0	0	0	0	0	0	0	0	0	0	0	0	0	0	0	0	0	0	0	0	0	0	0	0	0
ENSRNA049477722	0	0	0	0	0	0	0	0	0.0400551	0	0	0	0	0	0	0	0	0	0	0	0	0	0	0	0	0	0	0	0	0	0	0	0	0	0	0	0	0	0	0	0	0	0	0	0	0	0	0	0
ENSRNA049477727	0	0	0	0	0.0532808	0	0	0	0	0	0	0	0	0	0	0	0	0	0	0	0	0	0	0	0	0	0	0	0	0	0	0	0	0	0	0	0	0.0588357	0	0	0	0	0	0	0	0	0	0	0
ENSRNA049477729	0	0	0	0	0	0	0	0	0	0	0	0	0	0	0	0	0	0	0	0	0	0	0	0	0	0	0	0	0	0	0	0	0	0	0	0	0	0	0	0	0	0	0	0	0	0	0	0	0
ENSRNA049477741	1.10099	1.24629	0.945007	1.11119	0.426246	0.873864	1.13894	0.680668	0.16022	3.56813	40.3002	1.16522	1.09871	0.607785	0.767196	0.354665	0.45081	0.19612	0.232586	2.55965	1.29296	1.34897	4.29422	1.01069	1.07545	1.60745	0.642734	0.502751	0.51786	0.669457	1.9707	1.94588	1.19518	0.94	3.39618	2.61127	0.719549	1.17671	3.04107	10.2816	1.92883	0.631866	0.605712	0.1659	0.17708	0.248744	1.16047	0.99069	0.741529
ENSRNA049477744	0	0	0	0	0	0	0	0	0	0	0	0	0	0	0	0	0	0	0	0	0	0	0	0	0	0	0	0	0	0	0	0	0	0	0	0	0	0	0	0	0	0	0	0	0	0	0	0	0
ENSRNA049477769	0.0407775	0.0479343	0.0429549	0	0.0532808	0	0	0.0340334	0	0	0	0	0.0457796	0	0	0	0	0	0	0.0426609	0	0	0	0	0.0566026	0	0.0918192	0.0457047	0	0	0	0	0	0	0	0	0	0	0	0	0	0	0.110129	0.0553001	0	0	0	0	0
ENSRNA049477898	0	0	0.0429549	0	0	0	0	0	0	0	0	0	0	0	0	0	0	0	0	0	0.0417083	0	0	0	0	0	0	0	0	0	0	0	0	0	0	0	0	0	0	0.0504002	0	0	0	0.0553001	0	0	0	0	0
ENSRNA049477899	0.122332	0	0.0859097	0	0	0.0794422	0.0517701	0	0.0400551	0.127433	0.217447	0.129469	0.183118	0.0935053	0.255732	0	0.112702	0.245149	0.387643	0	0.291958	0	0	0.048128	0.113205	0	0.0459096	0.0457047	0	0.0514967	0.0563057	0	0.0995987	0.0522222	0	0	0.23985	0	0.126711	0	0	0.0486051	0.220259	0.0553001	0.0590267	0.207287	0	0	0.0617941
ENSRNA049477934	0	0	0	0	0	0	0	0	0	0	0	0	0	0	0	0.0886662	0	0	0	0	0	0	0	0	0	0	0	0	0	0	0	0	0	0	0	0	0	0	0	0	0	0	0	0	0	0	0	0	0
ENSRNA049477941	0	0	0.0429549	0	0	0.0397211	0.10354	0	0.0400551	0.254866	2.60937	0.172625	0.0915593	0	0.042622	0	0.0375675	0.14709	0.0387643	0.0853217	0	0.115626	0.0405116	0.0962559	0	0	0	0	0	0	0	0.0414017	0	0	0.0446866	0.128423	0	0	0.190067	0.856804	0.208522	0	0.0550647	0	0.236107	0	0.0504553	0	0.123588
ENSRNA049477944	0	0	0	0	0	0	0	0	0	0	0	0	0	0	0	0	0	0	0	0	0	0	0	0	0	0	0	0	0	0	0	0	0	0	0	0	0	0	0	0	0	0	0	0	0	0	0	0	0
ENSRNA049478017	0.244665	0	0.171819	0.0716899	0.372965	0.238327	0.15531	0.170167	0.320441	0.297344	0.217447	0.0431564	0.274678	0.0467527	0.21311	0.354665	0.187837	0	0.310115	0.426609	0.333667	0.0385419	0.121535	0.048128	0	0	0.0918192	0.274228	0.0647325	0.0514967	0.337834	0.165607	0	0.365556	0.13406	0.299654	0.23985	0.176507	0.190067	0.151201	0.260653	0.19442	0.110129	0.497701	0.236107	0.165829	0.0504553	0.0582759	0.123588
ENSRNA049478030	0	0	0	0	0	0	0	0	0	0	0	0	0	0	0.0852439	0	0	0	0	0	0	0	0	0.0962559	0.169808	0	0	0	0	0	0	0	0	0	0	0.128423	0	0	0	0	0	0	0	0	0	0	0	0	0
ENSRNA049478041	0	0.0479343	0.0429549	0.035845	0	0.0397211	0.0517701	0.0340334	0.0801102	0.127433	0.362412	0	0	0	0.042622	0	0.075135	0.0490299	0.116293	0	0	0.0385419	0	0.048128	0.113205	0	0	0	0.129465	0	0	0	0	0	0	0	0	0	0	0	0	0	0.110129	0	0	0.0414573	0	0.0582759	0.0617941
ENSRNA049478044	0	0	0.128865	0.107535	0.0532808	0	0.10354	0	0.0801102	0	0.217447	0	0	0	0	0	0	0	0	0	0	0	0	0.048128	0	0	0.0459096	0	0	0	0	0	0	0	0.0893731	0	0	0	0	0	0.0521306	0	0	0	0	0	0.151366	0	0
ENSRNA049478060	0	0	0	0	0	0	0	0	0	0	0	0.172625	0.0915593	0.0467527	0.042622	0	0	0	0	0	0	0	0	0	0.22641	0	0	0	0	0	0	0	0	0	0	0.0428077	0	0	0	0	0	0	0	0	0	0	0	0.233104	0.123588
ENSRNA049478106	0	0	0	0	0	0	0	0	0	0	0	0	0	0	0	0	0	0	0	0	0	0	0	0	0	0	0	0	0	0	0	0	0	0	0	0	0	0	0	0	0	0	0	0	0	0	0	0	0
ENSRNA049478109	0.0407775	0	0.0859097	0.035845	0	0	0	0	0.0400551	0	1.30468	0	0	0	0	0.0443331	0	0	0	0.0426609	0	0.0385419	0	0	0	0	0	0	0	0.0514967	0	0	0	0	0	0.0856154	0	0	0	0	0	0.0486051	0	0.0553001	0	0.207287	0	0	0
ENSRNA049478113	0.244665	0.191737	0.0429549	0.0716899	0.106562	0.198605	0.25885	0.442434	0	1.5292	8.77037	0.172625	0.228898	0.140258	0.21311	0.0886662	0.15027	0.0980598	0.193822	0.170643	0.125125	0.19271	0.445627	0.048128	0.113205	0.178606	0.0918192	0.228523	0.129465	0	0.168917	0.0414017	0.199197	0.104444	0	0.214038	0.0599624	0.0588357	0.570201	0.856804	0.364914	0.0972102	0.220259	0.0553001	0.236107	0.0829147	0.151366	0.174828	0.123588
ENSRNA049478119	0	0.0958686	0	0.035845	0	0	0	0.0680668	0.0400551	0.934509	3.26171	0.129469	0.0915593	0	0	0	0.0375675	0.0490299	0	0.127982	0.0417083	0.0385419	0.243069	0.048128	0.169808	0.0446514	0.0918192	0	0	0.0514967	0	0.0414017	0.149398	0.208889	0.223433	0.0856154	0	0	0.316778	0.705603	0.156392	0.0486051	0.385453	0.221201	0	0.0829147	0.151366	0.0582759	0.247176
ENSRNA049478122	0.16311	0	0.0429549	0.14338	0.159842	0.119163	0.15531	0.306301	0.0801102	1.35929	7.10328	0.129469	0.0915593	0.280516	0.298354	0.132999	0.112702	0.0490299	0.0775286	0.213304	0.25025	0.19271	0.850743	0.0962559	0.169808	0.0893029	0.137729	0	0.323663	0.15449	0.225223	0.165607	0	0.104444	0.0446866	0.642115	0.119925	0.235343	0.760268	0.756003	0.990482	0.0486051	0.495582	0	0.118053	0.124372	0.0504553	0.116552	0.432559
ENSRNA049478126	0.122332	0.143803	0	0.14338	0.159842	0.119163	0.10354	0.238234	0	1.06194	6.95831	0	0.183118	0.233763	0	0.487664	0.0375675	0	0.193822	0.298626	0	0.231251	0.283581	0.24064	0.339616	0.178606	0.137729	0.137114	0	0.15449	0.0563057	0.0414017	0	0.104444	0	0.513692	0.119925	0	0.126711	1.05841	0.417045	0.0486051	0.330388	0.276501	0	0.124372	0.100911	0.233104	0.432559
ENSRNA049478131	0.081555	0.143803	0.171819	0.0716899	0.0532808	0.0397211	0.10354	0.136134	0.120165	1.69911	18.773	0	0.0915593	0	0	0.0443331	0	0.0490299	0.27135	0.0853217	0.125125	0.231251	0.486139	0.0962559	0.0566026	0.133954	0.275458	0.228523	0.388395	0	0.281528	0.289812	0.199197	0.156667	0.536239	0.299654	0.179887	0.353014	0.316778	2.31841	0.417045	0.145815	0.385453	0.387101	0.0590267	0.331659	0.403643	0.466207	0.30897
ENSRNA049478136	0.081555	0.0958686	0	0	0.0532808	0.158884	0.10354	0.238234	0.0801102	0.679643	5.87108	0.258938	0.137339	0.0467527	0.170488	0.398998	0.15027	0.19612	0.116293	0.0853217	0.0417083	0	0.405116	0.144384	0.169808	0.267909	0.183638	0.228523	0.25893	0.257483	0.225223	0.0828033	0.199197	0.104444	0.13406	0.128423	0	0.0588357	0.44349	0.604803	0.260653	0.0486051	0.385453	0.1106	0.0590267	0	0.201821	0.233104	0.30897
ENSRNA049478138	0.081555	0.191737	0.429549	0.28676	0.532808	0.198605	0.362391	0.476468	0.200275	1.35929	15.4388	0.258938	0.503576	0.233763	0.255732	0.221665	0.30054	0.392239	0.348879	0.554591	0.208542	0.19271	0.52665	0.0962559	0.22641	0.401863	0.275458	0.0457047	0.194197	0.30898	0.168917	0.0414017	0.149398	0.208889	0.312806	0.256846	0.359775	0.117671	1.20376	1.81441	0.990482	0.0972102	0.660777	0.1659	0.413187	0.0829147	0.302732	0.116552	0.247176
ENSRNA049478140	0.16311	0.383474	0.0429549	0.035845	0.0532808	0.0794422	0.0517701	0.306301	0.16022	1.06194	7.10328	0.0863127	0.183118	0.0935053	0.298354	0.132999	0.30054	0.19612	0.348879	0.170643	0.166833	0.19271	0.567162	0.192512	0.113205	0.133954	0.183638	0.228523	0.323663	0.30898	0.168917	0.24841	0.0497993	0	0.178746	0.128423	0.179887	0.117671	0.950335	1.66321	1.3554	0.0972102	0.495582	0.497701	0.118053	0.0414573	0.0504553	0.29138	0.30897
ENSRNA049478144	0.081555	0.0479343	0.0429549	0.14338	0	0.0397211	0.0517701	0.272267	0.0801102	0.424777	4.1315	0.0863127	0.137339	0.0935053	0.170488	0.0443331	0.0375675	0	0.116293	0.127982	0.125125	0.0770838	0.121535	0.048128	0.0566026	0.133954	0.0459096	0.0457047	0.0647325	0	0.112611	0.207008	0.149398	0.156667	0.13406	0.171231	0.0599624	0.176507	0.126711	0.806404	0.156392	0.0486051	0.440518	0	0.17708	0.124372	0.0504553	0.116552	0.30897
ENSRNA049478147	0.122332	0.239672	0.0429549	0	0.159842	0.0397211	0	0.476468	0.200275	1.10442	7.61066	0.172625	0.228898	0	0.042622	0.0443331	0.15027	0.0980598	0.0387643	0.127982	0	0.0385419	0.121535	0.048128	0	0.223257	0	0.0457047	0.0647325	0	0.112611	0.207008	0	0.0522222	0.13406	0.0428077	0	0.235343	0.0633557	0.352801	0.312784	0	0.275324	0.1659	0.236107	0	0.201821	0.116552	0.185382
ENSRNA049478153	0.081555	0.0958686	0.0859097	0.14338	0.0532808	0.158884	0.0517701	0.2042	0	0.976987	4.9288	0.129469	0.183118	0.0935053	0.468842	0.0886662	0	0.19612	0.155057	0.0853217	0.166833	0.154168	0.121535	0.0962559	0.283013	0.267909	0.183638	0.0457047	0	0	0.168917	0	0.0497993	0.104444	0.13406	0.171231	0.119925	0.117671	0.506845	1.008	0.312784	0.0486051	0.385453	0.1106	0.118053	0.0414573	0.252277	0.349655	0.185382
ENSRNA049478156	0	0.287606	0.0429549	0.28676	0.266404	0.119163	0.10354	0.238234	0.200275	1.44424	16.8159	0.172625	0.137339	0.654537	0.127866	0.177332	0.075135	0.19612	0.193822	0.213304	0.0834166	0.115626	0.52665	0.048128	0.113205	0.133954	0.0918192	0.182819	0.0647325	0.0514967	0.337834	0.621025	0	0.208889	0.0893731	0.342462	0	0.235343	0.823623	1.15921	0.573437	0.19442	0.605712	0.221201	0.35416	0.165829	0.100911	0.233104	0.370764
ENSRNA049478162	0.407775	0.575212	0.515458	0.358449	0.426246	0.397211	0.621241	1.1231	0.560771	6.15926	10.8724	1.20838	0.686694	0.467527	0.596708	0.797996	0.225405	0.14709	0.814051	1.15184	0.417083	0.80938	1.78251	0.625664	0.622629	0.93768	0.550915	0.731275	0.51786	0.46347	0.450445	0.538222	1.14539	0.678889	0.357492	2.35442	1.01936	0.41185	2.66094	3.78002	2.18949	0.777682	1.32155	0.553002	0.35416	0.704775	0.857741	0.699311	0.741529
ENSRNA049478167	0.285442	0.33554	0.429549	0.107535	0.319685	0.317769	0.10354	0.782768	0.560771	2.88848	22.7595	1.07891	0.274678	0.140258	0.554086	0.57633	0.262972	0.0980598	0.658993	0.213304	0.333667	0.423961	1.66097	0.433152	0.283013	0.446514	0.413186	0.548456	0.582593	0.514967	0.39414	0.49682	0.0497993	0.365556	0.446866	0.813346	0.119925	0.353014	1.07705	2.31841	1.56392	0.388841	1.76207	0.1659	0.295133	0.165829	0.655919	0.466207	0.617941
ENSRNA049478177	0	0.143803	0	0.0716899	0.0532808	0	0	0	0.0400551	0.169911	1.52213	0.0431564	0.0457796	0.0935053	0.0852439	0	0	0	0.0775286	0	0.0834166	0.0385419	0.121535	0	0	0.0446514	0.137729	0	0	0	0	0.0414017	0	0	0	0.171231	0	0.0588357	0.126711	0.252001	0.208522	0	0.165194	0.0553001	0	0	0.151366	0	0
ENSRNA049478180	0.0407775	0	0.128865	0	0	0	0.15531	0.0340334	0.0400551	0.297344	0.942272	0.0431564	0.0457796	0	0	0	0.0375675	0	0	0	0	0.0385419	0.0810231	0	0.113205	0	0	0	0	0	0	0	0	0	0	0.0856154	0	0	0.126711	0.0504002	0.0521306	0.0486051	0.0550647	0	0	0.0414573	0	0.0582759	0
ENSRNA049478183	0.122332	0.191737	0.128865	0.14338	0.266404	0.317769	0.310621	0.714701	0.280386	2.846	16.5985	0.215782	0.366237	0.514279	0.255732	0.177332	0.225405	0.19612	0.27135	0.298626	0.0417083	0.19271	0.972277	0.385024	0.169808	0.133954	0.183638	0.457047	0.25893	0.15449	0.112611	0.538222	0.248997	0.261111	0.223433	0.684923	0.359775	0.235343	1.77396	3.07441	1.14687	0.388841	0.715841	0.0553001	0.0590267	0.248744	0.252277	0.29138	0.432559
ENSRNA049478188	0.0407775	0.0479343	0.0859097	0.0716899	0	0.0397211	0.25885	0.0680668	0.0400551	0.55221	4.1315	0.172625	0.183118	0.280516	0	0	0.15027	0.0980598	0.0775286	0.0426609	0.0417083	0.0770838	0.202558	0	0.0566026	0.0893029	0.137729	0.0457047	0.0647325	0.102993	0.0563057	0.165607	0.0497993	0.104444	0	0.299654	0.119925	0.117671	0.253423	0.252001	0.417045	0.0486051	0.0550647	0.1659	0.236107	0	0	0.116552	0.123588
ENSRNA049478193	0	0	0	0	0	0	0	0	0	0	1.01475	0.0431564	0.137339	0	0	0	0	0	0	0	0	0.115626	0.0405116	0	0	0	0.0459096	0	0	0	0	0	0	0	0	0	0	0	0	0.1008	0	0	0	0	0.0590267	0	0	0	0
ENSRNA049478201	0.16311	0.191737	0.128865	0	0.106562	0.158884	0	0.238234	0.120165	0.764598	3.76909	0.302095	0.0915593	0.607785	0.21311	0	0.15027	0.0490299	0.0775286	0.0426609	0	0.308335	0.486139	0.192512	0.396218	0.491166	0.0459096	0.137114	0.129465	0.257483	0.0563057	0.124205	0	0	0.178746	0.513692	0.299812	0.294178	0.44349	0.352801	0.312784	0.0972102	0.220259	0	0	0	0.302732	0.116552	0.617941
ENSRNA049478203	0	0	0	0	0	0	0	0	0	0	0.507377	0	0	0.0467527	0.042622	0	0	0	0	0	0	0	0.0405116	0	0	0	0	0	0	0	0	0	0	0	0	0	0	0	0	0	0	0	0	0	0	0	0	0	0.0617941
ENSRNA049478205	0	0	0	0	0	0	0	0.0340334	0	0.127433	0.579859	0	0.0915593	0.0467527	0	0	0	0	0	0	0.0417083	0	0.0810231	0.048128	0.0566026	0.0893029	0	0.0457047	0.0647325	0.102993	0	0	0	0	0	0	0	0.0588357	0.0633557	0.0504002	0	0	0	0	0	0.0414573	0.100911	0.0582759	0
ENSRNA049478207	0	0	0	0.0716899	0.159842	0.119163	0	0	0	0.594688	2.24695	0	0	0.0467527	0	0.0443331	0.075135	0	0	0.0426609	0.0417083	0.0385419	0.0405116	0	0.0566026	0	0.0459096	0	0	0.0514967	0	0.0414017	0	0	0.0446866	0	0	0.0588357	0.190067	0.302401	0.521306	0.0486051	0.0550647	0.0553001	0	0	0	0.174828	0
ENSRNA049478212	0.32622	0.479343	0.515458	0.28676	0.213123	0.675259	0.10354	0.646635	0.120165	4.03538	20.585	0.47472	0.595135	0.607785	1.15079	0.57633	0.45081	0.343209	0.387643	0.597252	0.583916	0.80938	1.98507	0.72192	0.679232	0.62512	0.275458	0.59416	0.77679	0.514967	0.0563057	0.414017	0.348596	0.313333	0.893731	0.642115	0.179887	0.529521	1.45718	1.71361	1.61605	0.145815	0.660777	0.1659	0.472214	0.580403	0.151366	0.582759	0.865117
ENSRNA049478218	0	0.0958686	0	0.035845	0	0	0.0517701	0.1021	0.0400551	0.297344	0.652342	0	0.0457796	0	0	0	0.0375675	0	0	0	0	0	0	0	0	0	0	0	0	0.0514967	0	0	0.0497993	0	0	0.0856154	0	0	0.253423	0.252001	0.104261	0	0.110129	0	0	0	0	0	0.123588
ENSRNA049478221	0	0	0	0	0	0	0	0	0	0	0	0	0	0	0	0	0	0	0	0	0	0	0	0	0	0	0	0	0	0	0	0	0	0	0	0	0	0	0	0	0	0	0	0	0	0	0	0	0
ENSRNA049478226	0	0	0	0	0	0	0	0	0	0	0.217447	0	0	0	0	0	0	0	0	0	0	0	0	0	0	0	0	0	0	0	0	0	0	0	0	0	0	0	0.0633557	0	0	0	0	0	0	0	0	0	0
ENSRNA049478227	0	0	0	0	0	0	0	0	0	0	0	0	0	0	0	0	0	0	0	0	0	0	0	0	0	0	0	0	0	0	0	0	0	0	0	0	0	0	0	0	0	0	0	0	0	0	0	0	0
ENSRNA049478230	0	0	0	0	0	0	0	0	0	0	0.144965	0	0	0	0	0	0	0	0	0	0.0417083	0	0	0	0	0.0893029	0	0	0	0	0	0	0	0	0	0	0	0	0	0	0	0	0	0	0	0	0	0	0
ENSRNA049478234	0	0	0	0	0.106562	0	0.0517701	0.0680668	0	0.254866	1.30468	0	0	0.0467527	0	0	0	0.0490299	0.0387643	0.0426609	0.0417083	0.0770838	0.405116	0.048128	0.113205	0	0.0459096	0	0	0.102993	0	0	0.0497993	0	0.0446866	0.0428077	0	0	0.0633557	0.1008	0.104261	0	0.330388	0	0	0	0	0.0582759	0
ENSRNA049478239	0	0.0479343	0	0	0	0.0397211	0	0.0340334	0	0.0424777	0.942272	0	0	0	0.042622	0	0.0375675	0	0	0	0	0.0770838	0.0405116	0.0962559	0	0	0	0	0	0	0	0	0	0	0.0893731	0	0	0	0	0.0504002	0.0521306	0.0486051	0	0	0	0.0414573	0	0	0
ENSRNA049478241	0	0	0	0	0	0	0	0	0	0	0.362412	0	0	0	0	0	0	0	0	0	0	0	0	0	0	0	0	0	0	0	0	0	0	0	0	0	0	0	0	0	0	0	0	0	0	0	0	0	0
ENSRNA049478247	0	0	0	0.035845	0	0	0	0	0	0.0424777	0.797307	0	0	0	0	0	0	0	0	0	0	0	0	0	0.0566026	0	0	0	0	0	0	0	0	0	0	0	0	0	0	0	0.0521306	0	0	0	0	0	0	0	0
ENSRNA049478252	0.0407775	0	0	0	0	0	0.0517701	0.0340334	0.0400551	0.127433	0.144965	0.0431564	0	0	0.042622	0	0.187837	0	0	0.0426609	0	0	0	0	0.0566026	0	0	0	0	0	0	0.0414017	0	0	0.0446866	0.0428077	0	0.117671	0	0	0	0	0.110129	0.0553001	0	0.0414573	0	0	0
ENSRNA049478260	0	0	0	0	0	0	0	0	0	0	0	0	0	0	0	0	0	0	0	0	0	0	0	0	0	0	0	0	0	0	0	0	0	0	0	0	0	0	0	0	0	0	0	0	0	0	0	0	0
ENSRNA049478262	0	0	0	0	0	0.0397211	0	0	0	0.0424777	0	0	0	0	0	0.0443331	0.0375675	0	0.0387643	0	0	0	0	0	0	0	0.0918192	0	0.0647325	0	0	0	0	0	0	0	0	0	0	0	1.56392	0.0972102	0	0	0	0	0.0504553	0	0
ENSRNA049478267	0	0	0	0	0	0.0397211	0	0	0	0	0.0724824	0	0	0	0	0	0	0	0	0	0	0	0	0	0	0	0	0	0	0	0	0	0	0	0	0	0	0	0.0633557	0	0	0	0	0	0	0	0	0	0
ENSRNA049478272	0	0	0	0	0	0	0	0.0340334	0	0.0424777	0.217447	0	0	0.0467527	0.042622	0	0	0	0	0.0853217	0	0	0.162046	0	0	0	0	0	0	0	0	0	0	0	0	0	0	0	0	0	0	0	0	0	0	0	0	0	0
ENSRNA049478275	0	0	0	0	0	0	0	0	0	0	0	0	0	0	0	0	0	0	0	0	0	0	0	0	0	0	0	0	0	0	0	0	0	0	0	0	0	0	0	0	0.0521306	0	0	0	0	0	0	0	0
ENSRNA049478282	0	0	0	0	0	0	0	0	0	0	0	0	0	0	0	0	0	0	0	0	0	0	0	0	0	0	0	0	0	0	0	0.0414017	0	0	0	0	0	0	0	0	0	0	0	0	0	0	0	0	0
ENSRNA049478287	0	0	0	0.035845	0	0	0	0	0	0	0	0	0	0	0	0	0	0	0	0	0	0	0	0	0	0	0	0	0	0	0	0	0	0	0	0	0	0	0	0	0	0	0	0	0	0	0	0	0
ENSRNA049478292	0	0	0	0	0	0	0	0	0	0	0	0	0	0	0	0	0	0	0	0	0	0	0	0	0	0	0	0	0	0	0	0	0	0	0	0	0	0	0	0	0	0	0	0	0	0	0	0	0
ENSRNA049478301	0	0	0	0	0	0	0	0	0	0	0	0	0	0	0.042622	0	0	0	0.0387643	0	0	0.0385419	0	0	0	0	0	0.0457047	0	0	0	0	0	0	0	0	0	0	0	0	0	0	0	0	0	0	0	0	0
ENSRNA049478307	0	0	0	0	0	0	0	0	0	0	0	0	0	0	0	0	0	0	0	0	0	0	0.0810231	0	0	0	0	0	0	0	0	0	0	0	0	0	0	0	0	0	0	0	0	0	0	0	0	0	0
ENSRNA049478313	0	0	0	0	0	0	0	0	0	0	0.217447	0	0	0	0	0	0	0	0	0	0	0	0	0	0	0	0	0	0	0	0	0	0	0	0	0	0	0	0	0.1008	0	0	0	0	0	0	0	0	0
ENSRNA049478320	0	0	0	0	0	0	0	0.0340334	0	0	0.28993	0	0	0	0	0	0	0	0	0	0	0	0	0	0	0	0	0	0	0	0	0	0	0	0	0	0	0	0	0	0	0	0	0.0553001	0	0	0	0	0
ENSRNA049478328	0	0	0	0	0	0	0	0	0	0	0.0724824	0	0	0	0	0	0	0	0	0	0	0	0	0	0	0	0.0459096	0.0457047	0	0	0	0	0	0	0	0	0	0	0.0633557	0	0	0	0	0	0	0	0	0	0
ENSRNA049478333	0	0	0	0	0	0	0	0	0	0	0	0	0	0	0	0	0	0	0	0	0	0	0	0	0	0	0	0	0	0	0	0	0	0	0	0	0	0	0	0	0	0	0	0	0	0	0	0	0
ENSRNA049478336	0	0	0	0	0	0	0	0	0	0.0424777	0	0	0	0	0	0	0	0	0	0	0	0	0	0	0	0	0	0	0	0	0	0	0	0	0	0	0	0	0	0	0	0	0	0	0	0	0	0	0
ENSRNA049478343	0	0	0	0	0	0	0	0	0	0	0	0	0	0	0	0	0	0	0	0	0	0	0	0	0	0	0	0	0	0	0	0	0	0	0	0	0	0	0	0	0	0	0	0	0	0	0	0	0
ENSRNA049478350	0	0	0	0	0	0	0	0	0	0	0.217447	0	0	0	0	0	0	0	0	0	0	0	0	0	0.0566026	0	0	0	0	0	0	0	0	0	0	0.0428077	0	0	0	0	0	0	0	0	0	0	0	0.0582759	0.0617941
ENSRNA049478355	0	0	0	0	0	0	0	0	0	0	0	0	0	0	0	0	0	0	0	0	0	0	0	0	0	0	0	0	0	0	0	0	0	0	0	0	0	0	0	0	0	0	0	0	0	0	0	0	0
ENSRNA049478362	0	0.143803	0	0.107535	0	0	0	0	0	0.0424777	0.434895	0	0	0	0	0	0.0375675	0	0	0	0	0	0	0	0	0.0446514	0	0	0	0	0	0	0.0497993	0	0	0	0	0	0.0633557	0.201601	0	0	0	0	0	0	0.0504553	0.0582759	0
ENSRNA049478368	0	0	0	0	0	0	0	0	0	0	0	0	0	0	0	0	0	0	0	0	0	0	0	0	0	0	0	0	0	0	0	0	0	0	0	0	0	0	0	0	0	0	0	0	0	0	0	0	0
ENSRNA049478375	0	0	0	0	0	0	0	0	0	0	0	0	0	0	0	0	0	0	0	0	0	0	0	0	0	0	0	0	0	0	0	0	0	0	0	0	0	0	0	0	0	0	0	0	0	0	0	0	0
ENSRNA049478381	0	0	0	0	0	0.0397211	0	0	0	0	0.362412	0	0	0.0935053	0	0	0	0	0	0	0	0	0	0	0	0	0	0	0	0	0	0	0	0	0	0	0	0	0	0.0504002	0	0	0	0	0	0	0	0	0
ENSRNA049478387	0.0407775	0	0.0429549	0.035845	0.106562	0	0.0517701	0.0680668	0.120165	0.254866	2.97178	0	0.0457796	0	0.042622	0.0886662	0	0.14709	0	0.170643	0.0417083	0	0.121535	0.048128	0	0	0	0.0457047	0.0647325	0	0	0	0	0.0522222	0.0893731	0.171231	0.119925	0.176507	0.0633557	0.151201	0.0521306	0	0.660777	0.0553001	0	0.0414573	0.0504553	0	0.0617941
ENSRNA049478392	0	0	0	0	0	0	0	0	0	0	0	0	0	0	0	0	0	0	0	0	0	0	0	0	0	0	0	0	0	0	0	0	0	0	0	0	0	0	0	0	0	0	0	0	0	0	0	0	0
ENSRNA049478400	0	0	0	0	0	0	0	0	0	0	0	0	0	0	0	0	0	0	0	0	0	0	0	0	0	0	0	0	0	0	0	0	0	0	0	0	0	0	0	0	0	0	0	0	0	0	0	0	0
ENSRNA049478409	0	0	0	0	0	0	0	0	0	0	0	0	0	0	0	0	0	0	0	0	0	0	0	0	0	0	0	0	0	0	0	0	0	0	0	0	0	0	0	0	0	0	0	0	0.0590267	0	0	0	0
ENSRNA049478420	0.122332	0.0479343	0.0429549	0.035845	0.0532808	0.158884	0.10354	0	0.240331	0.169911	0.0724824	0.258938	0.0915593	0	0.127866	0	0.15027	0.19612	0.232586	0	0.125125	0.0770838	0.202558	0.0962559	0.169808	0.178606	0.0918192	0.182819	0.194197	0.102993	0.112611	0.24841	0.0497993	0.0522222	0.223433	0	0	0.117671	0.316778	0.0504002	0.312784	0.0486051	0	0	0.118053	0	0.151366	0.116552	0
ENSRNA049478426	0.48933	0.575212	0.515458	0.465984	0	0.198605	0.0517701	0.340334	0.16022	0.127433	0.144965	0.258938	0.183118	0	0.170488	0.132999	0.187837	0.245149	0.0387643	0.213304	0.583916	0.19271	0.202558	0.577536	0.22641	0.0446514	0.0459096	0.274228	0.323663	0.566464	0.506751	0.538222	0.348596	0.47	0.446866	0.214038	0.119925	0.588357	0.316778	0.0504002	0.0521306	0.243026	0.660777	0.276501	0.118053	0.207287	0.0504553	0.466207	0.370764
ENSRNA049478428	0.203887	0.0958686	0	0.107535	0.106562	0.0794422	0.15531	0.0340334	0.0400551	0.212388	0.144965	0.0431564	0	0.233763	0	0.0886662	0	0	0.193822	0.170643	0.25025	0.154168	0.202558	0.0962559	0.452821	0	0.137729	0.274228	0	0.360477	0	0.0414017	0.248997	0.104444	0.13406	0.0428077	0.0599624	0.176507	0.0633557	0	0.156392	0.145815	0.110129	0.0553001	0.17708	0.248744	0	0.174828	0
ENSRNA049478438	0.244665	0.287606	0.0859097	0	0.106562	0.198605	0.10354	0.136134	0.0400551	0.254866	0.507377	0.129469	0.0457796	0.0935053	0.298354	0.177332	0.0375675	0.0490299	0.193822	0.0853217	0.208542	0.0770838	0.486139	0.0962559	0.0566026	0.178606	0.183638	0.411342	0.0647325	0.15449	0.0563057	0	0.0995987	0.0522222	0	0.0428077	0.119925	0.117671	0.44349	0.352801	0.208522	0.340236	0.275324	0	0.413187	0	0	0.349655	0.0617941
ENSRNA049478445	0	0	0	0	0	0	0	0	0	0	0	0	0	0	0	0	0	0	0	0	0	0	0	0	0	0	0	0	0	0	0	0	0	0	0	0	0	0	0	0	0	0	0	0	0	0	0	0	0
ENSRNA049478461	0	0	0	0	0	0	0	0	0	0	0	0	0	0	0	0	0	0	0	0	0	0	0	0	0	0	0	0	0	0	0	0	0	0	0	0	0	0	0	0	0	0	0	0	0	0	0	0	0
ENSRNA049478482	0.203887	0.287606	0.214774	0.0716899	0.0532808	0.397211	0.517701	1.08907	0.560771	3.78051	27.1809	1.55363	0.412017	0.374021	0.767196	0.70933	0.262972	0.441269	0.116293	0.469269	0.709041	0.616671	1.17484	0.385024	0.169808	0.491166	0	0.274228	0.25893	0.0514967	0.0563057	0.0828033	0.149398	0.417778	0.268119	0.599308	0.599624	0.117671	2.15409	2.82241	1.14687	0.0486051	1.59688	0.0553001	0.590267	1.11935	0.857741	0.174828	0.30897
ENSRNA049478487	0.203887	0.0479343	0.0859097	0.14338	0.0532808	0	0.310621	0.1021	0.0801102	1.1469	18.338	0.0431564	0.457796	0.140258	0	0	0.225405	0.0490299	0.193822	0.213304	0.166833	0.346877	0.52665	0.0962559	0.113205	0.267909	0.183638	0.137114	0.0647325	0.15449	0.450445	0.207008	0.0995987	0.417778	0.357492	0.256846	0.119925	0	0.506845	1.10881	0.364914	0.534656	0.770906	0.276501	0.118053	0.124372	0.252277	0.466207	0.370764
ENSRNA049478494	1.42721	0.383474	0.343639	0.28676	0.532808	1.78745	1.76018	0.986969	0.640881	4.3752	206.575	2.80516	0.778254	3.17918	2.42945	1.99499	0.30054	0.19612	1.16293	0.682574	2.29396	1.58022	2.83581	0.24064	0.283013	1.96466	0.367277	0.822684	0.841523	1.02993	1.23873	0.455418	0.298796	1.46222	1.11716	0.5565	2.45846	1.11788	7.03248	2.36881	2.03309	0.826287	1.26649	0.221201	3.06939	4.35302	1.41275	0.757587	0.556147
ENSRNA049478501	0	0	0	0	0	0	0	0	0	0.0424777	0.797307	0	0	0	0	0.0443331	0.0375675	0	0	0	0	0	0	0	0	0.0893029	0	0	0	0	0	0	0	0	0	0	0	0	0	0.0504002	0.0521306	0	0	0	0	0	0.0504553	0	0
ENSRNA049478508	0.0407775	0	0.0859097	0	0.106562	0	0.0517701	0.1021	0	0.127433	4.85632	0	0	0	0	0.0443331	0	0	0.0387643	0.0426609	0	0.0385419	0.0405116	0	0	0	0.0459096	0	0	0	0.0563057	0	0	0	0.0446866	0.0428077	0	0	0.0633557	0.0504002	0	0.0486051	0.0550647	0	0	0	0	0	0.0617941
ENSRNA049478513	0	0	0	0	0.0532808	0	0	0	0	0.0849554	0	0	0	0	0	0	0	0	0	0	0	0	0	0	0	0	0	0	0	0	0	0	0	0	0	0	0	0	0	0	0.0521306	0	0	0	0	0	0	0	0
ENSRNA049478519	0	0	0	0	0	0	0	0	0	0.0424777	1.30468	0	0	0	0	0	0.075135	0	0	0	0	0	0	0	0	0	0.0459096	0	0.0647325	0.0514967	0	0	0	0	0	0	0	0	0.0633557	0.0504002	0	0	0	0	0	0	0	0	0
ENSRNA049478522	0	0	0	0	0	0	0	0	0	0.0849554	0.144965	0	0.0457796	0	0	0	0	0	0	0	0	0	0	0	0	0	0	0	0	0	0	0	0	0	0	0	0	0	0	0	0	0	0	0	0	0	0	0.0582759	0
ENSRNA049478524	0	0.0958686	0.0429549	0	0	0	0.20708	0.272267	0	0.169911	4.05902	0.0431564	0	0.0467527	0	0.0443331	0	0	0	0.255965	0.0417083	0	0.121535	0	0.0566026	0.0893029	0	0	0	0	0	0	0	0.0522222	0	0.0428077	0	0	0.190067	0.504002	0.469176	0	0.0550647	0	0	0.0414573	0.100911	0	0
ENSRNA049478530	0.407775	0.33554	0.730233	0.179225	0.106562	0.675259	0	0.2042	0.280386	2.93096	152.793	0.604189	0.137339	0.187011	0.298354	0.177332	0.262972	0.294179	0.27135	0.213304	0.333667	0.732296	0.567162	0.192512	0.509424	0.178606	0.0459096	0.182819	0.194197	9.83587	0.0563057	0.124205	0.0497993	0.0522222	0.0446866	0.642115	0.119925	0.176507	1.33047	3.52801	0.938351	0.0486051	0.660777	0.442401	0.236107	0.373116	0.403643	0.116552	0.370764
ENSRNA049478534	0.081555	0.191737	0.558413	0.465984	0.266404	0.317769	0.414161	0.238234	0.16022	2.71857	30.6601	0.517876	0.0457796	0.187011	0.042622	0.354665	0.338107	0.19612	0.232586	0.213304	0.291958	0.616671	0.486139	0.192512	0.509424	0.267909	0.413186	0.0914093	0.453128	0.46347	0.337834	0.165607	0.149398	0.208889	0.223433	0.428077	0.119925	0.41185	2.78765	4.13282	1.66818	0.534656	0.605712	0.276501	0.35416	0.373116	0.555009	0.233104	0.370764
ENSRNA049478539	0.122332	0	0.987962	0.250915	0.106562	0.119163	0.10354	0.2042	0.120165	0.892031	8.48044	0.129469	0.0915593	0.140258	0.127866	0.0886662	0.15027	0.14709	0.0775286	0.426609	0.125125	0.115626	0.283581	0.144384	0.22641	0.133954	0.0459096	0.0914093	0	0.102993	0	0.0828033	0.149398	0.156667	0.13406	0.128423	0.179887	0.176507	0.823623	0.957604	0.625567	0.145815	0.330388	0.1106	0.118053	0.124372	0.302732	0	0
ENSRNA049478543	0	0	0	0	0	0	0	0	0	0	0.0724824	0	0	0	0	0	0	0	0	0	0	0	0	0	0	0	0	0	0	0	0	0	0	0	0	0	0	0	0	0	0	0	0	0	0	0	0	0	0
ENSRNA049478548	0	0	0	0	0	0.0397211	0	0.0680668	0	0.0424777	0.507377	0	0.137339	0	0	0	0	0	0.0387643	0	0	0	0.0405116	0	0	0	0	0	0	0	0	0	0	0	0	0	0	0	0	0	0	0	0	0	0	0	0	0	0
ENSRNA049478557	0	0	0	0	0	0	0	0	0	0	0	0	0	0	0	0	0	0	0	0	0	0	0	0	0	0	0	0	0	0	0	0	0	0	0	0	0	0	0	0	0	0	0	0	0	0	0	0	0
ENSRNA049478560	0	0	0	0	0	0	0	0	0	0	0	0	0	0	0	0	0	0	0	0	0	0	0	0	0	0	0	0	0	0	0	0	0	0	0	0	0	0	0	0	0	0	0	0	0	0	0	0	0
ENSRNA049478576	15.21	30.2945	6.44323	31.0059	33.407	22.0452	21.381	46.3875	18.185	385.867	1290.26	42.9838	27.1015	24.7789	42.2384	28.5505	36.4029	22.897	25.2356	11.1345	10.2185	43.2826	59.6735	24.1121	36.8483	44.2496	5.7387	29.9366	32.6899	3.0383	0.281528	17.3473	37.2001	50.9689	44.0163	70.9323	19.6677	0.764864	232.769	232.799	119.535	3.8398	155.338	17.0877	10.0936	38.5139	62.1105	27.2731	98.8088
ENSRNA049478584	2.16121	0.623146	2.70616	0.28676	0.426246	1.03275	0.569471	2.4504	6.24859	97.7411	381.91	0.992597	1.05293	0.187011	0.511464	0.0886662	14.0502	0.245149	0.27135	19.624	0.792458	1.15626	23.0511	0.385024	0.509424	1.02698	0.183638	8.63818	1.29465	0.669457	0.0563057	4.844	0.248997	0.678889	1.78746	11.5153	0.359775	0.294178	2.851	6.75363	15.8998	0.19442	22.5215	0.331801	1.12151	0.663318	0.605464	0.407931	14.5834
ENSRNA049478590	1.30488	6.32733	3.86594	13.9437	5.86088	3.17769	3.62391	3.06301	6.00826	81.9819	610.737	6.94818	10.4835	10.8466	10.8686	6.51697	9.09133	8.18799	4.69048	14.6327	9.5095	13.297	31.3965	4.04275	1.01885	13.8866	9.18192	6.26154	6.66745	14.3161	0.957196	6.83128	8.41609	6.47556	9.78636	24.1435	1.49906	5.00103	34.7822	84.7732	30.9656	6.17285	31.4419	6.63602	6.96515	12.1885	7.61876	15.3848	12.915
ENSRNA049478600	7.09528	0.431409	0.343639	0.501829	0.532808	0.71498	1.50133	1.05503	0.320441	5.47962	81.1078	0.776815	0.824033	0.654537	0.596708	0.310332	0.187837	0.343209	0.348879	0.51193	0.458792	12.3334	1.66097	0.673792	0.849039	0.803726	0.505006	0.731275	0.388395	0.205987	0.337834	0.372615	0.448194	0.783334	0.893731	0.684923	0.419737	0.0588357	2.91436	5.29202	4.27471	0.291631	2.42285	0.1659	0.413187	0.953519	1.05956	0.524483	0.926911
ENSRNA049478607	0.203887	0.239672	0.128865	0.0716899	0.0532808	0.119163	0	0.170167	0.0801102	2.846	18.7005	0.302095	0.366237	0.233763	0.127866	0.398998	1.6154	0.0980598	0.503936	0.426609	0.0834166	0.115626	1.01279	0.24064	0.169808	0.133954	0.0918192	0.59416	0.194197	0.102993	0.337834	0.703828	0.149398	0.104444	0.223433	0.642115	0.119925	0.470685	2.21745	2.77201	0.83409	0.19442	0.881035	0.387101	0.17708	0.207287	0.0504553	0.29138	0.30897
ENSRNA049478615	0.244665	0.0479343	0	0	0.0532808	0	0	0.0340334	0	0.849554	7.97307	0.0431564	0.0457796	0	0.042622	0	0	0.0490299	0	0	0	0	0.324092	0	0	0	0	0	0.129465	0	0	0	0.0497993	0	0	0.0856154	0	0.176507	0.0633557	0	0.104261	0	0	0	0	0	0	0.0582759	0.0617941
ENSRNA049478622	0	0	0	0	0	0	0	0	0	0	2.02951	0	0	0	0	0	0	0	0	0	0	0	0	0	0	0	0	0	0	0	0	0	0	0	0	0	0	0	0	0	0	0	0	0	0	0	0	0	0
ENSRNA049478628	0	0	0	0	0	0	0	0	0	0	0.0724824	0	0	0	0	0	0	0	0	0	0	0	0	0	0	0	0	0	0	0.257483	0	0	0	0	0	0	0	0	0	0	0	0	0	0	0	0	0	0	0
ENSRNA049478633	0	0	0	0	0	0.0397211	0.15531	0	0	0.339821	18.483	0	0	0	0	0.443331	0.338107	0.0490299	0.155057	0	0.0417083	0	0.243069	0	0	0.357211	0	0.0457047	0	0.15449	0	0	0	0	0.0446866	0.0428077	0.0599624	0	0.253423	0.302401	0.521306	0	0	0	0	0	0	0.0582759	0
ENSRNA049478640	0	0	0	0	0	0	0	0	0	0	0	0	0	0	0	0	0	0	0	0	0	0	0	0	0	0	0	0	0	0	0	0	0	0	0	0	0	0	0	0	0.364914	0	0	0	0	0	0	0	0
ENSRNA049478649	0	0.0958686	0	0	0.106562	0.0397211	0	0.170167	0	0.424777	2.60937	0.172625	0.137339	0.0467527	0.127866	0	0	0.0490299	0.0387643	0.0853217	0.0417083	0.0770838	0.324092	0.048128	0.0566026	0.178606	0.0918192	0.0457047	0.0647325	0	0	0.0414017	0.0497993	0.104444	0.0893731	0.342462	0.119925	0.0588357	0.380134	0.403202	0.260653	0.0486051	0.220259	0	0	0	0.151366	0.116552	0.123588
ENSRNA049478662	0.0407775	0	0	0	0	0	0.25885	0.170167	0.0400551	0.637165	4.34895	0.431564	0.0457796	0.0935053	0.255732	0.177332	0.30054	0.14709	0.0775286	0.170643	0.0417083	0.0385419	0.364604	0	0.169808	0.0893029	0	0.0914093	0	0	0	0.124205	0.0995987	0.0522222	0.0446866	0.128423	0	0.0588357	0.380134	0.504002	0.260653	0	0.275324	0.1659	0.0590267	0.0414573	0.403643	0.174828	0.123588
ENSRNA049478674	0	0	0	0	0	0	0	0	0	0	0	0	0	0	0	0	0	0	0	0	0	0	0	0	0	0	0	0	0	0	0	0	0	0	0	0	0	0	0	0	0	0	0	0	0	0	0	0	0
ENSRNA049478681	0	0	0	0	0	0	0	0	0	0	0	0	0	0	0	0	0	0	0	0	0	0	0	0	0	0	0	0	0	0	0	0	0	0	0	0	0	0	0	0	0	0	0	0	0	0	0	0	0
ENSRNA049478689	0	0	0	0	0	0	0	0	0	0	0	0	0	0	0	0	0	0	0	0	0	0	0	0	0	0	0	0	0	0	0	0	0	0	0	0	0	0	0	0	0	0	0	0	0	0	0	0	0
ENSRNA049478700	0	0	0	0	0	0.0794422	0	0	0	0	0	0	0	0	0	0	0.15027	0	0	0	0	0	0	0	0	0.0893029	0.0459096	0.319933	0.129465	0	0	0	0	0	0	0	0	0	0	0.252001	0	0	0	0	0	0	0	0	0
ENSRNA049478703	0	0	0	0.035845	0.0532808	0	0	0.0340334	0	0.254866	1.52213	0.0431564	0.0457796	0	0	0.0443331	0	0	0.0387643	0.127982	0	0	0.121535	0	0.0566026	0	0.0459096	0	0	0.102993	0.0563057	0.0828033	0	0.104444	0.0893731	0.128423	0.0599624	0	0	0.151201	0	0	0.110129	0	0.118053	0	0.252277	0.233104	0.0617941
ENSRNA049478712	0	0	0	0	0	0	0	0	0	0	0	0	0	0	0	0	0.0375675	0.0490299	0	0	0	0	0	0	0	0	0	0.0457047	0	0	0	0	0	0	0	0	0	0	0.0633557	0.0504002	0.0521306	0.145815	0	0	0	0	0	0	0
ENSRNA049478717	0	0	0	0	0	0	0	0	0	0	0	0	0	0	0	0	5.10918	1.27478	0	0	0	0	0	0	0	0	0	0	0	0	0	0	0	0	0	0	0	0	0.0633557	0	0	0	0	0	0	0	0	0	0
ENSRNA049478726	0.0407775	0	0	0	0	0	0	0	0	0.0424777	0.724824	0	0	0	0	0	0	0	0	0	0	0	0.0405116	0	0	0.0446514	0	0	0	0	0	0	0	0	0	0.0856154	0	0.0588357	0.0633557	0.0504002	0	0.0486051	0	0	0	0	0	0	0
ENSRNA049478739	0	0	0	0	0.0532808	0.119163	0	0.1021	0	0.509732	2.4644	0	0	0	0.042622	0	0	0.0490299	0	0.170643	0.0417083	0.0385419	0.0810231	0	0	0.0446514	0	0.0457047	0.0647325	0	0	0.0828033	0	0	0	0	0.0599624	0.0588357	0.0633557	0.201601	0.156392	0	0.0550647	0	0	0.0414573	0.100911	0.0582759	0.0617941
ENSRNA049478748	0	0	0	0	0	0	0	0	0	0	0	0	0	0	0	0	0	0	0	0	0	0	0	0	0	0	0	0	0	0	0	0	0	0	0	0	0	0	0	0	0	0	0	0	0	0	0	0	0
ENSRNA049478756	0	0.527277	0.0859097	0.179225	0.372965	0.516374	0.10354	0.272267	0.240331	2.03893	15.5837	0.172625	0.274678	0.233763	0.255732	0.354665	0.112702	0.0980598	0.348879	0.298626	0.0417083	0.19271	1.01279	0.24064	0.113205	0.580469	0.0918192	0.365637	0.194197	0.411973	0.225223	0.372615	0.149398	0.261111	0.13406	0.599308	0.359775	0.294178	0.950335	2.26801	0.573437	0.0972102	0.385453	0.221201	0	0.207287	0.252277	0.349655	0.494353
ENSRNA049478764	0	0	0	0	0	0	0	0	0	0.0424777	0.217447	0	0	0.280516	0	0	0	0	0	0	0	0	0	0	0	0.0893029	0	0	0	0	0	0	0	0	0	0.128423	0	0	0.316778	0.151201	0.0521306	0	0.0550647	0	0	0	0.0504553	0	0
ENSRNA049478771	0	0	0	0	0	0	0	0	0	0	0	0	0	0	0	0	0	0	0	0	0	0	0	0	0	0	0	0	0	0	0	0	0	0	0	0	0	0	0	0	0	0	0	0	0	0	0	0	0
ENSRNA049478779	0	0	0	0	0	0	0	0	0.0801102	0	0.0724824	0	0	0	0	0	0	0	0.0775286	0	0	0	0	0	0	0	0	0	0	0.0514967	0	0	0	0	0	0	0	0	0	0	0.260653	0.0486051	0	0	0	0	0	0	0
ENSRNA049478786	0	0	0	0	0	0	0	0	0	0	0	0	0	0	0	0	0	0	0	0	0	0	0	0	0	0	0	0	0	0	0	0	0	0	0	0	0	0	0	0	0	0	0	0	0	0	0	0	0
ENSRNA049478799	0	0	0	0	0	0	0	0	0	0	0	0	0	0	0	0	0	0	0	0	0	0	0	0	0	0	0	0	0	0	0	0	0	0	0	0	0	0	0	0	0	0	0	0	0	0	0	0	0
ENSRNA049478806	0	0	0	0	0	0	0	0	0	0	0.0724824	0	0	0	0	0	0	0	0	0	0	0	0	0	0	0	0	0	0	0	0	0	0	0	0	0	0	0	0	0	0	0	0	0	0	0	0	0	0
ENSRNA049478813	0	0	0	0	0	0	0	0	0	0.0424777	0	0	0	0	0	0	0	0	0	0	0	0	0	0	0	0	0	0	0	0	0	0	0	0	0	0	0	0	0	0	0.104261	0	0	0.0553001	0	0	0	0	0
ENSRNA049478822	0.0407775	0.191737	0.0429549	0.322605	0.106562	0.0397211	0.0517701	0.238234	0.200275	1.27433	3.76909	0.215782	0.0915593	0.140258	0.042622	0.0443331	0.0375675	0	0.0775286	0.0853217	0.0417083	0.0385419	0.0810231	0.048128	0	0.223257	0.0918192	0.0914093	0	0	0	0	0	0.104444	0.0893731	0.299654	0.119925	0.0588357	0.823623	0.655203	0.312784	0	0.165194	0.0553001	0	0.165829	0.151366	0.174828	0.185382
ENSRNA049478827	0	0	0	0	0	0	0	0	0	0.0424777	0.507377	0	0	0	0	0	0	0	0	0	0	0	0	0	0	0	0	0	0	0	0	0	0	0	0	0	0	0	0	0.1008	0	0	0	0	0	0	0	0.0582759	0.123588
ENSRNA049478830	0	0	0	0	0	0	0	0	0	0	0	0	0	0	0	0	0	0	0	0	0	0	0	0	0	0	0	0	0	0	0	0	0	0	0	0	0	0	0	0	0	0	0	0	0	0	0.0504553	0	0
ENSRNA049478841	0	0	0	0	0	0	0	0	0	0	0	0	0	0	0	0	0	0	0	0	0	0	0	0	0	0	0	0	0	0	0	0	0	0	0	0	0	0	0	0	0	0	0	0	0	0	0	0	0
ENSRNA049478848	0	0	0	0	0.0532808	0	0	0	0	0	0.0724824	0	0	0	0	0	0	0	0	0	0.0417083	0	0	0	0	0	0	0	0	0.0514967	0	0	0	0	0	0	0	0	0.0633557	0.0504002	0	0	0	0	0	0	0	0	0
ENSRNA049478854	0	0	0	0	0	0	0	0	0	0	0	0	0	0	0	0	0	0	0	0	0	0	0	0	0	0	0	0	0	0	0	0	0	0	0	0	0	0	0	0	0	0	0	0	0	0	0	0	0
ENSRNA049478865	0	0	0	0	0	0	0	0	0	0	0	0	0	0	0	0	0	0	0	0	0	0	0	0	0	0	0	0	0	0	0	0	0	0	0	0	0	0	0	0	0	0	0	0	0	0	0	0	0
ENSRNA049478869	0	0	0	0	0	0	0	0	0	0.0849554	0.652342	0	0.0457796	0.0467527	0	0	0	0.0980598	0	0.0426609	0	0	0	0	0	0	0	0	0	0	0	0	0	0	0	0	0	0	0	0.0504002	0	0.0486051	0	0	0	0	0	0.116552	0
ENSRNA049478872	0	0	0	0	0	0	0	0	0	0	0.144965	0	0	0	0	0	0	0	0	0	0	0	0	0	0	0	0	0	0	0	0	0	0	0	0	0	0	0	0	0	0	0	0	0	0	0	0	0	0
ENSRNA049478881	1.14177	0.527277	0.945007	0.645209	0.799211	0.675259	0.414161	0.952935	0.680936	1.78406	91.8352	0.690502	1.05293	1.96361	1.44915	0.310332	0.45081	0.637389	0.814051	0.127982	0.875875	0.346877	0.486139	0.433152	1.24526	1.02698	0.183638	0.411342	0.194197	0.46347	0.0563057	0.165607	0.149398	0.47	0.804358	1.15581	0.779512	0.470685	0.823623	0.604803	0.729829	0.0972102	0.440518	0.221201	0.826374	0.497488	0.454098	1.51517	1.23588
ENSRNA049478891	0	0	0	0	0	0	0.0517701	0	0	0	8.263	0.0431564	0	0	0	0	0	0	0	0	0	0	0	0	0	0	0.0459096	0.0457047	0	0	0	0	0	0	0	0	0	0	0	0.1008	0	0	0	0	0.0590267	0	0	0.0582759	0
ENSRNA049478900	0	0	0	0	0	0	0	0	0	0	0.0724824	0	0	0.0935053	0	0	0	0	0	0	0	0	0	0	0	0	0	0	0	0	0	0	0	0	0	0	0	0	0	0	0	0	0	0	0	0	0	0	0
ENSRNA049478910	0	0	0	0	0	0	0	0	0	0	0	0	0	0	0	0	0	0	0	0	0	0	0	0	0	0	0	0	0	0	0	0	0	0	0	0	0	0	0	0	0	0	0	0	0	0	0	0	0
ENSRNA049478923	0.122332	0.143803	0.214774	0.107535	0.0532808	0.119163	0.20708	0.136134	0	0.297344	2.24695	0	0.274678	0.280516	0.255732	0	0.187837	0.0980598	0.0387643	0.127982	0.0834166	0.269793	0.243069	0	0.169808	0.0446514	0.0918192	0.228523	0	0.102993	0.112611	0	0.0497993	0.208889	0	0.299654	0.179887	0.176507	0.506845	0.856804	0.417045	0.0972102	0	0.0553001	0.118053	0	0.201821	0.466207	0.0617941
ENSRNA049478930	0	0	0	0	0	0	0	0	0	0	0	0	0	0	0	0	0	0	0	0	0	0	0	0	0	0	0	0	0	0	0	0	0	0	0	0	0	0	0	0	0	0	0	0	0	0	0	0	0
ENSRNA049478942	0	0	0	0	0	0	0	0	0	0	0	0	0	0	0	0	0	0	0	0	0	0	0	0	0	0	0	0	0	0	0	0	0	0	0	0	0	0	0	0	0	0	0	0	0	0	0	0	0
ENSRNA049478949	0.244665	0.0479343	0.128865	0.28676	0.106562	0.119163	0.25885	0.2042	0.0801102	0.55221	12.467	0.129469	0.0915593	0.0467527	0.127866	0.265999	0.0375675	0.19612	0.0387643	0.255965	0.166833	0.385419	0.243069	0.288768	0.113205	0.223257	0.0918192	0.0457047	0.0647325	0.257483	0.168917	0.207008	0.0995987	0.104444	0.446866	0.214038	0.119925	0	0.760268	1.26001	0.625567	0.340236	0	0.1659	0.0590267	0.165829	0.0504553	0.407931	0.0617941
ENSRNA049478956	0.366997	0.239672	0.171819	0.179225	0.319685	0.397211	0.517701	0.850835	0.16022	4.54511	131.266	0.604189	0.503576	0.327269	0.383598	0.443331	0.488377	0.294179	0.658993	1.02386	0.458792	0.616671	1.33688	0.48128	0.509424	0.401863	0.367277	0.457047	0.323663	0.411973	1.06981	0.414017	0.248997	0.731111	0.402179	0.941769	0.299812	0.529521	2.2808	4.28402	1.66818	0.534656	1.32155	0.442401	0.885401	0.373116	0.958651	0.932414	0.988705
ENSRNA049478963	5.21952	0	5.45527	2.07901	8.3118	0.278048	7.04073	14.3961	3.52485	87.3341	468.671	1.85572	14.2832	0.0467527	1.02293	0.132999	0.0375675	6.32486	0.852815	9.2574	0.166833	12.372	15.921	7.84486	5.15084	15.0475	0.918192	0	0	1.5449	0.225223	10.0192	9.51168	8.04222	0.0446866	7.14888	8.39474	11.826	49.8609	64.4619	27.1079	3.88841	0.275324	0	6.78807	0.165829	6.20601	14.1028	14.707
ENSRNA049478975	0	0	0	0	0.106562	0	0.25885	0	0	8.58049	0.28993	0.388407	0.869813	0	0	0	0.788917	0	0	0	0	0	0.121535	0	0	0.0446514	0	0.0457047	0	0	0	0	0.0497993	0	0	0.684923	0	0.823699	0	4.53602	2.34588	0	0	0	0	0	0	0	0.0617941
ENSRNA049478981	0	0	0	0	0	0	0	0	0	0.127433	0.362412	0	0	0	0	0	0	0	0	0.0426609	0	0	0.0405116	0	0	0	0	0	0	0	0	0.0414017	0	0	0.0446866	0	0	0	0	0	0.0521306	0.0486051	0	0.1106	0	0	0.100911	0	0
ENSRNA049478987	0	0	0	0	0	0.0397211	0	0	0	0	0.362412	0	0	0	0	0	0	0	0	0	0	0	0.0405116	0	0	0	0	0	0	0	0	0	0	0	0	0	0	0	0	0	0.0521306	0	0.0550647	0	0	0	0	0	0
ENSRNA049478993	0	0	0	0	0	0	0	0	0	0	0.144965	0	0	0	0	0	0	0	0	0	0	0	0	0	0	0	0	0	0	0	0	0	0	0.0522222	0	0	0	0	0	0.151201	0	0	0	0	0	0	0	0	0
ENSRNA049478999	0.611662	0	0.128865	0.28676	0	0	0.465931	0.0340334	0.841157	3.48317	11.9596	0	0.0457796	0	0	0	0	0.19612	0	0.170643	0	0	0.202558	0	0	0	0.0459096	0.0914093	0	0.102993	0.0563057	0	0.398395	0	0.0893731	1.28423	0	0	0.886979	2.57041	0.0521306	0.0972102	0.110129	0	0	0.0829147	0	0.582759	0
ENSRNA049479006	0.16311	0.0958686	0.171819	0.21507	0	0.0397211	0.15531	0.442434	0.0801102	1.61415	10.22	0.345251	0.320457	0.140258	0.298354	0.0443331	0.187837	0.0490299	0.193822	0.255965	0.0834166	0.19271	0.364604	0.144384	0.22641	0.31256	0.137729	0.182819	0.323663	0.0514967	0	0.289812	0.149398	0.156667	0.13406	0.513692	0.119925	0.117671	1.01369	0.957604	0.521306	0.19442	0.110129	0.1106	0.17708	0.207287	0.201821	0.116552	0.494353
ENSRNA049479014	0.122332	0.0958686	0.386594	0.21507	0.106562	0.0397211	0.10354	0.442434	0.240331	0.212388	1.30468	0.0431564	0.0457796	0.187011	0.042622	0	0.075135	0	0	0	0.0417083	0	0.0405116	0.048128	0.113205	0.0446514	0	0	0.194197	0.0514967	0	0.0414017	0	0	0.402179	0	0.179887	0	0.0633557	0.1008	0.156392	0	0.275324	0.0553001	0.118053	0.0829147	0.201821	0.349655	0.185382
ENSRNA049479027	0	0	0	0	0	0	0	0	0	0	0	0	0	0	0	0	0	0	0	0	0	0	0	0	0	0	0	0	0	0	0	0	0	0	0	0	0	0	0	0.0504002	0	0	0	0	0	0	0	0	0
ENSRNA049479033	0.122332	0.0958686	0.386594	0.250915	0.159842	0.198605	0.20708	0.136134	0.0801102	2.29379	11.2348	0.302095	0.274678	0.0935053	0.170488	0.177332	0.075135	0.19612	0.348879	0.255965	0.125125	0.578129	0.648185	0.24064	0.113205	0.31256	0.0459096	0.182819	0.453128	0.257483	0.112611	0.0828033	0.348596	0.104444	0.223433	0.385269	0.0599624	0.294178	1.01369	0.907204	0.364914	0.0972102	0.660777	0.1659	0.0590267	0.373116	0.252277	0.466207	0.494353
ENSRNA049479040	0.0407775	0.0479343	0.0429549	0.14338	0	0.198605	0.0517701	0.374367	0.0801102	1.1469	7.68314	0	0.137339	0	0.0852439	0.0886662	0.0375675	0.0980598	0	0.170643	0.291958	0.0770838	0.243069	0.048128	0.0566026	0.267909	0.0918192	0.0457047	0.129465	0.15449	0.168917	0.0828033	0.0995987	0	0.178746	0.342462	0	0.117671	0.506845	1.008	0.521306	0.0486051	0.550647	0.1659	0.0590267	0.0829147	0.100911	0.174828	0.123588
ENSRNA049479045	0	0	0	0	0	0	0	0	0	0	0	0	0	0	0	0	0	0	0	0	0	0	0	0	0	0	0	0	0	0	0	0	0	0	0	0	0	0	0	0	0	0	0	0	0	0	0	0	0
ENSRNA049479053	0	0	0	0	0	0	0.0517701	0.1021	0	0.169911	0.507377	0.129469	0	0	0	0.221665	0	0	0	0	0	0	0	0	0.113205	0.0446514	0.0459096	0	0	0	0	0	0	0	0.0446866	0.128423	0	0	0	0.201601	0.0521306	0	0.0550647	0	0	0	0.100911	0	0
ENSRNA049479057	0	0	0	0.0716899	0	0	0	0.0340334	0	0	0.797307	0	0	0	0	0.0443331	0	0.0490299	0	0	0	0	0	0	0	0	0	0	0	0	0	0.124205	0	0	0.0893731	0	0	0.0588357	0	0.1008	0	0	0.110129	0	0	0	0	0	0
ENSRNA049479065	0	0	0	0	0.0532808	0	0	0	0	0.0424777	0.0724824	0	0	0	0	0	0	0	0	0	0	0.0385419	0	0	0	0	0	0	0	0	0	0	0	0	0	0	0	0	0	0	0	0	0	0	0	0	0	0	0
ENSRNA049479077	0	0	0.0859097	0	0	0	0.0517701	0	0	0.127433	14.424	0.0431564	0.0915593	0	0	0	0	0	0	0	0	0	0.0405116	0.048128	0	0	0	0	0	0	0	0	0.0497993	0.0522222	0	0.0428077	0	0	0	0	0.312784	0	6.49764	0	0	0	0	0	0
ENSRNA049479084	0	0	0	0	0	0	0	0	0	0	0.217447	0	0	0	0	0	0	0	0	0	0	0	0	0	0	0	0	0	0	0	0	0	0	0	0	0	0	0	0	0	0	0	0	0	0	0	0	0	0
ENSRNA049479090	0	0	0	0	0	0	0.0517701	0	0	0.382299	1.37717	0.0431564	0.0457796	0.0935053	0	0	0.112702	0	0	0.170643	0.0417083	0	0.0810231	0	0	0	0.0459096	0	0.129465	0	0.0563057	0	0	0.104444	0.0446866	0.171231	0	0	0.0633557	0.453602	0.104261	0	0.275324	0.1659	0.0590267	0	0	0.0582759	0.0617941
ENSRNA049479097	0	0	0	0	0	0	0	0	0	0	1.15972	0	0	0	0	0	0	0.0490299	0	0	0.0834166	0	0	0	0	0	0	0	0	0	0	0	0	0	0	0	0	0	0.0633557	0.0504002	0	0	0	0	0	0	0	0	0
ENSRNA049479107	0	0	0	0	0	0	0	0	0	0	0	0	0	0	0	0	0	0	0	0	0	0	0	0	0	0	0	0	0	0	0	0	0	0	0	0	0	0	0	0	0	0	0	0	0	0	0	0	0
ENSRNA049479113	0	0	0	0	0.319685	0.476653	0.310621	0	0	0	0	0	0	0	0	0.930995	0.075135	0.637389	0.5427	0	0	0	0	0	0	0.0893029	0.642734	0.137114	0.323663	0.411973	0	0	0	0	0	0	0	0	0.760268	0.504002	0.938351	0.583261	0	0	0	0	0	0	0
ENSRNA049479127	0	0	0.0859097	0	0.0532808	0	0.15531	0.136134	0.16022	0.0424777	0	0.129469	0	0	0.042622	0	0.187837	0	0.116293	0.0426609	0.125125	0	0	0	0.0566026	0.178606	0	0.0914093	0.0647325	0.102993	0	0	0	0.156667	0	0	0.0599624	0	0	0	0	0.0486051	0	0	0	0.0829147	0.151366	0	0
ENSRNA049479136	0.081555	0	0.0859097	0.107535	0	0	0.0517701	0	0	0	0	0	0	0	0	0	0	0	0	0	0	0	0	0	0.0566026	0	0	0	0	0	0	0	0	0	0	0	0	0.0588357	0	0	0	0	0	0	0	0	0	0	0
ENSRNA049479153	0.081555	0.0958686	0.0429549	0	0.106562	0	0	0	0.240331	0.0849554	0.0724824	0	0.183118	0.0467527	0.042622	0	0.0375675	0	0.116293	0.127982	0	0.0385419	0.0405116	0	0	0.0446514	0.0459096	0.228523	0	0	0.0563057	0	0.199197	0	0.0446866	0	0.119925	0	0	0.201601	0.156392	0	0.110129	0	0	0.0414573	0	0	0.0617941
ENSRNA049479158	0	0.0479343	0	0	0.0532808	0.0397211	0.10354	0	0.0400551	0	0.217447	0	0.183118	0.187011	0.042622	0	0.0375675	0.0490299	0	0	0	0	0.202558	0.048128	0	0.0893029	0.0459096	0.137114	0	0	0	0.0828033	0.0995987	0	0.0446866	0	0	0	0.0633557	0.1008	0.104261	0	0	0	0	0	0	0	0
ENSRNA049479169	0.0407775	0	0	0	0	0.198605	0.25885	0.170167	0.0400551	0.0424777	0.28993	0.172625	0.0457796	0.140258	0	0.0443331	0.0375675	0.19612	0.0775286	0	0.0417083	0.0770838	0.0810231	0	0.0566026	0.0893029	0	0.137114	0.0647325	0.0514967	0.0563057	0.0414017	0	0	0.13406	0	0.0599624	0	0.126711	0	0.0521306	0.0486051	0	0	0.17708	0	0	0.0582759	0
ENSRNA049479178	0	0	0.0429549	0	0.266404	0.0794422	0	0	0.0801102	0	0.217447	0	0.0457796	0.0467527	0	0.0443331	0.15027	0.0490299	0.0775286	0.0426609	0	0.19271	0.202558	0.048128	0	0.0446514	0	0.0914093	0.0647325	0.102993	0	0.0828033	0	0.0522222	0	0	0	0	0	0.0504002	0.0521306	0	0	0.0553001	0	0	0.0504553	0	0
ENSRNA049479185	0.0407775	0	0	0	0	0	0	0.0680668	0	0	0	0	0	0	0.042622	0.132999	0	0.0490299	0.193822	0.0853217	0.0417083	0	0	0	0	0	0	0	0	0	0	0	0	0	0.0446866	0.128423	0	0.117671	0	0.1008	0.104261	0.0486051	0	0	0	0	0	0.0582759	0
ENSRNA049479186	0	0	0	0	0	0	0	0	0	0	0	0	0	0	0	0	0	0	0	0	0	0	0	0	0	0	0	0	0	0	0	0	0	0	0	0	0	0	0	0	0	0	0	0	0	0	0	0	0
ENSRNA049479211	0.0407775	0	0.0429549	0	0	0	0	0	0	0	0	0	0	0	0	0	0	0	0	0	0	0	0	0	0	0	0	0	0	0	0	0	0	0	0	0	0	0	0	0	0	0	0	0	0	0	0	0	0
ENSRNA049479219	0.0407775	0	0.0429549	0	0	0	0.0517701	0.1021	0.16022	0	0.217447	0.0863127	0	0	0.0852439	0.0443331	0.075135	0.0490299	0.116293	0.0853217	0.0834166	0.154168	0	0.048128	0.0566026	0.178606	0.0918192	0.0914093	0.129465	0.205987	0.112611	0	0.0497993	0	0.0446866	0	0.0599624	0.0588357	0	0.1008	0.208522	0.0486051	0	0.0553001	0.17708	0.248744	0.0504553	0.0582759	0
ENSRNA049479257	0.122332	0.0479343	0.171819	0.179225	0.159842	0.119163	0.10354	0.442434	0.320441	1.74158	20.2951	0.517876	0.274678	0.467527	0.170488	0.398998	0.375675	0.294179	0.193822	0.725234	0.0834166	0.385419	0.607673	0.192512	0.452821	0.357211	0.459096	0.319933	0.388395	0.360477	0.450445	0.455418	0.149398	0.417778	0.223433	0.727731	0.119925	0.176507	1.39382	2.62081	1.04261	0.340236	0.770906	0.331801	0.413187	0.331659	0.353187	0.874139	0.617941
ENSRNA049479261	0	0	0	0	0	0	0	0	0	0	3.26171	0	0	0	0.042622	0	0	0	0	0	0	0	0	0	0	0	0	0	0	0	0	0	0	0	0	0	0	0	0	0	0	0	0	0	0	0	0	0	0
ENSRNA049479266	0	0	0	0	0	0.0397211	0.10354	0.0340334	0.0400551	0.0849554	0.144965	0.129469	0.0457796	0.0467527	0.042622	0	0	0	0.0775286	0	0.0417083	0.0385419	0	0	0	0	0.0459096	0.0457047	0	0	0	0	0	0	0	0	0	0	0	0.1008	0	0.0486051	0	0	0	0	0	0	0
ENSRNA049479276	0	0	0	0	0	0	0	0	0	0	0	0	0	0	0	0	0	0	0	0	0	0	0	0	0	0	0	0	0	0	0	0	0	0	0	0	0	0	0	0	0	0	0	0	0	0	0	0	0
ENSRNA049479284	0	0	0	0	0	0	0	0	0	0	0	0	0	0	0	0	0	0	0	0	0	0	0	0	0	0	0	0	0	0	0	0	0	0	0	0	0	0	0	0	0	0	0	0	0	0	0	0	0
ENSRNA049479292	0	0	0	0	0	0	0	0	0	0	0	0	0	0	0	0	0	0	0	0	0	0	0	0	0	0	0	0	0	0	0	0	0	0	0	0	0	0	0	0	0	0	0	0	0	0	0	0	0
ENSRNA049479303	0	0	0	0	0	0	0	0	0	0	0	0	0	0	0	0	0	0	0	0	0	0	0	0	0	0	0	0	0	0	0	0	0	0	0	0	0	0	0	0	0	0	0	0	0	0	0	0	0
ENSRNA049479317	0	0	0	0	0	0	0	0	0	0	0	0	0	0	0	0	0	0	0	0	0	0	0	0	0	0	0	0	0	0	0	0	0	0	0	0	0	0	0	0	0	0	0	0	0	0	0	0	0
ENSRNA049479365	0.448552	0.910752	0.687278	0.21507	0.0532808	0.516374	0.517701	0.544534	1.24171	0.55221	1.2322	0.690502	0.503576	0.607785	0.468842	0.886662	0.864052	0.882538	1.0854	0.853217	1.04271	0.886464	0.364604	0.72192	0.339616	0.714423	0.596825	0.68557	0.323663	1.02993	0.563057	1.32485	0.398395	0.522222	0.491552	0.813346	0.779512	0.647192	0.316778	0.856804	0.88622	0.874892	0.165194	0.718902	0.53124	0.912062	0.454098	0.932414	0.432559
ENSRNA049479370	2.44665	1.72563	3.0498	1.4338	1.27874	3.0188	2.01903	2.65461	3.32457	3.01592	2.24695	3.0641	2.701	2.01037	3.1114	1.99499	2.21648	2.01023	3.60508	1.45047	1.54321	2.04272	2.30916	2.0695	1.98109	2.23257	1.4232	1.64537	0.970988	2.62633	2.59006	3.06372	3.38636	2.45445	1.78746	2.61127	2.57838	1.76507	1.26711	3.42721	3.49275	3.20794	1.8722	2.26731	2.53815	1.61684	2.72459	2.21448	2.101
ENSRNA049479381	0.407775	0.33554	1.07387	0.896124	0.479527	0.953306	0.20708	0.374367	0.881212	0.339821	0.507377	0.388407	0.412017	0.280516	0.767196	0.443331	0.75135	0.735449	0.620229	0.597252	0.917583	0.154168	0.850743	0.288768	0.283013	0.446514	0.872282	0.182819	0.906255	0.205987	0.225223	0.289812	0.199197	0.261111	0.357492	0.428077	0.539662	0.294178	0.380134	0.554402	0.83409	0.486051	0.165194	0.276501	0.35416	0.331659	0.605464	0.233104	0.556147
ENSRNA049479409	0.285442	0	0.0859097	0.21507	0.426246	0.119163	0.10354	0.306301	0.0801102	0.0424777	0	0.0863127	0.549355	0.140258	0.042622	0.177332	0.15027	0.19612	0.465172	0.127982	0.125125	0.0385419	0.202558	0.336896	0.113205	0.446514	0.459096	0.319933	0.388395	0.0514967	0.0563057	0.124205	0.149398	0.208889	0.178746	0.214038	0.179887	0.235343	0.190067	0.403202	0.104261	0.291631	0.275324	0.1659	0	0.456031	0.302732	0.233104	0.494353
ENSRNA049479419	0.203887	0.239672	0.644323	0.430139	0.372965	0.675259	0.25885	0.510501	0.280386	0.509732	0.652342	0.129469	0.457796	0.0935053	0.255732	0.753663	0.60108	0.686419	0.775286	0.298626	0.375375	0.154168	0.405116	0.385024	0.509424	0.401863	0.137729	0.457047	0.194197	0.514967	0.112611	0.621025	0.199197	0.261111	0.0893731	0.214038	0.23985	0.176507	0.253423	0.655203	0.364914	0.388841	0.275324	0.1659	0.70832	0.331659	0.201821	0.116552	0.617941
ENSRNA049479424	1.67188	0.814883	1.8041	1.14704	1.59842	1.39024	2.5885	0.952935	1.88259	1.5292	0.942272	1.20838	0.732474	1.58959	1.27866	1.28566	1.95351	1.32381	2.36462	0.853217	0.875875	1.15626	1.66097	1.10694	0.452821	1.11629	1.28547	1.50825	0.712058	1.39041	1.06981	1.90448	1.59358	1.30556	0.893731	0.941769	0.959399	1.11788	1.26711	2.26801	1.82457	2.09002	0.385453	0.995403	2.24302	0.704775	0.807285	1.28207	1.23588
ENSRNA049479432	1.22332	0.910752	1.54637	0.860279	1.22546	1.35052	0.983631	1.2252	1.40193	0.722121	1.30468	0.690502	0.869813	0.935053	0.980305	1.10833	1.39	1.81411	2.09327	0.853217	1.20954	0.963548	1.01279	0.625664	1.35846	1.60745	0.918192	0.914093	0.841523	1.23592	0.675668	0.49682	1.49398	1.25333	0.938418	1.45546	0.419737	1.05904	0.760268	0.453602	1.14687	1.45815	0.605712	1.106	1.59372	0.78769	0.75683	1.51517	0.679735
ENSRNA049479442	0	0	0	0	0	0	0	0	0	0	0	0	0	0	0	0	0	0	0	0	0	0	0	0	0	0	0	0	0	0	0	0	0	0	0	0	0	0	0	0	0	0	0	0	0	0	0	0	0
ENSRNA049479449	0.611662	0.0958686	0.859097	0.788589	0.905773	0.873864	0.621241	0.816802	1.44198	0.509732	0.797307	0.47472	0.457796	0.70129	0.681952	0.443331	0.788917	0.735449	1.39552	0.682574	0.458792	0.462503	0.810231	0.577536	0.22641	0.714423	0.367277	1.09691	0.25893	1.02993	0.39414	0.910837	0.995987	0.626667	0.983104	0.642115	0.419737	0.470685	0.570201	0.756003	0.88622	0.631866	0.495582	0.276501	1.06248	0.414573	0.504553	0.466207	0.494353
ENSRNA049479456	0.48933	0.862817	0.773187	0.931969	1.33202	1.27107	1.08717	1.25924	0.921267	0.509732	0.869789	0.690502	0.595135	0.514279	0.511464	1.32999	1.08946	1.07866	1.0854	0.895878	0.792458	0.732296	0.405116	0.336896	0.22641	0.848377	0.505006	0.59416	0.77679	0.77245	0.39414	0.455418	0.846589	0.731111	0.402179	0.727731	0.659587	0.588357	0.506845	1.31041	1.45966	1.36094	0.385453	0.608302	1.47567	0.373116	0.353187	0.407931	0.803323
ENSRNA049479461	1.06021	1.10249	1.41751	0.716899	1.27874	1.70801	0.828321	0.476468	1.08149	0.849554	1.52213	0.992597	1.14449	0.981806	1.06555	1.59599	1.69054	1.4709	0.852815	1.36515	1.04271	0.732296	0.810231	1.25133	1.41507	1.02698	1.69866	1.64537	2.07144	0.514967	1.06981	1.49046	1.29478	0.783334	0.402179	1.02738	0.719549	1.00021	0.950335	1.61281	1.51179	3.15933	0.770906	0.663602	1.7708	0.704775	1.41275	1.16552	0.865117
ENSRNA049479467	0.81555	0.958686	1.58933	0.967814	1.01233	1.23135	0.983631	1.021	1.52209	1.69911	1.2322	0.94944	0.915593	0.888301	1.19341	1.15266	0.939187	1.56896	1.70563	1.27982	0.959291	0.963548	1.21535	0.625664	0.622629	1.07163	0.780463	1.05121	0.582593	1.39041	1.29503	1.73887	0.995987	0.678889	0.670298	0.684923	0.659587	0.764864	0.570201	0.957604	0.990482	1.16652	1.10129	1.1613	1.47567	0.829147	0.555009	0.815863	0.617941
ENSRNA049479501	0	0	0	0	0	0	0	0	0	0	0	0	0	0	0	0	0	0	0	0	0	0	0	0	0	0	0	0	0	0	0	0	0	0	0	0	0	0	0	0	0	0	0	0	0	0	0	0	0
ENSRNA049479518	1.75343	0.910752	1.46047	1.50549	2.23779	1.82717	1.0354	1.19117	1.6022	1.01946	1.52213	1.6831	1.32761	1.6831	1.06555	2.08366	2.14135	1.12769	1.6281	1.10918	1.37637	1.04063	1.33688	1.10694	1.18866	0.759074	1.14774	1.46255	1.29465	1.23592	0.788279	1.49046	1.84258	0.94	0.402179	0.428077	1.07932	0.882535	1.1404	1.41121	1.66818	1.84699	0.550647	0.387101	1.23956	0.870604	0.958651	0.757587	0.617941
ENSRNA049479540	0	0	0	0	0	0	0	0	0	0	1.88454	0	0	0	0	0	0	0	0	0	0	0	0	0	0	0	0	0	0	0	0	0.0414017	0	0	0	0	0	0	0	0	0	0	0	0	0	0	0	0	0
ENSRNA049479546	0.16311	0	0	0.250915	0.159842	0.0794422	0.0517701	0.238234	0.0801102	0.934509	143.153	0.0431564	0.0457796	0.0935053	0.127866	0.0443331	0.225405	0.0980598	0.0775286	0.127982	0.125125	0.154168	0.648185	0	0.169808	0.0893029	0	0.0914093	0	0.102993	0.112611	0.0414017	0.0995987	0.208889	0.0893731	0.256846	0.0599624	0.0588357	0.316778	0.907204	0.521306	0.0972102	0.165194	0	0.17708	0	0.0504553	0.116552	0.185382
ENSRNA049479549	0.32622	0.383474	0.257729	0.179225	0.159842	0.595816	0.465931	0.476468	0.440606	2.08141	14.9314	0.302095	0.412017	0.514279	0.468842	0.310332	0.375675	0.392239	0.697758	0.298626	0.208542	0.19271	0.486139	0.336896	0.169808	0.223257	0.229548	0.137114	0.194197	0.257483	0.225223	0.372615	0.348596	0.104444	0.13406	0.513692	0.119925	0.235343	1.26711	1.91521	0.469176	0.340236	1.10129	0.221201	0.118053	0.456031	0.605464	0.174828	0.432559
ENSRNA049479556	0	0	0	0	0	0	0	0	0	0	0	0	0	0	0	0	0	0	0	0	0	0	0	0	0	0	0	0	0	0	0	0	0	0	0	0	0	0	0	0	0	0	0	0	0	0	0	0	0
ENSRNA049479574	3.87386	0.0479343	0.0859097	6.7747	5.22151	0.158884	0.10354	8.88272	3.16435	9.30261	168.014	0.0431564	0.274678	0.70129	0.0852439	0.221665	8.90349	5.2462	8.21803	20.3492	0.125125	0.19271	16.8528	6.68979	6.4527	0.357211	0.0918192	0.914093	3.56029	1.23592	0	9.39818	7.4201	0.104444	0.13406	0.128423	6.41598	10.0021	14.9519	81.2956	6.41207	22.0667	0.275324	0.0553001	0.118053	2.32161	0.201821	35.3152	0.185382
ENSRNA049479579	0.16311	0.239672	0.128865	0.21507	0.266404	0.0794422	0.20708	0.476468	0.120165	3.14335	36.8211	0.258938	0.412017	0.420774	0.21311	0.443331	0.262972	0.0490299	0.348879	0.597252	0.166833	0.385419	0.810231	0.433152	0.452821	0.62512	0.413186	0.182819	0.51786	0.257483	0.281528	0.124205	0.149398	0.0522222	0.312806	0.342462	0.179887	0.235343	1.20376	1.61281	2.39801	0.0972102	0.715841	0.276501	0.118053	0.373116	0.353187	0.641035	0.432559
ENSRNA049479581	0.122332	0.143803	0.0429549	0.21507	0.159842	0.317769	0.15531	0.340334	0.520716	2.46371	8.33548	0.258938	0.137339	0.233763	0.170488	0.354665	0.60108	0.14709	0.193822	0.213304	0	0.19271	0.364604	0.048128	0.339616	0.267909	0.137729	0.319933	0.0647325	0.205987	0.112611	0.331213	0.298796	0.156667	0.0893731	0.299654	0.0599624	0.0588357	0.633557	0.806404	0.417045	0.0972102	0.605712	0.387101	0.295133	0.248744	0.252277	0.524483	0.617941
ENSRNA049479585	0.774772	1.77357	0.558413	0.967814	1.3853	1.03275	0.621241	1.7357	1.00138	10.1097	72.6999	1.33785	1.92274	1.63634	1.57701	1.28566	2.10378	0.882538	1.24046	1.79176	0.959291	1.61876	3.24092	1.34758	1.69808	1.78606	0.872282	1.78248	1.29465	1.02993	0.900891	1.32485	0.946188	0.887778	1.25122	2.7825	1.31917	0.647192	4.62496	9.22324	2.39801	0.972102	3.57921	0.608302	0.767347	0.62186	1.61457	1.80655	1.97741
ENSRNA049479590	0.407775	0.191737	0.0859097	0.179225	0.426246	0.198605	0.310621	0.408401	0.16022	3.10087	51.2451	0.47472	0.595135	0.654537	0.255732	0.221665	0.187837	0.245149	0.387643	0.725234	0.166833	0.616671	0.972277	0.192512	0.339616	0.31256	0.183638	0.411342	0.323663	0.205987	0.39414	0.828033	0.0995987	0.365556	0.580925	0.642115	0.299812	0.470685	3.04107	3.02401	2.45014	0.437446	1.32155	0.442401	0.413187	0.456031	0.605464	0.815863	2.59535
ENSRNA049479595	5.13796	3.78681	4.72503	6.12949	3.51653	9.17557	8.59383	6.84071	9.73339	34.7043	124.742	11.307	4.76108	7.43367	3.23927	3.28065	1.57784	3.38306	11.3967	5.03398	4.71304	2.50522	7.73771	0.914431	11.6601	6.92097	1.60684	2.28523	3.56029	11.6898	2.13962	8.44594	4.48194	3.23778	5.27301	5.95027	3.29793	7.17795	24.7721	30.8449	9.17499	1.9442	14.6472	1.93551	7.55542	8.83042	9.13241	10.6062	7.22991
ENSRNA049479607	0.285442	0.143803	0.0429549	0.14338	0.0532808	0.198605	0.0517701	0.340334	0.16022	1.86902	19.7152	0.302095	0.0457796	0	0.0852439	0.265999	0.225405	0.294179	0.0387643	0.127982	0.0834166	0.115626	0.52665	0.24064	0.0566026	0	0.321367	0.0457047	0.0647325	0.257483	0.0563057	0.207008	0.0497993	0.156667	0.0446866	0.0856154	0.179887	0.117671	1.20376	2.72161	1.09474	0.291631	0.275324	0.1106	0.118053	0.124372	0.151366	0.116552	0.494353
ENSRNA049479611	0.081555	0	0	0	0	0.317769	0.0517701	0	0	0.0424777	0	0.0431564	0.0915593	0	0	0.310332	0.187837	1.71605	0.27135	0.0853217	0	0	0	0.048128	0	0	0.0459096	0.319933	0.388395	0	0	0.0414017	0	0	0	0	0	0.0588357	0.380134	0.1008	0.208522	0.243026	0	0.0553001	0	0.0414573	0.0504553	0.0582759	0
ENSRNA049479615	0	0	0	0.14338	0	0.198605	0.0517701	0.0340334	0	0	1.15972	0	0	0.0467527	0	0.0886662	0.112702	0	0.27135	0	0.166833	0	0	0	0	0	0.137729	0	0	0.205987	0	0	0.199197	0	0	0	0	0	0.253423	0.453602	0.260653	0	0	0	0	0	0	0	0
ENSRNA049479622	0	0	0	0	0	0	0	0	0	0	0.28993	0	0	0	0	0	0	0	0	0	0	0	0	0	0	0	0	0	0	0	0	0	0	0	0	0	0	0	0	0	0	0	0	0	0	0	0	0	0
ENSRNA049479627	0	0	0.0859097	0.035845	0	0.0397211	0	0.0680668	0	0.169911	2.68185	0	0	0.0935053	0	0.0886662	0.0375675	0	0	0	0.0417083	0.115626	0.0810231	0.048128	0	0.133954	0	0.0457047	0	0	0	0	0	0	0	0.0428077	0	0	0.950335	1.81441	0.156392	0	0.110129	0	0	0	0.0504553	0.0582759	0
ENSRNA049479633	0	0	0	0.0716899	0	0	0	0.0680668	0.0400551	0.382299	1.88454	0	0	0.0467527	0.042622	0	0.075135	0	0	0.0426609	0	0	0	0	0.0566026	0.0446514	0	0	0	0.0514967	0	0	0	0	0	0.0428077	0	0.0588357	0	0.302401	0.156392	0.0972102	0.220259	0	0	0.0414573	0	0.0582759	0.0617941
ENSRNA049479649	0	0	0	0	0	0	0	0	0	0	0	0	0	0	0	0	0	0	0	0	0	0	0	0	0	0	0	0	0	0	0	0	0	0	0	0	0	0	0	0	0	0	0	0	0	0	0	0	0
ENSRNA049479657	0.0407775	0	0	0	0.0532808	0	0	0	0	0.0424777	0.0724824	0.0431564	0.0915593	0	0.042622	0	0.15027	0	0.116293	0.0426609	0	0.0385419	0	0	0.113205	0.0446514	0	0.0457047	0.129465	0	0	0	0	0	0.178746	0	0	0	0	0	0	0	0	0	0.0590267	0	0	0.0582759	0
ENSRNA049479663	0	0	0	0	0	0	0	0	0	0	0	0	0	0	0	0	0	0	0	0	0	0	0	0	0	0	0	0	0	0	0	0	0	0	0	0	0	0	0	0	0	0	0	0	0	0	0	0	0
ENSRNA049479675	0	0	0	0	0	0	0	0	0	0	0	0	0	0	0	0	0	0	0	0	0	0	0	0	0	0	0	0	0	0	0	0	0	0	0	0	0	0	0	0	0	0	0	0	0	0	0	0	0
ENSRNA049479684	0	0	0	0	0	0	0	0	0	0	0	0	0	0	0	0	0	0	0	0	0	0	0	0	0	0	0	0	0	0	0	0	0	0	0	0	0	0	0	0	0	0	0	0	0	0	0	0	0
ENSRNA049479692	0	0	0	0	0	0.0397211	0	0	0	0	0	0	0	0	0	0	0	0	0	0	0	0	0	0	0	0	0	0	0	0	0	0	0	0	0	0	0	0	0	0	0	0	0	0	0	0	0	0	0
ENSRNA049479700	0	0	0	0	0	0	0	0	0	0	0	0	0	0	0	0	0	0	0	0	0	0	0	0	0	0	0	0	0	0	0	0	0	0	0	0	0	0	0	0	0	0	0	0	0	0	0	0	0
ENSRNA049479709	0	0	0	0	0	0	0	0	0	0	0	0	0	0	0	0	0	0	0	0	0	0	0	0	0	0	0	0	0	0	0	0	0	0	0	0	0	0	0	0	0	0	0	0	0	0	0	0	0
ENSRNA049479717	0	0	0	0	0	0	0	0	0	0	0	0	0	0	0	0	0	0	0	0	0	0	0	0	0	0	0	0	0	0	0	0	0	0	0	0	0	0	0	0	0	0	0	0	0	0	0	0	0
ENSRNA049479725	0	0	0	0	0	0	0	0	0	0	0	0	0	0	0	0	0	0	0	0	0	0	0	0	0	0	0	0	0	0	0	0	0	0	0	0	0	0	0	0	0	0	0	0	0	0	0	0	0
ENSRNA049479731	0	0	0	0	0	0	0	0	0	0	0	0	0	0	0	0	0	0	0	0	0	0	0	0	0	0	0	0	0	0	0	0	0	0	0	0	0	0	0	0	0	0	0	0	0	0	0	0	0
ENSRNA049479739	0	0	0	0	0	0	0	0	0	0	0	0	0	0	0	0	0	0	0	0	0	0	0	0	0	0	0	0	0	0	0	0	0	0	0	0	0	0	0	0	0	0	0	0	0	0	0	0	0
ENSRNA049479745	0	0	0	0	0	0	0	0	0	0	0	0	0	0	0	0	0	0	0	0	0	0	0	0	0	0	0	0	0	0	0	0	0	0	0	0	0	0	0	0	0	0	0	0	0	0	0	0	0
ENSRNA049479751	0	0	0	0	0	0	0	0	0	0	0	0	0	0	0	0	0	0	0	0	0	0	0	0	0	0	0	0	0	0	0	0	0	0	0	0	0	0	0	0	0	0	0	0	0	0	0	0	0
ENSRNA049479761	0	0	0	0	0	0	0	0	0	0	0	0	0	0	0	0	0	0	0	0	0	0	0	0	0	0	0	0	0	0	0	0	0	0	0	0	0	0	0	0	0	0	0	0	0	0	0	0	0
ENSRNA049479768	0	0	0	0	0	0	0	0	0	0	0	0	0	0	0	0	0	0	0	0	0	0	0	0	0	0	0	0	0	0	0	0	0	0	0	0	0	0	0	0	0	0	0	0	0	0	0	0	0
ENSRNA049479776	0	0	0	0	0	0	0	0	0	0	0	0.0431564	0	0	0	0	0	0.0490299	0	0	0	0	0	0	0	0.133954	0	0	0	0	0	0	0.0497993	0	0	0	0	0	0	0.0504002	0	0	0	0.0553001	0	0	0	0	0
ENSRNA049479781	0	0	0	0	0	0	0	0	0	0	0	0	0	0	0	0	0	0	0	0	0	0	0	0	0	0	0	0	0	0	0	0	0	0	0	0	0	0	0	0	0	0	0	0	0	0	0	0	0
ENSRNA049479790	0	0	0	0	0	0	0	0	0	0	0	0	0	0	0	0	0	0	0	0	0	0	0	0	0	0	0	0	0	0	0	0	0	0	0	0	0	0	0	0	0	0	0	0	0	0	0	0	0
ENSRNA049479804	3.42531	5.12897	4.63912	2.07901	4.90183	5.75956	5.28055	6.39828	4.68644	20.9415	87.4138	5.35139	5.31044	5.84408	5.96708	4.65498	6.34891	4.36366	4.76801	6.31381	5.54721	8.32505	7.85924	6.30476	4.3584	6.78702	4.17777	6.80999	4.79021	5.45865	2.30853	6.04464	4.88034	3.91667	1.78746	4.62323	4.79699	6.23658	12.3544	15.7249	11.2081	4.7633	8.20464	5.36411	4.95824	6.5088	3.33005	6.35207	6.67376
ENSRNA049479810	0	0	0	0	0	0	0	0	0	0	0	0	0	0	0	0	0	0	0	0	0	0	0	0	0	0	0	0	0	0	0	0	0	0	0	0	0	0	0	0	0	0	0	0	0	0	0	0	0
ENSRNA049479819	0.0407775	0	0.0859097	0.0716899	0.106562	0	0	0	0.0400551	0.0849554	0.797307	0.0431564	0.137339	0.0467527	0	0.0443331	0.375675	0	0	0	0.0417083	0.0385419	0.162046	0.048128	0.0566026	0.0446514	0	0.137114	0	0	0.168917	0	0.0497993	0.261111	0.0446866	0	0	0.0588357	0.0633557	0.1008	0.0521306	0	0	0.0553001	0.17708	0.124372	0.0504553	0.0582759	0.247176
ENSRNA049479822	0	0	0	0	0	0	0	0	0	0	0	0	0	0	0	0	0	0	0	0	0	0	0	0	0	0	0	0	0	0	0	0	0	0	0	0	0	0	0	0	0	0	0	0	0	0	0	0	0
ENSRNA049479827	0	0	0	0	0	0	0	0	0	0	0	0	0	0	0	0	0	0	0	0	0	0	0	0	0	0	0	0	0	0	0	0	0	0	0	0	0	0	0	0	0	0	0	0	0	0	0	0	0
ENSRNA049479831	0	0	0	0	0	0	0	0	0	0	0	0	0	0	0	0	0	0	0	0	0	0	0	0	0	0	0	0	0	0	0	0	0	0	0	0	0	0	0	0	0	0	0	0	0	0	0	0	0
ENSRNA049479848	0	0	0	0	0	0	0	0	0	0	0	0	0	0	0	0	0	0	0	0	0	0	0	0	0	0	0	0	0	0	0	0	0	0	0	0	0	0	0	0	0	0	0	0	0	0	0	0	0
ENSRNA049479871	0	0	0	0	0	0	0	0.136134	0	0.297344	48.5632	0.0431564	0.137339	0	0.0852439	0	0.0375675	0	0	0	0	0.115626	0	0	0	0	0	0	0	0	0	0	0	0	0	0	0.119925	0	0.126711	0.201601	0	0	0.110129	0	0	0.0829147	0	0	0
ENSRNA049479875	0.244665	0.0958686	0.859097	0.107535	0.106562	0.119163	0.0517701	6.36425	0.240331	2.97344	433.662	0.302095	0.320457	0.140258	0.042622	0.221665	0.488377	0.14709	0.193822	0.51193	0.208542	0.19271	0.729208	0.24064	0.396218	0.446514	0.137729	0.228523	0.453128	0.102993	0.168917	0.24841	0.448194	0.365556	0.223433	0.385269	0.179887	0.294178	1.39382	3.22561	1.199	0.19442	0.605712	0.1659	0.35416	0.373116	0.605464	0.349655	0.494353
ENSRNA049479884	0	0.0958686	0.214774	0.14338	0.0532808	0.0397211	0	0.2042	0	1.5292	7.0308	0.129469	0.0457796	0.0935053	0.170488	0.0886662	0.187837	0	0.116293	0.298626	0	0	0.243069	0	0.283013	0.223257	0.183638	0.274228	0	0.15449	0.0563057	0.331213	0.149398	0.104444	0.312806	0.0856154	0.0599624	0.117671	0.506845	0.705603	0.208522	0.0972102	0.220259	0.221201	0.17708	0.124372	0.100911	0.233104	0.247176
ENSRNA049479889	0	0.0479343	0.128865	0	0	0	0	0.0340334	0.0400551	0	0.507377	0	0	0	0.042622	0	0	0.0490299	0	0	0.0834166	0.0385419	0	0.0962559	0	0.0446514	0	0.0457047	0	0	0	0.124205	0	0	0	0.0428077	0	0	0.316778	0	0	0	0.110129	0	0	0	0	0.116552	0
ENSRNA049479895	0.16311	0.191737	0	0.107535	0.319685	0.0794422	0.0517701	0.476468	0.16022	0.764598	7.53817	0.0863127	0.0915593	0.187011	0.255732	0.0886662	0.112702	0.0490299	0.0775286	0.213304	0.125125	0.269793	0.202558	0.0962559	0.0566026	0.0893029	0.0459096	0.0457047	0	0.0514967	0	0	0.0995987	0	0.0893731	0.0856154	0.119925	0.353014	0.316778	1.31041	0.208522	0.291631	0.440518	0.0553001	0	0.124372	0.100911	0.233104	0.617941
ENSRNA049479907	0.0407775	0.0479343	0.0429549	0.035845	0	0	0	0	0.0400551	0.254866	0.362412	0	0.0457796	0.0467527	0	0	0.0375675	0	0	0	0	0	0	0	0	0	0	0	0	0	0	0.0414017	0	0.0522222	0	0.0856154	0	0	0	0.0504002	0	0.0486051	0.110129	0.0553001	0	0.124372	0	0	0
ENSRNA049479912	0	0	0	0	0	0	0	0	0	0.127433	0.869789	0	0	0	0	0	0	0	0.0387643	0	0	0	0.0405116	0	0	0	0	0	0	0	0	0	0	0	0	0	0	0	0.0633557	0.201601	0	0.0486051	0.0550647	0.0553001	0	0	0	0.116552	0
ENSRNA049479918	0.081555	0	0	0.035845	0	0	0	0.0680668	0	0.0849554	0.724824	0	0	0	0	0	0	0	0	0	0	0	0	0	0	0	0	0	0	0	0	0	0	0	0	0	0	0	0.316778	0.403202	0	0.0486051	0	0	0	0	0	0	0
ENSRNA049479921	0	0	0	0	0.0532808	0.0397211	0	0.0680668	0	0.0424777	45.229	0	0	0.0935053	0	0	0.0375675	0.14709	0.0387643	0.0426609	0	0.0385419	0.243069	0	0.0566026	0	0	0	0	0	0	0	0	0	0.0446866	0	0	0	0	0.0504002	0.104261	0.0972102	0	0	0.0590267	0	0.100911	0	0
ENSRNA049762431	0	0	0	0	0	0	0	0	0	0	0	0	0	0	0	0	0	0	0	0	0	0	0	0	0	0	0	0	0	0	0	0	0	0	0	0	0	0	0	0	0	0	0	0	0	0	0	0	0
ENSRNA049762432	0	0	0	0	0	0	0	0	0	0	0	0	0	0	0	0	0	0	0	0	0	0	0	0	0	0	0	0	0	0	0	0	0	0	0	0	0	0	0	0	0	0	0	0	0	0	0	0	0
ENSRNA049762433	0	0	0	0	0	0	0	0	0	0	0	0	0	0	0	0	0	0	0	0	0	0	0	0	0	0	0	0	0	0	0	0	0	0	0	0	0	0	0	0	0	0	0	0	0	0	0	0	0
ENSRNA049762434	0	0	0	0	0	0	0	0	0	0	0	0	0	0	0	0	0	0	0	0	0	0	0	0	0	0	0	0	0	0	0	0	0	0	0	0	0	0	0	0	0	0	0	0	0	0	0	0	0
ENSRNA049762435	0	0	0	0	0	0	0	0	0	0	0	0	0	0	0	0	0	0	0	0	0	0	0	0	0	0	0	0	0	0	0	0	0	0	0	0	0	0	0	0	0	0	0	0	0	0	0	0	0
ENSRNA049762436	0	0	0	0	0	0	0	0	0	0	0	0	0	0	0	0	0	0	0	0	0	0	0	0	0	0	0	0	0	0	0	0	0	0	0	0	0	0	0	0	0	0	0	0	0	0	0	0	0
ENSRNA049762437	0	0	0	0	0	0	0	0	0	0	0	0	0	0	0	0	0	0	0	0	0	0	0	0	0	0	0	0	0	0	0	0	0	0	0	0	0	0	0	0	0	0	0	0	0	0	0	0	0
ENSRNA049996714	0	0	0	0	0	0	0	0	0	0	0	0	0	0	0	0	0	0	0	0	0	0	0	0	0	0	0	0	0	0	0	0	0	0	0	0	0	0	0	0	0	0	0	0	0	0	0	0	0
ENSRNA049996731	0	0	0	0	0	0	0	0	0	0	0	0	0	0	0	0	0	0	0	0	0	0	0	0	0	0	0	0	0	0	0	0	0	0	0	0	0	0	0	0	0	0	0	0	0	0	0	0	0
ENSRNA049996738	0	0	0	0	0	0	0	0	0	0	0	0	0	0	0	0	0	0	0	0	0	0	0	0	0	0	0	0	0	0	0	0	0	0	0	0	0	0	0	0	0	0	0	0	0	0	0	0	0
ENSRNA049996745	0	0	0	0	0	0	0	0	0	0	0	0	0	0	0	0	0	0	0	0	0	0	0	0	0	0	0	0	0	0	0	0	0	0	0	0	0	0	0	0	0	0	0	0	0	0	0	0	0
ENSRNA049996753	0	0	0	0	0	0	0	0	0	0	0	0	0	0	0	0	0	0	0	0	0	0	0	0	0	0	0	0	0	0	0	0	0	0	0	0	0	0	0	0	0	0	0	0	0	0	0	0	0
ENSRNA049996758	0	0	0	0	0	0	0	0	0	0	0	0	0	0	0	0	0	0	0	0	0	0	0	0	0	0	0	0	0	0	0	0	0	0	0	0	0	0	0	0	0	0	0	0	0	0	0	0	0
ENSRNA049996765	0	0	0	0	0	0	0	0	0	0	0	0	0	0	0	0	0	0	0	0	0	0	0	0	0	0	0	0	0	0	0	0	0	0	0	0	0	0	0	0	0	0	0	0	0	0	0	0	0
ENSRNA049996772	0	0	0	0	0	0	0	0	0	0	0	0	0	0	0	0	0	0	0	0	0	0	0	0	0	0	0	0	0	0	0	0	0	0	0	0	0	0	0	0	0	0	0	0	0	0	0	0	0
ENSRNA049996780	0	0	0	0	0	0	0	0	0	0	0	0	0	0	0	0	0	0	0	0	0	0	0	0	0	0	0	0	0	0	0	0	0	0	0	0	0	0	0	0	0	0	0	0	0	0	0	0	0
ENSRNA049996786	0	0	0	0	0	0	0	0	0	0	0	0	0	0	0	0	0	0	0	0	0	0	0	0	0	0	0	0	0	0	0	0	0	0	0	0	0	0	0	0	0	0	0	0	0	0	0	0	0
ENSRNA049996794	0	0	0	0	0	0	0	0	0	0	0	0	0	0	0	0	0	0	0	0	0	0	0	0	0	0	0	0	0	0	0	0	0	0	0	0	0	0	0	0	0	0	0	0	0	0	0	0	0
ENSRNA049996802	0	0	0	0	0	0	0	0	0	0	0	0	0	0	0	0	0	0	0	0	0	0	0	0	0	0	0	0	0	0	0	0	0	0	0	0	0	0	0	0	0	0	0	0	0	0	0	0	0
ENSRNA049996811	0	0	0	0	0	0	0	0	0	0	0	0	0	0	0	0	0	0	0	0	0	0	0	0	0	0	0	0	0	0	0	0	0	0	0	0	0	0	0	0	0	0	0	0	0	0	0	0	0
ENSRNA049996821	0	0	0	0	0	0	0	0	0	0	0	0	0	0	0	0	0	0	0	0	0	0	0	0	0	0	0	0	0	0	0	0	0	0	0	0	0	0	0	0	0	0	0	0	0	0	0	0	0
ENSRNA049996827	0	0	0	0	0	0	0	0	0	0	0	0	0	0	0	0	0	0	0	0	0	0	0	0	0	0	0	0	0	0	0	0	0	0	0	0	0	0	0	0	0	0	0	0	0	0	0	0	0
ENSRNA049996835	0	0	0	0	0	0	0	0	0	0	0	0	0	0	0	0	0	0	0	0	0	0	0	0	0	0	0	0	0	0	0	0	0	0	0	0	0	0	0	0	0	0	0	0	0	0	0	0	0
ENSRNA049996845	0	0	0	0	0	0	0	0	0	0	0	0	0	0	0	0	0	0	0	0	0	0	0	0	0	0	0	0	0	0	0	0	0	0	0	0	0	0	0	0	0	0	0	0	0	0	0	0	0
ENSRNA049996853	0	0	0	0	0	0	0	0	0	0	0	0	0	0	0	0	0	0	0	0	0	0	0	0	0	0	0	0	0	0	0	0	0	0	0	0	0	0	0	0	0	0	0	0	0	0	0	0	0
ENSRNA049996861	0	0	0	0	0	0	0	0	0	0	0	0	0	0	0	0	0	0	0	0	0	0	0	0	0	0	0	0	0	0	0	0	0	0	0	0	0	0	0	0	0	0	0	0	0	0	0	0	0
ENSRNA049996869	0	0	0	0	0	0	0	0	0	0	0	0	0	0	0	0	0	0	0	0	0	0	0	0	0	0	0	0	0	0	0	0	0	0	0	0	0	0	0	0	0	0	0	0	0	0	0	0	0
ENSRNA049996875	0	0	0	0	0	0	0	0	0	0	0	0	0	0	0	0	0	0	0	0	0	0	0	0	0	0	0	0	0	0	0	0	0	0	0	0	0	0	0	0	0	0	0	0	0	0	0	0	0
ENSRNA049996884	0	0	0	0	0	0	0	0	0	0	0	0	0	0	0	0	0	0	0	0	0	0	0	0	0	0	0	0	0	0	0	0	0	0	0	0	0	0	0	0	0	0	0	0	0	0	0	0	0
ENSRNA049996891	0	0	0	0	0	0	0	0	0	0	0	0	0	0	0	0	0	0	0	0	0	0	0	0	0	0	0	0	0	0	0	0	0	0	0	0	0	0	0	0	0	0	0	0	0	0	0	0	0
ENSRNA049996901	0	0	0	0	0	0	0	0	0	0	0	0	0	0	0	0	0	0	0	0	0	0	0	0	0	0	0	0	0	0	0	0	0	0	0	0	0	0	0	0	0	0	0	0	0	0	0	0	0
ENSRNA049996907	0	0	0	0	0	0	0	0	0	0	0	0	0	0	0	0	0	0	0	0	0	0	0	0	0	0	0	0	0	0	0	0	0	0	0	0	0	0	0	0	0	0	0	0	0	0	0	0	0
ENSRNA049996912	0	0	0	0	0	0	0	0	0	0	0	0	0	0	0	0	0	0	0	0	0	0	0	0	0	0	0	0	0	0	0	0	0	0	0	0	0	0	0	0	0	0	0	0	0	0	0	0	0
ENSRNA049996917	0	0	0	0	0	0	0	0	0	0	0	0	0	0	0	0	0	0	0	0	0	0	0	0	0	0	0	0	0	0	0	0	0	0	0	0	0	0	0	0	0	0	0	0	0	0	0	0	0
ENSRNA049996925	0	0	0	0	0	0	0	0	0	0	0	0	0	0	0	0	0	0	0	0	0	0	0	0	0	0	0	0	0	0	0	0	0	0	0	0	0	0	0	0	0	0	0	0	0	0	0	0	0
ENSRNA049996933	0	0	0	0	0	0	0	0	0	0	0	0	0	0	0	0	0	0	0	0	0	0	0	0	0	0	0	0	0	0	0	0	0	0	0	0	0	0	0	0	0	0	0	0	0	0	0	0	0
ENSRNA049996938	0	0	0	0	0	0	0	0	0	0	0	0	0	0	0	0	0	0	0	0	0	0	0	0	0	0	0	0	0	0	0	0	0	0	0	0	0	0	0	0	0	0	0	0	0	0	0	0	0
ENSRNA049996943	0	0	0	0	0	0	0	0	0	0	0	0	0	0	0	0	0	0	0	0	0	0	0	0	0	0	0	0	0	0	0	0	0	0	0	0	0	0	0	0	0	0	0	0	0	0	0	0	0
ENSRNA049996948	0	0	0	0	0	0	0	0	0	0	0	0	0	0	0	0	0	0	0	0	0	0	0	0	0	0	0	0	0	0	0	0	0	0	0	0	0	0	0	0	0	0	0	0	0	0	0	0	0
ENSRNA049996955	0	0	0	0	0	0	0	0	0	0	0	0	0	0	0	0	0	0	0	0	0	0	0	0	0	0	0	0	0	0	0	0	0	0	0	0	0	0	0	0	0	0	0	0	0	0	0	0	0
ENSRNA049996962	0	0	0	0	0	0	0	0	0	0	0	0	0	0	0	0	0	0	0	0	0	0	0	0	0	0	0	0	0	0	0	0	0	0	0	0	0	0	0	0	0	0	0	0	0	0	0	0	0
ENSRNA049996970	0	0	0	0	0	0	0	0	0	0	0	0	0	0	0	0	0	0	0	0	0	0	0	0	0	0	0	0	0	0	0	0	0	0	0	0	0	0	0	0	0	0	0	0	0	0	0	0	0
ENSRNA049996976	0	0	0	0	0	0	0	0	0	0	0	0	0	0	0	0	0	0	0	0	0	0	0	0	0	0	0	0	0	0	0	0	0	0	0	0	0	0	0	0	0	0	0	0	0	0	0	0	0
ENSRNA049996982	0	0	0	0	0	0	0	0	0	0	0	0	0	0	0	0	0	0	0	0	0	0	0	0	0	0	0	0	0	0	0	0	0	0	0	0	0	0	0	0	0	0	0	0	0	0	0	0	0
ENSRNA049996989	0	0	0	0	0	0	0	0	0	0	0	0	0	0	0	0	0	0	0	0	0	0	0	0	0	0	0	0	0	0	0	0	0	0	0	0	0	0	0	0	0	0	0	0	0	0	0	0	0
ENSRNA049996994	0	0	0	0	0	0	0	0	0	0	0	0	0	0	0	0	0	0	0	0	0	0	0	0	0	0	0	0	0	0	0	0	0	0	0	0	0	0	0	0	0	0	0	0	0	0	0	0	0
ENSRNA049996999	0	0	0	0	0	0	0	0	0	0	0	0	0	0	0	0	0	0	0	0	0	0	0	0	0	0	0	0	0	0	0	0	0	0	0	0	0	0	0	0	0	0	0	0	0	0	0	0	0
ENSRNA049997005	0	0	0	0	0	0	0	0	0	0	0	0	0	0	0	0	0	0	0	0	0	0	0	0	0	0	0	0	0	0	0	0	0	0	0	0	0	0	0	0	0	0	0	0	0	0	0	0	0
ENSRNA049997008	0	0	0	0	0	0	0	0	0	0	0	0	0	0	0	0	0	0	0	0	0	0	0	0	0	0	0	0	0	0	0	0	0	0	0	0	0	0	0	0	0	0	0	0	0	0	0	0	0
ENSRNA049997014	0	0	0	0	0	0	0	0	0	0	0	0	0	0	0	0	0	0	0	0	0	0	0	0	0	0	0	0	0	0	0	0	0	0	0	0	0	0	0	0	0	0	0	0	0	0	0	0	0
ENSRNA049997020	0	0	0	0	0	0	0	0	0	0	0	0	0	0	0	0	0	0	0	0	0	0	0	0	0	0	0	0	0	0	0	0	0	0	0	0	0	0	0	0	0	0	0	0	0	0	0	0	0
ENSRNA049997025	0	0	0	0	0	0	0	0	0	0	0	0	0	0	0	0	0	0	0	0	0	0	0	0	0	0	0	0	0	0	0	0	0	0	0	0	0	0	0	0	0	0	0	0	0	0	0	0	0
ENSRNA049997031	0	0	0	0	0	0	0	0	0	0	0	0	0	0	0	0	0	0	0	0	0	0	0	0	0	0	0	0	0	0	0	0	0	0	0	0	0	0	0	0	0	0	0	0	0	0	0	0	0
ENSRNA049997037	0	0	0	0	0	0	0	0	0	0	0	0	0	0	0	0	0	0	0	0	0	0	0	0	0	0	0	0	0	0	0	0	0	0	0	0	0	0	0	0	0	0	0	0	0	0	0	0	0
ENSRNA049997043	0	0	0	0	0	0	0	0	0	0	0	0	0	0	0	0	0	0	0	0	0	0	0	0	0	0	0	0	0	0	0	0	0	0	0	0	0	0	0	0	0	0	0	0	0	0	0	0	0
ENSRNA049997047	0	0	0	0	0	0	0	0	0	0	0	0	0	0	0	0	0	0	0	0	0	0	0	0	0	0	0	0	0	0	0	0	0	0	0	0	0	0	0	0	0	0	0	0	0	0	0	0	0
ENSRNA049997056	0	0	0	0	0	0	0	0	0	0	0	0	0	0	0	0	0	0	0	0	0	0	0	0	0	0	0	0	0	0	0	0	0	0	0	0	0	0	0	0	0	0	0	0	0	0	0	0	0
ENSRNA049997059	0	0	0	0	0	0	0	0	0	0	0	0	0	0	0	0	0	0	0	0	0	0	0	0	0	0	0	0	0	0	0	0	0	0	0	0	0	0	0	0	0	0	0	0	0	0	0	0	0
ENSRNA049997063	0.856327	0.431409	0.601368	0.931969	0.426246	0.476653	0.25885	0.0680668	0	0	0.144965	0.215782	0.412017	0.327269	0.42622	0	0	0	0	0	0.0417083	0	0	0.048128	0.169808	0.0893029	0	0	0	0	1.23873	0.99364	0.946188	0.992222	0.223433	0.513692	0.659587	0.882535	1.33047	0.554402	0.573437	0.486051	0.991165	0.331801	0.53124	0.78769	0.504553	0.582759	0.494353
ENSRNA049997069	0	0	0	0	0	0	0	0	0	0	0	0	0	0	0	0	0	0	0	0	0	0	0	0	0	0	0	0	0	0	0	0	0	0	0	0	0	0	0	0	0	0	0	0	0	0	0	0	0
ENSRNA049997076	0	0	0	0	0	0	0	0	0	0	0	0	0	0	0	0	0	0	0	0	0	0	0	0	0	0	0	0	0	0	0	0	0	0	0	0	0	0	0	0	0	0	0	0	0	0	0	0	0
ENSRNA049997081	0	0	0	0	0	0	0	0	0	0	0	0	0	0	0	0	0	0	0	0	0	0	0	0	0	0	0	0	0	0	0	0	0	0	0	0	0	0	0	0	0	0	0	0	0	0	0	0	0
ENSRNA049997084	0.0407775	0	0.0859097	0.107535	0.0532808	0.119163	0.0517701	0.136134	0.16022	0	0	0	0	0.140258	0.0852439	0	0.225405	0.0490299	0.193822	0.0853217	0.0834166	0	0.0810231	0.048128	0	0.0446514	0	0.182819	0	0	0	0	0	0.156667	0	0	0	0	0.126711	0	0.208522	0.145815	0.110129	0	0.236107	0.124372	0.100911	0	0
ENSRNA049997089	0	0	0	0	0	0	0	0	0	0	0	0	0	0	0	0	0	0	0	0	0	0	0	0	0	0	0	0	0	0	0	0	0	0	0	0	0	0	0	0	0	0	0	0	0	0	0	0	0
ENSRNA049997094	0	0	0	0	0	0	0	0	0	0	0	0	0	0	0	0	0	0	0	0	0	0	0	0	0	0	0	0	0	0	0	0	0	0	0	0	0	0	0	0	0	0	0	0	0	0	0	0	0
ENSRNA049997100	0	0	0	0	0	0	0	0	0	0	0	0	0	0	0	0	0	0	0	0	0	0	0	0	0	0	0	0	0	0	0	0	0	0	0	0	0	0	0	0	0	0	0	0	0	0	0	0	0
ENSRNA049997105	0	0	0	0	0	0	0	0	0	0	0	0	0	0	0	0	0	0	0	0	0	0	0	0	0	0	0	0	0	0	0	0	0	0	0	0	0	0	0	0	0	0	0	0	0	0	0	0	0
ENSRNA049997107	0	0	0	0	0	0	0	0	0	0	0	0	0	0	0	0	0	0	0	0	0	0	0	0	0	0	0	0	0	0	0	0	0	0	0	0	0	0	0	0	0	0	0	0	0	0	0	0	0
ENSRNA049997113	0	0	0	0	0	0	0	0	0	0	0	0	0	0	0	0	0	0	0	0	0	0	0	0	0	0	0	0	0	0	0	0	0	0	0	0	0	0	0	0	0	0	0	0	0	0	0	0	0
ENSRNA049997118	0	0	0	0	0	0	0	0	0	0	0	0	0	0	0	0	0	0	0	0	0	0	0	0	0	0	0	0	0	0	0	0	0	0	0	0	0	0	0	0	0	0	0	0	0	0	0	0	0
ENSRNA049997124	0	0	0	0	0	0	0	0	0	0	0	0	0	0	0	0	0	0	0	0	0	0	0	0	0	0	0	0	0	0	0	0	0	0	0	0	0	0	0	0	0	0	0	0	0	0	0	0	0
ENSRNA049997128	0	0	0	0	0	0	0	0	0	0	0	0	0	0	0	0	0	0	0	0	0	0	0	0	0	0	0	0	0	0	0	0	0	0	0	0	0	0	0	0	0	0	0	0	0	0	0	0	0
ENSRNA049997133	7.46228	1.91737	3.86594	3.62034	0.852492	2.10522	0.25885	3.60754	6.92953	4.63007	10.5824	2.71885	3.06724	2.19738	2.81305	9.17695	15.3651	6.86419	12.0945	19.3254	15.9326	18.423	13.0852	15.9304	12.679	7.50144	6.65689	6.03301	10.6809	9.3209	1.06981	1.98728	1.19518	1.77556	1.74278	1.62669	2.27857	0.706028	1.52054	2.06641	2.76292	2.33304	0.550647	0.553002	1.18053	1.49246	2.87595	1.16552	8.28041
ENSRNA049997139	0	0	0	0	0	0	0	0	0	0	0	0	0	0	0	0	0	0	0	0	0	0	0	0	0	0	0	0	0	0	0	0	0	0	0	0	0	0	0	0	0	0	0	0	0	0	0	0	0
ENSRNA049997143	0	0	0	0	0	0	0	0	0	0	0	0	0	0	0	0	0	0	0	0	0	0	0	0	0	0	0	0	0	0	0	0	0	0	0	0	0	0	0	0	0	0	0	0	0	0	0	0	0
ENSRNA049997149	0	0	0	0	0	0	0	0	0	0	0	0	0	0	0	0	0	0	0	0	0	0	0	0	0	0	0	0	0	0	0	0	0	0	0	0	0	0	0	0	0	0	0	0	0	0	0	0	0
ENSRNA049997154	0	0	0	0	0	0	0	0	0	0	0	0	0	0	0	0	0	0	0	0	0	0	0	0	0	0	0	0	0	0	0	0	0	0	0	0	0	0	0	0	0	0	0	0	0	0	0	0	0
ENSRNA049997159	0	0	0	0	0	0	0	0	0	0	0	0	0	0	0	0	0	0	0	0	0	0	0	0	0	0	0	0	0	0	0	0	0	0	0	0	0	0	0	0	0	0	0	0	0	0	0	0	0
ENSRNA049997164	0	0	0	0	0	0	0	0	0	0	0	0	0	0	0	0	0	0	0	0	0	0	0	0	0	0	0	0	0	0	0	0	0	0	0	0	0	0	0	0	0	0	0	0	0	0	0	0	0
ENSRNA049997169	0	0	0	0	0	0	0	0	0	0	0	0	0	0	0	0	0	0	0	0	0	0	0	0	0	0	0	0	0	0	0	0	0	0	0	0	0	0	0	0	0	0	0	0	0	0	0	0	0
ENSRNA049997176	0	0	0	0	0	0	0	0	0	0	0	0	0	0	0	0	0	0	0	0	0	0	0	0	0	0	0	0	0	0	0	0	0	0	0	0	0	0	0	0	0	0	0	0	0	0	0	0	0
ENSRNA049997182	0.16311	0	0.257729	0.0716899	0	0.317769	0.0517701	0	0.0400551	0.0424777	0	0.172625	0	0.0467527	0.340976	0	0.112702	0.0490299	0.0775286	0.170643	0.166833	0.0770838	0.121535	0.0962559	0.22641	0.0446514	0.0918192	0.0914093	0	0	0	0	0	0.0522222	0	0.0428077	0	0	0.0633557	0.0504002	0	0.0486051	0.0550647	0.1106	0.413187	0.248744	0.201821	0.174828	0.0617941
ENSRNA049997187	0	0	0	0	0	0	0	0	0	0	0	0	0	0	0	0	0	0	0	0	0	0	0	0	0	0	0	0	0	0	0	0	0	0	0	0	0	0	0	0	0	0	0	0	0	0	0	0	0
ENSRNA049997191	0	0	0	0	0	0	0	0	0	0	0	0	0	0	0	0	0	0	0	0	0	0	0	0	0	0	0	0	0	0	0	0	0	0	0	0	0	0	0	0	0	0	0	0	0	0	0	0	0
ENSRNA049997196	0	0	0	0	0	0	0	0	0	0	0	0	0	0	0	0	0	0	0	0	0	0	0	0	0	0	0	0	0	0	0	0	0	0	0	0	0	0	0	0	0	0	0	0	0	0	0	0	0
ENSRNA049997200	0	0	0	0	0	0	0	0	0	0	0	0	0	0	0	0	0	0	0	0	0	0	0	0	0	0	0	0	0	0	0	0	0	0	0	0	0	0	0	0	0	0	0	0	0	0	0	0	0
ENSRNA049997205	0	0	0	0	0	0	0	0	0	0	0	0	0	0	0	0	0	0	0	0	0	0	0	0	0	0	0	0	0	0	0	0	0	0	0	0	0	0	0	0	0	0	0	0	0	0	0	0	0
ENSRNA049997209	0	0	0	0	0	0	0	0	0	0	0	0	0	0	0	0	0	0	0	0	0	0	0	0	0	0	0	0	0	0	0	0	0	0	0	0	0	0	0	0	0	0	0	0	0	0	0	0	0
ENSRNA049997213	0	0	0	0	0	0	0	0	0	0	0	0	0	0	0	0	0	0	0	0	0	0	0	0	0	0	0	0	0	0	0	0	0	0	0	0	0	0	0	0	0	0	0	0	0	0	0	0	0
ENSRNA049997218	0	0	0	0	0	0	0	0	0	0	0	0	0	0	0	0	0	0	0	0	0	0	0	0	0	0	0	0	0	0	0	0	0	0	0	0	0	0	0	0	0	0	0	0	0	0	0	0	0
ENSRNA049997223	0	0	0	0	0	0	0	0	0	0	0	0	0	0	0	0	0	0	0	0	0	0	0	0	0	0	0	0	0	0	0	0	0	0	0	0	0	0	0	0	0	0	0	0	0	0	0	0	0
ENSRNA049997226	0	0	0	0	0	0	0	0	0	0	0	0	0	0	0	0	0	0	0	0	0	0	0	0	0	0	0	0	0	0	0	0	0	0	0	0	0	0	0	0	0	0	0	0	0	0	0	0	0
ENSRNA049997230	0	0	0	0	0	0	0	0	0	0	0	0	0	0	0	0	0	0	0	0	0	0	0	0	0	0	0	0	0	0	0	0	0	0	0	0	0	0	0	0	0	0	0	0	0	0	0	0	0
ENSRNA049997235	0	0	0	0	0	0	0	0	0	0	0	0	0	0	0	0	0	0	0	0	0	0	0	0	0	0	0	0	0	0	0	0	0	0	0	0	0	0	0	0	0	0	0	0	0	0	0	0	0
ENSRNA049997238	0	0	0	0	0	0	0	0	0	0	0	0	0	0	0	0	0	0	0	0	0	0	0	0	0	0	0	0	0	0	0	0	0	0	0	0	0	0	0	0	0	0	0	0	0	0	0	0	0
ENSRNA049997242	0	0	0	0	0	0	0	0	0	0	0	0	0	0	0	0	0	0	0	0	0	0	0	0	0	0	0	0	0	0	0	0	0	0	0	0	0	0	0	0	0	0	0	0	0	0	0	0	0
ENSRNA049997246	0	0	0	0	0	0	0	0	0	0	0	0	0	0	0	0	0	0	0	0	0	0	0	0	0	0	0	0	0	0	0	0	0	0	0	0	0	0	0	0	0	0	0	0	0	0	0	0	0
ENSRNA049997249	0	0	0	0	0	0	0	0	0	0	0	0	0	0	0	0	0	0	0	0	0	0	0	0	0	0	0	0	0	0	0	0	0	0	0	0	0	0	0	0	0	0	0	0	0	0	0	0	0
ENSRNA049997253	0	0	0	0	0	0	0	0	0	0	0	0	0	0	0	0	0	0	0	0	0	0	0	0	0	0	0	0	0	0	0	0	0	0	0	0	0	0	0	0	0	0	0	0	0	0	0	0	0
ENSRNA049997257	0	0	0	0	0	0	0	0	0	0	0	0	0	0	0	0	0	0	0	0	0	0	0	0	0	0	0	0	0	0	0	0	0	0	0	0	0	0	0	0	0	0	0	0	0	0	0	0	0
ENSRNA049997260	0	0	0	0	0	0	0	0	0	0	0	0	0	0	0	0	0	0	0	0	0	0	0	0	0	0	0	0	0	0	0	0	0	0	0	0	0	0	0	0	0	0	0	0	0	0	0	0	0
ENSRNA049997262	0	0	0	0	0	0	0	0	0	0	0	0	0	0	0	0	0	0	0	0	0	0	0	0	0	0	0	0	0	0	0	0	0	0	0	0	0	0	0	0	0	0	0	0	0	0	0	0	0
ENSRNA049997266	0	0	0	0	0	0	0	0	0	0	0	0	0	0	0	0	0	0	0	0	0	0	0	0	0	0	0	0	0	0	0	0	0	0	0	0	0	0	0	0	0	0	0	0	0	0	0	0	0
ENSRNA049997270	0	0	0	0	0	0	0	0	0	0	0	0	0	0	0	0	0	0	0	0	0	0	0	0	0	0	0	0	0	0	0	0	0	0	0	0	0	0	0	0	0	0	0	0	0	0	0	0	0
ENSRNA049997276	0	0	0	0	0	0.0794422	0.10354	0	0	0.127433	0	0.0431564	0	0	0	0	0	0.0490299	0	0.170643	0.0834166	0.0770838	0	0.0962559	0.22641	0.0893029	0	0	0	0	0.112611	0	0	0	0.0893731	0.0428077	0	0	0	0	0.156392	0	0	0	0	0	0	0	0
ENSRNA049997281	0	0	0	0	0	0	0	0	0	0	0	0	0	0	0	0	0	0	0	0	0	0	0	0	0	0	0	0	0	0	0	0	0	0	0	0	0	0	0	0	0	0	0	0	0	0	0	0	0
ENSRNA049997285	0	0	0	0	0	0	0	0	0	0	0	0	0	0	0	0	0	0	0	0	0	0	0	0	0	0	0	0	0	0	0	0	0	0	0	0	0	0	0	0	0	0	0	0	0	0	0	0	0
ENSRNA049997292	0	0	0	0	0	0	0	0	0	0	0	0	0	0	0	0	0	0	0	0	0	0	0	0	0	0	0	0	0	0	0	0	0	0	0	0	0	0	0	0	0	0	0	0	0	0	0	0	0
ENSRNA049997295	0	0	0	0	0	0	0	0	0	0	0	0	0	0	0	0	0	0	0	0	0	0	0	0	0	0	0	0	0	0	0	0	0	0	0	0	0	0	0	0	0	0	0	0	0	0	0	0	0
ENSRNA049997299	0	0.191737	0	0	0.106562	0	0.10354	0	0.120165	0	0	0	0	0	0	0	0	0	0	0	0.0834166	0	0	0	0	0	0	0	0.0647325	0	0	0	0	0	0	0	0	0	0.190067	0	0	0	0	0	0	0	0	0	0
ENSRNA049997305	0	0	0	0	0	0	0	0	0	0	0	0	0	0	0	0	0	0	0	0	0	0	0	0	0	0	0	0	0	0	0	0	0	0	0	0	0	0	0	0	0	0	0	0	0	0	0	0	0
ENSRNA049997309	0	0	0	0	0	0	0	0	0	0	0	0	0	0	0	0	0	0	0	0	0	0	0	0	0	0	0	0	0	0	0	0	0	0	0	0	0	0	0	0	0	0	0	0	0	0	0	0	0
ENSRNA049997313	0	0	0	0	0	0	0	0	0	0	0	0	0	0	0	0	0	0	0	0	0	0	0	0	0	0	0	0	0	0	0	0	0	0	0	0	0	0	0	0	0	0	0	0	0	0	0	0	0
ENSRNA049997317	0	0	0	0	0	0	0	0	0	0	0	0	0	0	0	0	0	0	0	0	0	0	0	0	0	0	0	0	0	0	0	0	0	0	0	0	0	0	0	0	0	0	0	0	0	0	0	0	0
ENSRNA049997321	0	0	0	0	0	0	0	0	0	0	0	0	0	0	0	0	0	0	0	0	0	0	0	0	0	0	0	0	0	0	0	0	0	0	0	0	0	0	0	0	0	0	0	0	0	0	0	0	0
ENSRNA049997326	0	0	0	0	0	0	0	0	0	0	0	0	0	0	0	0	0	0	0	0	0	0	0	0	0	0	0	0	0	0	0	0	0	0	0	0	0	0	0	0	0	0	0	0	0	0	0	0	0
ENSRNA049997330	0	0	0	0	0	0	0	0	0	0	0	0	0	0	0	0	0	0	0	0	0	0	0	0	0	0	0	0	0	0	0	0	0	0	0	0	0	0	0	0	0	0	0	0	0	0	0	0	0
ENSRNA049997333	0	0	0	0	0	0	0	0	0	0	0	0	0	0	0	0	0	0	0	0	0	0	0	0	0	0	0	0	0	0	0	0	0	0	0	0	0	0	0	0	0	0	0	0	0	0	0	0	0
ENSRNA049997336	0	0	0	0	0	0	0	0	0	0	0	0	0	0	0	0	0	0	0	0	0	0	0	0	0	0	0	0	0	0	0	0	0	0	0	0	0	0	0	0	0	0	0	0	0	0	0	0	0
ENSRNA049997340	0	0	0	0	0	0	0	0	0	0	0	0	0	0	0	0	0	0	0	0	0	0	0	0	0	0	0	0	0	0	0	0	0	0	0	0	0	0	0	0	0	0	0	0	0	0	0	0	0
ENSRNA049997345	0	0	0	0	0	0	0	0	0	0	0	0	0	0	0	0	0	0	0	0	0	0	0	0	0	0	0	0	0	0	0	0	0	0	0	0	0	0	0	0	0	0	0	0	0	0	0	0	0
ENSRNA049997348	0	0	0	0	0	0	0	0	0	0	0	0	0	0	0	0	0	0	0	0	0	0	0	0	0	0	0	0	0	0	0	0	0	0	0	0	0	0	0	0	0	0	0	0	0	0	0	0	0
ENSRNA049997353	0	0	0	0	0	0	0	0	0	0	0	0	0	0	0	0	0	0	0	0	0	0	0	0	0	0	0	0	0	0	0	0	0	0	0	0	0	0	0	0	0	0	0	0	0	0	0	0	0
ENSRNA049997356	0	0	0	0	0	0	0	0	0	0	0	0	0	0	0	0	0	0	0	0	0	0	0	0	0	0	0	0	0	0	0	0	0	0	0	0	0	0	0	0	0	0	0	0	0	0	0	0	0
ENSRNA049997360	0.366997	0.383474	0.386594	0.179225	0.479527	0.754701	0.673011	0.340334	0.440606	0.254866	0.652342	0.517876	0.549355	0.467527	0.255732	0.265999	0.30054	0.490299	0.0775286	0.554591	0.208542	0.693754	0.445627	0.625664	0.339616	0.759074	0.459096	0.502751	0.453128	0.30898	0.39414	0.0828033	0.398395	0.417778	0.580925	0.470885	0.299812	0.235343	0.696912	0.604803	0.469176	0.291631	0.660777	0.829502	0.767347	0.580403	1.11002	0.407931	0.432559
ENSRNA049997364	0	0	0	0	0	0	0	0	0	0	0	0	0	0	0	0	0	0	0	0	0	0	0	0	0	0	0	0	0	0	0	0	0	0	0	0	0	0	0	0	0	0	0	0	0	0	0	0	0
ENSRNA049997368	0	0	0	0	0	0	0	0	0	0	0	0	0	0	0	0	0	0	0	0	0	0	0	0	0	0	0	0	0	0	0	0	0	0	0	0	0	0	0	0	0	0	0	0	0	0	0	0	0
ENSRNA049997372	0	0	0	0	0	0	0	0	0	0	0	0	0	0	0	0	0	0	0	0	0	0	0	0	0	0	0	0	0	0	0	0	0	0	0	0	0	0	0	0	0	0	0	0	0	0	0	0	0
ENSRNA049997376	0	0	0	0	0	0	0	0	0	0	0	0	0	0	0	0	0	0	0	0	0	0	0	0	0	0	0	0	0	0	0	0	0	0	0	0	0	0	0	0	0	0	0	0	0	0	0	0	0
ENSRNA049997380	0	0	0	0	0	0	0	0	0	0	0	0	0	0	0	0	0	0	0	0	0	0	0	0	0	0	0	0	0	0	0	0	0	0	0	0	0	0	0	0	0	0	0	0	0	0	0	0	0
ENSRNA049997384	0	0	0	0	0	0	0	0	0	0	0	0	0	0	0	0	0	0	0	0	0	0	0	0	0	0	0	0	0	0	0	0	0	0	0	0	0	0	0	0	0	0	0	0	0	0	0	0	0
ENSRNA049997389	0	0	0	0	0	0	0	0	0	0	0	0	0	0	0	0	0	0	0	0	0	0	0	0	0	0	0	0	0	0	0	0	0	0	0	0	0	0	0	0	0	0	0	0	0	0	0	0	0
ENSRNA049997394	0	0	0	0	0	0	0	0	0	0	0	0	0	0	0	0	0	0	0	0	0	0	0	0	0	0	0	0	0	0	0	0	0	0	0	0	0	0	0	0	0	0	0	0	0	0	0	0	0
ENSRNA049997399	0	0	0	0	0	0	0	0	0	0	0	0	0	0	0	0	0	0	0	0	0	0	0	0	0	0	0	0	0	0	0	0	0	0	0	0	0	0	0	0	0	0	0	0	0	0	0	0	0
ENSRNA049997403	0	0	0	0	0	0	0	0	0	0	0	0	0	0	0	0	0	0	0	0	0	0	0	0	0	0	0	0	0	0	0	0	0	0	0	0	0	0	0	0	0	0	0	0	0	0	0	0	0
ENSRNA049997407	0	0	0	0	0	0	0	0	0	0	0	0	0	0	0	0	0	0	0	0	0	0	0	0	0	0	0	0	0	0	0	0	0	0	0	0	0	0	0	0	0	0	0	0	0	0	0	0	0
ENSRNA049997411	0	0	0	0	0	0	0	0	0	0	0	0	0	0	0	0	0	0	0	0	0	0	0	0	0	0	0	0	0	0	0	0	0	0	0	0	0	0	0	0	0	0	0	0	0	0	0	0	0
ENSRNA049997414	0	0	0	0	0	0	0	0	0	0	0	0	0	0	0	0	0	0	0	0	0	0	0	0	0	0	0	0	0	0	0	0	0	0	0	0	0	0	0	0	0	0	0	0	0	0	0	0	0
ENSRNA049997418	0	0	0	0	0	0	0	0	0	0	0	0	0	0	0	0	0	0	0	0	0	0	0	0	0	0	0	0	0	0	0	0	0	0	0	0	0	0	0	0	0	0	0	0	0	0	0	0	0
ENSRNA049997422	0	0	0	0	0	0	0	0	0	0	0	0	0	0	0	0	0	0	0	0	0	0	0	0	0	0	0	0	0	0	0	0	0	0	0	0	0	0	0	0	0	0	0	0	0	0	0	0	0
ENSRNA049997426	0	0	0	0	0	0	0	0	0	0	0	0	0	0	0	0	0	0	0	0	0	0	0	0	0	0	0	0	0	0	0	0	0	0	0	0	0	0	0	0	0	0	0	0	0	0	0	0	0
ENSRNA049997429	0	0	0	0	0	0	0	0	0	0	0	0	0	0	0	0	0	0	0	0	0	0	0	0	0	0	0	0	0	0	0	0	0	0	0	0	0	0	0	0	0	0	0	0	0	0	0	0	0
ENSRNA049997433	0	0	0	0	0	0	0	0	0	0	0	0	0	0	0	0	0	0	0	0	0	0	0	0	0	0	0	0	0	0	0	0	0	0	0	0	0	0	0	0	0	0	0	0	0	0	0	0	0
ENSRNA049997437	0	0	0	0	0	0	0	0	0	0	0	0	0	0	0	0	0	0	0	0	0	0	0	0	0	0	0	0	0	0	0	0	0	0	0	0	0	0	0	0	0	0	0	0	0	0	0	0	0
ENSRNA049997441	0	0	0	0	0	0	0	0	0	0	0	0	0	0	0	0	0	0	0	0	0	0	0	0	0	0	0	0	0	0	0	0	0	0	0	0	0	0	0	0	0	0	0	0	0	0	0	0	0
ENSRNA049997443	0	0	0	0	0	0	0	0	0	0	0	0	0	0	0	0	0	0	0	0	0	0	0	0	0	0	0	0	0	0	0	0	0	0	0	0	0	0	0	0	0	0	0	0	0	0	0	0	0
ENSRNA049997447	0	0	0	0	0	0	0	0	0	0	0	0	0	0	0	0	0	0	0	0	0	0	0	0	0	0	0	0	0	0	0	0	0	0	0	0	0	0	0	0	0	0	0	0	0	0	0	0	0
ENSRNA049997451	0	0	0	0	0	0	0	0	0	0	0	0	0	0	0	0	0	0	0	0	0	0	0	0	0	0	0	0	0	0	0	0	0	0	0	0	0	0	0	0	0	0	0	0	0	0	0	0	0
ENSRNA049997454	0	0	0	0	0	0	0	0	0	0	0	0	0	0	0	0	0	0	0	0	0	0	0	0	0	0	0	0	0	0	0	0	0	0	0	0	0	0	0	0	0	0	0	0	0	0	0	0	0
ENSRNA049997458	0	0	0	0	0	0	0	0	0	0	0	0	0	0	0	0	0	0	0	0	0	0	0	0	0	0	0	0	0	0	0	0	0	0	0	0	0	0	0	0	0	0	0	0	0	0	0	0	0
ENSRNA049997462	0	0	0	0	0	0	0	0	0	0	0	0	0	0	0	0	0	0	0	0	0	0	0	0	0	0	0	0	0	0	0	0	0	0	0	0	0	0	0	0	0	0	0	0	0	0	0	0	0
ENSRNA049997466	0	0	0	0	0	0	0	0	0	0	0	0	0	0	0	0	0	0	0	0	0	0	0	0	0	0	0	0	0	0	0	0	0	0	0	0	0	0	0	0	0	0	0	0	0	0	0	0	0
ENSRNA049997469	0	0	0	0	0	0	0	0	0	0	0	0	0	0	0	0	0	0	0	0	0	0	0	0	0	0	0	0	0	0	0	0	0	0	0	0	0	0	0	0	0	0	0	0	0	0	0	0	0
ENSRNA049997473	0	0	0	0	0	0	0	0	0	0	0	0	0	0	0	0	0	0	0	0	0	0	0	0	0	0	0	0	0	0	0	0	0	0	0	0	0	0	0	0	0	0	0	0	0	0	0	0	0
ENSRNA049997478	0	0	0	0	0	0	0	0	0	0	0	0	0	0	0	0	0	0	0	0	0	0	0	0	0	0	0	0	0	0	0	0	0	0	0	0	0	0	0	0	0	0	0	0	0	0	0	0	0
ENSRNA049997483	0	0	0	0	0	0	0	0	0	0	0	0	0	0	0	0	0	0	0	0	0	0	0	0	0	0	0	0	0	0	0	0	0	0	0	0	0	0	0	0	0	0	0	0	0	0	0	0	0
ENSRNA049997487	0	0	0	0	0	0	0	0	0	0	0	0	0	0	0	0	0	0	0	0	0	0	0	0	0	0	0	0	0	0	0	0	0	0	0	0	0	0	0	0	0	0	0	0	0	0	0	0	0
ENSRNA049997490	0	0	0	0	0	0	0	0	0	0	0	0	0	0	0	0	0	0	0	0	0	0	0	0	0	0	0	0	0	0	0	0	0	0	0	0	0	0	0	0	0	0	0	0	0	0	0	0	0
ENSRNA049997494	0	0	0	0	0	0	0	0	0	0	0	0	0	0	0	0	0	0	0	0	0	0	0	0	0	0	0	0	0	0	0	0	0	0	0	0	0	0	0	0	0	0	0	0	0	0	0	0	0
ENSRNA049997498	0	0	0	0	0	0	0	0	0	0	0	0	0	0	0	0	0	0	0	0	0	0	0	0	0	0	0	0	0	0	0	0	0	0	0	0	0	0	0	0	0	0	0	0	0	0	0	0	0
ENSRNA049997501	0	0	0	0	0	0	0	0	0	0	0	0	0	0	0	0	0	0	0	0	0	0	0	0	0	0	0	0	0	0	0	0	0	0	0	0	0	0	0	0	0	0	0	0	0	0	0	0	0
ENSRNA049997505	0	0	0	0	0	0	0	0	0	0	0	0	0	0	0	0	0	0	0	0	0	0	0	0	0	0	0	0	0	0	0	0	0	0	0	0	0	0	0	0	0	0	0	0	0	0	0	0	0
ENSRNA049997508	0	0	0	0	0	0	0	0	0	0	0	0	0	0	0	0	0	0	0	0	0	0	0	0	0	0	0	0	0	0	0	0	0	0	0	0	0	0	0	0	0	0	0	0	0	0	0	0	0
ENSRNA049997513	0	0	0	0	0	0	0	0	0	0	0	0	0	0	0	0	0	0	0	0	0	0	0	0	0	0	0	0	0	0	0	0	0	0	0	0	0	0	0	0	0	0	0	0	0	0	0	0	0
ENSRNA049997515	0	0	0	0	0	0	0	0	0	0	0	0	0	0	0	0	0	0	0	0	0	0	0	0	0	0	0	0	0	0	0	0	0	0	0	0	0	0	0	0	0	0	0	0	0	0	0	0	0
ENSRNA049997522	0	0	0	0	0	0	0	0	0	0	0	0	0	0	0	0	0	0	0	0	0	0	0	0	0	0	0	0	0	0	0	0	0	0	0	0	0	0	0	0	0	0	0	0	0	0	0	0	0
ENSRNA049997525	0	0	0	0	0	0	0	0	0	0	0	0	0	0	0	0	0	0	0	0	0	0	0	0	0	0	0	0	0	0	0	0	0	0	0	0	0	0	0	0	0	0	0	0	0	0	0	0	0
ENSRNA049997529	0	0	0	0	0	0	0	0	0	0	0	0	0	0	0	0	0	0	0	0	0	0	0	0	0	0	0	0	0	0	0	0	0	0	0	0	0	0	0	0	0	0	0	0	0	0	0	0	0
ENSRNA049997533	0	0	0	0	0	0	0	0	0	0	0	0	0	0	0	0	0	0	0	0	0	0	0	0	0	0	0	0	0	0	0	0	0	0	0	0	0	0	0	0	0	0	0	0	0	0	0	0	0
ENSRNA049997537	0	0	0	0	0	0	0	0	0	0	0	0	0	0	0	0	0	0	0	0	0	0	0	0	0	0	0	0	0	0	0	0	0	0	0	0	0	0	0	0	0	0	0	0	0	0	0	0	0
ENSRNA049997541	0	0	0	0	0	0	0	0	0	0	0	0	0	0	0	0	0	0	0	0	0	0	0	0	0	0	0	0	0	0	0	0	0	0	0	0	0	0	0	0	0	0	0	0	0	0	0	0	0
ENSRNA049997545	0	0	0	0	0	0	0	0	0	0	0	0	0	0	0	0	0	0	0	0	0	0	0	0	0	0	0	0	0	0	0	0	0	0	0	0	0	0	0	0	0	0	0	0	0	0	0	0	0
ENSRNA049997548	0	0	0	0	0	0	0	0	0	0	0	0	0	0	0	0	0	0	0	0	0	0	0	0	0	0	0	0	0	0	0	0	0	0	0	0	0	0	0	0	0	0	0	0	0	0	0	0	0
ENSRNA049997551	0	0	0	0	0	0	0	0	0	0	0	0	0	0	0	0	0	0	0	0	0	0	0	0	0	0	0	0	0	0	0	0	0	0	0	0	0	0	0	0	0	0	0	0	0	0	0	0	0
ENSRNA049997555	0.774772	0.862817	0.429549	0.21507	0.106562	0.35749	0.10354	0.1021	0.0801102	0	0	0.388407	0.228898	0.280516	0.255732	0	0.0375675	0.0490299	0.0387643	1.53579	0.792458	0.423961	0.364604	0.529408	0.905642	0.62512	0.734554	0.228523	0.388395	0.360477	2.70267	5.63063	2.73896	4.02111	1.69809	1.28423	1.31917	3.23596	4.94174	5.89682	4.53536	2.8677	0.715841	1.106	0.649294	0.953519	0.706375	4.31242	2.0392
ENSRNA049997559	0	0	0	0	0	0	0	0	0	0	0	0	0	0	0	0	0	0	0	0	0	0	0	0	0	0	0	0	0	0	0	0	0	0	0	0	0	0	0	0	0	0	0	0	0	0	0	0	0
ENSRNA049997563	0	0	0	0	0	0	0	0	0	0	0	0	0	0	0	0	0	0	0	0	0	0	0	0	0	0	0	0	0	0	0	0	0	0	0	0	0	0	0	0	0	0	0	0	0	0	0	0	0
ZeamMp002	0	0	0	0	0	0	0	0	0	0	0	0	0	0	0	0	0	0	0	0	0	0	0	0	0	0	0	0	0	0	0	0	0	0	0	0	0	0	0	0	0	0	0	0	0	0	0	0	0
ZeamMp003	0	0	0	0	0	0	0	0	0.0400551	0	0.144965	0	0	0.140258	0	0	0	0	0.0387643	0	0	0	0	0	0	0	0	0	0	0	0	0	0	0	0	0	0	0	0	0.0504002	0	0	0	0	0	0	0	0	0
ZeamMp004	0	0	0	0	0.0532808	0	0	0	0	0	0	0	0	0	0	0	0	0	0	0	0	0	0	0	0	0	0	0.228523	0	0	0	0	0	0	0	0	0	0	0	0	0	0	0	0	0	0	0	0	0
ZeamMp005	0	0	0	0	0	0	0	0	0	0	0	0	0	0	0	0.0443331	0	0	0	0.0853217	0	0	0	0	0	0	0	0	0	0	0	0	0	0	0	0.0856154	0	0	0	0	0	0	0	0	0	0	0	0	0
ZeamMp006	0	0	0	0	0	0	0	0	0	0	0	0	0	0	0	0	0	0	0	0	0	0	0	0	0	0	0	0	0	0	0	0	0	0	0	0	0	0	0	0	0	0	0	0	0	0	0	0	0
ZeamMp007	0	0	0	0	0	0	0	0	0	0	0	0	0	0	0	0	0	0	0	0	0	0	0	0	0	0	0	0	0	0	0	0	0.0497993	0	0	0	0	0	0	0	0	0	0	0	0	0	0	0	0
ZeamMp008	0	0	0	0	0	0	0	0	0	0	0.144965	0	0.0457796	0	0	0	0	0	0	0	0	0	0	0	0	0	0	0	0	0	0	0	0	0.0522222	0	0	0	0	0	0	0	0	0	0	0	0	0	0	0
ZeamMp009	0	0	0	0	0	0	0	0	0	0	0.0724824	0	0	0	0	0	0	0	0	0	0	0	0	0	0	0	0	0	0	0	0	0	0	0	0	0	0	0	0	0	0	0	0	0	0	0	0	0	0
ZeamMp010	0	0	0	0	0	0	0	0	0	0	0	0	0	0	0	0	0	0	0	0	0	0	0	0	0	0	0	0	0	0	0	0	0	0	0	0	0	0	0	0	0	0	0	0	0	0	0	0	0
ZeamMp011	0	0	0	0	0	0	0	0	0	0	0	0	0	0	0	0	0	0	0	0	0	0	0	0	0	0	0	0	0	0	0	0	0	0	0	0	0	0	0	0	0	0	0	0	0	0	0	0	0
ZeamMp012	0	0	0	0	0	0	0	0	0	0	0	0	0	0	0	0	0	0	0	0	0	0	0	0	0	0	0	0	0	0	0	0	0	0	0	0	0	0	0	0	0	0	0	0	0	0	0	0	0
ZeamMp013	0	0	0	0	0	0	0	0	0	0	0	0	0	0	0	0	0	0	0	0	0	0	0	0	0	0	0	0	0	0	0	0	0	0	0	0	0	0	0	0	0	0	0	0	0	0	0	0	0
ZeamMp014	0	0	0	0	0	0	0	0	0	0	0	0	0	0	0	0	0	0	0	0	0	0	0	0	0	0	0	0	0	0	0	0	0	0	0	0	0	0	0	0	0	0	0	0	0	0	0	0	0
ZeamMp015	0	0	0	0	0	0	0	0	0	0	0	0	0	0	0	0	0	0	0	0	0	0	0	0	0	0	0	0	0	0	0	0	0	0	0	0	0	0	0	0	0	0	0	0	0	0	0	0	0
ZeamMp018	0	0	0	0	0	0	0	0	0	0	0	0	0	0	0	0	0	0	0	0	0	0	0	0	0	0	0	0	0	0	0	0	0	0	0	0	0	0	0	0	0	0	0	0	0	0	0	0	0
ZeamMp020	0	0	0	0	0	0	0	0	0	0	0	0	0	0	0.042622	0	0	0	0	0	0	0	0	0	0	0	0	0	0	0.0514967	0	0	0	0	0	0	0	0	0.0633557	0	0	0	0	0	0	0	0	0	0
ZeamMp021	0	0	0	0	0	0	0	0	0	0	0	0	0	0	0	0	0	0	0	0	0	0	0	0	0	0	0	0	0	0	0	0	0	0	0	0	0	0	0	0	0	0	0	0	0	0	0	0	0
ZeamMp022	0	0	0	0	0	0.0397211	0	0	0	0	0.28993	0	0	0	0	0	0	0.0490299	0	0.0426609	0	0.154168	0	0	0	0	0	0	0	0	0	0	0	0	0.0446866	0.0856154	0	0	0	0	0	0	0.0550647	0	0	0	0	0	0
ZeamMp023	0.122332	0	0	0	0	0	0	0	0	0	0	0	0	0	0	0	0	0	0	0	0	0.0770838	0	0	0	0	0	0	0	0	0	0	0.0497993	0	0	0	0	0	0	0	0	0.0486051	0	0	0	0	0	0	0.0617941
ZeamMp024	0	0	0	0	0	0	0	0	0	0	0	0	0	0	0	0	0	0	0	0	0	0.0770838	0	0	0	0	0	0	0	0	0	0	0	0	0	0	0	0	0	0.0504002	0.156392	0.0486051	0	0	0.0590267	0	0	0	0
ZeamMp025	0	0	0	0	0	0	0	0	0	0	0	0	0	0	0	0	0	0	0	0	0	0	0	0	0	0	0	0	0	0	0	0	0	0	0	0	0	0	0	0	0	0	0	0	0	0	0	0	0
ZeamMp026	0	0	0	0	0	0	0	0.0340334	0	0	0	0	0	0	0	0	0	0	0	0	0	0	0	0	0	0	0	0	0	0	0	0	0	0	0	0	0	0	0	0	0	0	0	0	0	0	0	0	0
ZeamMp027	0	0	0	0	0	0	0	0	0	0	0	0	0	0	0	0	0	0	0	0	0	0	0	0	0	0	0	0	0	0	0	0	0	0	0	0	0	0	0	0	0	0	0	0	0	0	0	0	0
ZeamMp028	0	0	0	0	0	0	0	0	0	0	0	0	0	0	0	0	0	0	0	0	0	0	0	0	0	0	0	0	0	0	0	0	0	0	0	0	0	0	0	0	0	0	0	0	0	0	0	0	0
ZeamMp029	0	0	0	0	0	0	0	0	0	0	0	0	0	0	0	0	0	0	0	0	0	0	0	0	0	0	0	0	0	0	0	0	0	0	0	0	0	0	0	0	0	0	0	0	0	0	0	0	0
ZeamMp030	0.366997	0.287606	0.214774	0.179225	0.266404	0.675259	0.20708	0.408401	0.520716	189.068	828.837	0.431564	0.457796	3.08568	0.255732	0.0886662	0.262972	0.490299	0.426407	19.1547	0.375375	12.6803	1.53944	0.288768	0.452821	15.9852	0.0918192	12.8887	0.25893	0.257483	0.168917	0.869435	0.348596	0.626667	4.42397	23.6299	0.299812	9.2372	65.6365	130.738	20.1745	0.437446	31.2217	2.0461	0.295133	5.01634	8.27467	0.582759	11.5555
ZeamMp032	0.081555	0.0479343	0.128865	0	0	0.0397211	0.10354	0.2042	0	0.764598	4.63888	0.0431564	0	0.187011	0.0852439	0.177332	0.075135	0	0.0775286	0.0853217	0.0417083	0.0385419	0	0.048128	0	0	0.137729	0.182819	0	0.15449	0.168917	0.289812	0.0995987	0.104444	0.312806	0.128423	0.0599624	0.117671	0.253423	0.604803	0.469176	0.0972102	0.165194	0.1659	0.118053	0.0829147	0.504553	0.116552	0.247176
ZeamMp033	0	0	0	0	0.0532808	0	0	0.1021	0	0.0424777	0.797307	0	0	0.0467527	0.042622	0	0.0375675	0.0490299	0	0	0	0	0.0405116	0	0	0.267909	0	0	0	0	0	0	0	0	0	0	0.0599624	0.0588357	0	0	0	0.0486051	0	0	0	0	0	0	0
ZeamMp034	0	0	0	0	0	0	0	0	0	0	0	0	0	0	0	0	0	0	0	0	0	0	0	0	0	0	0	0	0	0	0	0	0	0	0	0	0	0	0	0	0	0	0	0	0	0	0	0	0
ZeamMp035	0	0	0	0	0	0	0	0	0	0	0	0	0	0	0	0	0	0	0	0	0	0	0	0	0	0	0	0	0	0	0	0	0	0	0	0	0	0	0	0	0	0	0	0	0	0	0	0	0
ZeamMp036	0	0	0	0	0	0	0	0	0	0	0	0	0	0	0	0	0	0	0	0	0	0	0	0	0	0	0	0	0	0	0	0	0.0497993	0	0	0	0	0	0	0	0	0	0	0	0	0	0	0	0
ZeamMp037	0	0	0	0	0	0	0	0	0	0	0	0	0	0	0	0	0	0	0	0	0	0	0	0	0	0	0	0	0	0	0	0	0	0	0	0	0	0	0	0	0	0	0	0	0	0	0	0	0
ZeamMp038	0	0	0	0	0	0	0	0	0	0	0	0	0	0	0	0	0	0	0	0	0	0	0	0	0	0	0	0	0	0	0	0	0	0	0	0	0	0	0	0	0	0	0	0	0	0	0	0	0
ZeamMp039	0	0	0	0	0	0	0	0	0	0	0	0	0	0	0	0	0	0	0	0	0	0	0	0	0	0	0	0	0	0	0	0	0	0	0	0	0	0	0	0	0	0	0	0	0	0	0	0	0
ZeamMp040	0	0	0	0	0	0	0	0	0	0	0	0	0	0	0	0	0	0	0	0	0	0	0	0	0	0	0	0	0	0	0	0	0	0	0	0	0	0	0	0	0	0	0	0	0	0	0	0	0
ZeamMp041	0	0	0	0	0	0	0	0	0	0	0	0	0	0	0	0	0	0	0	0	0	0	0	0	0	0	0	0	0	0	0	0	0	0	0	0	0	0	0	0	0	0	0	0	0	0	0	0	0
ZeamMp042	0	0	0	0	0	0	0	0	0	0	0	0	0	0	0	0	0	0	0	0	0	0	0	0	0	0	0	0	0	0	0	0	0	0	0	0	0	0	0	0	0	0	0	0	0	0	0	0	0
ZeamMp043	0	0	0	0	0	0	0	0	0	0	0	0	0	0	0	0	0	0	0	0	0	0	0	0	0	0	0	0	0	0	0	0	0	0	0	0	0	0	0	0	0	0	0	0	0	0	0	0	0
ZeamMp044	0.203887	0	0.171819	0.0716899	0.159842	0.238327	0.0517701	0.0340334	0.16022	0.509732	0.434895	0.129469	0.183118	0.187011	0.042622	0.0443331	0.225405	0.0980598	0.193822	0.341287	0.0417083	0.231251	0.283581	0.144384	0.0566026	0.267909	0.367277	0.0457047	0	0.102993	0.0563057	0	0.0497993	0	0.178746	0.128423	0.119925	0.0588357	0.126711	0	0.104261	0.0486051	0	0.1659	0.236107	0.0414573	0.0504553	0.116552	0.123588
ZeamMp045	0	0	0	0	0	0	0	0	0	0	0	0	0	0	0	0	0	0	0	0	0	0	0	0	0	0	0	0	0	0	0	0	0	0	0	0	0	0	0	0	0	0	0	0	0	0	0	0	0
ZeamMp046	0	0	0	0	0	0	0	0	0	0	0	0	0	0	0	0	0	0	0	0	0	0	0	0	0	0	0	0	0	0	0	0	0	0	0	0	0	0	0	0	0	0	0	0	0	0	0	0	0
ZeamMp047	0	0	0	0	0	0	0	0	0	0	0	0	0	0	0	0	0	0	0	0	0	0	0	0	0	0	0	0	0	0	0	0	0	0	0	0	0	0	0	0	0	0	0	0	0	0	0	0	0
ZeamMp049	0	0	0	0	0	0	0	0	0	0	0	0	0	0	0	0	0	0	0	0	0	0	0	0	0	0	0	0	0	0	0	0	0	0	0	0	0	0	0	0	0	0	0	0	0	0	0	0	0
ZeamMp050	0.081555	0.191737	0.0429549	0.107535	0.0532808	0.119163	0.15531	0.170167	0.280386	1.40176	9.64016	0.345251	0.0457796	0.187011	0.127866	0.0443331	0.075135	0	0.155057	0.0853217	0.0834166	0.0770838	0.931766	0	0.0566026	0.133954	0.137729	0.0914093	0.323663	0.0514967	0	0.0414017	0.0497993	0	0.223433	0.171231	0.179887	0.117671	0.950335	1.51201	0.521306	0	0.275324	0	0.236107	0.0414573	0.454098	0.582759	0.30897
ZeamMp051	0.081555	0.191737	0.128865	0.28676	0.106562	0.278048	0.10354	0.374367	0.0801102	1.78406	9.42272	0.129469	0.503576	0.420774	0.255732	0.132999	0.413242	0.0980598	0.193822	0.383948	0.625625	0.462503	0.52665	0.0962559	0.396218	0.223257	0.229548	0.0914093	0.194197	0.0514967	0.281528	0.207008	0.398395	0.261111	0.0446866	0.428077	0.0599624	0.0588357	0.823623	1.51201	0.677698	0.437446	0.660777	0.1659	0.17708	0.331659	0.504553	0.349655	0.0617941
ZeamMp052	0	0	0	0	0	0	0	0	0	0	0.144965	0	0	0	0	0	0	0.0980598	0.0387643	0	0	0	0	0.048128	0	0	0	0.0914093	0	0	0	0	0	0	0	0	0	0	0	0	0	0	0	0	0	0	0	0	0
ZeamMp053	0	0	0	0	0	0	0	0	0	0	0	0	0	0	0	0	0	0	0	0	0	0	0	0	0	0	0	0	0	0	0	0	0	0	0	0	0	0	0	0	0	0	0	0	0	0	0	0	0
ZeamMp054	0	0	0	0	0	0	0	0	0	0.0424777	0	0	0	0	0	0	0	0	0	0	0	0	0	0	0	0	0	0	0	0	0	0	0	0	0	0	0	0	0	0	0	0	0	0	0	0	0	0	0
ZeamMp055	0	0	0	0	0	0	0	0	0	0	0	0	0	0	0	0	0	0	0	0	0	0	0	0	0	0	0	0	0	0	0	0	0	0	0	0	0	0	0	0	0	0	0	0	0	0	0	0	0
ZeamMp056	0	0	0	0	0	0	0	0	0	0	0	0	0	0	0	0	0	0	0	0	0	0	0.0405116	0	0	0	0	0	0	0	0	0	0	0	0	0	0	0	0	0	0	0	0	0	0	0	0	0	0
ZeamMp057	0	0	0	0	0	0	0	0	0	0.0849554	0.0724824	0	0	0	0	0	0	0	0	0	0	0	0	0	0	0	0	0	0	0	0	0	0	0	0	0	0	0	0	0	0	0	0	0	0	0	0	0	0
ZeamMp058	0	0	0	0	0	0	0	0	0	0.0424777	0	0	0	0	0	0	0	0	0	0	0	0	0	0	0	0	0	0	0	0	0	0	0	0	0	0	0	0	0	0	0	0	0	0	0	0	0	0	0
ZeamMp059	0	0	0	0	0	0	0	0	0	0	0	0	0	0	0	0	0	0	0	0	0	0	0	0	0	0	0	0	0	0	0	0	0	0	0	0	0	0	0	0	0	0	0	0	0	0	0	0	0
ZeamMp060	0	0	0	0	0	0	0	0	0	0	0	0	0	0	0	0	0	0	0	0	0	0	0	0	0	0	0	0	0	0	0	0	0	0	0	0	0	0	0	0	0	0	0	0	0	0	0	0	0
ZeamMp061	0	0	0	0	0	0	0	0	0	0	0	0	0	0	0	0	0	0	0	0	0	0	0	0	0	0	0	0	0	0	0	0	0	0	0	0	0	0	0	0	0	0	0	0	0	0	0	0	0
ZeamMp062	0	0	0	0	0	0	0	0	0	0	0	0	0	0	0	0	0	0	0	0	0	0	0	0	0	0	0	0	0	0	0	0	0	0	0	0	0	0	0	0	0	0	0	0	0	0	0	0	0
ZeamMp063	0	0	0	0	0	0	0	0	0	0	0	0	0	0	0	0	0	0	0	0	0	0	0	0	0	0	0	0	0	0	0	0	0	0	0	0	0	0	0	0	0	0	0	0	0	0	0	0	0
ZeamMp064	0	0	0	0	0	0	0	0	0	0	0	0	0	0	0	0	0	0	0	0	0	0	0	0	0	0	0	0	0	0	0	0	0	0	0	0	0	0	0	0	0	0	0	0	0	0	0	0	0
ZeamMp065	0	0	0	0	0	0	0.0517701	0.0340334	0	0	0	0	0	0	0	0	0	0	0	0	0	0	0	0	0	0	0	0	0	0	0	0	0	0	0	0	0	0	0	0	0	0	0	0	0	0	0	0	0
ZeamMp066	0	0	0	0	0	0	0	0	0	0	0	0	0	0	0	0	0	0	0	0	0	0	0	0	0	0	0	0	0	0	0	0	0	0	0	0	0	0	0	0	0	0	0	0	0	0	0	0	0
ZeamMp067	0	0	0	0	0	0	0	0	0	0	0.217447	0	0	0	0	0.0443331	0	0	0	0	0	0	0	0	0	0	0	0	0	0	0	0	0	0	0	0	0	0	0	0	0	0	0	0	0	0	0	0	0
ZeamMp068	0	0	0	0	0	0	0	0	0	0	0	0	0	0	0	0	0.0375675	0	0	0	0	0	0	0	0	0	0	0	0	0	0	0	0	0	0	0	0	0	0	0.0504002	0	0	0	0	0	0	0	0	0
ZeamMp069	0	0	0	0.035845	0	0	0	0	0	0.212388	0.434895	0	0.0915593	0.0935053	0	0	0	0	0	0	0	0	0.202558	0	0.169808	0	0	0	0.0647325	0	0	0	0.0497993	0	0	0	0	0	0	0.1008	0	0.0486051	0	0	0	0	0	0	0.123588
ZeamMp070	0	0	0	0	0	0	0	0	0	0	0	0	0	0	0	0	0	0	0	0	0	0	0	0	0	0	0	0	0	0	0	0	0	0	0	0	0	0	0	0	0	0	0	0	0.0590267	0	0	0	0
ZeamMp073	0.081555	0	0.0429549	0.107535	0.106562	0	0	0	0.120165	0	0.362412	0	0	0	0	0	0	0	0.0387643	0.0853217	0	0.154168	0	0	0	0.0446514	0	0	0	0	0	0	0	0	0.0446866	0	0.0599624	0	0	0	0.0521306	0	0.0550647	0.1106	0	0.0829147	0	0.29138	0.123588
ZeamMp074	0	0	0	0	0	0	0	0	0	0	0	0	0	0	0	0	0	0	0	0	0	0	0	0	0	0	0	0	0	0	0	0	0	0	0	0	0	0	0	0	0	0	0	0	0	0	0	0	0
ZeamMp075	0	0	0	0	0	0	0	0	0	0	0	0	0	0	0	0	0	0	0	0	0	0	0	0	0	0	0	0	0	0	0	0	0	0	0	0	0	0	0	0	0	0	0	0	0	0	0	0	0
ZeamMp076	0	0	0	0	0	0	0	0	0	0	0	0	0	0	0	0	0	0	0	0	0	0	0	0	0	0	0	0	0	0	0	0	0	0	0	0	0	0	0	0	0	0	0	0	0	0	0	0	0
ZeamMp077	0	0	0	0	0	0	0	0	0	0	0	0	0	0.0467527	0	0	0	0	0	0	0	0	0	0	0	0	0	0	0	0	0	0	0	0	0	0	0	0	0	0	0	0	0	0	0	0	0	0	0
ZeamMp078	0	0	0	0	0	0	0	0	0	0	0	0	0	0	0	0	0	0	0	0	0	0	0	0	0	0	0	0	0	0	0	0	0	0	0	0	0	0	0	0	0	0	0	0	0	0	0	0	0
ZeamMp079	0	0	0	0	0	0	0	0	0	0	0	0	0	0	0	0	0	0	0	0	0	0	0	0	0	0	0	0	0	0	0	0	0	0	0	0	0	0	0	0	0	0	0	0	0	0	0	0	0
ZeamMp080	0	0	0	0	0	0	0	0	0	0	0	0	0	0	0	0	0	0	0	0	0	0	0	0	0	0	0	0	0	0	0	0	0	0	0	0	0	0	0	0	0	0	0	0	0	0	0	0	0
ZeamMp081	0	0	0	0	0	0	0	0	0	0	0	0	0	0	0	0	0	0	0	0	0	0	0	0	0	0	0	0	0	0	0	0	0	0	0	0	0	0	0	0	0	0	0	0	0	0	0	0	0
ZeamMp082	0	0	0	0	0	0	0	0	0	0	0	0	0	0	0	0	0	0	0	0	0	0	0	0	0	0	0	0	0	0	0	0	0	0	0	0	0	0	0	0	0	0	0	0	0	0	0	0	0
ZeamMp083	0	0	0	0	0	0	0	0	0	0	0	0	0	0	0	0	0	0	0	0	0	0	0	0	0	0	0	0	0	0	0	0	0	0	0	0	0	0	0	0	0	0	0	0	0	0	0	0	0
ZeamMp084	0	0	0	0	0	0	0	0	0	0	0	0	0	0	0	0	0	0	0	0	0	0	0	0	0	0	0	0	0	0	0	0	0	0	0	0	0	0	0	0	0	0	0	0	0	0	0	0	0
ZeamMp085	0	0	0	0	0	0	0	0	0	0	0	0	0	0	0	0	0	0	0	0	0	0	0	0	0	0	0	0	0	0	0	0	0	0	0	0	0	0	0	0	0	0	0	0	0	0	0	0	0
ZeamMp086	0	0	0	0	0	0	0	0	0	0	0	0	0	0	0	0	0	0	0	0	0	0.0385419	0	0	0	0	0	0	0	0	0	0	0	0	0.0446866	0	0	0	0	0	0	0	0	0	0	0	0	0	0.0617941
ZeamMp087	0	0	0	0	0	0	0	0	0	0	0	0	0	0	0	0	0	0	0	0	0	0	0	0	0	0	0	0	0	0	0	0	0	0	0	0	0	0	0	0	0	0	0	0	0	0	0	0	0
ZeamMp088	0	0	0	0	0	0	0	0.0340334	0.0400551	0.169911	1.52213	0	0.0457796	0.0935053	0	0	0	0	0.0387643	0	0	0.0385419	0.0405116	0	0.0566026	0	0	0	0	0	0	0	0	0.0522222	0	0.0428077	0	0	0	0.201601	0	0.0486051	0	0	0	0	0	0	0
ZeamMp089	0	0	0	0	0	0	0	0	0	0	0	0	0	0	0	0.0443331	0	0	0	0	0	0	0	0	0	0	0	0	0	0	0	0	0	0	0	0	0	0	0	0	0	0	0	0	0	0	0	0	0
ZeamMp090	0	0	0	0	0	0	0	0	0	0	0	0	0.0457796	0	0	0	0	0	0	0	0	0	0	0	0	0	0	0	0	0	0	0	0	0	0	0	0	0	0	0	0.0521306	0	0	0	0	0	0	0	0
ZeamMp091	0.0407775	0	0.0429549	0	0	0.158884	0	0.0340334	0.0400551	0.424777	0.797307	0	0.137339	0.0467527	0.127866	0.132999	0.0375675	0	0.116293	0.0853217	0.166833	0.0385419	0.121535	0	0.0566026	0.0446514	0.0459096	0	0	0.0514967	0	0	0	0.0522222	0	0.0428077	0	0	0.190067	0.1008	0.0521306	0.145815	0	0	0.118053	0.248744	0.151366	0.0582759	0.185382
ZeamMp092	0.407775	0.143803	0.558413	0.573519	0.372965	0.35749	0.724781	0.476468	1.20165	2.88848	2.39192	0.992597	1.23605	1.26232	1.15079	0.487664	0.788917	0.588359	0.891579	0.639913	1.29296	0.578129	0.567162	0.770048	0.792437	0.62512	0.550915	0.639865	0.388395	1.02993	0.450445	1.24205	0.74699	0.522222	0.625612	0.941769	0.4797	0.176507	0.760268	1.008	1.09474	0.826287	0.770906	0.387101	0.649294	0.953519	0.353187	0.582759	0.679735
ZeamMp093	0	0.0479343	0	0.035845	0.0532808	0	0.0517701	0.0680668	0.0400551	0.382299	0.144965	0.0431564	0	0	0.042622	0	0.112702	0	0.0387643	0.0426609	0.0834166	0.0385419	0.162046	0	0.0566026	0	0	0.182819	0.0647325	0	0.0563057	0	0.0995987	0.0522222	0.0893731	0	0	0.0588357	0.0633557	0	0.0521306	0.437446	0.110129	0	0.17708	0	0	0	0
ZeamMp094	0.0407775	0	0	0	0	0.0397211	0	0.0340334	0.0400551	0	0.28993	0.0431564	0	0	0.042622	0	0	0	0	0	0	0	0	0	0	0	0	0	0	0	0.0563057	0	0	0	0.0893731	0	0	0	0.0633557	0.0504002	0.156392	0.0486051	0	0.0553001	0	0	0.100911	0	0.0617941
ZeamMp095	0	0	0	0	0	0.0397211	0	0	0.0400551	0.169911	0.579859	0.0863127	0	0.187011	0	0	0	0	0	0.0853217	0	0	0	0.0962559	0	0	0.137729	0	0.0647325	0	0	0	0	0.208889	0.0446866	0	0	0	0	0.151201	0.208522	0.145815	0.0550647	0.1106	0	0	0	0	0
ZeamMp096	0	0	0	0	0	0	0.15531	0	0	0	0.144965	0	0	0	0	0	0	0	0	0	0	0	0	0	0	0.0446514	0	0	0	0	0	0	0	0	0	0	0	0	0	0	0.0521306	0	0	0	0	0	0	0	0.0617941
ZeamMp097	0	0.191737	0.0429549	0	0	0	0.0517701	0	0	0.254866	1.15972	0	0.183118	0	0	0.0443331	0	0.0490299	0.0387643	0.298626	0	0.0385419	0.121535	0	0.0566026	0.0446514	0	0	0	0	0	0.0828033	0.0995987	0	0	0	0.0599624	0.0588357	0.0633557	0.151201	0.0521306	0	0	0.0553001	0	0	0.151366	0.0582759	0
ZeamMp098	0	0.0479343	0.128865	0	0	0	0	0	0.120165	0.424777	1.59461	0.0431564	0	0.187011	0	0.132999	0	0.0490299	0.0387643	0.255965	0.0417083	0.0770838	0.121535	0.192512	0	0.0446514	0	0	0	0.0514967	0	0.124205	0.0497993	0	0.13406	0.0428077	0	0.0588357	0.126711	0.604803	0.208522	0.0486051	0.220259	0.0553001	0	0.0414573	0.0504553	0.116552	0.370764
ZeamMp101	0	0	0	0	0	0	0	0.0680668	0.0801102	0	0	0	0	0	0	0	0	0	0	0	0.0834166	0	0	0	0.0566026	0	0	0	0.129465	0	0	0	0	0	0	0	0	0	0	0	0.156392	0.0486051	0	0	0.118053	0	0	0	0
ZeamMp102	0	0	0	0	0	0	0	0	0	0	0	0	0	0	0	0	0	0	0	0	0	0	0	0	0	0	0	0	0	0	0	0	0	0	0	0	0	0	0	0	0	0	0	0	0	0	0	0	0
ZeamMp103	0	0	0	0	0	0	0	0	0	0	0	0	0	0	0	0	0	0	0	0	0	0	0	0	0	0	0	0	0	0	0	0	0	0	0	0	0	0	0	0	0	0	0	0	0	0	0	0	0
ZeamMp104	0	0	0	0	0	0	0	0	0	0	0	0	0	0	0	0	0	0	0	0	0	0	0	0	0	0	0	0	0	0	0	0	0	0	0	0	0	0	0	0	0	0	0	0	0	0	0	0	0
ZeamMp105	0	0	0	0	0	0	0	0	0	0	0	0	0	0	0	0	0	0	0	0	0	0	0	0	0	0	0	0	0	0	0	0	0	0	0	0	0	0	0	0	0	0	0	0	0	0	0	0	0
ZeamMp106	0	0	0	0	0	0	0	0	0	0	0	0	0	0	0	0	0	0	0	0	0	0	0	0	0	0	0	0	0	0.0514967	0	0	0	0	0	0	0	0	0	0	0	0	0	0	0	0	0	0	0
ZeamMp107	0	0	0	0	0	0	0	0	0	0	0	0	0	0	0	0	0	0	0	0	0	0	0	0	0	0	0	0	0	0	0	0	0	0	0	0	0	0	0	0	0	0	0	0	0	0	0	0	0
ZeamMp108	0	0	0	0	0	0	0	0	0	0	0	0	0	0	0	0	0	0	0	0	0	0	0	0	0	0	0	0	0	0	0	0	0	0	0	0	0	0	0	0	0	0	0	0	0	0	0	0	0
ZeamMp109	0	0	0	0	0	0	0	0	0	0	0	0	0	0	0	0	0	0	0	0	0	0	0	0	0	0	0	0	0	0	0	0	0	0	0	0	0	0	0	0	0	0	0	0	0	0	0	0	0
ZeamMp110	0	0	0	0	0	0	0	0	0	0	0	0	0	0	0	0	0	0	0	0	0	0	0	0	0	0	0	0	0	0	0	0	0	0	0	0	0	0	0	0	0	0	0	0	0	0	0	0	0
ZeamMp111	0	0	0	0	0	0	0	0	0	0	0	0	0	0	0	0	0	0	0	0	0	0	0	0	0	0	0	0	0	0	0	0	0	0	0	0	0	0	0	0	0	0	0	0	0	0	0	0	0
ZeamMp112	0	0	0	0	0	0	0	0	0	0	0	0	0	0	0	0	0	0	0	0	0	0	0	0	0	0	0	0	0	0	0	0	0	0	0	0	0	0	0	0	0	0	0	0	0	0	0	0	0
ZeamMp113	0	0	0	0	0	0	0	0	0	0.0424777	0	0.0431564	0	0	0	0	0	0	0	0	0	0	0	0	0	0	0	0	0	0	0	0	0	0	0	0.0428077	0.0599624	0	0	0	0	0	0.0550647	0	0	0	0.0504553	0	0
ZeamMp114	0	0	0	0	0	0	0	0	0	0	0	0	0	0	0	0	0	0	0	0	0	0	0	0	0	0	0	0	0	0	0	0	0	0	0	0	0	0	0	0	0	0	0	0	0	0	0	0	0
ZeamMp115	0	0	0	0	0	0	0	0	0	0	0	0	0	0	0	0	0	0	0	0	0	0	0	0	0	0	0	0	0	0	0	0	0	0	0	0	0	0	0	0	0	0	0	0	0	0	0	0	0
ZeamMp116	0	0.0479343	0	0.035845	0	0	0	0.0340334	0.0400551	0.127433	1.30468	0.0431564	0.0457796	0.0467527	0.0852439	0.0886662	0.0375675	0	0	0.0426609	0.125125	0.0385419	0	0	0	0.0446514	0	0	0	0	0	0	0	0	0	0.0428077	0	0	0.0633557	0.151201	0	0	0.0550647	0	0	0.0414573	0.0504553	0	0.0617941
ZeamMp117	0	0	0.0429549	0	0	0	0	0	0	0	0.0724824	0	0	0	0	0	0	0	0	0	0	0	0	0	0	0	0	0	0	0	0	0	0	0	0	0	0	0	0	0	0	0	0	0	0	0	0	0	0
ZeamMp118	0	0	0	0	0	0.0397211	0	0	0	0	0	0	0	0	0	0	0	0	0	0	0	0	0	0	0	0	0.0459096	0	0	0	0	0	0	0	0.0446866	0	0	0	0	0	0.0521306	0	0	0	0	0	0.0504553	0	0
ZeamMp119	0	0	0	0	0	0	0	0	0	0.169911	0.0724824	0	0	0	0	0	0	0	0.0775286	0	0	0.0385419	0	0	0	0	0	0	0.0647325	0.0514967	0	0	0	0	0	0.0428077	0	0	0	0.0504002	0.0521306	0	0	0	0	0	0	0	0
ZeamMp120	0	0	0	0	0	0	0.0517701	0	0	0	0	0.0431564	0	0	0	0	0	0	0	0	0	0	0	0	0	0	0	0	0	0	0	0	0	0	0	0	0	0	0	0	0	0	0	0	0	0	0	0	0
ZeamMp121	0	0	0	0	0	0	0	0	0	0.0849554	0	0	0	0	0	0	0	0	0	0	0	0	0	0	0	0	0	0.0914093	0	0	0	0	0	0	0	0	0	0	0	0	0	0	0	0	0	0	0	0	0.0617941
ZeamMp122	0	0	0	0	0	0	0	0	0	0	0	0	0	0	0	0	0	0	0	0	0	0	0	0	0	0	0	0	0	0	0	0	0	0	0	0	0	0	0	0	0	0	0	0.1106	0	0	0	0	0
ZeamMp123	0	0	0	0	0	0	0	0	0	0	0	0	0	0	0	0.0443331	0	0	0	0	0	0	0.0810231	0	0	0	0	0	0	0	0	0	0	0	0	0	0	0	0	0	0	0	0	0	0	0	0	0	0
ZeamMp124	0	0	0	0	0	0	0	0	0	0	0.0724824	0	0	0	0	0	0	0	0	0	0	0	0	0	0	0	0	0	0	0	0	0	0	0.104444	0	0	0	0	0	0	0	0	0	0	0.0590267	0	0	0	0
ZeamMp125	0	0	0	0	0	0	0	0	0	0	0	0	0	0	0	0	0	0	0	0	0	0	0	0	0	0	0	0	0	0	0	0	0	0	0	0	0	0	0	0	0	0	0	0	0	0	0	0	0
ZeamMp126	0	0	0	0	0	0	0	0	0	0.0424777	0	0	0	0	0	0	0	0	0	0	0	0	0.0405116	0	0	0	0	0	0	0	0	0	0	0	0	0	0	0	0	0	0	0	0	0	0	0	0	0	0
ZeamMp127	0	0	0	0	0	0	0	0.1021	0	0.0849554	0.0724824	0	0	0	0	0	0	0	0	0	0	0	0	0	0	0.0446514	0	0	0	0	0	0	0	0	0	0	0	0	0	0	0	0	0	0	0	0	0	0	0
ZeamMp128	0	0	0	0	0	0	0	0	0	0.0849554	0	0	0.0457796	0	0	0	0	0	0	0	0	0	0	0	0	0	0	0	0	0	0	0	0	0	0	0	0	0	0	0	0	0	0	0	0	0.248744	0	0	0
ZeamMp129	0	0	0	0	0	0	0	0	0	0	0	0	0	0	0.042622	0	0	0	0	0	0	0	0	0	0	0	0	0	0	0	0	0	0	0	0	0	0	0	0	0	0	0	0	0	0	0	0	0	0
ZeamMp130	0.0407775	0	0	0	0	0	0	0	0	0.0424777	0.144965	0.129469	0	0	0	0	0	0	0	0	0	0	0	0	0	0	0	0	0	0	0	0	0	0	0.0446866	0	0.0599624	0	0	0	0.208522	0	0	0	0	0	0	0	0
ZeamMp131	0	0	0	0	0	0	0	0	0	0	0	0	0	0	0	0	0	0	0	0	0	0	0	0	0	0	0	0	0	0	0	0	0	0	0	0	0	0	0	0	0	0	0	0	0	0	0	0	0
ZeamMp132	0	0	0	0	0	0	0	0	0	0	0	0	0	0	0	0	0	0	0	0	0	0	0	0	0	0	0	0	0	0	0	0	0	0	0	0	0	0	0	0	0	0	0	0	0	0	0	0	0
ZeamMp133	0	0	0	0	0	0	0	0	0	0	0	0	0	0	0	0	0	0	0	0	0	0	0	0	0	0	0	0	0	0	0	0	0	0	0	0	0	0	0	0	0	0	0	0	0	0	0	0	0
ZeamMp134	0.0407775	0.0479343	0.0859097	0.035845	0	0	0	0.0680668	0	0	0.217447	0	0	0	0	0	0	0	0.0387643	0	0.0834166	0.115626	0	0	0	0	0	0.0457047	0.0647325	0	0	0	0	0	0	0	0	0	0	0.0504002	0	0	0	0.0553001	0	0	0.0504553	0	0
ZeamMp135	0	0	0	0	0	0	0	0	0	0	0	0	0	0	0	0	0	0	0	0	0	0	0	0	0	0	0	0	0	0	0	0	0	0	0	0	0	0	0	0.1008	0	0	0	0	0	0	0	0	0
ZeamMp136	0.081555	0.287606	0.171819	0.21507	0.319685	0.158884	0.362391	0.578568	0.240331	3.95042	13.5542	0.215782	0.183118	0.467527	0.340976	0.132999	0.187837	0.245149	0.193822	0.383948	0.208542	0.308335	0.76972	0.0962559	0.113205	0.178606	0.0459096	0.411342	0.129465	0.205987	0.168917	0.24841	0.298796	0.156667	0.0446866	0.513692	0.179887	0.41185	1.26711	3.32641	1.40753	0.291631	0.825971	0.387101	0.236107	0.414573	0.302732	0.757587	1.11229
ZeamMp137	0.122332	0.191737	0.0859097	0.0716899	0.799211	0.119163	0.15531	0.340334	0.0400551	1.78406	11.4522	0.215782	0.137339	0.374021	0.340976	0.221665	0.15027	0.0980598	0.27135	0.383948	0.166833	0.385419	0.486139	0.0962559	0.22641	0.357211	0.0459096	0.182819	0	0.205987	0	0.0414017	0	0.156667	0.0446866	0.856154	0.0599624	0.294178	0.950335	1.51201	0.625567	0.0486051	0.330388	0.221201	0.472214	0.414573	0.655919	0.699311	0.556147
ZeamMp138	0	0	0	0	0	0	0	0	0	0	0.0724824	0	0	0	0	0	0	0	0	0	0	0	0	0	0	0	0	0	0	0	0	0	0	0	0	0	0	0	0	0	0	0	0	0	0	0	0	0	0
ZeamMp139	0	0	0	0	0	0	0	0	0	0	0	0	0	0	0	0	0	0	0	0	0	0	0	0	0	0	0	0	0	0	0	0	0	0	0	0	0	0	0	0	0	0	0	0	0	0	0	0	0
ZeamMp140	0	0	0	0	0	0	0	0	0	0	0	0	0	0	0	0	0	0	0	0	0	0	0	0	0	0	0	0	0	0	0	0	0	0	0	0	0	0	0	0	0	0	0	0	0	0	0	0	0
ZeamMp141	0	0	0	0	0	0	0	0	0	0.169911	0	0	0	0	0	0	0	0	0	0	0	0	0	0	0	0	0	0	0	0	0	0	0	0	0	0	0.0599624	0	0	0	0	0	0	0	0	0	0	0	0
ZeamMp142	0	0	0	0	0	0	0	0	0	0	0	0	0	0	0	0	0	0	0	0	0	0	0	0	0	0	0	0	0	0	0	0	0	0	0	0	0	0	0	0	0	0	0	0	0	0	0	0	0
ZeamMp143	0	0	0	0	0	0	0	0	0	0	0.28993	0	0	0	0	0	0	0	0	0	0	0	0	0	0	0.0446514	0	0	0	0	0	0	0	0	0	0	0	0	0	0	0	0	0	0	0	0	0	0	0
ZeamMp144	0	0	0	0	0	0	0	0	0.0400551	0.169911	0	0	0	0	0	0.0443331	0	0	0.116293	0.0853217	0	0	0	0	0	0	0	0	0	0	0	0	0	0	0	0	0	0	0	0	0	0.0486051	0	0	0	0	0	0	0
ZeamMp145	0	0	0	0	0	0	0.10354	0	0	0	0	0	0	0.0935053	0	0	0	0	0	0	0	0.0385419	0	0	0	0	0	0	0	0	0	0	0.0995987	0	0	0	0	0	0	0.0504002	0	0	0	0	0	0	0	0	0
ZeamMp146	0	0	0	0	0	0	0	0.0680668	0	0	0	0	0	0.0935053	0	0	0	0	0	0	0	0	0	0	0	0	0	0	0	0	0	0	0	0	0	0	0	0	0	0	0	0	0	0	0	0	0	0	0
ZeamMp147	0	0	0	0	0	0	0	0	0	0	0	0	0	0	0	0	0	0	0	0	0	0	0	0	0	0	0	0	0	0	0	0	0	0	0	0	0	0	0	0	0	0	0	0	0	0	0	0	0
ZeamMp148	0	0	0	0	0	0	0	0	0	0	0.0724824	0	0	0	0	0	0	0	0	0	0	0	0	0	0	0	0	0	0	0	0	0	0	0	0	0	0	0	0	0	0	0	0	0.0553001	0	0	0	0	0
ZeamMp149	0	0	0	0	0	0	0	0	0	0.0424777	0.0724824	0	0	0	0	0	0	0	0	0	0	0	0	0	0	0	0	0	0	0	0	0	0	0	0	0	0	0	0	0	0	0	0	0	0.0590267	0	0	0.0582759	0.0617941
ZeamMp150	0	0	0	0	0	0	0	0	0	0	0.0724824	0	0	0	0	0	0	0	0	0	0	0	0	0	0	0	0	0	0	0	0	0	0	0	0	0	0	0	0	0	0	0	0	0	0	0	0	0	0
ZeamMp151	0	0	0	0	0	0	0	0	0	0	0	0	0	0	0	0	0	0	0	0	0	0	0	0	0	0	0	0	0	0	0	0	0	0	0	0	0	0	0	0	0	0	0	0	0	0	0	0	0
ZeamMp152	0	0	0	0	0	0	0	0	0	0	0	0	0	0	0	0	0	0	0	0	0	0	0	0	0	0	0	0	0	0	0	0	0	0	0	0	0	0	0	0	0.0521306	0	0	0	0	0	0	0	0
ZeamMp153	0	0	0	0	0	0	0	0	0	0	0	0	0	0	0	0	0	0	0	0	0	0	0	0	0	0	0	0	0	0	0	0	0	0	0	0	0	0	0	0	0	0	0	0	0	0	0	0	0
ZeamMp154	0	0	0	0	0	0	0	0	0	0	0.0724824	0.0431564	0	0	0	0	0	0	0	0	0.0417083	0	0	0	0	0	0	0	0	0	0	0	0	0	0	0.0428077	0	0	0	0	0	0	0.0550647	0	0	0	0	0	0
ZeamMp155	0	0	0	0	0	0.0397211	0	0.0680668	0	0.0424777	0.0724824	0	0	0.0467527	0.042622	0	0	0	0	0	0	0	0	0	0	0.0446514	0	0	0	0	0	0	0	0	0.0446866	0	0	0	0	0	0	0	0	0.1106	0	0	0	0	0
ZeamMp156	0	0	0	0	0	0	0	0	0	0	0	0	0	0	0	0	0	0	0	0	0	0	0	0	0	0	0	0	0	0	0	0	0	0	0	0	0	0	0	0	0	0	0	0	0	0	0	0	0
ZeamMp157	0	0.0479343	0.0859097	0.107535	0.106562	0.0397211	0	0	0.0801102	0.509732	0.28993	0.0863127	0.0915593	0	0.21311	0.354665	0	0.0490299	0.387643	0.0853217	0.333667	0.0385419	0	0	0	0	0.0918192	0.0457047	0.0647325	0	0	0.124205	0.0995987	0	0.0446866	0	0	0.117671	0.0633557	0	0.0521306	0	0	0.0553001	0.118053	0	0.151366	0.116552	0.0617941
ZeamMp158	0	0	0	0	0	0	0	0	0	0	0	0	0	0	0	0	0	0	0	0	0	0	0	0	0	0	0	0	0	0	0	0	0	0	0	0	0	0	0	0	0	0	0	0	0	0	0	0	0
ZeamMp159	0	0	0	0	0.213123	0.0397211	0.0517701	0.306301	0.200275	0.722121	3.6966	0.0431564	0.0457796	0.233763	0.042622	0	0.075135	0	0.0775286	0.0426609	0	0.0770838	0.0810231	0	0	0	0.0918192	0.0914093	0	0	0	0.207008	0.0497993	0.0522222	0.0446866	0.0856154	0	0.117671	0.190067	0.756003	0.156392	0.0972102	0.110129	0.1659	0	0.207287	0.0504553	0.116552	0.30897
ZeamMp160	0	0	0	0	0	0	0	0	0	0	0	0	0	0	0	0	0	0	0	0	0	0	0	0	0	0	0	0	0	0	0	0	0	0	0	0	0	0	0	0.0504002	0	0	0	0	0	0	0	0	0
ZeamMp161	0.0407775	0.191737	0.128865	0.107535	0.266404	0.198605	0.15531	0.136134	0.280386	1.23185	5.50866	0.129469	0.183118	0.0935053	0.127866	0.0443331	0.262972	0.0980598	0.116293	0.255965	0.25025	0.154168	0.405116	0	0.169808	0.0446514	0.183638	0.365637	0.0647325	0.257483	0.0563057	0.124205	0.149398	0.156667	0.0893731	0.0428077	0.119925	0.588357	0.823623	1.51201	0.364914	0.0972102	0.165194	0.331801	0.118053	0.165829	0.454098	0.699311	0.803323
ZeamMp162	0	0	0	0	0	0	0	0	0	0	0	0	0	0	0	0	0	0	0	0	0	0	0	0	0	0	0	0	0	0	0	0	0	0	0	0	0	0	0	0	0	0	0	0	0	0	0	0	0
ZeamMp163	0	0	0	0	0	0	0	0	0	0	0.144965	0	0	0	0	0	0	0	0	0	0	0	0	0	0	0	0	0	0	0	0	0	0	0	0	0	0	0	0	0	0	0	0	0	0	0	0	0	0
ZeamMp164	0	0	0	0	0	0	0	0	0	0	0	0	0	0	0	0	0	0	0	0	0	0	0	0	0	0	0	0	0	0	0	0	0	0	0	0	0	0	0	0	0	0	0	0	0	0	0	0	0
ZeamMp165	0	0	0	0	0	0	0	0	0	0	0	0	0	0	0	0	0	0	0	0	0	0	0	0	0	0	0	0	0	0	0	0	0	0	0	0	0	0	0	0	0	0	0	0	0	0	0	0	0
ZeamMp166	0	0	0	0	0	0	0	0	0	0	0	0	0	0	0	0	0	0	0	0	0	0	0	0	0	0	0	0	0	0	0	0	0	0	0	0	0	0	0	0	0	0	0	0	0	0	0	0	0
ZeamMp167	0	0	0	0	0	0	0	0	0	0	0	0.0431564	0	0	0	0	0	0	0	0	0	0	0	0	0	0.0446514	0	0.0457047	0	0	0	0	0	0	0	0	0	0	0	0	0	0.0486051	0	0	0	0	0	0	0
ZeamMp168	0	0	0	0	0	0	0	0	0	0	0	0	0	0	0	0	0	0	0	0	0	0	0	0	0	0	0	0	0	0	0	0	0	0	0	0	0	0	0	0	0	0	0	0	0	0	0	0	0
ZeamMp169	0	0	0	0	0	0	0	0	0	0	0	0	0	0	0	0	0	0	0	0	0	0	0	0	0	0	0	0	0	0	0	0	0	0	0	0	0	0	0	0	0	0	0	0	0	0	0	0	0
ZeamMp170	0	0	0	0	0	0	0	0	0	0	0	0	0	0	0	0	0	0	0	0	0	0	0	0	0	0	0	0	0	0	0	0.0414017	0	0	0	0	0	0	0.0633557	0	0	0	0	0	0	0	0.0504553	0	0
ZeamMp171	0	0	0	0	0	0	0	0	0	0	0	0	0	0	0	0	0	0	0	0	0	0	0	0	0	0	0	0	0	0	0	0	0	0	0	0	0	0	0	0	0	0	0	0	0	0	0	0	0
ZeamMp172	0	0	0	0	0	0	0	0	0	0	0	0	0	0	0	0	0	0	0	0	0	0	0	0	0	0	0	0	0	0	0	0	0	0	0	0	0	0	0	0	0	0	0	0	0	0	0	0	0
ZeamMp173	0	0	0	0	0	0	0	0	0	0	0	0	0	0	0	0	0	0	0	0	0	0	0	0	0	0	0	0	0	0	0	0.0414017	0	0	0	0	0	0	0	0	0	0	0	0	0	0	0	0	0
ZeamMp174	0	0	0	0	0	0	0	0	0	0	0	0	0	0	0	0	0	0	0	0	0	0	0	0	0	0	0	0	0	0	0	0	0	0	0	0	0	0	0	0	0	0	0	0	0	0	0	0	0
ZeamMp175	0	0	0	0	0	0	0	0	0	0	0	0	0	0	0	0	0	0	0	0	0	0	0	0	0	0	0	0	0	0	0	0	0	0	0	0	0	0	0	0	0	0	0	0	0	0	0	0	0
ZeamMp176	0	0	0	0	0	0	0	0	0	0	0	0	0	0	0	0	0	0	0	0	0	0	0	0	0	0	0	0	0	0	0	0	0	0	0	0	0	0	0	0	0	0	0	0	0	0	0	0	0
ZeamMp177	0	0	0	0	0	0	0	0	0	0	0	0	0	0	0	0	0	0	0	0	0	0	0	0	0	0	0	0	0	0	0	0	0	0	0	0	0	0	0	0	0	0	0	0	0	0	0	0	0
ZeamMp178	0	0	0	0	0	0	0	0	0	0	0	0	0	0	0	0	0	0	0	0	0	0	0	0	0	0	0	0	0	0	0	0	0	0	0	0	0	0	0	0	0	0	0	0	0	0	0	0	0
ZeamMp179	0	0	0.0859097	0	0	0	0	0	0	0.382299	1.44965	0.0431564	0	0.0935053	0.127866	0	0	0	0	0	0.0834166	0.115626	0.0810231	0	0	0.133954	0	0	0	0	0	0.0828033	0.0497993	0	0.178746	0.128423	0	0.117671	0.0633557	0.252001	0.104261	0.0486051	0	0.1106	0	0.0414573	0	0	0
ZeamMp180	0	0	0	0	0	0	0	0	0	0	0.0724824	0	0	0	0	0	0	0	0	0	0	0	0	0	0	0	0	0	0	0	0	0	0	0	0.0893731	0	0	0	0	0	0	0	0	0	0	0	0.0504553	0	0
ZeamMp181	0	0	0	0	0	0	0	0	0	0	0.0724824	0	0	0	0	0	0.0375675	0	0	0	0	0	0	0	0	0	0	0	0	0	0	0	0	0	0	0	0	0	0	0	0	0	0	0	0	0	0	0	0
ZeamMp182	0	0	0	0	0	0	0	0.0340334	0	0.0424777	0.217447	0	0.0457796	0.0467527	0	0	0.0375675	0	0	0	0	0	0	0	0	0	0	0	0	0	0	0	0	0	0	0	0	0	0.0633557	0.0504002	0	0	0	0	0	0	0	0	0
ZeamMp183	0	0	0	0	0	0	0	0	0	0	0	0	0	0	0	0	0	0	0	0	0	0	0	0	0	0	0	0	0	0	0	0	0	0	0	0	0	0	0	0	0	0	0	0	0	0	0	0	0
ZeamMp184	0	0	0	0	0	0	0	0	0	0	0	0	0	0	0	0	0	0	0	0	0	0	0	0	0	0	0	0	0	0	0	0	0	0	0	0	0	0	0	0	0	0	0	0	0	0	0	0	0
ZeamMp185	0	0	0	0	0	0	0	0	0	0	0.144965	0	0	0	0	0	0	0	0	0	0	0	0	0	0	0	0	0	0	0	0	0	0	0	0	0	0	0	0	0	0	0	0	0	0	0	0	0	0
ZeamMr001	1.30488	1.34216	1.20274	1.64887	2.39763	1.15191	2.0708	6.77265	1.6022	60.4882	1330.78	2.11466	1.51073	2.5714	1.61963	1.77332	1.20216	1.71605	3.64384	5.71655	1.20954	3.66148	13.3688	2.55078	2.66032	2.94699	1.37729	1.73678	2.20091	1.85388	1.63286	4.51278	1.14539	2.03667	3.57492	8.43312	1.4391	2.23576	24.0118	53.8778	20.2267	1.84699	12.2244	1.6037	2.36107	2.98493	3.58233	4.37069	4.26379
ZeamMr002	26.8724	28.9044	26.675	29.0344	29.7839	24.3888	21.3293	66.8416	47.986	270.116	1150.01	45.7026	52.1888	51.4747	45.6055	36.0872	37.1167	31.6733	35.5081	56.7816	36.8702	48.6013	82.6031	31.0907	36.9615	35.7658	21.6234	25.3661	22.0738	25.4394	36.7676	69.058	31.772	31.2811	41.5138	61.5147	34.5384	34.2424	116.068	196.208	105.512	29.3575	82.2667	31.2446	44.8603	41.6646	49.7994	56.8773	61.2379
ZeamMr003	0	0.0479343	0.0429549	0	0.0532808	0	0	0.1021	0.120165	0.722121	2.4644	0.0431564	0.137339	0.0935053	0.042622	0	0.0375675	0.0490299	0.193822	0.0853217	0	0.0770838	0.0405116	0.048128	0.113205	0	0.0459096	0.0914093	0.0647325	0.0514967	0	0.0414017	0	0.0522222	0	0.0428077	0	0	0.0633557	0.504002	0.104261	0.0486051	0	0	0	0	0	0.116552	0.0617941
ZeamMr004	7.50306	6.37526	6.61505	6.7747	6.81994	6.07733	5.38409	18.5142	9.33284	103.178	571.959	9.19231	11.628	11.5479	9.67519	8.95529	7.17539	5.78553	8.99332	15.1019	4.87987	12.6803	22.889	6.35289	7.18853	9.19819	4.68278	5.8959	4.20761	4.78919	9.79719	17.2231	8.36629	9.24334	12.0654	23.0305	7.07557	8.47234	47.7068	75.4995	40.5055	8.26287	30.2305	8.23972	11.3922	12.5616	15.0357	19.6973	20.3921
ZeamMt001	0	0	0	0	0	0	0	0	0	0	0	0	0	0	0	0	0	0	0	0	0	0	0	0	0	0	0	0	0	0	0	0	0	0	0	0	0	0	0	0	0	0	0	0	0	0	0	0	0
ZeamMt002	0	0	0	0	0	0	0	0	0	0	0	0	0	0	0	0	0	0	0	0	0	0	0	0	0	0	0	0	0	0	0	0	0	0	0	0	0	0	0	0	0	0	0	0	0	0	0	0	0
ZeamMt003	0	0	0	0	0	0	0	0	0	0	0	0	0	0	0	0	0	0	0	0	0	0	0	0	0	0	0	0	0	0	0	0	0	0	0	0	0	0	0	0	0	0	0	0	0	0	0	0	0
ZeamMt004	0	0	0	0	0	0	0	0	0	0	0	0	0	0	0	0	0	0	0	0	0	0	0	0	0	0	0	0	0	0	0	0	0	0	0	0	0	0	0	0	0	0	0	0	0	0	0	0	0
ZeamMt005	0	0	0	0	0	0	0	0	0	0	0	0	0	0	0	0	0	0	0	0	0	0	0	0	0	0	0	0	0	0	0	0	0	0	0	0	0	0	0	0	0	0	0	0	0	0	0	0	0
ZeamMt007	0	0	0	0	0	0	0	0	0	0	0	0	0	0	0	0	0	0	0	0	0	0	0	0	0	0	0	0	0	0	0	0	0	0	0	0	0	0	0	0	0	0	0	0	0	0	0	0.0582759	0
ZeamMt008	0	0	0	0	0	0	0	0	0	0	0	0	0	0	0	0	0	0	0	0	0	0	0	0	0	0	0	0	0	0	0	0	0	0	0	0	0	0	0	0	0	0	0	0	0	0	0	0	0
ZeamMt009	0	0	0	0	0	0	0	0	0	0	0	0	0	0	0	0	0	0	0	0	0	0	0	0	0	0	0	0	0	0	0	0	0	0	0	0	0	0	0	0	0	0	0	0	0	0	0	0	0
ZeamMt010	0	0	0	0	0	0	0	0	0	0	0	0	0	0	0	0	0.0375675	0	0	0	0	0	0	0	0.169808	0	0	0.0457047	0	0	0	0	0	0	0	0	0	0	0	0	0	0	0	0	0	0	0	0	0
ZeamMt011	0	0	0	0	0	0	0	0	0	0	0	0	0	0	0	0	0	0	0	0	0	0	0	0	0	0	0	0	0	0	0	0	0	0	0	0	0	0	0	0	0	0	0	0	0	0	0	0	0
ZeamMt012	0	0	0	0	0	0	0	0	0	0	0	0	0	0	0	0	0	0	0	0	0	0	0	0	0	0	0	0	0	0	0	0	0	0	0	0	0	0	0	0	0	0	0	0	0	0	0	0	0
ZeamMt013	0	0	0	0	0	0	0	0	0	0	0	0	0	0	0	0	0	0	0	0	0	0	0	0	0	0	0	0	0	0	0	0	0	0	0	0	0	0	0	0	0	0	0	0	0	0	0	0	0
ZeamMt014	0	0	0	0	0	0	0	0	0	0	0	0	0	0	0	0	0	0	0	0	0	0	0	0	0	0	0	0	0	0	0	0	0	0	0	0	0	0	0	0	0	0	0	0	0	0	0	0	0
ZeamMt015	0	0	0	0	0	0	0	0	0	0	0	0	0	0	0	0	0	0	0	0	0	0	0	0	0	0	0	0	0	0	0	0	0	0	0	0	0	0	0	0	0	0	0	0	0	0	0	0	0
ZeamMt016	0	0	0	0	0	0	0	0	0	0	0	0	0	0	0	0	0	0	0	0	0	0	0	0	0	0	0	0	0	0	0	0	0	0	0	0	0	0	0	0	0	0	0	0	0	0	0	0	0
ZeamMt017	0	0.0958686	0.0859097	0	0	0	0	0	0	0.127433	0.869789	0	0	0	0.042622	0	0	0	0	0.0426609	0	0	0	0	0	0	0.0459096	0	0	0	0.0563057	0	0	0.156667	0.0446866	0	0	0	0	0.201601	0	0	0	0	0	0	0	0	0
ZeamMt018	0	0	0	0	0	0	0	0	0	0	0	0	0	0	0	0	0	0	0	0	0	0	0	0	0	0	0	0	0	0	0	0	0	0	0	0	0	0	0	0	0	0	0	0	0	0	0	0	0
ZeamMt019	0	0	0	0	0	0	0	0	0	0	0	0	0	0	0	0	0	0	0	0	0	0	0	0	0	0	0	0	0	0	0	0	0	0	0	0	0	0	0	0	0	0	0	0	0	0	0	0	0
ZeamMt020	0	0	0	0	0	0	0	0	0	0	0	0	0	0	0	0	0	0	0	0	0	0	0	0	0	0	0	0	0	0	0	0	0	0	0	0	0	0	0	0	0.0521306	0	0	0	0	0	0	0	0
ZeamMt021	0	0	0.0429549	0.0716899	0	0	0	0.0680668	0	0.0424777	0.362412	0	0.0915593	0	0.042622	0	0.075135	0	0	0	0	0	0	0.048128	0	0.0446514	0	0	0	0	0	0	0	0	0	0	0	0.0588357	0	0.0504002	0	0	0	0	0	0	0	0	0
ZeamMt022	0	0.0479343	0	0	0.0532808	0	0	0	0	0	0.0724824	0	0	0	0	0	0	0	0	0	0	0	0	0	0	0	0	0	0	0	0	0	0	0.0522222	0	0	0	0	0	0	0	0	0	0	0	0	0	0.0582759	0
ZeamMt023	0	0	0	0	0	0	0	0	0	0	0	0	0	0	0	0	0	0	0	0	0	0	0	0	0	0	0	0	0	0	0	0	0	0	0	0	0	0	0	0	0	0	0	0	0	0	0	0	0
ZeamMt024	0	0	0	0	0	0	0	0	0	0	0	0	0	0	0	0	0	0	0	0	0	0	0	0	0	0	0	0	0	0	0	0	0	0	0	0	0	0	0	0	0	0	0	0	0	0	0	0	0
ZeamMt025	0	0	0.0429549	0	0.0532808	0	0	0	0	0	0.362412	0	0	0.0467527	0	0	0	0.0490299	0	0.0426609	0	0	0	0.048128	0	0	0	0	0	0	0	0	0	0	0	0	0	0	0	0.0504002	0.0521306	0	0	0	0	0.0414573	0	0.0582759	0
ZeamMt026	0	0	0	0	0	0	0	0	0	0	0	0	0	0	0	0	0	0	0	0	0	0	0	0	0	0	0	0	0	0	0	0	0	0	0	0	0	0	0	0	0	0	0	0	0	0	0	0	0
ZeamMt027	0	0	0	0	0	0	0	0	0	0	0	0	0	0	0	0	0	0	0	0	0	0	0	0	0	0	0	0	0	0	0	0	0	0	0	0	0	0	0	0	0	0	0	0	0	0	0	0	0
ZeamMt028	0	0	0	0	0	0	0	0	0	0	0	0	0	0	0	0	0	0	0	0	0	0	0	0	0	0	0	0	0	0	0	0	0	0	0	0	0	0	0	0	0	0	0	0	0	0	0	0	0
ZeamMt029	0	0	0	0	0	0	0	0	0	0.0424777	0.144965	0	0	0.0467527	0	0	0	0	0	0	0	0	0	0	0	0	0	0	0	0	0	0	0	0	0	0	0	0	0	0	0	0	0	0.1106	0	0	0	0	0
ZeamMt030	0	0	0	0	0	0	0	0	0	0	0	0	0	0	0	0	0	0	0	0	0	0	0	0	0	0	0	0	0	0	0	0	0	0	0	0	0	0	0	0	0	0	0	0	0	0	0	0	0
ZemaCp002	0.897105	0.575212	1.07387	0.21507	2.13123	1.5094	0.776551	1.19117	1.12154	3.18583	26.9635	1.42416	1.14449	1.63634	0.980305	1.24133	1.01432	1.02963	1.24046	1.10918	0.875875	0.925006	1.29637	0.770048	0.962245	0.93768	0.826373	0.868389	0.582593	1.08143	1.29503	1.36625	1.19518	0.783334	0.446866	0.856154	1.13929	0.706028	3.8647	33.5161	2.5544	1.31234	2.36778	1.0507	2.24302	1.65829	0.454098	1.86483	0.988705
ZemaCp003	1.34566	0.67108	0.644323	0.896124	0.319685	0.436932	0.931862	0.918902	0.520716	3.14335	18.483	0.906284	1.64807	0.841548	0.554086	0.531997	0.375675	0.0980598	0.310115	0.9812	0.333667	1.38751	1.01279	0.433152	0.452821	1.29489	0.321367	1.23403	0.194197	0.61796	0.844585	1.40766	1.04579	0.783334	0.357492	0.5565	1.01936	1.35322	0.886979	3.52801	1.72031	0.680472	1.04623	0.497701	0.118053	0.62186	0.706375	1.4569	1.48306
ZemaCp004	0.081555	0.191737	0.128865	0.035845	0.106562	0.317769	0.25885	0.136134	0	0.509732	2.60937	0.129469	0.137339	0.327269	0.340976	0.310332	0.225405	0.19612	0.0775286	0.0426609	0	0.154168	0.121535	0.0962559	0.452821	0.446514	0.321367	0.182819	0.323663	0.15449	0	0.207008	0.0497993	0.0522222	0.0446866	0.0428077	0.119925	0	0.190067	0.352801	0.677698	0.19442	0	0	0	0.0829147	0.201821	0.233104	0.247176
ZemaCp005	0	0	0	0.035845	0	0	0	0	0	0.0424777	0.144965	0	0	0	0.042622	0	0	0	0	0	0	0.0385419	0	0.048128	0	0	0.0918192	0	0.0647325	0	0	0	0	0	0	0	0.0599624	0	0	0	0	0	0	0.0553001	0	0	0	0	0
ZemaCp006	0	0	0	0	0	0	0	0	0	0	0	0.0431564	0	0	0	0	0	0	0	0	0	0	0	0	0	0	0	0	0	0	0	0	0	0	0	0	0	0	0	0	0	0	0	0	0	0	0	0	0
ZemaCp007	0.0407775	0	0.0429549	0	0	0.0794422	0.0517701	0.0680668	0.0400551	0.467255	0.869789	0.0863127	0.137339	0	0.0852439	0	0.112702	0	0.193822	0.127982	0.0417083	0.0770838	0.0810231	0.0962559	0.169808	0.223257	0.0459096	0.137114	0.0647325	0.205987	0	0.0414017	0	0.208889	0	0.214038	0.119925	0	0.190067	0.151201	0.104261	0	0.0550647	0	0.118053	0.0414573	0.0504553	0.0582759	0.0617941
ZemaCp008	0	0	0	0	0	0.0397211	0	0	0	0.0849554	0.144965	0	0.0457796	0	0	0	0	0	0	0	0	0.0385419	0	0	0	0	0	0	0	0	0	0	0	0	0	0	0	0	0	0	0	0.0486051	0	0	0	0	0	0	0
ZemaCp009	0	0	0	0	0	0	0	0	0	0	0	0	0.0457796	0	0	0	0	0	0	0	0	0	0	0	0	0	0	0	0	0	0	0	0	0	0	0	0	0	0	0.0504002	0	0	0	0.0553001	0	0	0	0	0
ZemaCp010	0	0	0	0	0	0	0	0	0	0	0	0	0	0	0	0	0	0	0	0	0	0	0	0	0	0	0	0	0	0	0	0	0	0	0	0	0	0	0	0	0	0	0	0	0	0	0	0	0
ZemaCp011	0	0	0	0	0	0	0	0	0	0	0	0	0	0	0	0	0	0	0	0	0	0	0	0	0	0	0	0	0	0	0	0	0	0	0	0	0	0	0	0	0	0	0	0	0	0	0	0	0
ZemaCp012	0	0	0	0	0	0	0	0	0	0	0	0	0	0	0	0	0	0	0	0	0	0	0	0	0	0	0	0	0	0	0	0	0	0	0	0	0	0	0	0	0	0	0	0	0	0	0	0	0
ZemaCp013	0	0	0	0	0	0	0	0	0	0	0	0	0	0	0	0	0	0	0	0	0	0	0	0	0	0	0	0	0	0	0	0	0	0	0	0	0	0	0	0	0	0	0	0	0	0	0	0	0
ZemaCp014	0	0	0	0	0	0	0	0	0	0	0	0	0	0	0	0	0	0	0	0	0	0	0	0	0	0	0	0	0.0647325	0	0	0	0	0	0	0	0	0	0	0	0	0	0	0	0	0	0	0	0
ZemaCp015	0	0	0	0	0	0	0	0	0	0	0	0	0	0	0	0	0	0	0	0	0	0	0	0	0	0	0	0	0	0	0	0	0.0497993	0	0	0	0	0	0	0	0	0	0	0	0	0	0	0	0
ZemaCp016	0	0	0	0	0	0.0397211	0.10354	0	0	0.0424777	0.0724824	0.0431564	0	0.0467527	0	0	0	0.0490299	0	0.0426609	0.0834166	0	0	0	0	0.0446514	0	0	0	0	0.0563057	0	0	0	0	0	0.0599624	0.0588357	0	0	0	0	0.0550647	0	0	0.0414573	0	0	0
ZemaCp017	0	0	0	0	0	0	0	0	0.0801102	0.0849554	0.144965	0	0	0	0	0	0	0	0	0	0.0417083	0.0385419	0	0	0	0	0	0	0	0	0	0.0414017	0	0.0522222	0	0	0	0	0	0	0	0	0	0.0553001	0.0590267	0	0	0	0
ZemaCp018	0.0407775	0	0	0	0	0	0	0.0340334	0.0400551	0.127433	0.362412	0	0	0.0467527	0.042622	0.0886662	0.0375675	0.0490299	0.193822	0	0	0.0385419	0	0	0	0	0	0	0.0647325	0.205987	0	0	0.0497993	0	0	0	0	0	0.0633557	0.1008	0	0	0.0550647	0	0.236107	0.0414573	0	0	0
ZemaCp019	0.937882	1.00662	0.730233	0.358449	0.532808	0.913585	0.880091	0.714701	0.841157	1.74158	13.4093	1.03575	1.00715	0.981806	0.809817	0.70933	1.20216	0.735449	1.66687	1.06652	1.001	1.69584	1.53944	0.529408	1.41507	1.25024	0.872282	1.09691	0.841523	1.13293	0.563057	0.952238	0.298796	0.208889	0.223433	0.599308	0.539662	0.353014	1.33047	1.91521	1.51179	0.534656	0.881035	0.497701	1.18053	0.290202	0.75683	0.524483	0.926911
ZemaCp020	0.16311	0.143803	0.0429549	0.0716899	0.0532808	0.0397211	0.10354	0.0340334	0	0.169911	0.144965	0.0863127	0.0915593	0	0.0852439	0	0.075135	0.0490299	0	0.0853217	0.208542	0.0385419	0	0.048128	0.339616	0.0893029	0.0459096	0.228523	0.129465	0	0	0	0.0497993	0	0.0893731	0.0428077	0.0599624	0.117671	0	0.0504002	0.156392	0.0486051	0	0.0553001	0.17708	0.248744	0.100911	0	0
ZemaCp021	0	0	0.0429549	0	0	0	0	0	0	0	0.0724824	0	0	0	0	0	0	0	0	0	0	0	0	0	0	0	0	0	0	0	0	0	0	0	0	0	0	0	0	0	0	0	0	0	0	0	0	0	0
ZemaCp022	0.0407775	0.0958686	0.0859097	0.107535	0.0532808	0.0794422	0.20708	0.136134	0.0400551	0.212388	1.01475	0.172625	0.0915593	0.0935053	0	0.0443331	0.112702	0.0980598	0.155057	0.127982	0.166833	0.115626	0.0810231	0.0962559	0.113205	0	0.0459096	0.228523	0.0647325	0.0514967	0.0563057	0.24841	0	0.0522222	0.0446866	0	0.179887	0.0588357	0.380134	0.201601	0.208522	0.19442	0	0.0553001	0.0590267	0.165829	0.0504553	0.116552	0.123588
ZemaCp023	0.0407775	0.0479343	0.0429549	0	0	0.0794422	0.10354	0.1021	0.0801102	0.212388	3.40667	0.129469	0.0915593	0.140258	0.0852439	0.0886662	0.075135	0.19612	0.193822	0.170643	0.0417083	0.115626	0.121535	0.048128	0.22641	0.0893029	0	0.137114	0	0.205987	0.0563057	0.165607	0.0995987	0.208889	0	0.128423	0.0599624	0.0588357	0.126711	0.756003	0.469176	0.0972102	0.110129	0.0553001	0.0590267	0.0414573	0	0.174828	0
ZemaCp024	9.25649	10.0662	10.0514	11.0044	13.3735	13.9024	17.2394	12.6604	10.5745	15.292	18.773	13.3353	13.8712	13.7453	13.2128	11.6153	11.4205	10.3943	12.0945	12.329	11.6783	12.873	13.0042	13.0427	10.0187	13.9759	11.661	17.8705	12.4286	13.2347	10.6418	10.6816	11.2546	8.25111	8.84794	9.07523	11.5727	12.179	10.8972	15.3217	13.6061	11.4708	16.7397	19.2997	19.1837	21.2262	16.953	15.0352	13.6565
ZemaCp026	0	0	0	0.28676	0	0	0	0	0	0	0	0	0	0.0467527	0	0	0.0375675	0	0	0	0	0	0	0	0	0	0	0	0	0	0	0.0414017	0	0	0.0446866	0	0	0	0	0	0	0	0	0	0.0590267	0	0.100911	0	0
ZemaCp027	0	0	0	0	0	0	0	0	0	0	0	0	0	0	0	0	0	0	0	0	0	0	0	0	0	0	0	0	0	0	0	0	0	0	0	0	0	0.0588357	0	0	0	0	0	0	0	0.0414573	0	0	0
ZemaCp028	0	0	0	0	0	0	0	0	0	0	0.0724824	0	0	0	0	0	0	0	0	0	0	0	0	0	0	0	0	0	0	0.0514967	0	0	0	0	0	0	0	0	0	0	0	0	0	0	0	0	0	0	0
[truncated: 44,431 more rows]
[truncated: 10 more columns]
