# Supplementary material for: Plant height heterosis is quantitatively associated with expression levels of plastid ribosomal proteins
Source: Proc Natl Acad Sci U S A. 2021 Nov 15;118(47):e2109332118. doi: 10.1073/pnas.2109332118 (PMC8617506; doi:10.1073/pnas.2109332118)
Supplement: Supplementary File [file pnas.2109332118.sd09.xlsx]

## Sheet: legend
Dataset S9. Normalized tandem-mass tag (TMT) abundances.
Columns A-J correspond to the acs2/6 experiment, where each value is normalized to the average of the B73 replicates: A-E are the five biological replicates of B73 seedling leaves; F-J are the five biological replicates of acs2/6 seedling leaves.
Columns K-AD correspond to the original study from Zhou et al. 2019. The seedling leaf and mature leaf were analyzed in two runs, where each value is normalized to the average of the B73 replicates: K is the sample pool of the seedling leaf tissues, L-N are the three biological replicates of B73 seedling leaves; O-Q are the three biological replicates of Mo17 seedling leaves; R-T are the three bi…
Columns AE-BH correspond to the six hybrid experiment, divided into three runs where each is normalized to the B73 replicate: AE, AO, and AY are the three biological replicates of B73 seedling leaves; AF, AP, and AZ are the three biological replicates of B84 seedling leaves; AG, AQ, and BA are the three biological replicates of Mo17 seedling leaves; AH, AR, and BB are the three biological replica…
Columns BI-CB correspond to the day/night experiment: BI is the sample pool of day seedling leaf tissues; BJ-BL are the three biological replicates of day B73 seedling leaf; BM-BO are the three biological replicates of day Mo17 seedling leaf; BP-BR are the three biological replicates of day B73xMo17 seedling leaf; BS is the sample pool of night seedling leaf tissues; BT-BV are the three biologica…
Columns CC-FN correspond to the RIL experiment, divided into nine runs where each is normalized to the average of the B73 replicates. Columns CC-CL correspond to the one run analyzing the B73xMo17 hybrid: CC-CE are the three biological replicates of B73 seedling leaf; CF-CH are the three biological replicates of Mo17 seedling leaf; CF-CH are the three biological replicates of Mo17 seedling leaf; …
Columns DG-DZ correspond to two runs analyzing the M0016xB73 and M0016xMo17 hybrids: DG-DH are the biological replicates of B73 seedling leaf from the first run and DI-DJ are the biological replicates of B73 seedling leaf from the second run; DK-DL are the biological replicates of Mo17 seedling leaf from the first run and DM-DN are the biological replicates of Mo17 seedling leaf from the second r…
Columns EA-EU correspond to two runs analyzing the M0021xB73 and M0021xMo17 hybrids: EA-ET are the biological replicates of B73 seedling leaf from the first run and EC-ED are the biological replicates of B73 seedling leaf from the second run; EE-EF are the biological replicates of Mo17 seedling leaf from the first run and EG-EH are the biological replicates of Mo17 seedling leaf from the second r…
Columns EU-FN correspond to two runs analyzing the M0317xB73 and M0317xMo17 hybrids: EU-EV are the biological replicates of B73 seedling leaf from the first run and EW-EX are the biological replicates of B73 seedling leaf from the second run; EY-EZ are the biological replicates of Mo17 seedling leaf from the first run and FA-FB are the biological replicates of Mo17 seedling leaf from the second r…

## Sheet: DatasetS9
B73-acs B73-r1	B73-acs B73-r2	B73-acs B73-r3	B73-acs B73-r4	B73-acs B73-r5	B73-acs acs-r1	B73-acs acs-r2	B73-acs acs-r3	B73-acs acs-r4	B73-acs acs-r5	SeedlingLeaf pool	SeedlingLeaf B73-r1	SeedlingLeaf B73-r2	SeedlingLeaf B73-r3	SeedlingLeaf Mo17-r1	SeedlingLeaf Mo17-r2	SeedlingLeaf Mo17-r3	SeedlingLeaf BM-r1	SeedlingLeaf BM-r2	SeedlingLeaf BM-r3	MatureLeaf pool	MatureLeaf B73-r1	MatureLeaf B73-r2	MatureLeaf B73-r3	MatureLeaf Mo17-r1	MatureLeaf Mo17-r2	MatureLeaf Mo17-r3	MatureLeaf BM-r1	MatureLeaf BM-r2	MatureLeaf BM-r3	6Hybrid B73-r1	6Hybrid B84-r1	6Hybrid Mo17-r1	6Hybrid A682-r1	6Hybrid B73xMo17-r1	6Hybrid Mo17xB73-r1	6Hybrid B84xB73-r1	6Hybrid B84xMo17-r1	6Hybrid A682xB73-r1	6Hybrid A682xMo17-r1	6Hybrid B73-r2	6Hybrid B84-r2	6Hybrid Mo17-r2	6Hybrid A682-r2	6Hybrid B73xMo17-r2	6Hybrid Mo17xB73-r2	6Hybrid B84xB73-r2	6Hybrid B84xMo17-r2	6Hybrid A682xB73-r2	6Hybrid A682xMo17-r2
0.976058	1.08077	1.03273	1.05268	0.85776	1.1543	1.31737	1.15802	1.46506	1.32713	0.998977	1.01499	0.992617	0.992391	0.837728	0.798994	0.786459	1.14884	1.16851	1.18505	0.896217	0.954378	1.07329	0.972332	0.689338	0.712598	0.830361	0.912236	0.870538	0.923761	1	1.01569	0.80817	0.899628	0.932565	1.0005	1.09916	1.13783	1.02109	1.11882	1	0.879378	0.916245	0.990686	1.00044	1.01705	1.1235	1.08665	0.996158	1.07149
0.987412	1.00862	1.01413	0.949482	1.04036	1.12849	1.124	1.21706	1.12797	1.11182	0.967871	0.994219	1.0239	0.981876	0.967479	0.977257	0.943717	0.93773	0.948478	0.921183	0.968794	0.970722	1.03697	0.992312	0.945213	0.95939	0.855877	0.97417	0.974099	0.97702	1	0.913089	0.915175	0.977637	0.946215	0.966424	0.919564	0.928425	0.954384	0.85399	1	0.988504	0.935094	0.913999	1.02768	1.00159	0.968449	0.979915	1.01572	0.926965
1.00405	1.04352	1.03832	0.755917	1.15819	0.976401	0.930762	1.186	0.869097	0.939822	0.804549	0.952603	1.07792	0.969481	0.636735	0.671367	0.650159	0.737203	0.745211	0.716908	0.927219	0.989337	1.03101	0.979655	0.882254	0.85424	0.877444	0.907046	0.861182	0.868861	1	0.814766	0.658166	0.702108	0.880712	0.840233	0.872886	0.67623	0.936591	0.601571	1	0.859792	0.69198	0.737747	0.990799	0.897534	0.928051	0.788186	0.969837	0.689437
0.930851	1.12918	1.02932	0.917175	0.993473	1.59208	1.66961	1.6091	1.66357	1.47622	0.90794	1.02142	1.00145	0.977128	0.69268	0.673398	0.656702	0.972288	1.03308	0.973517	0.911248	0.908983	1.06065	1.03036	0.76963	0.78113	0.744925	0.927058	0.914621	0.948512	1	0.98982	0.613448	0.578758	0.808965	0.903771	1.03596	1.04783	0.866926	0.673618	1	1.03243	0.665589	0.628837	0.904103	0.933281	1.08716	0.940754	0.850669	0.619008
1.03627	0.995212	0.976	1.02095	0.971566	0.966697	0.929965	0.899979	0.947064	0.94113	1.01764	1.00204	0.993348	1.00461	1.04704	1.08188	1.06931	1.03735	1.02726	1.07156	1.03372	1.01376	0.99248	0.993763	1.04142	1.04728	1.14212	1.04053	1.05348	1.03692	1	1.0344	0.957107	0.99869	0.987479	0.979102	1.02016	0.95526	0.963798	1.01589	1	1.02153	0.975053	1.04937	0.982244	0.99067	0.993273	0.999225	1.0026	1.04333
1.06391	0.981575	0.986992	1.0594	0.908124	0.852541	0.953164	0.835447	0.966651	0.944049	0.980198	1.00506	1.00704	0.987898	0.913246	0.905839	0.888046	1.01355	1.06141	1.01936	1.01806	1.04975	0.99287	0.957378	1.05692	1.00567	1.07653	1.03781	0.987018	1.03061	1	1.00051	0.85381	0.732256	0.905299	0.957697	0.964138	1.01956	0.951027	0.922502	1	0.938207	0.82493	0.836845	0.913417	0.927049	0.954739	0.865379	0.893493	0.797564
0.962877	0.988067	0.999749	1.11311	0.936201	0.806469	0.867324	0.867185	0.95036	0.907303	0.950134	1.00293	1.00412	0.992952	0.838267	0.845077	0.8517	0.972723	0.995022	0.954882	0.86394	1.02291	0.972255	1.00484	0.710421	0.704663	0.720939	0.824872	0.844115	0.851138	1	0.774584	0.946055	0.888198	0.888229	0.941877	0.918391	0.883995	0.947749	0.893543	1	0.701594	0.857923	0.822807	0.861628	0.899819	0.895724	0.802146	0.879636	0.84211
1.09477	0.954981	1.10148	0.677371	1.1714	0.975079	1.05404	0.812304	0.984457	1.05831	1.09377	1.02795	1.01115	0.960907	1.09995	1.01468	0.996325	1.24416	1.29591	1.15807	1.15802	0.928936	0.978289	1.09278	0.988767	1.01698	1.15018	1.34878	1.47196	1.46119	1	0.862585	1.44879	0.236925	0.91857	0.817077	0.898267	0.894674	0.522275	0.834095	1	0.717635	1.28016	0.291833	0.907	0.962517	0.874112	0.871486	0.528709	0.806581
0.973206	1.11712	0.986786	0.919564	1.00333	1.26601	1.26025	1.50729	1.23461	1.13978	1.00807	0.979048	1.06661	0.954344	1.01516	1.04347	0.963143	0.968211	1.04157	0.909285	1.13566	1.0185	1.03763	0.943872	1.26759	1.24627	1.38633	1.1473	1.06427	1.09451	1	0.922118	0.892996	0.885994	1.03025	1.02241	0.990988	1.01482	1.07716	0.880039	1	1.03248	1.08052	0.980199	1.21726	1.13821	1.05846	1.13629	1.19062	1.0626
1.04784	1.04863	1.0189	0.964099	0.92053	1.11823	1.12302	1.17803	1.15885	1.11653	1.03294	0.992929	1.01617	0.990899	1.02843	1.03559	1.05619	1.01328	1.04441	1.07565	1.10943	1.00467	1.01125	0.984077	1.24509	1.18279	1.16814	1.14912	1.11921	1.08363	1	1.05923	1.02352	0.998316	1.04249	1.08273	1.01699	1.10659	1.07649	1.07008	1	1.12425	1.05838	1.01226	1.00189	1.04288	0.993881	1.06442	1.04609	1.03889
0.995234	1.01665	0.988207	1.05846	0.941444	0.950538	0.998508	1.01674	1.06946	0.98322	1.01045	0.991133	1.02771	0.981158	1.00571	0.997467	1.00979	0.9933	1.01945	0.977491	1.03643	0.98686	1.0337	0.979443	1.05849	1.04432	1.103	1.01554	0.994226	1.02112	1	0.861031	1.01851	0.861546	0.984226	1.03071	0.891877	0.972573	0.957265	0.939146	1	0.885761	1.05166	0.853771	1.06886	1.07093	0.911218	1.00186	0.98916	0.967114
1.03485	1.07345	1.05851	0.685352	1.14784	1.28959	1.2269	1.20225	1.06594	1.27542	1.30628	1.04841	0.974886	0.9767	1.6311	1.63061	1.56915	1.30365	1.33817	1.35459	1.30594	0.961932	0.955435	1.08263	1.46843	1.56792	1.47881	1.41406	1.53391	1.43975	1	0.887681	1.62114	1.15162	1.0767	1.01244	0.877655	1.00237	1.03536	1.50642	1	0.797371	1.52755	1.55077	1.09508	1.14327	0.803567	0.957061	1.02974	1.50366
1.09916	1.00682	1.05709	0.957462	0.87947	0.910668	0.980684	0.797096	1.02228	1.01201	0.897445	1.00182	1.00321	0.994972	0.714201	0.679969	0.671881	1.01839	1.04968	0.955588	0.936074	1.08318	0.953054	0.96377	0.772466	0.755071	0.825872	0.946557	0.944798	1.01734	1	0.977395	0.834634	0.64361	0.949062	0.850556	0.96912	0.875589	0.822951	0.96541	1	0.796856	0.744991	0.742452	0.739638	0.746349	0.967016	0.753473	0.741847	0.812494
1.1201	1.00796	1.11443	0.650307	1.1072	1.6959	1.37382	2.29691	1.27909	1.11199	0.893626	0.989536	1.10362	0.906842	0.779379	0.80009	0.786552	0.816855	0.901335	0.83433	0.957876	1.00538	1.03418	0.960445	1.0399	0.925969	0.9529	0.92495	0.850149	0.879925	1	0.873905	0.92334	0.686439	0.992186	0.924528	0.929014	1.02523	1.00016	0.778635	1	0.881504	1.00863	0.789708	1.34377	1.17933	0.954497	1.0103	1.29125	0.909133
0.995734	1.03084	0.983608	0.993813	0.996003	0.944971	0.942643	0.942248	0.969514	0.955555	0.970431	0.994401	1.01078	0.994816	0.986402	0.96707	0.937256	0.972261	0.99321	0.949973	1.03795	1.00968	1.00117	0.989151	1.06896	1.06895	1.10985	1.04104	1.04707	1.04868	1	1.08035	1.05598	1.0155	1.0288	1.04417	1.02137	1.08302	1.03918	1.04497	1	1.09154	0.955384	0.945791	0.992691	0.982952	1.00004	1.01357	0.967697	0.920656
1.03823	1.21871	1.00962	0.701593	1.03185	1.76397	1.52978	2.37894	1.34408	1.29769	0.809164	0.981703	1.09508	0.923222	0.643087	0.635252	0.59424	0.737637	0.806221	0.704662	0.970183	1.01684	1.03631	0.946848	0.877912	0.866172	1.07907	1.03525	0.958513	0.998748	1	0.930662	0.60944	0.724941	1.02579	0.914107	0.984305	0.883628	1.13561	0.68764	1	1.16206	0.846624	0.887771	1.28038	1.08828	1.1298	1.07182	1.3163	0.879504
1.25711	0.661688	1.14704	0.820177	1.11399	0.737169	0.728852	0.484236	0.731162	0.683317	1.41946	1.11107	0.936623	0.952304	2.03091	1.77342	1.77306	1.4188	1.49706	1.56595	0.792418	1.04206	1.11925	0.838692	0.473541	0.517579	0.560853	0.796062	0.804273	0.831816	1	0.526373	1.13155	0.888826	0.731639	0.744481	0.506587	0.637434	0.575572	1.03789	1	0.432973	1.07493	0.977495	0.78836	0.777484	0.502665	0.715859	0.677787	1.03726
1.07763	1.01211	0.997721	1.08799	0.824553	1.10121	1.21954	0.962839	1.24936	1.19412	0.941516	1.01244	0.995279	0.992283	0.764814	0.705444	0.682047	1.06766	1.11628	1.09674	0.975382	1.06711	0.932757	1.00014	0.843487	0.79683	0.821465	1.08417	1.02985	1.06739	1	1.00428	0.825976	0.784296	0.942426	0.980443	1.09223	1.04906	0.979027	1.07275	1	0.899118	0.717628	0.829514	0.787338	0.845799	1.03698	0.829593	0.857655	0.856307
1.02398	1.01908	1.0126	0.928057	1.01628	1.09873	1.16948	1.23028	1.14815	1.14022	0.972452	1.02619	0.996368	0.977438	0.949636	0.910556	0.887519	0.985868	1.01295	1.03802	1.01347	0.997719	1.02575	0.976531	1.03361	1.00409	0.958179	1.0108	0.974065	1.00474	1	1.15915	0.917651	0.7774	0.961122	1.01584	1.04433	1.1635	1.03525	0.907598	1	1.24124	0.939568	0.88588	1.02679	1.03016	1.07661	1.09539	1.01492	0.913969
1.05859	1.03677	1.00632	0.975081	0.923242	1.04812	1.09426	1.00214	1.15912	1.04793	0.987394	0.998214	1.01523	0.986561	0.903982	0.884445	0.917363	1.0353	1.04324	1.14902	1.06467	0.989392	1.01099	0.999621	1.08341	1.03794	1.02152	1.1595	1.13142	1.12571	1	0.995646	0.91589	0.878742	0.984794	0.986849	1.05983	1.03266	1.01607	1.03437	1	0.964566	0.974038	0.928	0.974723	0.987994	1.01621	1.02011	0.987629	1.03682
1.06283	0.990206	1.00504	1.01643	0.925506	1.02146	1.04395	0.955157	0.988879	1.00205	0.738361	1.00906	1.03159	0.959351	0.511522	0.51905	0.480474	0.684351	0.757695	0.659466	0.820678	0.993174	0.977173	1.02965	0.636219	0.602253	0.667687	0.746848	0.771394	0.795561	1	0.836687	0.724965	0.593534	0.806284	0.817066	1.00876	0.864666	0.905444	0.645452	1	0.855935	0.594068	0.633803	0.788512	0.771542	1.0342	0.783141	0.823819	0.573455
0.949915	1.09956	1.00508	1.0084	0.937043	0.980582	1.01632	0.994818	1.06716	1.04017	1.02042	1.00606	1.00977	0.984167	1.00937	0.915914	0.900183	1.10755	1.12093	1.14896	1.00046	1.03021	0.993055	0.976736	0.964567	0.977893	1.05945	1.01916	1.00516	0.99875	1	1.08614	1.03464	0.984549	1.0821	1.02701	1.11509	1.13016	1.0011	1.14598	1	0.835285	1.09376	1.0778	1.01888	1.02578	0.976477	1.00349	0.978515	1.13327
1.05871	0.932186	0.975829	1.14318	0.890093	1.21159	1.25823	1.23269	1.31433	1.20394	0.907144	1.02873	1.00647	0.964807	0.72022	0.701654	0.674325	0.934983	1.01914	1.03225	0.964315	1.01409	0.978287	1.00762	0.870415	0.826508	0.866055	1.02094	1.0075	0.96427	1	1.23396	0.745771	0.731212	0.925299	0.947121	1.18779	1.07095	0.924762	0.954418	1	1.14847	0.715261	0.821023	0.748146	0.839091	1.12931	0.954515	0.80372	0.840038
0.970057	1.02634	1.01014	1.04791	0.945552	0.973497	1.00385	1.00426	1.04759	1.08195	1.0099	1.00658	1.01021	0.983209	0.991719	0.988527	0.965011	1.03604	1.03897	0.980948	1.01449	0.967292	1.05778	0.974932	0.986622	1.00192	1.11198	1.02346	1.00455	1.03246	1	0.96947	0.9839	0.939694	0.953088	0.948054	0.968036	0.958033	0.95802	0.930548	1	0.908141	0.959571	0.880808	0.981578	0.938471	1.00122	0.94906	0.96688	0.993767
0.929268	1.08665	0.966332	1.14243	0.875313	0.985611	1.02202	0.964113	1.13038	1.07569	1.02612	1.01326	0.974636	1.0121	0.926435	0.937843	0.945192	1.1875	1.15059	1.21382	0.986161	1.00849	0.97664	1.01487	0.86792	0.865855	0.930993	1.05383	1.0819	1.07898	1	1.03011	0.936321	0.997578	1.06587	1.08494	1.1388	1.18732	1.02088	1.04826	1	1.04	0.929828	0.921945	0.97843	0.997411	1.07236	1.05099	0.968779	0.942625
1.10303	0.9402	1.05032	0.990546	0.915899	1.15874	1.12905	1.03444	1.11433	1.10929	0.947369	0.969071	0.989046	1.04188	0.824181	0.801047	0.831997	0.964628	0.967597	1.05406	0.964861	0.977325	1.01119	1.01149	0.98803	0.988417	0.880032	0.988743	0.966756	0.97703	1	0.823119	0.850394	0.830459	0.915455	0.906533	0.925567	0.88254	0.86431	0.922307	1	0.749752	0.811506	0.798034	0.846326	0.869545	0.837358	0.753401	0.787713	0.789613
1.01243	1.01135	1.00921	1.06091	0.906107	1.09685	1.14633	1.02543	1.25001	1.13908	1.05498	1.0153	1.01015	0.974556	1.03187	1.00737	0.955809	1.10744	1.1853	1.09559	1.10862	1.00609	0.994796	0.999117	1.17588	1.1229	1.17917	1.22212	1.19879	1.13549	1	1.24921	1.05111	1.0224	1.01628	1.02834	1.22278	1.18668	1.05056	1.26839	1	1.115	1.09234	1.19735	0.933245	1.01771	1.14784	1.13936	1.01119	1.23959
1.07499	1.01894	0.989263	0.98294	0.933873	1.05788	1.09366	1.09613	1.09662	1.10876	0.887465	1.0125	1.01117	0.976332	0.712962	0.709807	0.696928	0.92543	0.953969	0.911275	0.948838	1.00372	1.00895	0.987339	0.907974	0.88022	0.873918	0.98439	0.963243	0.975375	1	0.900871	0.765434	0.784592	0.921522	0.989108	0.959738	0.904427	0.962596	0.816272	1	0.883586	0.754113	0.722692	0.888488	0.924605	0.914436	0.823703	0.892889	0.74176
1.0027	1.06822	0.991146	1.03857	0.899369	1.41231	1.46527	1.40268	1.61342	1.34017	1.03866	1.04615	0.992189	0.961661	0.929994	0.924447	0.899018	1.14975	1.26027	1.12903	1.00429	0.961972	1.02695	1.01108	0.941825	0.926287	0.935527	1.06676	1.03203	1.03692	1	1.03963	1.00394	0.847919	1.0009	1.03188	1.0895	1.16007	1.04854	1.11706	1	0.972985	1.0144	0.972148	1.00305	1.04452	1.02915	1.06425	0.985088	1.06152
1.05301	1.07042	1.00437	1.02648	0.845719	1.00236	1.1034	0.942165	1.15399	1.08596	0.968364	1.00417	1.03317	0.962658	0.848257	0.808852	0.756837	1.08364	1.12088	1.05895	0.991573	1.02312	0.97604	1.00084	0.915893	0.897416	0.971372	1.03794	0.997836	1.09838	1	1.10099	0.994922	1.02914	1.04473	1.03032	1.12299	1.0988	0.98354	1.15203	1	1.0108	0.863717	0.903739	0.887541	0.918944	1.054	0.957191	0.946089	0.949751
0.943879	1.0684	1.02421	0.844985	1.11853	1.18885	1.21409	1.63566	1.25385	1.1878	0.904819	0.959942	1.04472	0.995338	0.837709	0.90412	0.899214	0.794007	0.792562	0.75115	1.00149	0.936926	1.0217	1.04137	1.0259	1.00037	0.903704	0.937155	1.0131	0.97489	1	0.679269	0.85625	0.752701	0.825007	0.98629	0.703943	0.773667	0.903408	0.690914	1	0.817377	0.867804	0.773594	0.995004	1.00426	0.770838	0.830896	0.91194	0.735685
0.932565	1.0635	0.998933	0.938375	1.06663	1.08578	1.0741	1.32017	1.12871	1.1204	1.05806	0.99308	1.01641	0.990515	1.15086	1.16515	1.11058	1.02791	1.03243	0.943692	1.16431	0.985569	1.04205	0.972379	1.31534	1.31364	1.46415	1.16542	1.12929	1.13512	1	1.06096	1.15245	1.09827	1.02882	1.06099	0.993363	1.08088	1.07015	0.98136	1	1.11284	1.12552	1.02442	1.1206	1.11772	1.03252	1.15068	1.10906	1.09405
1.00822	1.08388	1.00352	0.97407	0.930306	0.935809	0.932211	0.903906	0.917629	0.904987	0.88061	0.982514	1.05131	0.966174	0.676098	0.700302	0.705711	0.852911	0.879941	0.848755	1.02338	1.06007	0.967188	0.972745	0.944262	0.962533	1.00744	1.10983	1.07201	1.10242	1	0.97068	0.674614	0.700102	0.960262	0.889109	0.918702	0.808724	0.909359	0.752776	1	0.962067	0.683388	0.761374	0.927539	0.85497	0.917088	0.885818	0.89832	0.764509
1.04184	0.992171	0.995358	0.968177	1.00246	0.95799	0.943462	0.928382	0.941123	0.967865	0.970099	1.00089	1.00433	0.994785	0.991818	0.966578	0.958522	0.988731	0.971839	1.00202	1.02327	0.974684	1.02127	1.00405	1.06192	1.06413	0.993875	1.04261	1.04107	1.05153	1	1.05097	1.08078	1.08027	1.032	1.0013	1.01274	1.03692	1.02931	1.07283	1	1.06707	0.982381	1.0045	0.993587	0.975357	1.00952	0.990841	1.00576	0.982846
1.03102	1.02673	0.979993	1.09257	0.869693	1.0493	1.17935	0.950924	1.21358	1.16174	1.04451	1.01417	1.00927	0.976551	0.973469	0.94093	0.902054	1.15307	1.22007	1.1302	1.05915	1.06148	0.954367	0.984148	1.02791	0.981843	1.18938	1.06646	1.03785	1.11701	1	1.05513	1.05677	0.868137	1.0448	1.09507	1.05824	1.1373	1.06829	1.17435	1	0.9571	0.935311	0.890837	0.896272	0.978929	0.99987	0.952586	0.935054	0.938904
1.08298	0.971345	1.01053	0.991617	0.943526	0.925387	1.01146	0.843009	0.983342	1.02578	0.917729	1.04015	1.02875	0.931101	0.760862	0.687887	0.653273	1.00633	1.09699	1.00183	0.88433	1.02501	0.993319	0.981675	0.760268	0.721748	0.742336	0.850269	0.844893	0.906481	1	0.878779	0.798065	0.681568	0.976544	0.903955	0.96428	0.877908	0.946137	0.939179	1	0.769299	0.752365	0.774692	0.819744	0.835571	0.954876	0.749654	0.846637	0.772959
0.976109	1.04215	0.977799	0.991255	1.01269	0.992246	1.00153	1.1068	0.998013	1.02597	0.965109	0.999193	1.01844	0.982372	0.965006	0.957598	0.895983	0.908362	0.933103	0.870727	1.00796	0.971203	1.03332	0.995478	1.01515	1.0054	0.945249	1.01503	1.0112	1.01498	1	1.06574	1.00748	1.07372	0.919859	0.973952	0.973929	1.03351	0.995372	0.95607	1	1.11636	0.965605	0.996562	0.982593	0.983669	0.980612	1.02405	0.999326	0.943979
1.06459	1.04307	1.04609	0.932583	0.913657	1.17782	1.12272	1.26379	1.14603	1.05817	0.99158	1.00037	1.0321	0.967526	0.928591	0.92491	0.917304	0.991706	1.01622	1.01545	1.00123	0.976637	1.00782	1.01554	1.00164	0.958857	0.891382	1.05691	1.02313	1.02852	1	0.988198	0.919932	0.857748	1.0663	1.02503	1.00796	1.00424	1.00167	0.99408	1	0.983324	0.9919	0.910034	1.03853	1.01513	0.994861	1.03066	1.00902	1.00893
0.975747	1.02469	0.974748	0.998946	1.02587	1.00028	0.962107	1.04678	0.967603	0.978072	0.962078	1.00734	1.00243	0.99023	0.943774	0.972867	0.977527	0.940206	0.956835	0.916715	1.01089	0.965726	1.02556	1.00872	1.02586	1.03847	0.978127	1.01396	1.05614	1.02724	1	0.947594	0.976247	1.01749	0.97956	1.01066	0.962484	0.964686	1.02939	0.945509	1	1.04383	0.923053	0.965599	1.02367	1.01453	0.967762	0.982413	1.01435	0.915023
1.03576	0.999191	1.03052	1.04288	0.891651	1.07703	1.22146	1.01985	1.2268	1.17436	0.99857	1.0005	1.01818	0.981325	0.844604	0.817279	0.793155	1.13303	1.1505	1.12243	1.02632	1.01246	0.994198	0.993339	0.972372	0.944632	1.09038	1.08468	1.01456	1.09986	1	0.563701	0.869502	0.326593	1.11628	1.01446	0.825998	0.817365	0.673189	0.753608	1	0.46217	0.855437	0.355087	0.95457	0.914621	0.800626	0.74815	0.632268	0.63876
1.00934	1.00414	1.00324	1.04456	0.938726	0.868462	0.842415	0.848536	0.923656	0.916266	0.985811	0.973891	1.03585	0.990263	0.925002	0.96462	0.938485	0.974005	0.98288	0.975818	1.081	0.996871	1.01078	0.992352	1.10727	1.13562	1.19761	1.12609	1.16482	1.13451	1	1.06685	1.01993	1.0857	1.02656	0.976757	1.05057	1.02755	1.02903	1.02918	1	0.998389	1.00683	0.998936	0.96554	0.918524	0.994507	0.987584	0.944774	1.01941
0.930472	1.04758	0.979611	1.14765	0.89469	0.871063	0.923686	0.955682	1.06222	1.00298	0.929343	1.00778	0.934395	1.05782	0.78203	0.76727	0.823165	1.00843	0.979431	0.986364	0.903143	1.0094	0.965147	1.02545	0.739712	0.745267	0.682553	0.905974	0.943134	0.909326	1	0.777592	0.97705	0.998022	0.954472	0.947774	0.90149	0.897656	0.973938	1.08168	1	0.660136	0.882419	0.837963	0.848651	0.867283	0.855798	0.7895	0.892615	0.91221
1.08854	0.983685	0.98593	1.0662	0.875646	0.790437	0.866564	0.733639	0.878072	0.91126	0.98484	1.02016	0.982689	0.997149	0.858675	0.788625	0.777772	1.12126	1.15958	1.12152	0.919624	1.01643	0.967725	1.01584	0.765567	0.765154	0.657286	0.950874	0.961293	1.00649	1	1.0356	0.92613	0.809238	0.96159	0.987224	1.03602	1.04918	0.958757	1.08853	1	0.916066	0.907249	0.902117	0.84097	0.918646	0.99783	0.922505	0.880717	0.974221
0.966246	1.01735	1.00653	0.964414	1.04546	1.02318	1.03389	1.21276	1.03784	1.05799	0.983191	0.983807	1.02375	0.992439	0.991576	1.01982	0.969582	0.951122	0.976211	0.905217	0.993943	0.972165	1.0301	0.997739	1.03366	1.0317	0.887307	0.995442	0.975679	0.976001	1	0.96452	1.03093	1.08152	0.957495	1.04239	0.955415	1.05739	1.07154	0.939506	1	1.05087	0.964731	0.956896	1.03995	1.06153	0.982734	1.01985	1.02789	0.883586
0.959082	1.02865	0.965415	1.16432	0.882533	1.22885	1.28525	1.03986	1.45684	1.20198	1.11284	1.0369	1.00514	0.957969	1.0348	1.00213	0.938144	1.26925	1.33179	1.23813	0.966433	0.974454	0.995767	1.02978	0.839981	0.819028	0.863672	0.996208	0.981339	1.04228	1	1.0424	1.03456	0.911133	0.994666	1.00859	1.19859	1.23808	1.05583	1.19477	1	1.02803	1.09101	1.10944	1.01763	1.05311	1.215	1.20596	1.04317	1.15961
1.07353	1.14677	1.03094	0.763854	0.984911	1.29074	1.32392	1.57593	1.19298	1.20124	0.976205	0.993142	1.04566	0.9612	0.907507	0.94995	0.900052	0.928945	1.01975	0.88753	1.17546	0.985185	1.0382	0.976617	1.407	1.32973	1.56247	1.11186	1.03623	1.06542	1	0.934805	0.87208	0.880112	1.02246	1.03543	0.936841	0.959034	1.11769	0.889527	1	1.06477	0.966262	0.921772	1.16287	1.07299	0.94122	1.03529	1.14155	0.963293
0.966285	1.05319	1.00131	0.984837	0.99438	1.10682	1.07827	1.18163	1.09937	1.09486	1.02105	0.993901	1.01753	0.988572	1.026	1.03793	1.04791	1.02872	1.03108	1.00643	1.07092	1.00956	1.00947	0.980969	1.12204	1.12698	1.12728	1.05752	1.07323	1.07568	1	0.977901	0.97156	0.984534	1.00037	1.01354	0.984077	0.990952	1.02047	0.91523	1	1.05763	1.04056	0.931984	1.07682	1.07098	1.00827	1.06225	1.03211	0.963206
0.919026	0.966056	0.980498	1.22594	0.908477	0.927141	0.998594	0.879912	1.04515	1.11925	0.882578	1.00517	0.994706	1.00013	0.66468	0.669086	0.665325	0.986085	1.00596	0.928309	0.807642	0.934753	1.05347	1.01177	0.552661	0.583279	0.59923	0.779142	0.820351	0.894602	1	0.888567	0.716946	0.787783	0.850783	0.816986	0.932829	0.841817	0.753336	0.772033	1	0.748184	0.721026	0.714563	0.812875	0.780847	1.06	0.853784	0.744312	0.770094
1.01575	1.0175	0.972501	1.05215	0.942094	0.9396	0.956453	0.856021	0.951731	0.984146	1.04422	1.02852	0.969496	1.00198	1.10485	1.08756	1.09269	1.03996	1.07134	1.05607	1.06901	0.992034	1.01563	0.992336	1.16266	1.12181	1.18237	1.10157	1.10286	1.08863	1	0.926644	1.20191	1.032	1.18107	1.07051	0.986656	1.09569	1.02176	1.07504	1	0.867	1.14653	0.820056	1.00109	0.941998	0.901016	1.01765	0.835821	0.979521
1.10771	1.03783	1.07652	0.869682	0.908264	1.36386	1.32916	1.47022	1.25934	1.17827	0.940642	0.98791	1.06165	0.950445	0.785007	0.799282	0.786366	0.928034	1.01959	0.917617	1.07346	0.934918	1.04882	1.01627	1.11951	1.12165	1.15221	1.09795	1.03252	1.08206	1	0.927697	0.727971	1.01598	0.950632	0.895288	0.878114	0.870306	0.975631	0.879231	1	1.02932	0.88272	1.14337	1.10837	0.984168	0.937093	1.02554	1.13124	1.04114
1.067	1.06666	1.05435	0.838139	0.97385	1.31625	1.20509	1.65564	1.11556	1.06207	1.04027	0.989426	1.08297	0.927606	1.10731	1.13005	1.08698	0.957643	1.0623	0.937896	1.13045	0.977669	1.03916	0.983168	1.44954	1.42635	1.29791	1.0458	0.992399	1.01252	1	1.02902	1.15177	1.01558	1.1246	1.02812	0.99687	1.0222	1.11328	0.970518	1	1.09364	1.22061	0.947714	1.2954	1.18104	1.00544	1.10048	1.22646	1.09975
0.914517	1.0162	0.999468	1.01805	1.05176	0.86217	0.929122	0.940114	1.00154	0.987852	1.18059	1.03899	0.957798	1.00321	1.41167	1.42397	1.36141	1.13412	1.14066	1.16049	1.09462	0.953901	1.02008	1.02601	1.26564	1.25944	1.01694	1.07731	1.09141	1.12246	1	1.30797	1.43262	1.40248	1.03041	1.20461	1.15373	1.55476	1.20442	1.30353	1	1.49311	1.33444	1.31751	1.0776	1.22271	1.1947	1.3328	1.17491	1.18451
1.04003	1.04873	1.00405	0.973328	0.933866	1.0446	1.08149	1.27267	1.13725	1.06412	1.42715	0.997436	1.03304	0.969521	1.80032	1.84752	1.80525	1.48841	1.57256	1.42661	1.4776	1.02475	0.986122	0.989126	2.05478	2.02352	2.05801	1.51152	1.44731	1.46082	1	1.06884	1.65536	0.987215	1.4459	1.36994	1.10077	1.39408	1.03019	1.46104	1	1.01988	1.76494	1.11508	1.37218	1.35509	1.00505	1.43659	1.0762	1.48344
0.988075	0.994832	1.0305	1.00931	0.977277	0.977957	1.05956	1.24194	1.13477	1.09163	0.867158	1.00495	1.0234	0.971646	0.698214	0.702323	0.659903	0.856868	0.905604	0.818024	0.892648	0.980673	1.01384	1.00548	0.755821	0.77207	0.693309	0.895613	0.883167	0.912944	1	0.947878	0.752754	0.694352	0.844202	0.823777	0.948873	0.868774	0.808004	0.737035	1	0.930395	0.821633	0.693319	0.86789	0.86374	0.989477	0.898872	0.864444	0.786736
0.963992	0.962288	1.01969	0.962313	1.09172	0.922366	0.940952	0.927495	0.984362	0.95898	1.03428	0.990687	0.986097	1.02322	1.07753	1.08514	1.11467	1.05463	1.01704	1.03111	1.02577	0.963711	1.02639	1.0099	1.02105	1.01323	1.07295	1.04917	1.05073	1.05687	1	1.0041	1.06384	1.02104	0.968442	1.00621	0.978963	1.0341	0.941746	0.979395	1	0.989231	0.941683	0.925225	0.963688	0.954362	0.939804	0.946507	0.928865	0.897704
0.887758	1.06035	0.992774	1.06693	0.992182	0.976838	1.06478	1.02509	1.05138	1.00177	0.968437	1.01657	1.00576	0.977671	0.883018	0.809677	0.754528	1.07925	1.1077	1.05473	0.944693	0.955148	1.04523	0.999618	0.917508	0.906987	0.946489	0.953531	0.873188	0.887494	1	0.910926	0.939487	0.846412	0.923439	0.935355	1.03475	1.00567	0.910123	0.87421	1	0.872145	0.88388	0.767534	0.912594	0.943409	1.0448	0.915614	0.873005	0.851173
0.944152	0.877865	0.967832	0.981025	1.22912	1.25743	0.974649	1.73156	1.04047	0.991995	0.9795	0.985057	0.950204	1.06474	1.2152	1.12651	1.19049	0.819795	0.729941	0.832313	1.23695	0.934598	0.98138	1.08402	1.23428	1.31475	1.10422	1.40708	1.55214	1.62374	1	0.872649	1.18951	0.969298	0.841021	0.883904	0.690641	0.893849	0.915534	0.87102	1	1.15718	1.31228	1.1306	1.22225	1.06605	0.734954	1.15421	1.1324	1.02876
1.09792	0.893014	1.01497	0.870238	1.12386	0.84973	0.843207	0.725289	0.797951	0.806085	0.84154	1.04547	0.932804	1.02172	0.799625	0.824518	0.813591	0.745279	0.693498	0.679147	1.75044	0.870191	1.11476	1.01505	2.44817	2.6669	3.44273	1.62364	1.37317	1.45159	1	0.971491	0.854954	0.544114	0.657842	0.716246	0.766118	0.708811	0.548364	0.636498	1	1.01451	0.798357	0.614918	0.627593	0.648516	0.766689	0.773016	0.558355	0.677763
0.960141	1.08852	0.99234	0.927828	1.03117	1.17326	1.14556	1.33633	1.12018	1.10403	1.01324	0.992867	1.02675	0.980384	0.999463	1.03147	1.01651	0.996806	1.01209	0.946496	1.00692	0.992821	1.01393	0.993254	1.02313	1.01004	1.006	1.00255	0.995041	0.961088	1	0.977379	1.0108	1.0024	1.00728	1.07435	0.950023	1.04841	1.1288	0.955809	1	1.08467	0.991076	0.982975	1.10813	1.11079	0.966086	1.0347	1.07012	0.930758
1.17659	1.04106	1.05972	0.715697	1.00693	1.60665	1.41028	1.76289	1.37217	1.28841	0.97968	0.982469	1.06714	0.950394	0.954877	0.983144	0.987405	0.9361	0.990763	0.977603	1.21097	0.978812	1.00213	1.01906	1.54899	1.47105	1.31674	1.23309	1.19427	1.17097	1	0.90751	0.907337	0.814595	1.0917	1.02731	0.976494	0.911985	1.16873	0.903572	1	1.01908	1.12919	1.05873	1.20234	1.12934	1.00785	1.11546	1.2309	1.1753
0.997775	0.995555	0.974807	1.0055	1.02636	0.859895	0.894268	0.873164	0.905211	0.93048	0.952057	1.03125	0.971695	0.997052	0.908616	0.897087	0.878314	0.941558	0.925153	0.98223	0.884386	1.02491	0.978144	0.996949	0.823457	0.799613	0.768017	0.879389	0.876698	0.817586	1	0.718939	1.00486	0.90335	0.936646	0.986397	0.839755	0.867113	0.946243	0.915144	1	0.671949	0.890112	0.809274	0.865448	0.946785	0.769441	0.752536	0.844049	0.84019
1.08369	0.995933	0.98167	1.11703	0.821677	1.15235	1.19803	1.00296	1.27873	1.19052	0.94912	1.0207	1.00552	0.973782	0.789528	0.758774	0.718231	1.03059	1.08628	1.02769	0.996733	1.07661	0.945518	0.977872	0.894837	0.863916	0.734992	1.09114	1.06607	1.12025	1	1.09872	0.875988	0.867784	0.992369	1.02773	1.1406	1.10457	1.09744	1.11652	1	1.03227	0.805365	0.910311	0.843742	0.910808	1.07929	0.928734	0.965656	0.930567
1.02652	0.982567	0.997417	1.05221	0.941282	0.84876	0.820863	0.799504	0.890537	0.88554	0.997066	0.985592	1.00397	1.01044	0.93356	0.935649	0.941226	0.992713	0.99623	0.962853	1.0004	1.01691	0.992007	0.991085	0.992588	0.999668	1.08274	1.01972	1.02276	1.02184	1	1.03607	1.03674	1.07115	1.02347	1.01611	0.988453	1.01735	1.04653	1.03252	1	0.99717	0.963382	1.07072	0.954993	0.948453	0.915807	0.88802	0.92275	1.00177
0.944893	0.991864	1.0126	0.965366	1.08528	1.10396	1.06476	1.21994	1.07673	1.03327	0.972138	0.982621	1.03802	0.97936	0.975675	1.01251	1.00293	0.937952	0.960583	0.894404	1.0481	1.06397	0.981304	0.954724	1.04004	1.02213	1.3411	1.02863	0.987085	0.996709	1	1.03567	0.935843	1.00016	0.986409	0.984943	1.00268	1.0107	0.954163	0.903404	1	1.05493	1.1066	1.01404	1.09889	1.04475	1.03572	1.09212	1.06862	1.0762
1.02874	0.974936	0.998568	1.14454	0.853219	1.16093	1.24049	1.04136	1.3465	1.18557	1.02905	1.02243	1.00245	0.975124	0.922665	0.888762	0.839895	1.14369	1.19657	1.09789	1.03635	1.02019	0.968253	1.01156	0.943809	0.945208	1.07508	1.06465	1.06398	1.13449	1	1.15512	0.950575	0.878873	1.00222	1.01904	1.15964	1.16866	0.991183	1.19044	1	1.01174	0.949252	0.978031	0.885571	0.937722	1.09844	1.04727	0.909751	1.0483
1.04827	0.897785	1.01066	1.12586	0.917426	0.887579	0.95314	0.879575	1.00976	0.984907	1.12856	1.00359	1.00414	0.992264	1.18953	1.14836	1.15048	1.20424	1.23189	1.31542	1.09727	1.00668	0.987054	1.00626	1.19199	1.16509	1.00942	1.11859	1.176	1.18821	1	1.16481	1.26694	1.28903	1.09366	1.0993	1.13455	1.28811	1.10624	1.45104	1	1.12006	1.3093	1.3585	1.03857	1.04538	1.14929	1.18288	1.0698	1.34121
1.11594	1.09529	1.05143	0.735688	1.00166	1.48989	1.40884	1.95318	1.24643	1.20801	0.999631	1.01572	1.04474	0.939548	0.960624	0.976125	0.939993	0.983195	1.09292	0.947058	1.24662	0.975576	0.990493	1.03393	1.51126	1.4556	1.78453	1.19375	1.11955	1.1879	1	0.871563	1.00054	0.868577	1.1202	1.04439	0.900195	0.915192	1.11165	0.965369	1	0.960194	1.1997	1.00202	1.31426	1.21252	0.977369	1.11988	1.29143	1.15799
1.00224	1.0581	0.963492	1.11487	0.861306	0.985824	1.1056	1.07843	1.1849	1.11196	1.04114	1.0114	1.01899	0.969608	0.959697	0.930681	0.92547	1.09465	1.15236	1.1229	1.0157	1.05667	0.96593	0.977402	1.00509	0.948216	0.918615	1.11549	1.07513	1.03567	1	1.04987	0.978257	0.934722	1.01413	1.06009	1.06995	1.17968	1.06493	1.14243	1	1.01476	0.938346	0.99569	0.902446	0.945408	1.05609	0.994408	0.930705	0.95287
1.00189	0.975298	0.999058	0.996687	1.02707	0.949097	1.01157	0.984208	0.977721	1.02448	0.996881	1.02333	0.999471	0.977195	0.963083	0.979016	0.937217	1.02844	1.04941	0.971964	0.96597	0.978524	1.00697	1.01451	0.963952	0.986148	0.919437	0.962815	0.962502	0.960667	1	0.917128	1.00664	0.926716	0.953356	1.03582	0.944407	1.01766	0.98155	0.989472	1	0.83166	0.880479	0.872244	0.910818	0.956705	0.90086	0.8964	0.878554	0.850914
0.943347	1.07663	0.993124	0.975306	1.01159	1.09635	1.16109	1.37492	1.19488	1.14043	0.981348	1.00297	1.01948	0.977552	0.948593	0.957522	0.922699	0.937321	0.964414	0.918706	1.07685	0.983972	1.04373	0.972297	1.09281	1.08783	1.28781	1.04708	1.03715	1.03478	1	0.87404	0.947558	0.9026	0.865949	0.928287	0.882928	0.933239	0.932558	0.863461	1	0.951574	1.01992	0.912683	0.975061	0.994233	0.945962	0.979878	0.979054	0.961691
1.05562	1.03232	0.997242	0.846907	1.06791	1.02404	1.03175	1.07065	0.98785	1.03114	1.31988	1.01389	1.02471	0.961403	1.60501	1.62952	1.64034	1.27313	1.30309	1.232	1.31147	0.974546	1.0076	1.01785	1.56417	1.60545	1.626	1.35809	1.37318	1.34922	1	1.36038	1.52087	1.71105	1.18922	1.18552	1.14825	1.4374	1.44832	1.5083	1	1.39167	1.53784	1.72742	1.32533	1.29396	1.19539	1.53843	1.45634	1.72325
0.99093	1.0413	0.942799	1.20209	0.822882	1.21116	1.28843	1.11834	1.4074	1.27191	1.09753	1.02237	0.994622	0.983007	1.00002	0.990706	0.941003	1.29008	1.34594	1.23765	1.06036	1.02819	0.946331	1.02547	0.996626	0.962283	0.962474	1.15893	1.16572	1.24858	1	1.11499	1.09633	0.930952	1.07175	1.17999	1.22543	1.3734	1.11149	1.27405	1	1.07145	1.02698	1.045	0.992711	1.08424	1.21967	1.18641	1.0007	1.09715
1.03782	1.04106	1.0203	0.989516	0.911299	1.03294	1.08061	1.04323	1.09494	1.10174	1.02013	1.00216	1.03348	0.964355	1.00489	1.00069	0.976959	1.05037	1.09859	1.07771	1.05177	0.986834	1.01762	0.995545	1.10069	1.06754	1.22074	1.05077	0.997435	1.00115	1	0.919544	1.02204	1.07128	1.08669	1.12609	0.938633	1.0509	1.15671	1.12768	1	0.926278	0.964471	0.998088	0.999408	1.02278	0.906643	0.95062	1.04235	0.965702
0.796837	1.22012	0.890616	0.847286	1.24514	0.800448	0.836628	1.04774	0.839561	0.86319	0.95694	1.00184	1.00277	0.995383	0.952626	1.03889	1.04029	0.815483	0.84064	0.771566	1.01411	1.01144	0.987103	1.00146	1.02167	1.0641	1.13686	0.994413	1.01153	0.987429	1	0.801361	0.958645	1.08249	0.860702	0.925133	0.77855	0.78419	0.93514	0.767184	1	0.874868	0.883076	0.940165	0.958204	0.963308	0.768297	0.833145	0.91838	0.853909
0.947984	1.03422	0.989716	1.15016	0.877922	0.944282	1.04303	0.891192	1.12852	1.03478	1.10264	1.01224	1.00336	0.984394	1.01139	1.0155	1.01182	1.28054	1.35952	1.20682	1.10148	1.01898	0.969438	1.01158	1.07705	1.08158	1.31147	1.10289	1.15943	1.19694	1	1.02771	0.977097	1.00748	1.05568	1.11003	1.12069	1.21632	1.15736	1.29789	1	0.989944	1.04351	1.17281	1.02769	1.04462	1.12117	1.12847	1.06304	1.18456
0.993813	1.03551	1.01422	0.910977	1.04548	1.11314	1.06455	1.27073	1.08329	1.04945	0.995164	0.990161	1.01455	0.995292	0.999271	1.01447	1.00898	0.935577	0.934029	0.941957	1.06177	0.976818	1.03267	0.990508	1.10988	1.12258	1.07621	1.0688	1.079	1.01659	1	0.922895	0.929038	0.936837	0.986362	0.967212	0.938174	0.895085	1.00708	0.861322	1	0.977436	1.00292	0.904609	1.04877	1.0481	0.920788	0.977274	1.07049	0.979511
1.00057	1.00963	1.04075	0.851422	1.09763	1.06203	0.982805	1.24292	1.01491	0.991125	1.04629	0.992835	1.02412	0.983048	1.16777	1.17065	1.14334	0.946936	0.958799	0.917927	0.996882	0.9668	1.0037	1.0295	1.03372	1.04641	0.91847	0.926891	0.989417	0.980053	1	0.86913	1.07973	0.930055	0.988349	1.04089	0.863332	0.895807	1.03498	0.878209	1	0.920857	1.13673	0.973808	1.1433	1.08683	0.872766	0.992551	1.08894	0.984727
1.04576	0.982336	0.983573	1.03322	0.955115	1.07447	1.07028	1.2326	1.10602	1.06215	0.988411	1.00573	1.00277	0.991494	0.987725	1.04234	1.05289	0.949131	0.97054	0.941764	1.09776	1.00618	0.997496	0.996321	1.23836	1.24913	1.00631	1.14692	1.12432	1.0765	1	1.1872	1.10015	1.14082	0.956321	0.968069	1.09191	1.09336	0.949714	1.06305	1	1.20039	1.13493	1.09034	0.956004	1.00205	1.08659	1.12627	0.987782	1.13557
0.995803	1.02208	1.02352	0.943322	1.01528	1.12659	1.16799	1.18636	1.20198	1.16414	0.948452	0.999148	0.998615	1.00224	0.89055	0.887194	0.859682	0.941319	0.968212	0.911213	0.984216	1.02747	0.990981	0.981546	0.947104	0.967686	0.995337	0.995846	0.98541	1.00903	1	0.992896	0.955712	0.953115	0.913869	0.963752	0.948906	0.98336	0.950942	0.923825	1	1.01816	0.932212	0.933632	0.96357	0.97772	0.998161	0.97868	0.946067	0.893977
0.887857	1.12623	0.894497	1.14992	0.941497	0.836112	0.903988	0.871216	0.92277	0.950792	0.844922	1.02786	0.99197	0.980172	0.697528	0.699056	0.688453	0.782064	0.852839	0.798812	0.762985	0.989896	1.00578	1.00432	0.554091	0.525784	0.46326	0.715126	0.737012	0.726843	1	1.01436	0.654418	0.592941	0.782464	0.855388	0.893831	0.948068	0.838392	0.615119	1	1.07401	0.680253	0.552099	0.842914	0.86821	0.973554	0.790559	0.796615	0.543485
1.0739	1.0232	1.0231	0.897638	0.982158	1.32097	1.30681	1.55705	1.33319	1.31934	1.06593	1.01184	0.998711	0.989447	1.07838	1.1447	1.1229	1.04096	1.08543	0.979778	1.04902	1.01354	1.01333	0.973131	1.10085	1.10467	1.10828	1.02821	1.04479	1.04604	1	1.08067	1.16142	1.14285	1.00251	1.08331	1.02445	1.14543	1.10803	1.05336	1	1.09453	1.08475	1.03562	1.05913	1.08494	1.01871	1.07172	1.02646	1.04398
1.00165	1.00116	1.03189	0.991793	0.973515	1.05463	1.0027	0.979952	0.990557	0.976158	1.02942	1.01259	0.981379	1.00603	1.09478	1.09972	1.08699	1.06584	1.0139	1.10703	0.97172	0.998583	0.978755	1.02266	1.04604	1.07539	0.909171	1.02575	1.02382	1.04271	1	0.933034	0.936394	0.995476	0.940298	0.954347	0.978783	0.942646	0.940975	0.88383	1	1.11017	1.08451	1.11832	1.03912	1.07507	1.05991	1.06953	1.08786	1.04978
1.16226	0.935229	1.08134	0.926274	0.894897	0.855616	0.985707	0.949836	0.85117	0.974389	1.13645	0.967894	1.13025	0.901853	1.21496	1.10087	1.0307	1.22172	1.38917	1.31967	1.26343	1.05649	0.996004	0.947502	1.71398	1.7472	1.61734	1.2427	1.05075	1.00753	1	1.01342	1.50066	0.802578	1.65134	1.27696	1.05762	1.36156	1.14505	1.51494	1	0.812325	1.21998	1.01635	1.14039	1.03779	1.09891	1.0113	1.01616	1.1044
0.948879	1.01635	0.979995	1.01863	1.03615	0.986926	0.993832	1.16516	1.01048	0.996074	0.952774	0.998595	0.991153	1.01025	0.909644	0.919504	0.933989	0.91466	0.897636	0.922676	0.958163	0.955067	1.02846	1.01647	0.930837	0.924186	0.878539	0.93373	0.949914	0.968429	1	0.889819	0.998357	1.12758	0.891034	1.02091	0.898343	0.983735	1.04878	0.909769	1	1.05653	0.927709	0.942723	0.964462	1.00491	0.901817	0.964492	1.00289	0.880986
0.886355	1.13359	0.945168	1.09368	0.941212	0.980562	1.05248	1.11832	1.04766	1.07467	0.918322	0.990563	1.00967	0.999768	0.768805	0.809417	0.791285	0.969857	0.972362	0.882998	0.934039	1.03715	0.975079	0.987772	0.834506	0.851812	0.897471	0.932086	0.943337	0.950872	1	0.958189	0.822114	0.838316	0.906683	0.970864	1.0175	0.984391	1.01368	0.790913	1	0.937259	0.753072	0.715622	0.907548	0.89637	0.947681	0.877774	0.857506	0.75314
0.955124	1.08838	1.00883	1.01697	0.93069	0.984965	1.08363	1.04515	1.09134	1.12453	0.978132	1.00592	1.02763	0.966452	0.873592	0.834231	0.812153	1.05023	1.07954	1.03875	0.946399	0.982265	1.02382	0.993919	0.805016	0.824	0.800815	0.983612	0.979468	1.02094	1	0.923806	0.872095	0.943268	0.989812	0.973129	1.00092	1.00462	1.03715	0.955944	1	0.894612	0.89245	0.898515	0.97415	0.969802	0.992979	0.940865	0.985754	0.890321
1.04807	1.04672	1.01183	0.944717	0.94866	1.03645	1.03406	1.22967	1.03093	0.969041	1.02471	0.982679	1.04714	0.97018	1.04497	1.03211	1.02604	1.00018	1.03712	0.975973	1.05279	0.998565	0.999139	1.0023	1.09813	1.07515	1.22239	1.06923	1.02211	1.01923	1	0.897538	0.942388	1.04534	1.06777	1.0069	0.94859	0.914976	1.06129	0.984927	1	0.906175	1.02003	1.05674	1.09544	1.02565	0.962863	1.00256	1.13446	1.05206
0.887722	0.945302	0.928139	1.31596	0.922878	0.654702	0.687036	0.651093	0.712454	0.754124	0.784111	0.984019	1.01087	1.00512	0.599842	0.602002	0.641034	0.754963	0.716627	0.761808	0.76503	1.00669	0.964361	1.02895	0.553857	0.544968	0.597184	0.674758	0.738049	0.719843	1	0.51801	0.540788	0.524902	0.607888	0.673003	0.727591	0.497806	0.648605	0.464913	1	0.56329	0.632173	0.568669	0.730635	0.709989	0.784027	0.665094	0.696766	0.734677
1.08643	0.978346	1.00142	1.03607	0.897737	0.916832	0.982788	0.903895	1.04472	1.00721	1.04227	1.00348	1.02478	0.971745	0.981508	0.99072	0.981475	1.10133	1.14124	1.11364	0.916347	1.08622	0.92658	0.987199	0.809554	0.804198	0.79809	0.914316	0.88629	0.934552	1	0.964012	0.990379	0.960363	1.04	1.03014	0.984107	1.02172	0.980977	1.17935	1	0.872143	1.00092	0.996446	0.902393	0.960992	0.936814	0.944376	0.962957	1.122
1.00633	1.08176	0.982275	0.962814	0.96682	1.35893	1.52482	1.40588	1.37134	1.437	1.24528	0.991631	1.02648	0.981891	1.53787	1.54356	1.43864	1.21044	1.2496	1.19471	1.14431	1.03258	0.995033	0.972386	1.31471	1.29294	1.43091	1.18759	1.12152	1.14798	1	1.25162	1.43612	1.2542	1.21866	1.20761	1.16052	1.34948	1.36742	1.36648	1	1.37396	1.44857	1.36187	1.24632	1.21541	1.17782	1.37689	1.35852	1.44065
1.02679	1.07774	0.9614	1.03617	0.897896	0.99509	1.18046	1.25665	1.13151	1.07642	0.874307	0.996613	1.06523	0.938156	0.674785	0.702259	0.659377	0.869058	0.954675	0.854509	0.94487	0.989793	1.01636	0.993844	0.871627	0.823185	0.847685	0.930252	0.91318	0.981041	1	1.06122	0.671647	0.51712	0.898346	0.968419	1.05652	0.970562	0.898684	0.659329	1	1.07661	0.688311	0.577802	0.909683	0.899692	1.08358	0.906013	0.861407	0.658203
1.00882	0.97084	0.995004	1.09857	0.926764	0.946484	0.989829	0.946067	1.07337	1.04849	1.00999	1.02853	0.989628	0.981843	0.964581	0.980625	0.959813	1.04136	1.07895	1.02587	0.957832	0.986571	0.997679	1.01575	0.926961	0.914337	0.788282	0.987669	0.991756	0.951265	1	1.09362	1.02739	1.05591	0.977842	0.997902	1.1019	1.06977	1.01866	1.10664	1	1.05306	0.981054	1.01656	0.893513	0.965297	1.0573	1.00962	0.981189	1.05854
1.05454	1.02194	1.02259	0.941409	0.959512	1.12561	1.10414	1.40874	1.12321	1.06601	0.922701	0.990318	1.03426	0.97542	0.861855	0.909152	0.87209	0.841452	0.86992	0.830073	0.838277	0.997813	1.02148	0.980704	0.724845	0.742112	0.709429	0.765425	0.747405	0.744914	1	1.03878	0.819391	0.856024	0.935693	0.926139	0.966691	0.855099	1.01187	0.749148	1	1.07744	0.791745	0.798801	0.905219	0.890891	0.983436	0.897487	0.952629	0.785679
0.975586	1.01393	1.03042	0.911044	1.06902	1.04896	1.07607	1.06082	1.06463	1.02098	0.991846	1.01688	1.00613	0.976991	0.960574	0.984572	0.933542	0.950221	1.00518	0.917159	0.994904	0.980778	1.02336	0.995866	0.96655	0.985563	0.915591	0.969376	0.964373	0.984513	1	0.88454	1.00808	0.937199	0.927779	0.970345	0.944888	0.983884	0.990085	0.94151	1	0.845253	0.990644	0.897757	0.946674	0.980728	0.888925	0.934722	0.952701	0.994994
1.07106	0.923653	1.0274	0.937228	1.04066	1.05996	0.97649	1.0189	0.972747	0.945162	0.960153	0.980431	1.01603	1.00354	1.01695	1.01901	1.05114	0.92954	0.91792	0.999124	0.954441	0.98921	1.01514	0.995651	0.963591	0.95361	0.885442	0.934539	0.929246	0.909662	1	0.791201	0.99066	1.10246	0.999799	0.987459	0.862602	0.840021	1.09151	0.935279	1	0.890984	1.03441	1.12581	1.10312	1.07838	0.919936	0.924181	1.1604	1.04673
0.919058	1.04018	0.997353	1.12541	0.918002	0.93483	0.89647	0.924375	0.936359	1.05075	1.11697	0.975201	1.02905	0.995748	1.15294	1.15313	1.15495	1.16119	1.21427	1.03903	1.13479	0.930981	1.00875	1.06026	1.16496	1.20927	1.25294	1.24343	1.28286	1.3214	1	0.98501	1.29055	1.06949	1.14146	1.13694	1.02287	1.11414	1.08788	1.10653	1	0.990389	1.32497	1.05135	1.22986	1.14693	1.04427	1.12525	1.03629	1.21047
0.991355	1.04024	1.01116	0.955244	1.002	1.18335	1.27806	1.30486	1.32106	1.2079	1.03866	1.00968	1.02418	0.966143	0.979516	0.978144	0.917739	1.13382	1.23849	1.10498	1.07648	0.957697	1.03149	1.01082	1.05476	1.03883	1.08318	1.182	1.12288	1.13424	1	1.01822	1.04037	0.895117	1.02558	1.08424	1.06147	1.22956	1.09325	1.07472	1	0.982114	1.02402	0.955458	1.05712	1.08068	1.03946	1.09482	1.02532	1.00174
1.05357	0.965163	1.00724	1.04079	0.933231	0.87526	0.922237	0.81899	0.972292	0.969406	1.02459	1.00073	1.00964	0.98963	0.882476	0.833705	0.840488	1.15263	1.19416	1.15626	0.973307	1.00968	0.973508	1.01682	0.834732	0.848617	0.950368	0.965337	0.970339	1.04315	1	1.06172	0.950607	0.886053	0.998158	0.946742	1.06893	1.06821	0.989872	1.11571	1	0.93719	0.90261	0.938131	0.896413	0.875978	1.0536	0.929762	0.892279	0.91592
1.02348	0.919158	1.03932	1.05702	0.96102	0.867689	0.961069	0.756533	1.02077	0.95723	1.04595	1.053	0.971087	0.975914	1.00912	0.952734	0.926782	1.16191	1.1836	1.13499	0.995228	1.00742	0.999683	0.992892	0.932607	0.944637	1.00284	1.01581	1.04645	1.08435	1	0.966522	1.21179	1.31824	0.973825	1.00625	1.03465	1.09357	1.15574	1.42877	1	0.841424	1.05745	1.31222	0.87327	1.00696	1.02884	0.946275	1.02196	1.19803
1.0869	0.970658	0.996219	1.04833	0.897895	0.944099	0.983603	0.884319	0.989911	0.986787	0.920088	1.00166	1.02403	0.974315	0.672205	0.664524	0.661331	1.01196	1.06525	1.06257	0.91904	0.989544	0.973525	1.03693	0.660708	0.666051	0.748799	0.966465	1.01917	1.05697	1	0.905481	0.641285	0.597202	0.896057	0.854814	1.06761	0.857978	0.90472	0.773805	1	0.84541	0.665386	0.792817	0.850112	0.835059	1.08604	0.915167	0.887687	0.793734
0.896515	1.06409	0.929027	1.05761	1.05277	1.14542	1.12498	1.19762	1.05624	1.03134	0.914635	0.989265	1.01082	0.99991	0.898907	0.910985	0.882025	0.856811	0.859788	0.848427	0.959309	0.981606	1.02999	0.988403	0.949446	0.948893	0.900081	0.909048	0.930092	0.96118	1	1.17289	0.950221	1.0304	1.00515	1.03165	1.0047	0.992844	0.976904	0.905128	1	1.4721	0.903119	0.920956	0.955448	0.956688	0.966173	0.952664	0.959928	0.888103
1.01052	1.04314	0.988575	0.920053	1.03771	1.04348	1.00903	1.13322	1.00524	0.958349	1.04765	0.988428	1.02571	0.98586	1.10294	1.13794	1.08313	1.04268	1.10359	1.06827	1.18856	0.962743	1.04334	0.993919	1.40615	1.32498	1.32524	1.25258	1.19077	1.20286	1	0.967637	1.11287	1.12606	1.10622	1.10619	0.962459	1.10951	1.1068	1.13024	1	1.03647	1.22119	1.19606	1.17175	1.1199	0.94647	1.16876	1.17106	1.18856
1.12706	1.1082	1.04707	0.70655	1.01112	1.41743	1.36833	1.90027	1.23278	1.17118	0.996817	0.981647	1.08748	0.930876	0.940715	0.943269	0.881808	0.968723	1.0704	0.890177	1.07416	0.975659	1.01649	1.00785	1.13041	1.1258	1.26471	1.09063	1.04731	1.10371	1	0.878664	0.888743	0.750106	1.18773	1.11263	0.923539	0.953517	1.18909	0.933151	1	1.00931	1.13639	0.93488	1.45046	1.271	0.97061	1.19575	1.33588	1.17262
1.0418	1.00395	1.0096	1.02902	0.915632	0.94604	0.9603	0.951082	0.964766	0.961875	1.0269	0.986371	1.03399	0.979638	0.979322	0.960243	0.96264	1.05403	1.12287	0.999965	1.12035	0.977915	1.0091	1.01298	1.26483	1.23848	1.15503	1.15429	1.13782	1.1749	1	0.962097	1.15634	0.999418	1.13392	1.12737	1.02824	1.12305	1.10849	1.2	1	0.956295	1.17716	1.11796	1.15724	1.14064	0.994438	1.10625	1.10553	1.20455
0.932669	1.07697	0.976818	1.05081	0.962732	1.07134	1.10514	1.12133	1.12364	1.09318	1.02353	1.0089	1.01865	0.972447	0.946182	0.974081	0.957142	1.05152	1.08175	0.999522	0.994535	1.00121	0.997787	1.001	0.906879	0.92417	1.0363	1.02553	1.03218	1.05179	1	0.986025	0.775121	0.898077	0.901103	0.931589	1.0198	1.01534	0.996601	0.854119	1	0.985328	1.06363	1.08851	1.07274	1.04216	0.989679	1.05723	1.04344	1.10265
1.05448	0.820176	0.982022	0.907018	1.23631	1.80824	1.48088	1.96714	1.42486	1.26702	1.11836	1.01401	0.937346	1.04865	1.33129	1.3879	1.42954	1.10365	0.976716	0.960714	1.21693	0.989806	1.00476	1.00543	1.47518	1.66471	1.5794	1.04525	1.07248	1.27579	1	1.35552	1.77239	0.295383	0.984404	1.10987	1.05801	1.28963	0.733251	0.795893	1	1.4637	1.87181	0.340471	1.23822	1.36274	0.984235	1.68169	0.78395	0.975756
0.965044	1.10889	0.998862	0.890088	1.03712	1.16874	1.15966	1.49211	1.13858	1.08187	0.940662	0.983376	1.04923	0.967392	0.956573	0.985601	0.898025	0.870335	0.913276	0.853687	0.98405	0.975534	1.02839	0.99608	1.02684	1.02447	0.921386	0.977173	0.938257	0.919584	1	0.970797	0.857663	1.01355	0.973695	1.02564	0.972481	0.96424	1.09562	0.804305	1	1.10061	1.01361	0.964525	1.0966	1.08306	0.971998	1.03991	1.13865	0.976703
0.98609	1.04117	0.997267	0.906276	1.0692	1.3769	1.57399	1.86333	1.357	1.39551	0.951132	0.964282	1.01675	1.01897	1.00272	1.09195	1.01339	0.813913	0.792926	0.774766	1.04247	0.951809	1.01548	1.03271	1.12905	1.146	1.11509	0.940812	1.01327	0.978184	1	0.941171	0.884863	0.649336	0.834711	0.937176	0.847052	0.8164	0.876433	0.670893	1	1.10679	0.884238	0.756994	0.968181	0.994104	0.877472	0.975089	0.903938	0.755321
0.87994	1.35094	0.85313	0.981907	0.934082	1.14249	1.28144	1.28715	1.29492	1.20944	1.11917	1.00984	1.0189	0.971261	1.13127	1.09913	1.03967	1.2253	1.29283	1.22895	1.20994	0.994457	0.994022	1.01152	1.34797	1.24317	1.64145	1.31163	1.24506	1.24987	1	0.775638	1.14462	1.21905	1.07697	1.1331	1.09328	1.00877	1.26719	1.33214	1	0.796413	1.13865	1.30175	1.02908	1.07897	1.09147	0.972735	1.25336	1.20868
1.11965	1.08578	1.01133	0.897205	0.88603	1.36057	1.4339	1.40094	1.42646	1.43163	1.02785	1.01463	0.980581	1.00479	0.944112	0.999153	0.972674	1.05792	1.06937	1.03767	0.965527	1.03113	0.989304	0.979569	0.970453	0.961335	1.01479	0.88301	0.884984	0.937763	1	1.19178	1.00934	0.701627	0.916441	0.952203	1.07146	1.11277	0.876882	0.927007	1	1.17501	1.01524	0.732555	0.913834	0.955671	1.11791	1.06335	0.896545	0.956137
1.05065	1.03456	0.995632	1.0774	0.841756	1.0392	1.07712	0.875166	1.1531	1.09696	1.00795	1.01017	1.00766	0.98217	0.847693	0.797339	0.784009	1.15647	1.11817	1.25757	1.04666	1.07661	0.965791	0.957603	0.968133	0.901973	0.961658	1.23998	1.18813	1.01699	1	1.07722	0.827952	0.772235	1.10928	1.11829	1.30003	1.20086	1.16047	1.1394	1	0.964868	0.88548	0.969891	1.00519	1.07781	1.17557	1.08572	1.10203	1.0507
0.970975	0.962116	0.971625	1.08805	1.00724	0.813187	0.866332	0.796417	0.969048	0.898618	0.974926	1.07453	0.899599	1.02587	0.947577	0.995208	0.93033	1.02556	0.991629	1.0297	0.966255	1.03736	0.981135	0.981503	0.870906	0.833509	0.995502	0.917568	0.952003	0.975412	1	0.813792	1.10239	1.03017	0.803961	0.87445	0.801275	0.934899	1.04776	0.878951	1	0.827765	0.801226	0.770164	0.773312	0.851953	0.74405	0.730522	0.893211	0.726303
0.980932	1.01403	0.996684	1.12201	0.886347	1.07115	1.09192	1.0089	1.1869	1.09837	0.937658	0.99226	1.03431	0.973426	0.846979	0.800885	0.807974	0.945013	0.98551	1.03685	0.979445	0.986401	1.06451	0.949091	0.984932	0.939087	1.03718	0.9984	0.923564	0.919221	1	0.831543	0.84856	0.953819	0.870066	0.912929	0.982889	0.941179	0.981952	0.947278	1	0.879953	0.903437	1.04128	0.930794	0.950675	1.03267	0.903692	0.993625	0.993115
1.00549	1.02074	0.991281	1.09456	0.887927	0.975919	1.02843	0.922998	1.10451	1.09759	0.948214	1.01801	1.00705	0.974949	0.80659	0.748817	0.711015	1.08312	1.15658	1.01989	1.05307	1.05907	0.962869	0.978062	0.965871	0.990579	1.02859	1.11745	1.13433	1.2129	1	0.692028	0.905546	0.879814	0.928627	0.96902	0.876937	0.845532	1.04328	1.09209	1	0.657198	0.822117	0.93175	0.842751	0.885877	0.87171	0.751113	0.956592	0.974379
1.00872	1.00601	0.974428	1.03698	0.973857	0.97615	0.977648	0.941396	0.971198	0.96644	0.988073	1.00236	0.999944	0.997695	1.00296	1.01515	0.990177	1.01644	1.00741	0.971316	0.94128	1.00808	1.00522	0.9867	0.880878	0.910258	0.931688	0.944161	0.93612	0.97092	1	1.11783	0.995415	1.1177	1.04326	1.06021	0.990129	1.10061	1.09408	1.03538	1	1.05967	0.953453	0.992178	1.0267	1.02778	1.00993	1.00162	1.00644	0.944868
1.044	1.01592	1.03454	0.913721	0.991825	1.39638	1.26279	1.70668	1.25248	1.13416	1.00673	0.974779	1.12608	0.899137	1.08048	1.05851	0.990821	0.879088	0.984798	0.929959	1.04523	0.992362	1.0885	0.919134	1.19897	1.1307	1.14095	1.07497	0.917663	0.875481	1	1.06788	1.07755	1.19986	1.17639	1.08695	0.994904	1.08596	1.13607	0.973396	1	1.08118	1.26069	1.04345	1.33073	1.20352	1.06403	1.19246	1.23928	1.14453
1.0222	0.915024	1.0202	1.00386	1.03872	0.900878	0.910162	0.915753	0.961445	0.9554	1.03273	1.00349	0.999594	0.996914	1.05491	1.06752	1.07785	1.0355	1.01025	1.06059	0.962646	0.9772	1.00117	1.02163	0.937951	0.954515	0.970966	0.911951	0.929817	0.917951	1	1.0161	1.12684	1.02737	0.992547	0.986326	1.01369	1.03792	0.948678	1.01142	1	1.00419	1.10024	0.957834	1.02126	1.02688	1.02887	1.01563	0.99248	1.00665
1.00558	1.02711	0.981141	0.989745	0.996427	0.923494	0.924093	0.881452	0.931862	0.931698	1.00823	0.998691	1.00959	0.991721	1.04473	1.04436	0.997496	1.01238	1.01401	0.991182	1.06593	1.04533	0.97386	0.980806	1.14577	1.12652	1.2007	1.03139	1.01286	1.01356	1	0.997391	1.06728	1.10619	0.997605	1.01863	0.974668	1.04418	1.00094	0.987155	1	1.03895	1.01834	1.03936	1.03776	0.986847	1.00088	1.01823	1.02007	1.01207
0.967007	0.833085	0.90354	0.876036	1.42033	4.2786	3.08482	8.44966	3.5635	2.91054	1.13445	1.02965	0.890138	1.08021	1.6544	1.78285	1.73173	0.721673	0.643222	0.643711	0.92435	0.981544	0.991392	1.02706	0.787288	0.757125	0.98653	0.91093	0.906193	0.972776	1	0.579711	1.76962	0.747678	0.790273	0.880789	0.648265	0.639559	0.800194	0.785164	1	0.318784	1.41795	0.834994	0.849815	0.892355	0.421779	0.407773	0.658408	0.583764
0.963459	0.978108	0.979189	1.10429	0.974957	0.936796	1.02875	0.880916	1.09604	1.03528	0.885545	1.01516	0.977033	1.0078	0.718019	0.7443	0.735564	0.869384	0.891646	0.816922	0.883983	0.95143	1.03619	1.01238	0.779476	0.778125	0.692632	0.823422	0.828807	0.870336	1	0.773955	0.787045	0.722927	0.714029	0.809914	0.833817	0.828923	0.779909	0.690454	1	0.836983	0.750179	0.693442	0.796954	0.84553	0.873615	0.789795	0.794069	0.700732
0.966021	1.07943	0.988283	0.946344	1.01992	1.04828	1.03864	1.18703	1.04192	1.08789	0.970505	0.987526	1.03515	0.97732	0.997795	1.04749	0.905405	0.942323	0.979377	0.861667	1.01062	0.961865	1.02202	1.01611	1.0312	0.974224	0.903308	1.06899	1.07153	0.987297	1	0.926101	1.06073	1.10112	0.998779	1.08441	0.925417	1.04078	1.14248	0.981154	1	0.947547	0.985433	0.968562	1.0452	1.11546	0.942793	0.965085	1.08989	0.96216
1.02945	1.01773	0.998426	1.03849	0.915899	0.931293	1.00262	0.950836	1.02872	1.0411	0.940287	1.00104	1.01791	0.981048	0.78544	0.768265	0.758196	0.99047	1.01956	1.00406	0.926645	1.0059	0.973377	1.02072	0.81372	0.815336	0.739165	0.916667	0.923928	0.944694	1	1.09904	0.847474	0.831786	0.990504	0.991588	1.11094	1.05398	0.969334	0.977841	1	1.04054	0.784673	0.853281	0.849838	0.924834	1.06579	0.952964	0.894162	0.858562
0.965267	1.16127	1.07684	0.939848	0.856766	1.04675	1.17334	0.965152	1.00389	1.02758	0.886088	0.968403	1.04901	0.982585	0.682877	0.647448	0.656098	0.980717	1.04243	0.968045	0.888308	0.936046	1.09195	0.972002	0.787174	0.808629	0.775108	0.899477	0.845281	0.872807	1	0.738868	0.575854	0.499309	0.82124	0.793094	0.877485	0.736713	0.762013	0.677099	1	0.725894	0.655051	0.668314	0.929589	0.871748	0.910417	0.719084	0.802516	0.718514
0.957127	0.969808	0.994803	1.0352	1.04306	0.852851	0.902653	0.90648	0.893015	0.918757	0.952515	1.01749	0.978814	1.0037	0.925849	0.892137	0.882751	1.0085	1.01037	0.987114	0.89009	0.992029	0.997527	1.01044	0.801134	0.803244	0.780793	0.829211	0.852609	0.848032	1	0.802718	1.0307	1.01133	0.91329	0.921789	0.828566	0.831699	0.970034	0.963477	1	0.737772	0.820338	0.892146	0.816451	0.867446	0.877496	0.735048	0.862365	0.801054
0.95164	1.03033	1.02398	0.952237	1.04182	1.02495	1.00008	1.08723	1.03727	1.02167	0.986605	0.996013	1.01099	0.993	0.974062	0.997109	0.969332	0.960875	0.963751	0.9167	0.967906	1.00716	1.00761	0.985235	0.94818	0.949504	0.980641	0.938738	0.948325	0.930361	1	0.900292	1.05516	1.0444	0.957865	0.998945	0.918522	0.958268	1.0284	0.954089	1	0.94165	1.07319	0.955037	0.998547	1.02613	0.904251	0.930965	1.01069	1.05249
0.810219	1.1162	0.969487	0.869905	1.23419	0.731749	0.635796	0.963276	0.680543	0.787095	1.36113	1.0145	0.968103	1.01739	1.85846	2.1627	2.32765	1.02924	0.968522	0.915742	1.30783	0.964137	0.978975	1.05689	1.73823	1.93599	1.41053	1.15825	1.2887	1.28357	1	1.02709	2.11551	2.99122	1.04487	1.24325	0.876389	1.16693	1.47069	1.19138	1	1.25901	1.81742	1.57467	1.40993	1.47255	0.909989	1.39753	1.46659	1.52107
0.992673	0.977532	1.0362	0.881364	1.11223	1.04011	1.05725	0.982667	0.986419	1.07729	1.28392	1.01529	0.988587	0.99612	1.49765	1.55501	1.50271	1.29707	1.35779	1.37868	0.974497	0.92883	0.99789	1.07328	0.808966	0.848553	0.755623	1.06802	1.19746	1.08778	1	1.06778	1.76687	1.17248	1.06845	1.00227	1.04383	1.18217	1.10756	1.59991	1	0.964952	1.36935	1.25471	1.01816	1.05383	1.02989	1.02699	1.07608	1.32189
0.938905	1.15059	0.979153	1.0797	0.85165	1.17634	1.14328	1.33465	1.27031	1.18276	0.968591	0.976647	0.971375	1.05198	0.997509	0.966808	1.07612	0.864703	0.85713	0.94691	1.08845	0.965818	0.98894	1.04524	1.17731	1.12649	0.985169	1.14912	1.18846	1.17692	1	1.07562	0.913567	1.12815	0.91648	1.00683	0.957675	1.06236	1.03884	0.847392	1	1.55698	0.97604	0.996784	1.08711	1.07105	1.02429	1.24579	1.16008	1.01273
1.04868	1.02501	1.01508	0.946452	0.964776	1.39924	1.35983	1.45868	1.34965	1.30683	1.22907	0.998515	1.02521	0.97627	1.32413	1.32232	1.30365	1.3273	1.38868	1.33438	1.25632	0.974008	1.03339	0.992603	1.53425	1.50077	1.67627	1.23961	1.19607	1.23931	1	1.1347	1.2957	1.13469	1.26364	1.27375	1.18834	1.28293	1.30927	1.31894	1	1.10368	1.3244	1.15409	1.28998	1.2868	1.14904	1.2867	1.30766	1.33068
1.01644	1.0055	0.99487	1.05288	0.930313	0.983015	1.00129	0.929264	1.02817	1.05013	0.845464	0.989978	0.981245	1.02878	0.678578	0.641266	0.678526	0.822624	0.840167	0.837295	0.923018	1.01944	0.965241	1.01532	0.779147	0.795357	0.832569	0.969252	0.988594	1.02148	1	0.952287	0.764632	0.626224	0.892377	0.876864	0.881412	0.872411	0.753645	0.684797	1	0.958814	0.703148	0.547134	0.795169	0.773884	0.920447	0.798188	0.700743	0.630029
0.885923	1.06356	0.979557	0.991975	1.07898	1.05265	1.04296	1.17463	1.05595	1.09874	1.04514	0.992164	0.989364	1.01847	1.11997	1.17326	1.14648	1.02258	1.02207	0.980041	1.00626	0.97559	0.987422	1.03699	1.00306	1.00354	0.958314	1.0178	1.06652	1.03884	1	1.03654	1.19532	1.25501	1.01096	1.09264	0.990248	1.0807	1.13209	1.00998	1	1.01643	1.07746	1.05681	1.08537	1.10054	0.959682	1.02555	1.07347	1.02399
0.988869	1.08952	1.0341	0.991478	0.896029	1.17242	1.2482	1.19498	1.27763	1.15063	1.01048	1.02166	1.00489	0.973444	0.925065	0.906259	0.869341	1.08313	1.15259	1.028	1.04305	0.946159	1.00939	1.04445	0.975768	1.01475	1.00553	1.05605	1.06764	1.12833	1	0.958283	1.04141	1.14853	0.935678	1.01559	1.07562	1.13185	1.0718	1.17307	1	1.04025	1.21844	1.22593	1.06075	1.07883	1.08094	1.13829	1.11133	1.24045
1.04025	1.05968	0.944489	1.14293	0.812658	1.07274	1.22715	0.95628	1.28115	1.18372	0.968828	1.02203	1.0084	0.969568	0.783223	0.755951	0.718259	1.09356	1.17267	1.09332	0.983402	1.05115	0.970601	0.978247	0.882333	0.849093	0.962084	1.00446	0.975662	1.01703	1	1.09804	0.827264	0.811296	0.936831	1.01579	1.13259	1.12216	1.04512	1.08404	1	0.971178	0.746521	0.842737	0.783551	0.863941	1.07427	0.874257	0.853853	0.820146
1.04249	1.0548	0.984675	1.03804	0.879986	1.25184	1.15862	1.13123	1.24532	1.09935	1.0518	0.98196	1.01691	1.00113	1.00063	0.985468	0.993013	1.18408	1.20117	1.21178	1.04432	0.962222	1.02126	1.01652	1.01463	0.968637	1.1058	1.10463	1.09503	1.11047	1	1.02224	1.00119	0.950103	1.13326	1.09242	1.1008	1.12575	1.12934	1.13307	1	0.971142	1.00308	1.02726	1.12288	1.09755	1.05603	1.07481	1.08517	1.06287
0.973347	0.980724	1.00565	1.01939	1.02088	1.17678	1.25107	1.33748	1.24697	1.22945	1.18512	1.03343	0.960239	1.00633	1.37811	1.38628	1.38294	1.18731	1.16272	1.11281	1.09608	0.974778	0.997597	1.02763	1.26981	1.28131	1.39472	0.988934	1.00297	1.04307	1	0.987992	1.62139	1.53558	1.11906	1.15873	0.934784	1.16848	1.10743	1.3719	1	0.94699	1.56015	1.51461	1.14703	1.20399	0.928203	1.19949	1.18593	1.46301
0.938078	1.09026	0.967561	1.06832	0.93578	0.805645	0.867987	0.811495	0.983193	0.924523	0.900152	0.995443	1.00368	1.00088	0.81182	0.75636	0.793899	0.863086	0.930819	0.953537	0.875612	1.07285	0.964099	0.963053	0.735252	0.738606	0.672446	0.855878	0.894856	0.92869	1	0.677595	1.01503	0.848544	0.933966	0.913254	0.792606	0.763246	0.841973	1.08045	1	0.584389	0.923398	0.953061	0.842756	0.834595	0.840043	0.766169	0.80017	0.980734
1.04605	1.00365	1.01783	0.915698	1.01677	0.975691	0.942639	1.10761	0.938273	0.990265	0.966763	0.969853	1.04122	0.98893	0.954139	0.970343	0.960002	0.917122	0.933914	0.914713	0.974013	1.0284	0.991514	0.980088	0.962031	0.959573	0.981342	0.938663	0.935215	0.9171	1	1.02899	0.946155	1.02256	1.01517	0.97753	0.971823	0.950966	1.04845	0.936442	1	1.04236	0.897566	0.949463	0.99465	0.963998	0.939812	0.948584	0.996325	0.927216
1.03202	0.956442	1.01811	1.01252	0.980899	0.883438	0.916952	0.909036	0.944478	0.947072	0.901734	1.02454	0.970632	1.00483	0.783398	0.773569	0.780883	0.89642	0.896977	0.897712	0.947731	1.02353	0.976446	1.00002	0.868759	0.894611	0.903644	0.909062	0.907644	0.95877	1	1.0186	0.91964	0.923295	0.886919	0.897002	0.974584	0.895987	0.928075	0.932747	1	0.943893	0.814357	0.915597	0.822339	0.83769	0.970304	0.851515	0.871225	0.866366
0.926365	1.18957	1.02758	0.856646	0.999846	1.48093	1.45493	1.78572	1.35637	1.31824	1.27378	1.01288	0.965015	1.02211	1.52884	1.54847	1.66975	1.34624	1.33435	1.22607	1.12407	0.930476	1.02028	1.04924	1.29179	1.38737	1.24262	1.05367	1.09286	1.18545	1	1.52598	1.61995	1.93264	1.09065	1.18341	1.28422	1.49337	1.15866	1.55631	1	1.63877	1.71831	1.68712	1.24375	1.31046	1.29024	1.65281	1.23628	1.71676
1.05249	0.953914	0.998343	1.03487	0.960388	0.87411	0.851423	0.780907	0.882489	0.880927	0.964865	0.977494	1.01537	1.00713	0.918964	0.950072	0.948282	1.00588	0.987573	0.958753	0.995744	1.01704	0.988137	0.994823	0.954436	0.955996	1.11339	0.95713	0.971139	0.930174	1	1.05697	1.06587	1.05367	1.08486	1.04572	1.06004	1.03378	1.00867	1.08038	1	0.941202	0.949865	0.962352	0.942688	0.897175	0.894537	0.919016	0.920906	0.871942
0.980064	1.03031	1.00431	1.15359	0.831733	0.821265	0.921436	0.725479	0.944856	0.92642	0.933474	1.03065	1.01418	0.955171	0.812521	0.767316	0.755893	0.973708	1.07074	1.08739	0.9783	1.00405	0.994317	1.00163	0.926182	0.913026	0.84649	1.00155	1.02406	1.04195	1	1.00293	0.821568	0.99638	0.957206	0.925537	1.05741	0.997233	1.04113	1.04158	1	0.989888	0.771836	0.994683	0.929041	0.86437	1.0008	0.914829	1.01279	0.874328
0.992627	0.959148	1.00208	1.0255	1.02064	0.851053	0.907091	0.939968	0.961924	0.940143	0.938346	1.01578	0.979062	1.00516	0.928556	0.917691	0.92338	0.913393	0.896488	0.885744	0.946489	0.984468	0.998653	1.01688	0.974184	0.957715	0.879815	0.841323	0.847243	0.880636	1	0.995356	1.01688	1.14534	0.863632	0.90535	0.93732	0.927501	0.940624	0.921174	1	0.959235	0.823471	0.88778	0.823383	0.859738	0.913717	0.823548	0.884059	0.815464
1.01322	0.969506	1.05533	0.978515	0.983429	0.921005	0.987954	0.935759	1.0281	1.03492	1.02154	1.04264	0.990811	0.96655	0.968117	0.938662	0.884686	1.05785	1.16272	1.05757	0.943458	0.99173	1.02837	0.979899	0.8946	0.853278	0.863315	0.922853	0.923382	0.866392	1	0.852993	0.862917	0.808046	0.910683	0.957818	0.921593	0.896457	0.973705	1.01426	1	0.789583	0.990859	1.02374	0.929222	1.01278	0.867585	0.855556	0.891509	1.00552
1.07527	1.01595	0.999233	0.954879	0.954667	1.09502	1.06629	1.24444	1.02059	0.992203	0.933751	1.00201	1.02886	0.969134	0.848406	0.864939	0.852598	0.920571	0.952355	0.865996	0.971599	1.00615	1.0049	0.988944	0.969069	0.939935	0.96874	0.952083	0.909932	0.934113	1	0.988963	0.832097	0.924298	0.978281	0.984106	0.992155	0.947031	1.04848	0.883696	1	1.07128	0.869711	0.938193	0.987278	0.986445	0.954893	0.96648	1.0544	0.952354
0.974009	0.985938	1.03859	0.956892	1.04457	1.08529	1.10172	1.24918	1.109	1.08244	0.961606	0.995987	1.01991	0.984107	0.97976	0.982736	0.963016	0.926951	0.910519	0.92011	0.955657	0.97485	1.00829	1.01686	0.912799	0.905593	0.905519	0.920369	0.931388	0.927655	1	0.846132	0.899566	0.888165	0.921816	0.970189	0.892971	0.880652	0.942162	0.834029	1	0.935322	0.902371	0.889695	0.975371	0.988646	0.971398	0.936188	0.962879	0.884005
1.0306	0.968715	1.01415	1.07381	0.912728	0.923006	1.00703	0.973583	1.02029	0.984987	0.954534	1.0255	0.986643	0.987855	0.852403	0.826545	0.7808	1.02134	1.04872	1.02604	0.957198	1.0051	0.98421	1.01069	0.893594	0.851875	0.980171	0.916026	0.917539	0.938212	1	0.975605	0.95323	0.820266	0.932771	1.00055	0.99231	1.0366	0.974338	1.00999	1	0.928325	0.862275	0.872554	0.842036	0.936973	0.951441	0.854919	0.846597	0.837261
0.917224	1.07766	0.999119	1.02185	0.98415	0.944318	1.01334	1.04744	1.04958	1.05426	1.01194	0.989051	1.00086	1.01009	1.02579	1.04014	1.02467	1.02488	0.990279	0.998404	1.01071	0.997052	1.00436	0.998584	1.04192	1.02584	0.900442	1.05972	1.09209	0.973666	1	0.965837	1.18329	1.25906	0.989558	1.09058	0.958366	1.08745	1.10673	1.08903	1	0.994124	1.05199	1.07605	0.989413	1.06841	0.889607	0.950308	1.02263	1.03393
1.04452	1.09834	1.02419	0.848803	0.98414	1.19072	1.19745	1.55928	1.17842	1.14612	0.933511	0.983183	1.06029	0.956524	0.872939	0.886091	0.856306	0.872815	0.949713	0.824927	1.08078	1.05088	1.01889	0.930236	1.14745	1.08674	1.29263	1.09218	0.984261	1.00692	1	0.966847	0.830755	0.846042	0.992195	0.991845	0.956824	0.932331	1.0657	0.872143	1	1.08044	0.922776	0.941244	1.06643	1.02717	0.936457	0.968664	1.09074	0.88147
0.98265	1.00733	0.996838	1.03745	0.975739	0.954382	1.03692	1.0659	1.01404	1.04989	0.933419	1.01297	1.01239	0.974642	0.79632	0.771501	0.742224	0.933518	0.957751	0.975758	0.948773	0.977037	1.02363	0.999333	0.856319	0.824316	0.82439	0.950732	0.987988	0.930332	1	0.89044	0.848848	0.85319	0.857978	0.916611	0.910619	0.946487	0.919739	0.891633	1	0.857003	0.773533	0.816294	0.826263	0.901873	0.914886	0.807844	0.86011	0.786014
0.91303	1.08534	0.971142	1.13196	0.898534	0.859122	0.939901	0.928927	1.01296	1.01814	1.00654	1.02649	0.916304	1.05721	0.977431	1.01923	1.00241	1.04451	0.971093	0.979653	0.991297	1.01383	0.981271	1.0049	0.947276	0.981672	0.977062	0.993434	1.01448	1.04368	1	0.657525	1.16339	1.23641	0.865194	0.985762	0.844956	0.916637	1.05061	0.988556	1	0.549813	0.920814	0.877788	0.850209	0.938785	0.742915	0.702833	0.935246	0.859735
1.03444	1.06898	1.05031	0.927543	0.918736	1.17264	1.12255	1.50052	1.16009	1.0703	0.979037	0.969631	1.0833	0.947073	0.965186	0.979771	0.977869	0.871842	0.914467	0.886795	0.953833	1.01083	1.03947	0.949701	0.988165	1.01864	0.929436	0.929964	0.848513	0.855995	1	0.849008	0.862548	1.17927	0.891317	0.956298	0.856375	0.900599	1.04397	0.863062	1	1.01641	1.06878	1.09158	1.1703	1.14686	0.952276	1.05966	1.21038	1.11203
1.10436	0.934375	1.022	0.971033	0.968236	1.02187	1.00448	0.805013	0.995519	1.00928	0.89405	1.0419	0.942545	1.01555	0.693633	0.698735	0.731367	0.952382	0.920002	1.02086	0.829346	0.968385	0.966494	1.06512	0.642582	0.649889	0.596562	0.803502	0.852031	0.851482	1	0.936073	0.581154	0.516895	0.738582	0.744493	0.960987	0.789527	0.711723	0.662236	1	0.860147	0.619613	0.563349	0.709492	0.756036	0.85689	0.735747	0.682064	0.646766
1.00037	0.961383	1.02502	1.05194	0.961278	0.934642	0.94178	1.05771	1.03672	1.00464	1.0555	1.01453	1.01582	0.969652	1.03564	1.06871	1.05202	1.07074	1.10475	0.964135	0.995541	1.00292	1.00633	0.990757	0.979065	1.01311	0.924273	0.929417	0.935775	0.99908	1	0.953579	1.07814	1.19362	0.931679	0.945092	0.974282	1.0394	0.997644	1.08223	1	0.944389	1.05084	0.988454	0.962518	0.950247	0.975204	0.971844	0.988841	1.03904
0.998646	0.970955	0.992424	1.08056	0.95742	0.945782	0.916232	0.877518	0.936925	0.947906	1.02346	0.987738	1.00972	1.00254	0.995809	1.0384	0.989234	1.02782	1.01947	0.960887	1.07961	0.993824	1.00542	1.00076	1.11222	1.1028	1.09661	1.14301	1.15311	1.14199	1	0.960541	1.09735	1.11795	1.03699	1.00236	0.968511	1.01085	0.977142	1.05688	1	0.983313	1.01427	1.01285	0.976447	0.947496	0.949018	0.95022	0.93449	0.952784
0.964672	1.07076	1.00195	1.00132	0.961299	1.09467	1.12341	1.09185	1.14356	1.14763	0.977471	1.01326	1.00005	0.986686	0.873404	0.893492	0.867913	0.997396	1.03374	1.00568	1.03609	0.978657	1.00531	1.01603	0.984744	0.989811	1.01675	1.1196	1.15573	1.11281	1	1.06919	0.929415	0.985313	0.975471	0.971768	1.0761	1.07117	1.00968	1.00971	1	1.00943	0.97931	1.01106	0.975517	0.98624	1.06531	1.03507	0.997472	1.0262
0.936323	1.04786	0.988269	1.05828	0.969272	0.777599	0.815808	0.758818	0.859535	0.936125	1.0856	0.983261	0.998029	1.01871	1.10928	1.05093	1.10315	1.12503	1.10758	1.15631	1.0522	0.98527	0.994578	1.02015	1.01158	1.03905	1.00215	1.13197	1.17269	1.19684	1	0.319059	1.172	0.815158	1.05246	1.02111	0.627539	0.762079	0.894284	1.06353	1	0.359958	1.09889	0.924464	0.960137	0.984804	0.641286	0.721546	0.788831	0.985757
1.02911	1.01168	0.968739	1.056	0.934472	1.153	1.16437	1.05185	1.19571	1.08794	0.917425	1.01412	1.02198	0.963893	0.779895	0.757972	0.754041	0.953472	0.997354	0.9857	0.927432	0.983059	1.02434	0.992603	0.882772	0.849495	0.817545	0.919607	0.895346	0.896259	1	0.880494	0.739876	0.813239	0.979234	0.921452	0.957823	0.851849	0.974698	0.900953	1	0.839195	0.835782	0.847149	0.95159	0.886453	0.95299	0.879907	0.959857	0.914841
0.987161	1.16163	0.967359	0.858274	1.02558	1.26698	1.23815	1.57244	1.11846	1.10429	0.962328	0.991741	1.07259	0.935673	0.985757	0.986561	0.941565	0.893377	0.966036	0.875758	1.05591	1.0104	0.998542	0.991054	1.19779	1.17867	1.19431	1.07822	1.00788	1.01557	1	0.848158	0.95229	0.870292	1.07186	1.06065	0.898765	0.894389	1.19031	0.92197	1	0.919659	0.891738	0.937786	1.07217	1.03076	0.914489	0.950116	1.13078	0.899558
0.977295	1.02422	1.00398	0.937719	1.05679	1.15973	1.12282	1.36773	1.10187	1.11164	0.993358	0.987288	1.0401	0.972614	1.03221	1.00917	0.977754	0.934072	0.942338	0.981996	1.05497	0.924426	1.05609	1.01948	1.13479	1.14234	0.812134	1.07831	1.09457	1.07529	1	0.977549	1.05405	1.0139	1.02011	1.08542	0.988361	1.08031	1.12286	0.989762	1	1.06738	1.02664	0.936138	1.0813	1.08989	0.982804	1.06891	1.0654	0.963146
0.961722	1.0902	0.950527	0.969306	1.02824	1.05488	1.07144	1.24696	1.093	1.04527	0.991159	1.00244	1.01577	0.981796	0.989707	1.09778	1.02029	0.924505	0.935363	0.83404	1.01626	0.996883	1.0168	0.986319	1.07944	1.09655	1.03089	1.04593	1.02179	1.0493	1	0.980741	0.943389	1.091	0.944723	1.01211	0.967633	1.00976	1.02461	0.894445	1	1.1248	0.999171	1.02972	1.08848	1.06356	1.00083	1.07912	1.08458	0.980304
1.02902	0.967339	1.01671	0.976585	1.01034	0.899282	0.948961	0.918	0.941569	0.976322	0.882231	1.01636	0.981502	1.00214	0.766922	0.747296	0.753914	0.858662	0.889045	0.867351	0.937187	1.02645	0.982293	0.99126	0.889656	0.898275	0.878865	0.911057	0.897255	0.930619	1	1.11391	0.942872	0.893403	0.892064	0.894932	1.03201	0.936519	0.932869	0.92889	1	1.02925	0.777507	0.886709	0.774669	0.812549	0.992694	0.842432	0.825584	0.841916
1.0081	1.01893	1.006	0.986795	0.980173	0.987227	0.91527	0.979332	0.990046	0.952279	1.004	1.01266	1.00938	0.97796	0.99929	0.984035	0.968657	0.981789	0.986764	0.995988	1.1077	0.984178	1.03578	0.980042	1.20169	1.24834	1.2026	1.12947	1.14896	1.15156	1	1.0387	1.02024	0.975587	0.9904	0.997429	0.985545	0.998922	0.98338	0.969017	1	1.03844	1.03905	1.0262	1.03395	1.03274	1.02747	1.05423	1.01228	1.04376
1.02093	1.04821	1.01257	0.916236	1.00206	1.08918	1.09445	1.35078	1.14368	1.13499	0.882256	1.00554	1.02088	0.973577	0.792538	0.813387	0.769455	0.824919	0.879943	0.808959	0.956209	0.979541	1.01332	1.00714	0.97748	0.946639	0.806904	0.942483	0.946851	0.895806	1	0.991098	0.874326	0.904718	0.901235	0.92676	0.944817	0.87237	1.03138	0.847643	1	1.06914	0.885304	0.940553	0.948811	0.975466	0.957417	0.921059	1.04309	0.913583
0.902068	1.22519	0.931206	0.971836	0.969699	0.950307	0.963394	0.931416	1.01619	0.998619	1.00686	1.00125	0.997105	1.00165	0.988835	0.967575	0.907249	1.08404	1.1194	1.09226	0.998745	1.01477	0.995024	0.990202	1.00968	0.982202	1.06249	0.971638	0.928404	0.951408	1	0.956924	1.04871	0.973389	0.9595	1.04089	0.985445	1.01615	1.09539	1.02545	1	0.911422	0.944401	0.984559	0.96422	1.01604	0.953529	0.934486	1.04297	0.978075
1.01224	1.00168	0.99587	1.00767	0.982552	1.01032	1.01188	1.09551	1.05468	1.02022	0.951438	1.00123	1.0149	0.983872	0.943855	0.961903	0.936459	0.910006	0.907506	0.876722	0.977997	1.01778	0.996446	0.985777	0.971862	0.942013	0.984655	0.965326	0.980541	0.964636	1	0.987688	0.991571	1.00989	0.979968	0.964696	0.966085	0.971284	1.02458	0.997131	1	1.00752	0.937664	1.025	0.948705	0.972956	0.968874	0.9451	1.03959	0.996423
0.982572	1.01279	1.01767	0.943829	1.04314	1.10019	1.10697	1.26321	1.08905	1.05356	0.957731	0.996471	1.01616	0.987368	0.935349	0.952837	0.934719	0.954603	0.973937	0.936494	0.980305	0.978794	1.0197	1.0015	0.96952	0.973479	1.01085	0.976281	0.967006	0.978594	1	0.978249	0.925135	0.900256	0.991839	0.991857	0.972244	0.962124	1.00995	0.899538	1	0.901112	0.964478	0.913662	1.04978	1.03238	0.950401	0.965258	1.0392	0.962729
1.05861	0.991745	0.988777	1.06821	0.892663	0.784623	0.902713	0.752747	0.929846	0.937404	0.979843	1.03377	0.983119	0.983109	0.835659	0.776755	0.751773	1.09075	1.16335	1.09435	0.892008	1.00541	0.972003	1.02258	0.708214	0.70062	0.624112	0.876097	0.889069	0.966844	1	1.02444	0.91197	0.773231	0.915518	0.980735	1.02861	1.09011	0.984083	1.05618	1	0.903737	0.829012	0.895142	0.826039	0.910853	0.985533	0.89248	0.86494	0.863936
0.895232	1.08323	1.03113	0.945108	1.04529	1.00076	0.970946	1.09495	1.02837	1.02132	1.08495	1.0156	0.982414	1.00199	1.22863	1.27961	1.30007	1.02305	0.994069	0.952478	0.994369	0.97898	1.01923	1.00179	1.05793	1.03499	0.992377	0.96158	0.98389	0.984223	1	1.07121	1.32139	1.15655	0.965466	1.03259	1.02672	1.10413	1.01977	1.01821	1	1.04214	1.17934	1.04009	1.05135	1.10202	1.07391	1.1024	1.03576	1.12344
1.09121	0.966856	1.0231	1.04944	0.869392	1.08394	1.0834	0.824436	1.11551	1.02269	0.982888	1.01278	0.983598	1.00362	0.736356	0.696324	0.722607	1.24562	1.28805	1.32058	0.950555	0.965252	0.993253	1.0415	0.734261	0.780112	0.636534	1.04218	1.08892	1.15623	1	1.03241	0.727288	0.665056	1.02657	0.968704	1.22656	1.09157	1.00826	1.08973	1	0.935987	0.873296	0.941023	0.950696	0.937015	1.18272	1.06665	0.982062	1.01722
1.1146	1.03806	0.993398	1.02335	0.830588	1.06855	1.2058	1.09753	1.1753	1.17993	0.960107	1.03749	1.0137	0.948807	0.875772	0.822574	0.789481	1.04613	1.08565	1.06315	0.956943	1.01199	0.97586	1.01215	0.846921	0.824965	0.838825	0.977804	0.982595	0.994277	1	0.941858	1.04351	0.700818	0.997762	1.02943	1.01715	1.03496	0.958534	1.04768	1	0.9085	0.861002	0.82864	0.884977	0.955016	0.944919	0.883285	0.880321	0.843215
0.982612	1.05103	0.974786	1.01418	0.977387	0.986619	1.006	1.08505	1.02585	1.00929	1.0486	1.0172	0.959078	1.02372	1.0411	1.02032	0.983343	1.06912	1.1248	1.11324	1.06838	1.03732	0.982579	0.980105	1.06076	1.05	1.25659	1.01442	1.04191	1.07665	1	1.26302	1.26388	1.31576	1.12685	1.16927	1.1513	1.31789	1.22162	1.12241	1	1.15717	1.24523	1.04282	0.976931	0.986106	0.940615	1.15296	1.12588	1.21678
0.934667	1.07281	0.962431	1.06393	0.966163	0.991899	0.976219	0.917875	0.979222	1.05128	1.01855	0.987003	0.998151	1.01485	0.981604	1.01502	1.01431	1.02654	1.03605	0.9972	1.05652	0.979648	1.00741	1.01295	1.05312	1.02936	1.13178	1.08168	1.12031	1.08123	1	1.00103	1.02691	1.06906	0.986467	1.01733	1.01581	1.0188	1.07615	1.03348	1	0.999014	0.988463	1.03297	0.988118	0.976331	1.02172	1.01931	0.993244	1.04635
0.990122	1.03824	1.0306	0.924965	1.01607	0.981924	1.03894	1.12157	1.06	1.06706	0.975036	0.989549	1.02312	0.987334	0.929249	0.919386	0.893233	0.991368	1.00236	0.974309	0.952592	0.961211	1.0322	1.00659	0.871433	0.878009	0.794963	0.948866	0.948489	0.932581	1	1.01826	0.947223	0.977034	0.910615	0.934507	0.986782	0.960551	0.943278	0.904089	1	0.958962	0.954372	0.874951	0.920202	0.95046	1.01864	0.940898	0.948051	0.930055
1.07155	0.97514	1.04237	0.920402	0.990542	1.16876	1.04575	1.3069	1.07315	0.982368	0.904132	0.973796	1.08971	0.936489	0.823656	0.805095	0.753743	0.831851	0.896823	0.840058	0.928654	0.906767	1.07651	1.01672	0.915265	0.86805	0.685321	0.959602	0.901641	0.925668	1	0.878412	0.863884	0.908938	0.942509	0.906807	0.961338	0.923085	0.995961	0.860178	1	0.960642	0.899058	0.911297	1.02607	0.990559	0.983569	0.947754	1.05657	0.934746
1.0071	1.01895	1.03044	0.941942	1.00157	0.98518	0.962175	1.08806	0.944965	0.94629	0.91501	0.970256	1.05951	0.970234	0.846491	0.861817	0.80456	0.85704	0.891497	0.827771	0.994683	0.99219	1.03034	0.977467	1.02642	1.00792	1.1141	0.995732	0.964651	0.95615	1	0.860474	0.834447	0.842028	0.940311	0.902706	0.894219	0.825043	0.894879	0.776268	1	0.798157	0.866994	0.761427	0.992851	0.899753	0.94522	0.873712	0.990829	0.814271
1.02181	1.0278	0.998188	1.05807	0.894142	0.967579	0.956421	0.966943	1.04937	1.00679	0.998816	0.975182	1.01786	1.00696	0.923656	0.923357	0.906576	1.02494	1.00315	1.05528	1.01872	0.980497	1.0123	1.0072	0.994148	0.98298	1.17674	1.05922	1.06498	1.09593	1	0.969804	0.875605	0.837267	1.00107	0.939346	1.01493	0.978417	0.871026	0.930423	1	0.858372	1.0118	0.851558	1.04066	0.987817	1.00429	0.998506	0.931019	0.967048
0.997847	1.07541	0.991678	1.00661	0.928455	0.935179	0.960935	0.97573	0.978133	0.967199	0.957091	0.98917	1.05625	0.954576	0.878265	0.863913	0.869059	1.01764	1.02985	0.986893	1.00698	1.00787	0.992592	0.999534	1.01218	0.976109	1.01554	1.00043	0.979856	1.01869	1	1.00253	0.951293	1.02929	1.01564	1.04409	1.0202	1.02658	1.04636	1.01538	1	0.983871	0.855938	0.87202	0.972975	0.941557	0.961139	0.926763	0.974064	0.864654
0.970468	0.963517	0.954697	1.1611	0.950214	0.700249	0.742587	0.653329	0.784881	0.75138	0.796415	1.03674	0.953038	1.01022	0.582153	0.608976	0.607622	0.726056	0.729515	0.681571	0.901754	0.999258	0.940852	1.05989	0.855197	0.855534	0.822337	0.770914	0.820453	0.85265	1	0.536276	0.715457	0.549641	0.669108	0.735365	0.731866	0.585167	0.708549	0.570992	1	0.578115	0.57205	0.469047	0.625135	0.671784	0.771436	0.547607	0.639399	0.511774
0.991592	1.01086	0.99627	1.01903	0.98225	0.988848	1.00453	1.14078	1.06964	1.0201	1.01363	0.9966	1.00691	0.996486	1.02554	1.05154	1.04513	0.999917	1.00258	0.966104	0.970057	1.00058	0.992628	1.00679	0.959347	0.952541	0.91142	0.941069	0.957818	0.959688	1	0.918636	1.02491	0.995808	0.934583	1.00833	0.938914	1.01072	0.986919	0.910691	1	1.00153	0.99384	0.984082	0.954459	1.0096	0.974839	1.02406	0.988285	0.980123
0.93088	1.06703	1.01048	0.955136	1.03647	0.907816	0.931939	1.06958	0.924883	0.901348	0.968412	0.985289	1.04094	0.973771	0.888219	0.923584	0.894872	0.959918	1.01017	0.925119	1.03877	0.986137	1.02458	0.989283	1.01773	1.02748	1.17444	1.03643	1.01786	1.06856	1	0.871269	0.960769	0.981698	0.966556	0.984333	0.921648	0.979853	0.996104	0.929148	1	0.861017	1.05674	0.918592	1.00391	0.99915	0.968851	1.00276	1.04893	0.992417
0.931269	1.08643	0.960953	1.10586	0.915483	0.905584	0.945077	0.947178	1.01621	1.03457	0.945815	1.02955	0.910008	1.06044	0.87218	0.908449	0.928805	0.967079	0.894194	0.92015	0.955728	1.01101	0.983273	1.00572	0.927684	0.92188	0.910195	0.97971	1.00501	0.94139	1	0.700222	1.02448	1.11531	0.812985	0.927735	0.834884	0.846531	0.999193	0.879391	1	0.64744	0.8225	0.799126	0.810109	0.893799	0.731377	0.677555	0.894761	0.785669
0.980189	1.08216	1.00276	1.00988	0.925006	0.963147	0.992829	0.887382	1.08355	1.00399	1.07492	0.999856	1.04078	0.959367	1.05208	1.03452	0.976987	1.16136	1.21118	1.08952	1.07428	0.965409	1.01533	1.01926	1.10122	1.09602	1.22534	1.10488	1.06951	1.10626	1	0.997613	1.05166	1.13254	1.12419	1.05934	1.05102	1.10663	1.15988	1.20597	1	0.940753	1.04321	1.09221	1.04713	1.03072	1.03813	1.09242	1.13696	1.12409
0.980267	1.01764	0.997191	1.12291	0.881997	0.890655	1.02471	0.918106	1.1006	1.09616	1.03034	1.01688	1.00117	0.981948	0.923181	0.886466	0.863917	1.20083	1.24426	1.09916	0.9946	1.05307	0.961211	0.985724	0.899722	0.931186	0.842367	1.05235	1.06664	1.08176	1	1.07755	1.10682	0.974903	0.994199	1.0236	1.09019	1.15355	1.08793	1.17825	1	1.01351	0.980169	1.00171	0.941124	0.947169	1.06016	1.00133	0.984096	1.07646
0.969046	1.04655	0.974541	0.991401	1.01846	1.01409	1.01583	1.0267	1.01785	0.998054	1.0545	0.995244	0.991179	1.01358	1.08637	1.14695	1.14399	1.06391	1.04779	1.02083	1.02415	1.02206	1.00675	0.971194	1.07491	1.09034	1.1691	1.01393	1.00276	1.02361	1	1.06995	1.07845	1.1715	1.0412	1.04988	1.03606	1.0852	1.05066	1.04857	1	1.08094	1.06039	1.0984	1.03469	1.03754	1.02358	1.09038	1.02778	1.04186
1.01244	0.993467	0.978114	1.01151	1.00447	0.962008	0.940009	0.993533	0.982031	0.966522	0.995178	0.987722	1.00523	1.00705	0.93328	0.99921	0.998792	0.990881	1.02199	0.93394	0.961692	0.95377	1.03293	1.0133	0.918848	0.942172	0.92142	0.936768	0.944684	0.989925	1	1.02079	0.997547	1.01837	1.01137	0.992031	0.983273	0.983652	0.960065	0.959554	1	1.08445	1.02966	1.04513	1.01376	0.982922	1.02542	1.04696	1.00997	1.04109
0.971505	0.984585	1.00703	1.07171	0.965167	0.9167	0.922767	0.885986	0.939826	0.95835	0.954984	0.994761	1.00122	1.00402	0.93956	0.941366	0.95641	0.988238	1.00183	1.04833	0.995416	1.04671	0.978105	0.975183	0.930358	0.927709	0.972294	1.01159	1.02885	1.08288	1	0.942294	0.950851	0.976322	0.959638	0.975288	0.947261	0.95663	0.949982	1.01559	1	0.916703	0.946373	1.04506	0.975505	0.945925	0.908906	0.928062	0.988773	0.940393
1.06478	0.971846	0.95265	1.01723	0.993497	1.02306	0.975521	0.946543	1.01995	1.01268	1.00767	0.988378	1.02471	0.986907	1.00279	1.03299	1.02772	1.02002	1.00566	0.987722	1.04593	1.01483	0.985465	0.999708	1.08635	1.12149	1.11224	1.07501	1.09965	1.09852	1	1.07733	0.959393	1.0247	1.02246	0.98043	1.04807	0.972704	0.957985	1.01437	1	1.07915	1.00398	1.05983	1.00514	0.973136	1.03482	1.02681	1.03066	0.986043
0.9489	1.03495	0.980353	0.994843	1.04096	1.00035	0.995494	1.09728	1.0478	1.03516	0.945983	1.00278	0.997297	0.999923	0.923925	0.914813	0.92561	0.950468	0.943283	0.946993	0.945273	0.997655	1.01067	0.991671	0.869643	0.881651	0.862324	0.893029	0.895698	0.91849	1	0.980637	0.907125	0.980169	0.957441	0.942061	0.985229	0.987093	0.96644	1.0442	1	0.940747	0.856622	1.01046	0.948598	0.993988	0.940415	0.891848	1.06073	0.921344
0.892008	1.13621	0.934047	0.883481	1.15426	0.922465	0.932908	1.01481	0.983543	0.977579	0.888404	1.00532	1.00749	0.987192	0.848944	0.825989	0.819255	0.791121	0.824657	0.859396	0.887877	0.932431	1.06254	1.00503	0.790989	0.789252	0.728834	0.881748	0.853553	0.838961	1	0.86801	0.853211	0.911523	0.773611	0.862024	0.868347	0.853447	0.950464	0.812454	1	0.890876	0.732715	0.860199	0.817965	0.836738	0.846333	0.778987	0.844924	0.732798
1.04218	0.997766	0.994729	1.09763	0.867699	1.09757	1.10491	0.994814	1.14766	1.09255	1.03965	1.01138	0.982527	1.00609	0.979654	0.980497	0.932457	1.14924	1.16638	1.14041	1.076	0.969175	0.994919	1.03591	1.17317	1.10608	1.08357	1.00889	1.09246	1.17411	1	1.14047	0.962741	0.84254	1.00866	1.04742	1.09753	1.20632	1.04067	1.10277	1	1.17996	1.07375	1.07284	1.07731	1.0827	1.08458	1.21044	1.04166	1.14556
1.01196	0.926732	1.03378	1.04032	0.987208	0.885287	0.9676	0.906897	1.02038	1.0104	0.967158	1.03655	0.968834	0.994611	0.854193	0.833254	0.842668	1.00394	1.02945	0.942637	0.95287	1.02204	0.99065	0.987314	0.937374	0.927198	0.96937	0.859432	0.859858	0.886166	1	1.24082	1.04907	0.830432	0.831238	0.875609	1.11115	1.06471	0.814065	0.996868	1	1.14164	0.881444	0.821846	0.765626	0.838826	1.10373	0.906426	0.772959	0.849976
0.990503	1.02684	1.04458	0.922312	1.01577	1.00087	1.0222	1.07598	1.05305	1.03898	1.0314	1.00037	1.00544	0.994191	1.0271	1.04885	1.01107	1.00864	1.01522	0.955755	0.980113	0.989529	1.00879	1.00168	0.944344	0.934715	0.960438	0.941055	0.92356	0.94939	1	0.969353	1.10516	1.09507	1.02254	1.06087	0.960004	1.04262	1.10008	1.0206	1	0.970076	1.05477	1.00019	1.04145	1.05986	0.969603	1.01577	1.04506	1.00367
1.04703	0.994599	1.01972	1.07824	0.860401	1.00392	1.04147	0.95204	1.14559	1.04129	0.98002	0.996469	1.03458	0.968949	0.777631	0.775003	0.769478	1.05311	1.12673	1.12359	1.07236	1.03325	0.973924	0.992827	0.93373	0.953954	0.989196	1.17954	1.24543	1.24955	1	1.01864	0.682374	0.789233	0.943168	0.920114	1.08703	0.966183	1.00737	0.86723	1	1.00235	0.755963	0.867429	0.946366	0.925464	1.16101	1.0197	0.982423	0.870764
1.00483	1.07563	0.97945	0.887276	1.05281	1.16016	1.1183	1.26773	1.05567	1.03529	0.975051	0.997039	1.00648	0.996482	0.960039	0.968417	0.937567	0.912704	0.907144	0.919006	1.03778	0.975573	1.0249	0.999528	1.08721	1.07226	1.12313	1.05378	1.03973	1.02792	1	1.01776	0.85511	0.994236	1.00062	0.947423	1.043	0.933785	0.988176	0.931812	1	1.06114	0.872553	0.991363	0.985321	0.976759	1.04135	0.984476	1.08881	0.942685
1.00915	1.02731	0.976391	1.12822	0.858929	1.00496	1.10727	1.04428	1.17465	1.11779	1.01956	1.01972	0.981361	0.998915	0.87144	0.883321	0.86574	1.11674	1.14834	1.07988	0.958412	1.02283	0.971053	1.00612	0.814694	0.797367	1.08042	0.908661	0.936359	0.966832	1	1.14482	0.931249	0.893157	0.935082	1.00337	1.0994	1.17165	1.05895	1.03404	1	1.16157	0.905117	0.959593	0.972638	0.978236	1.09102	1.07183	0.98001	0.949994
0.986098	1.01756	0.994734	0.926209	1.0754	1.15668	1.0431	1.18746	1.03427	1.02462	0.978201	0.994902	1.02109	0.984011	1.01909	1.03971	1.04193	0.929566	0.909419	0.92924	0.948946	0.920161	1.04014	1.0397	1.01829	1.01212	0.994858	0.948427	0.973141	0.949598	1	0.979794	0.933812	1.05145	0.949834	0.9687	0.938848	0.90097	1.07744	0.930198	1	1.00783	0.992938	1.07724	1.02675	0.935731	1.00274	0.885848	1.17868	1.08785
1.08877	1.07919	0.989047	0.879482	0.963512	1.32703	1.24062	1.35986	1.25225	1.14662	0.923579	1.03063	1.02341	0.945963	0.790946	0.810474	0.810267	0.914237	0.984306	0.959463	1.03357	0.984165	1.00356	1.01228	1.04588	1.05335	0.956206	1.09768	1.04202	1.1086	1	0.913636	0.758901	0.754248	1.0486	0.987364	1.02533	0.972492	1.10282	0.895211	1	0.987596	0.987923	0.974262	1.13905	1.05979	1.03789	1.04358	1.14275	0.973531
1.04941	1.04114	1.00554	0.963032	0.940879	1.05558	1.08607	1.2421	1.13425	1.07512	0.939691	1.02848	1.00419	0.967329	0.848849	0.853652	0.820719	0.914564	0.956002	0.920183	0.982354	0.987397	0.992678	1.01992	0.941285	0.902628	0.876123	1.01551	1.00441	0.999259	1	1.09636	0.886084	0.800083	0.938099	0.949343	1.04959	1.02199	0.962276	0.878485	1	1.06933	0.84255	0.810807	0.881634	0.922652	1.03334	0.946504	0.932753	0.850646
1.09369	1.02463	1.00379	0.972872	0.905017	1.31549	1.31535	1.31653	1.32096	1.26011	1.02593	0.992067	1.04089	0.967048	1.03855	1.00636	0.984141	1.08908	1.12695	1.13923	1.02333	0.977247	1.03119	0.991568	1.04853	1.00886	0.957255	1.07985	1.02341	1.02287	1	1.10201	1.01451	1.09182	1.07614	1.06169	1.12466	1.16911	1.10752	1.17775	1	1.11385	1.0754	1.14999	1.06474	1.04704	1.08569	1.11094	1.12994	1.14092
0.977492	1.07763	0.962129	1.05327	0.929485	0.955551	0.873185	0.934942	0.951045	0.863036	0.951841	0.986716	1.01474	0.99854	0.890681	0.894813	0.915738	0.997362	0.965699	0.975857	1.0189	1.00164	1.00365	0.994707	1.05091	1.03268	1.03729	1.04063	1.02171	1.0721	1	0.995556	0.78275	0.864095	1.02036	0.958292	1.02308	0.951497	1.00641	0.887892	1	1.00453	1.02777	0.96052	1.00743	0.938374	1.02892	1.10614	1.04885	1.09378
1.02429	0.965005	1.02208	1.04161	0.947013	0.954826	0.968657	0.93414	0.986683	1.02697	1.02899	1.01892	0.990378	0.990703	1.04009	1.0066	1.02586	1.02892	1.06569	1.07624	0.954484	0.989822	0.989235	1.02094	0.988203	0.955129	0.70259	1.01305	1.03031	0.900078	1	1.01475	1.11839	1.0729	1.01166	1.08444	1.02181	1.07603	1.11221	1.1186	1	0.993917	0.993947	1.01383	0.930005	1.01018	0.964021	0.935779	0.982317	1.03612
0.973165	1.13933	0.967752	0.993038	0.926717	0.956434	1.02637	1.06525	1.07524	1.11575	0.946758	1.02878	0.965098	1.00613	0.822984	0.844367	0.855659	0.993818	0.97025	0.899033	0.972603	0.956898	1.01643	1.02667	0.935239	0.897234	0.927349	0.909103	0.982994	0.995421	1	1.0334	1.051	0.965757	0.914978	0.94301	1.02878	1.05854	1.00667	1.04851	1	1.05069	1.10495	1.06833	0.931076	0.97435	1.01137	1.02893	0.967495	1.05149
1.03015	1.04934	1.00471	1.0398	0.875994	1.04014	1.22155	0.990376	1.19408	1.08734	1.05107	1.02662	0.987583	0.985795	0.993971	0.940927	0.866963	1.1741	1.25337	1.1751	1.0929	1.01942	0.971644	1.00894	1.11041	1.05713	1.27689	1.15924	1.11554	1.18074	1	1.23726	1.15338	0.815677	1.08764	1.14672	1.2012	1.30186	1.03196	1.1433	1	1.09636	0.934392	0.814192	0.952484	0.985844	1.14651	1.01073	0.9317	0.87673
1.04347	1.10344	1.01123	0.925753	0.916107	1.16608	1.13947	1.3042	1.12475	1.07078	0.878429	1.04963	1.04534	0.905031	0.785751	0.75228	0.712712	0.854656	0.956515	0.85844	0.995565	0.980775	1.04896	0.970264	1.05896	0.992753	1.1162	0.888764	0.840191	0.863186	1	0.877722	0.807885	0.856289	0.987858	0.974325	0.931924	0.973206	1.18731	1.03602	1	0.923875	0.997387	1.08249	1.19141	1.17287	0.985729	0.887654	1.30703	1.13107
1.02337	1.07755	1.00702	0.897704	0.994347	1.39974	1.34638	1.6737	1.30778	1.16466	1.03799	0.965643	1.05891	0.975448	1.03977	1.07468	1.03473	0.969101	1.06201	0.95149	1.21307	0.989899	1.03095	0.979152	1.43899	1.43112	1.62581	1.19038	1.1079	1.13013	1	0.823984	0.989023	0.976561	1.06912	1.09338	0.87218	0.930208	1.23371	0.923933	1	0.946576	0.982225	1.00415	1.1256	1.07954	0.911563	1.02349	1.16696	0.947738
1.03155	0.95749	1.04314	1.0358	0.932017	0.992824	1.08083	0.986755	1.17324	1.09124	0.977768	1.01128	0.988207	1.00051	0.929465	0.9406	0.930291	0.994989	1.02391	0.966901	1.0066	1.06375	0.986598	0.949654	1.00559	1.00844	1.07181	0.976277	0.957327	0.984047	1	1.09494	1.01392	1.15965	0.907721	0.956443	1.06066	1.07597	1.07992	1.01742	1	1.09203	0.88828	0.994273	0.909735	0.936253	1.04441	0.968579	0.967852	0.967834
0.977933	1.00183	1.01461	0.956584	1.04904	0.87815	0.948541	1.03456	0.930963	0.942668	1.04074	1.00376	1.00722	0.989026	1.04422	1.0519	1.03515	1.01084	1.03308	1.00113	1.02367	0.974221	1.027	0.998781	1.06978	1.0451	1.12959	1.05643	1.05864	1.01857	1	0.980458	1.01895	0.966467	0.949298	0.978238	0.898876	0.98587	0.969303	0.998912	1	1.01461	1.01402	1.01915	1.00036	0.977893	0.964432	0.986962	0.978319	0.979786
0.992926	0.991762	0.961261	1.05177	1.00228	0.996262	1.06889	0.874267	1.07856	1.01979	1.00102	1.03304	0.989506	0.977449	0.98829	0.922364	0.878841	1.06501	1.10555	1.12671	1.01484	1.06079	0.98324	0.955971	1.01145	0.975446	1.09454	1.07513	1.05589	1.04733	1	1.29603	0.995269	0.870639	0.922884	1.03418	1.12209	1.29188	0.883019	1.10568	1	1.35505	1.05708	1.07884	0.973254	1.13056	1.16196	1.19278	0.92425	1.03968
0.978014	1.03709	1.02247	0.857378	1.10504	0.970177	0.997284	0.9416	0.996652	1.02158	1.12752	1.01191	1.00319	0.984892	1.21835	1.19092	1.13116	1.15247	1.22702	1.11507	1.12646	0.972303	1.04664	0.981052	1.23462	1.26282	1.19272	1.14409	1.12701	1.19781	1	0.790335	1.03406	0.961132	0.981361	0.991236	0.846436	0.938772	0.953889	1.07229	1	0.776033	1.13926	1.11724	1.06861	1.03678	0.854394	0.951919	1.0188	1.0814
0.924529	1.15658	1.00462	0.887515	1.02676	1.28618	1.29684	1.6411	1.2695	1.24717	0.899455	0.999953	1.0296	0.970444	0.742441	0.781358	0.735053	0.914509	0.983192	0.82232	1.13202	0.959339	1.04443	0.996227	1.17042	1.1612	1.49923	1.12945	1.11801	1.13528	1	0.779395	0.756734	0.855647	0.917683	0.943333	0.88716	0.809382	1.11116	0.796916	1	0.864652	0.881197	0.952782	1.11415	1.07025	0.958762	0.983051	1.18659	0.988765
0.980419	1.09197	1.02654	0.891945	1.00913	0.817954	0.814112	1.17427	0.797564	0.814175	0.935988	0.979293	1.0646	0.956108	0.929276	0.925493	0.92154	0.879856	0.907158	0.895761	0.953991	0.975101	1.01041	1.01448	0.941632	0.915672	0.880085	0.992223	0.95429	0.941452	1	0.882925	0.928257	1.00315	1.01406	1.00333	0.907995	0.958511	1.10013	0.942274	1	0.98723	1.05066	1.06382	1.09194	1.06884	0.980511	1.02147	1.13218	1.01435
1.0999	1.00124	1.00653	0.905824	0.986493	1.08291	1.09306	1.13915	1.06305	1.02963	0.914085	0.999259	1.03051	0.970233	0.785385	0.775156	0.768791	0.938901	0.96842	0.954756	0.88684	0.99997	1.00887	0.991162	0.815349	0.756716	0.806956	0.926371	0.879549	0.849486	1	0.952543	0.799535	0.810099	1.01952	1.02527	1.00517	0.941005	1.07937	0.886863	1	0.92081	0.837561	0.793896	0.963722	0.963421	0.986473	0.933042	1.02864	0.888849
1.10762	0.933847	1.0673	0.972718	0.918506	1.12287	1.05818	1.03278	1.11436	1.00221	0.913419	1.01448	0.989292	0.99623	0.777805	0.744595	0.744812	0.94422	0.956088	0.992411	0.947661	1.00535	0.999281	0.995373	0.881875	0.862551	0.830772	0.98077	0.959576	0.936868	1	0.937269	0.846619	0.769555	0.963989	0.887596	0.953939	0.883356	0.814749	0.956083	1	0.909576	0.822669	0.874668	0.918346	0.896968	1.00829	0.910208	0.949527	0.931348
1.09043	1.05642	1.01639	0.963765	0.872997	0.960041	1.0567	0.833653	1.09212	1.07019	1.01926	0.995546	1.02814	0.976315	0.922129	0.834305	0.827428	1.19264	1.23818	1.28285	1.039	1.02216	0.967348	1.01049	0.995202	0.94919	0.80984	1.11852	1.11252	1.20542	1	0.918489	0.902188	0.723492	1.08049	1.06214	1.03379	1.09664	1.07929	1.14263	1	0.854311	0.89418	0.896337	0.950074	0.955179	1.04389	0.962427	0.984748	0.953622
0.950036	1.0318	1.02137	0.941396	1.0554	1.05265	1.08653	1.2015	1.12614	1.09016	0.919896	0.992718	1.01808	0.989207	0.842348	0.849817	0.862473	0.911313	0.908536	0.855735	0.994637	0.976639	1.0252	0.998166	0.981142	0.947821	1.00201	1.05012	1.04172	0.974005	1	0.877458	0.86965	0.883323	0.918993	1.00647	0.917786	0.944314	0.99755	0.802738	1	0.98542	0.844674	0.880764	1.00088	1.01493	0.943478	0.941945	1.00934	0.81124
1.06389	0.992125	0.927779	0.97229	1.04391	1.03314	1.02339	1.08791	1.06006	1.00937	1.05261	0.994011	1.01045	0.995537	1.05114	1.07638	1.07287	0.980453	0.978696	0.973927	1.04263	0.986018	1.05896	0.955025	1.10911	1.11003	1.22307	1.01636	1.02723	1.0267	1	1.01198	0.98223	1.03272	0.996708	0.952162	0.984076	0.964388	0.919766	0.949588	1	1.06543	1.23771	0.985423	1.07343	1.02774	1.05664	1.21683	1.08335	1.36576
1.06888	0.928865	1.00429	1.10715	0.890815	0.987167	0.981454	0.894324	1.00239	1.02334	0.970454	0.992899	1.01261	0.994492	0.952043	0.915826	0.858464	1.01004	1.09047	1.01787	1.01022	1.03004	0.975715	0.994249	0.947953	0.913301	0.790337	1.07627	1.10245	1.10198	1	1.05373	0.966365	0.897924	0.973146	0.95633	1.06036	1.03863	0.964565	1.06336	1	1.00981	0.950541	0.970172	0.884819	0.907666	1.01242	0.993807	0.91959	1.00418
1.00781	1.02102	1.01672	1.04205	0.912397	1.10367	1.17373	1.17098	1.20995	1.13987	0.909475	0.99923	1.04451	0.956262	0.738547	0.71399	0.69265	0.947217	1.0431	0.889277	1.02323	0.992987	1.01894	0.988069	1.09855	1.08599	1.03916	0.990331	0.965128	0.973238	1	0.99438	0.820917	0.858289	0.934758	0.944282	1.03262	0.941208	1.03608	0.967301	1	0.984174	0.804906	0.883581	0.909615	0.900858	1.01444	0.908821	0.959273	0.897554
0.975007	0.993383	1.03274	0.972691	1.02617	1.06231	1.00629	1.08175	1.03369	1.00278	0.985905	0.991672	1.00967	0.998662	0.977196	0.987118	0.988171	0.969765	0.959314	0.953844	0.94792	0.994741	1.00834	0.996918	0.926728	0.942867	0.81956	0.953504	0.949781	0.940777	1	0.960106	0.9534	0.970034	0.939361	0.974542	0.941257	0.919992	0.965057	0.901158	1	0.909368	1.00534	0.934009	0.986216	1.00071	0.942462	0.964027	0.985859	1.03737
0.938501	1.04209	1.00365	0.972923	1.04284	1.05596	1.12358	1.32451	1.0841	1.07925	1.03652	0.9971	1.00522	0.997678	1.02147	1.06904	1.02073	0.981911	1.0038	0.921364	1.01885	0.971035	1.03176	0.997203	1.01982	1.04147	0.979835	1.01137	1.00839	1.02246	1	0.920713	0.933611	0.938367	0.937568	0.959292	0.927681	0.919467	0.96083	0.856714	1	0.98897	1.0407	0.951071	1.06023	1.056	1.00312	1.073	1.04529	1.00174
0.989623	1.05488	0.984115	0.97915	0.992231	1.00056	1.02353	1.05627	1.01348	0.999466	1.04674	0.981939	0.996489	1.02157	1.14091	1.20126	1.14998	1.00405	0.970708	1.00361	1.06915	0.998758	1.01438	0.986862	1.1672	1.16444	1.28533	1.07914	1.06701	1.07444	1	1.03086	1.09003	1.17519	1.01573	1.04327	0.970697	1.08655	1.0129	1.02239	1	1.01988	1.06886	1.10268	1.04051	0.990559	0.963528	1.05823	1.00561	1.03152
1.19449	0.994835	1.01382	0.817666	0.979188	1.26405	1.17337	1.30045	1.07559	1.10391	1.00798	0.985021	1.05471	0.96027	0.866807	0.909877	0.915389	1.06732	1.10531	1.05217	1.0885	0.986797	1.00276	1.01045	1.08096	1.07109	1.33264	1.13452	1.13313	1.17961	1	0.948346	0.860391	0.774587	1.20513	1.07997	1.03626	0.942146	1.12029	1.01343	1	0.972995	0.935256	0.920329	1.16694	1.07487	1.03282	1.02617	1.10497	0.974402
1.05564	1.0368	1.01642	0.935073	0.956064	1.30554	1.19883	1.38662	1.1838	1.12472	1.12198	0.995575	1.0627	0.941727	1.20564	1.20938	1.15485	1.08752	1.15525	1.12384	1.04722	0.974732	1.04262	0.982649	1.136	1.11448	0.975811	1.08036	1.01401	1.03907	1	1.02421	1.07897	1.07395	1.11829	1.10095	1.01539	1.09435	1.1635	1.09903	1	1.11721	1.3114	1.32269	1.41367	1.32434	1.05579	1.27806	1.40484	1.28889
1.19836	1.07775	1.03598	0.784333	0.903582	1.70982	1.64513	1.7432	1.51817	1.51411	0.91696	0.998039	1.03904	0.962925	0.735678	0.784172	0.707557	0.880624	0.958242	0.853895	0.947902	1.01676	0.995414	0.987827	0.88127	0.824477	0.89634	0.987166	0.92694	0.973936	1	0.883887	0.754442	0.728508	0.979166	0.984889	1.00919	0.937086	1.01693	0.862005	1	0.944594	0.843591	0.8169	1.00644	0.988457	1.00707	0.949109	1.01897	0.905513
1.12584	0.965855	1.02162	0.829411	1.05726	1.38379	1.23775	1.58734	1.15702	1.13568	0.97676	0.992052	1.0637	0.944246	0.9709	1.02368	0.889733	0.915791	1.02145	0.87666	1.08386	0.989639	1.02509	0.985269	1.29754	1.24079	1.25786	1.04553	0.997015	0.993572	1	0.892422	1.00605	0.90615	1.05186	1.05565	0.921827	0.948157	1.11514	0.972509	1	0.994017	1.06604	1.04215	1.16969	1.12337	0.963493	1.02566	1.15288	1.11355
1.09151	0.9345	1.01423	1.06091	0.898849	1.14949	1.14265	1.01126	1.24711	1.11282	0.956203	1.02503	1.01071	0.964261	0.834416	0.816118	0.790025	1.02611	1.10736	1.01659	1.0442	0.971206	1.0167	1.0121	1.06909	1.0729	0.854552	1.1137	1.12752	1.17032	1	0.865522	0.897475	0.845805	0.956362	0.977729	0.968343	0.949567	0.921596	1.02556	1	0.769848	0.909228	0.832399	0.877445	0.916542	0.894347	0.844296	0.852987	0.928522
1.05121	1.02266	1.02928	0.866929	1.02992	1.09683	1.07521	1.25921	1.07659	1.05307	0.88602	1.00786	1.01465	0.977493	0.806122	0.848594	0.832371	0.786944	0.853392	0.74577	1.09299	1.00354	0.997881	0.998578	1.35551	1.38107	1.32932	0.900448	0.904346	0.92981	1	1.02849	0.910568	0.809606	0.896575	0.92902	0.946784	0.936775	0.938956	0.795975	1	1.18379	0.970299	0.845912	1.00134	0.958932	0.967004	0.9502	0.976556	0.849632
1.04243	1.04578	1.03846	0.926465	0.946871	1.00004	0.952277	1.21423	0.975985	0.927931	0.956983	0.967249	1.07728	0.955473	0.921919	0.94913	0.887169	0.914559	0.966431	0.894965	1.01197	0.984522	1.0028	1.01267	1.05207	1.05206	0.885706	1.01966	1.0257	1.04629	1	0.953854	0.869504	0.974726	1.00716	0.978875	0.94507	0.939604	1.08199	0.873023	1	1.09108	0.990281	0.994699	1.10481	1.06414	1.04019	1.06924	1.13839	0.956117
0.957709	1.07747	0.981168	1.05687	0.926782	0.952893	1.05107	1.03593	1.08238	1.0611	0.948139	1.00855	0.995259	0.996194	0.79779	0.804729	0.830797	1.00083	1.02117	1.0321	0.980814	0.973671	1.02013	1.0062	0.908985	0.890496	0.949094	1.06663	1.03447	1.04142	1	0.951761	0.837178	0.78258	0.918119	1.00779	0.99983	1.01692	1.04518	0.866338	1	0.976816	0.770172	0.770042	0.923367	0.955164	0.995613	0.898743	0.951595	0.749658
0.986471	0.98812	0.987084	1.07725	0.961073	0.996152	1.01473	1.08821	1.08703	1.01894	1.01813	0.983706	1.0185	0.997795	0.989579	0.985684	1.01576	1.0404	1.06906	1.06545	1.03189	1.01384	1.00048	0.985688	1.04889	1.04919	1.02421	1.08118	1.0567	1.05785	1	1.03393	0.979225	0.983519	1.00219	1.05153	0.987435	1.08263	1.0737	1.03226	1	1.10337	0.97971	1.0265	1.00215	1.01613	1.03272	1.06042	1.05148	1.01446
0.945138	1.11947	0.989407	0.872736	1.07325	1.78139	1.43863	2.43849	1.4589	1.39742	0.947483	0.957425	1.04201	1.00057	0.875111	0.995778	1.00052	0.830519	0.813206	0.745371	1.23014	0.949648	0.963187	1.08717	1.36785	1.39198	1.57798	1.23074	1.33422	1.32743	1	0.873326	0.893293	0.91788	1.00362	1.08106	0.780015	0.836263	1.03988	0.671701	1	0.909384	0.964273	0.698645	1.22621	1.15613	0.867469	1.04236	1.09924	0.850576
1.16535	0.939522	1.11668	0.657527	1.12093	1.36304	1.30111	1.16138	1.17604	1.2678	1.11131	1.03697	1.00472	0.958312	1.15293	1.14166	1.17143	1.17879	1.22174	1.16306	1.0542	1.02128	0.985339	0.993379	1.07589	1.09694	1.02115	1.03473	1.10449	1.11672	1	0.691255	1.53216	1.35516	1.17051	1.10333	0.968183	0.93434	1.21566	1.4586	1	0.813101	1.31083	1.22975	0.993187	1.01482	1.03535	0.932088	1.03582	1.30782
0.977796	1.0398	0.978872	1.01906	0.984476	0.802836	0.835009	0.881343	0.869095	0.895046	1.06295	0.979505	1.03853	0.981964	1.10134	1.11818	1.10093	1.05613	1.08977	0.947287	1.12594	1.02809	0.993585	0.978325	1.18396	1.22183	1.28614	1.13023	1.17182	1.15781	1	1.03446	1.27215	1.07421	1.0976	1.06528	1.00655	1.12261	1.06816	1.10797	1	1.04367	1.22075	1.03827	1.0928	0.999254	1.03143	1.10728	0.949279	1.15041
1.02798	1.04076	0.97532	0.972812	0.983119	1.07686	1.03149	1.20667	1.05001	0.992212	1.05537	0.993925	1.0019	1.00418	1.11804	1.22158	1.18986	1.03195	1.01399	0.998104	0.994249	0.971677	0.992317	1.03601	1.06489	1.05094	0.876399	0.968898	1.02966	0.996101	1	0.946311	0.99158	1.10527	0.957605	1.06349	1.01318	1.07128	1.03902	0.946121	1	1.24579	1.19826	1.18208	1.19885	1.1866	1.06663	1.19911	1.15197	1.07581
1.04427	0.923145	1.04823	0.840821	1.14353	0.889447	0.899692	0.897021	0.880836	0.924039	1.28184	0.985259	1.02663	0.988108	1.6503	1.63054	1.60525	1.27273	1.29956	1.2777	1.17993	1.03146	0.969828	0.998715	1.30471	1.30998	1.81583	1.09316	1.11247	1.1496	1	0.991993	1.45232	1.35773	1.17217	1.18275	0.91397	1.17035	1.13129	1.45745	1	0.94633	1.53577	1.48392	1.20719	1.19384	0.906438	1.18478	1.16159	1.40437
1.00068	0.994094	0.979993	1.04832	0.976919	0.920749	0.939568	0.982365	1.00342	0.968706	0.988284	1.01511	0.974013	1.01088	0.885644	0.887484	0.903763	0.994953	1.02607	1.00834	0.947121	1.0289	0.988844	0.98226	0.864876	0.865746	0.914425	0.8934	0.91729	0.937197	1	0.727311	0.941378	0.823167	0.867381	0.932466	0.805156	0.847858	0.932625	0.862864	1	0.719012	0.910882	0.87688	0.917126	0.935825	0.819425	0.785094	0.9027	0.90427
1.05966	1.02662	1.0138	1.0382	0.861706	1.30226	1.28849	1.21799	1.32931	1.12396	1.0929	1.01343	0.988798	0.997774	1.03426	1.01316	1.06558	1.2019	1.20024	1.31408	1.1249	0.952696	1.04438	1.00292	1.19909	1.17137	1.01491	1.26669	1.24801	1.174	1	1.23353	0.998678	0.997334	1.0993	1.02765	1.23198	1.13036	1.09666	1.21214	1	1.10967	1.08908	1.13663	1.0569	1.07031	1.17134	1.2324	1.15291	1.2871
0.992698	0.989127	1.00258	0.970978	1.04462	1.09117	1.08527	1.15241	1.07008	1.05575	0.980661	0.996279	1.0044	0.999325	0.991841	1.00806	0.954582	0.968435	0.980277	0.947564	1.00732	0.967301	1.04235	0.990349	1.02546	1.05261	0.89154	1.02157	1.00578	1.03625	1	0.987931	0.959732	0.963386	0.962684	0.993814	0.954998	0.94614	0.942242	0.955744	1	1.00086	0.984676	0.981193	0.973536	0.984139	0.958635	0.952199	0.985601	0.988327
0.942635	1.0701	0.980667	0.967355	1.03924	0.980561	0.974537	1.09825	1.00679	0.996431	1.01026	0.986184	1.02165	0.992161	1.04867	1.07385	1.02339	0.980306	0.976371	0.960044	0.897249	0.994545	0.996608	1.00885	0.837291	0.827862	0.810071	0.912158	0.914499	0.909565	1	0.931655	1.05021	0.993128	1.02503	1.10621	0.94989	1.06647	1.10559	1.00802	1	0.950286	1.011	0.931724	1.07853	1.1043	0.939288	1.01112	1.06711	0.976087
1.06023	0.901549	1.03659	0.982006	1.01963	0.946369	0.917059	0.951837	0.917605	0.923815	0.978333	1.01118	1.01033	0.978495	0.951274	0.971469	0.90857	0.914115	0.939431	0.909218	0.954882	0.934857	1.02466	1.04048	0.914994	0.921713	0.922105	0.902051	0.89963	0.909054	1	0.93662	1.02108	0.945162	0.904522	0.880122	0.889741	0.872411	0.875018	0.862826	1	0.929775	1.04073	0.930452	0.973235	0.925793	0.950939	0.971313	0.959518	1.04061
1.00926	0.99015	1.01165	0.985178	1.00376	1.039	1.09414	1.02906	1.10339	1.11142	1.06235	1.04178	0.951422	1.0068	1.15515	1.11609	1.06418	1.09511	1.04222	1.02145	1.21049	0.998391	1.00249	0.999114	1.60051	1.55986	1.50423	1.13369	1.08592	1.05771	1	0.988897	1.29774	2.21956	0.922167	0.996139	1.09135	1.13733	1.73818	1.83815	1	0.961847	1.21974	2.05727	0.941579	1.07206	1.13437	1.1043	1.74825	1.72741
1.02991	1.07466	0.998809	0.880022	1.0166	1.26368	1.14544	1.56721	1.16257	1.08407	0.973435	1.00357	1.0379	0.958526	0.996238	1.0192	1.02401	0.88855	0.958501	0.868047	0.938097	0.961201	1.02845	1.01035	0.9723	0.930933	0.854691	0.940293	0.905838	0.876307	1	0.855829	0.950278	0.928353	1.01045	1.03142	0.868537	0.890235	1.11429	0.853229	1	0.984441	1.00483	1.05391	1.18311	1.13722	0.851505	0.94842	1.27921	0.991914
0.91544	1.04067	0.986336	1.01995	1.0376	0.855422	0.939453	1.01174	0.996395	0.961863	1.03586	1.00778	0.987388	1.00483	1.06447	1.08656	1.07963	1.02904	1.05846	0.95833	1.0247	0.995951	1.02481	0.979244	1.03306	1.01038	1.29862	0.934757	0.939961	0.945344	1	0.97754	1.20713	0.838658	0.881527	0.960729	0.930233	1.07362	0.861325	0.880457	1	1.00036	1.09814	0.744671	0.953733	0.997026	0.970485	1.00971	0.813338	0.876778
1.02713	1.05196	1.00197	1.03155	0.887374	1.07369	1.24799	1.04547	1.24508	1.2155	0.912571	1.03186	0.996266	0.971876	0.723546	0.694557	0.658234	1.08607	1.15434	1.04701	0.94424	1.03249	0.950273	1.01724	0.761864	0.727219	0.78823	1.03799	1.01897	1.08352	1	0.97275	0.804513	0.778499	0.963456	0.994021	1.03371	1.00539	1.00585	1.02867	1	0.876771	0.756234	0.820864	0.836529	0.897506	1.00852	0.858505	0.939046	0.861247
1.11319	1.10918	1.06568	0.687004	1.02494	1.46175	1.359	2.02744	1.26021	1.21382	0.977744	0.97714	1.09342	0.929439	0.976771	0.996813	0.932963	0.914422	0.996273	0.890944	1.10688	0.987151	1.0214	0.991448	1.23354	1.20665	1.23685	1.12153	1.05182	1.0813	1	0.866131	0.915752	0.827108	1.15973	1.11163	0.920557	0.937171	1.20006	0.968464	1	1.03985	1.07538	1.00515	1.30607	1.17843	0.949212	1.10736	1.30791	1.18556
0.892207	1.08652	0.957348	1.19813	0.865797	1.24408	1.32075	1.19606	1.44582	1.29183	0.998868	0.993348	1.03567	0.970981	0.871376	0.838232	0.796881	1.01231	1.1127	1.03752	1.13475	0.910429	1.07688	1.01269	1.1302	1.14793	1.17113	1.14162	1.18446	1.26643	1	0.864551	0.80254	0.857641	0.902688	0.902634	1.02332	0.971663	0.965466	0.98356	1	0.842827	0.901401	0.926246	0.937071	0.921556	1.05777	0.962707	0.947167	0.963774
0.909055	1.06813	0.992489	1.04195	0.988379	1.04583	1.06632	1.27154	1.13714	1.11438	0.91606	1.01895	0.987119	0.993927	0.807077	0.840905	0.838808	0.939248	0.955573	0.889879	0.938589	0.980103	1.0326	0.987297	0.795572	0.802456	0.945909	0.878714	0.911241	0.954018	1	1.00051	0.785397	0.894568	0.909958	0.856024	1.06067	0.892386	0.864586	0.801968	1	0.999749	0.916841	0.850242	0.967785	0.974439	1.04725	1.04765	1.0002	0.956014
1.1303	0.89795	0.980982	1.15757	0.833198	1.04474	1.09675	0.839546	1.09063	1.05647	0.965578	1.02094	0.995235	0.983826	0.827552	0.726594	0.71268	1.05853	1.07381	1.22482	0.974721	0.980496	0.984272	1.03523	0.913486	0.877816	0.526001	1.05903	1.10859	1.13182	1	0.96628	0.763966	0.724452	0.961303	0.946562	1.04738	0.998109	0.895945	1.07098	1	0.912499	0.744176	0.823007	0.726112	0.824311	1.02053	0.830349	0.849615	0.839857
0.983527	0.945661	0.991761	1.13221	0.946842	0.871998	0.878549	0.882679	0.950686	0.960453	0.952125	0.983594	0.987398	1.02901	0.865767	0.818903	0.936544	0.994866	1.00992	1.05904	0.942914	1.01144	0.986739	1.00182	0.857925	0.838713	0.709789	0.934177	0.994265	1.05478	1	1.03783	0.982684	1.0159	1.0012	0.999782	1.02616	1.06569	0.988565	1.04324	1	1.06853	0.950659	1.05433	0.981994	0.967187	1.00069	1.03778	0.960624	1.00239
1.01166	1.00666	1.00549	1.0346	0.941591	0.987562	0.984158	1.05457	1.03054	0.969584	1.12775	0.989166	1.05367	0.957163	1.25105	1.19682	1.18552	1.12711	1.21452	1.18548	1.23004	1.07982	1.01834	0.901842	1.53924	1.52091	1.65446	1.21891	1.14358	1.12234	1	1.19091	1.19396	1.21528	1.26957	1.1686	1.17578	1.36006	1.21315	1.46961	1	1.09026	1.49248	1.34359	1.29152	1.25584	1.14432	1.32683	1.26375	1.48906
0.936634	1.06699	0.986961	1.17615	0.833265	1.15625	1.23795	1.0798	1.39733	1.29826	1.10282	1.00337	1.0149	0.981731	0.989849	0.935217	0.911701	1.23113	1.29436	1.26666	1.08996	1.01986	1.01778	0.962358	0.978437	1.01734	0.889632	1.26402	1.24121	1.19086	1	1.10794	0.957937	1.08222	1.00926	1.04553	1.15271	1.24929	1.08356	1.25059	1	1.01306	1.06134	1.12729	1.02519	1.03567	1.17012	1.12947	1.02388	1.21107
1.00213	1.0282	0.978926	1.05962	0.931125	0.878612	0.863221	0.827195	0.949656	0.931494	0.977271	1.01525	0.984676	1.00007	0.928843	0.921183	0.938402	0.99991	1.00108	0.997846	1.0355	1.01687	0.976321	1.00681	0.976944	1.01836	1.1195	1.00214	1.0184	1.01956	1	0.865592	0.869285	0.851026	0.910096	0.877674	0.956809	0.840032	0.89418	0.831377	1	1.00475	0.872231	0.900513	0.931413	0.948442	1.01536	0.911248	0.915523	0.877939
0.879897	1.05903	0.962333	0.973078	1.12566	0.968069	0.92821	1.31451	0.950662	0.883515	0.983897	0.971258	1.07466	0.95408	1.0134	0.989682	0.981126	0.915067	0.97622	0.909412	0.987215	0.962647	1.04774	0.989608	1.11342	1.1301	0.771679	0.980173	0.942495	0.908463	1	0.87941	0.998022	0.831685	1.0354	0.988642	0.904868	0.910851	1.00581	0.793704	1	1.01098	1.07248	0.83483	1.29498	1.14006	0.926716	1.00984	1.10861	0.955732
0.977019	1.10998	0.982413	0.997263	0.933329	0.834601	0.915807	0.888142	0.957951	0.929368	1.1249	1.00319	0.996343	1.00047	1.20082	1.29143	1.14997	1.15792	1.20965	1.03604	1.01195	1.00851	0.989208	1.00228	1.04936	1.02882	1.06115	1.02931	1.0574	1.05197	1	1.07255	1.24444	1.32191	1.07079	1.14616	1.06921	1.2255	1.1883	1.23765	1	1.12993	1.24616	1.30677	1.13466	1.20664	1.11847	1.25802	1.15875	1.31234
1.10299	1.03882	0.993665	0.935999	0.928529	1.33751	1.28456	1.42704	1.24679	1.18543	0.848678	0.997603	1.04472	0.957673	0.652845	0.620807	0.637789	0.844913	0.874832	0.862625	0.938353	1.0095	0.999149	0.99135	0.876199	0.866706	0.842662	0.932456	0.92261	0.929642	1	0.905326	0.745045	0.757575	0.974333	0.918591	0.956585	0.829052	0.961025	0.82968	1	0.882341	0.705934	0.7822	0.893097	0.874189	0.926107	0.814611	0.978894	0.785258
1.07072	0.997629	1.02646	0.924103	0.981088	1.31595	1.27169	1.40496	1.33181	1.23456	1.05929	1.00393	1.01626	0.97981	1.05126	1.05602	1.03614	1.13486	1.21169	1.12505	1.16507	0.956186	1.03261	1.0112	1.36475	1.33505	1.42022	1.14729	1.11685	1.15329	1	0.921649	1.09683	0.974612	1.12646	1.11898	1.0125	1.0572	1.11975	1.12107	1	0.970747	1.18022	1.02792	1.17565	1.1587	1.06309	1.13616	1.14274	1.11578
0.991917	1.03987	1.03307	0.923708	1.01144	0.996047	0.986529	0.996509	1.01307	1.00808	0.996596	0.997796	1.00109	1.00111	0.985776	1.02507	0.97287	0.998473	0.984104	0.933993	1.00616	0.977237	1.01862	1.00415	1.01186	1.01854	0.941166	1.00414	1.01168	1.00239	1	1.03092	1.04338	1.08587	0.961585	0.962724	0.980092	0.990087	0.711213	0.94824	1	1.00682	0.975496	0.991302	0.963649	0.961376	1.00747	1.00068	0.783129	0.997796
1.02432	1.00591	0.999117	1.02677	0.943887	0.916637	1.02555	0.848899	1.08852	1.04878	1.16802	1.0692	0.935929	0.994867	1.38421	1.30274	1.22126	1.28145	1.36179	1.33987	0.977702	1.03836	0.932937	1.0287	1.00308	0.97463	0.990736	1.01377	0.952404	1.09772	1	0.908151	1.54841	1.33376	1.41211	1.34955	0.944784	1.23705	1.38262	1.81412	1	0.939116	1.62836	1.57781	1.25907	1.2589	0.997777	1.21311	1.26385	1.60803
0.874945	1.0555	0.944145	0.966442	1.15897	0.774601	0.814678	0.91243	0.837861	0.897601	0.98083	1.0224	0.989355	0.988246	1.0144	1.01449	1.00128	0.885555	0.910976	0.897591	0.918266	0.906155	1.04585	1.04799	0.923997	0.915894	0.67015	0.851071	0.862646	0.843981	1	0.79487	0.987174	1.15394	0.834982	0.883311	0.768473	0.821659	0.868001	0.847282	1	0.799346	0.829311	0.956815	0.834793	0.900953	0.767002	0.762919	0.841741	0.742319
1.02962	0.892576	1.02594	1.03117	1.02069	0.833201	0.887374	0.889088	0.959607	0.929925	1.00023	1.04442	0.952869	1.00271	1.05552	1.08693	1.05364	0.904077	0.916072	0.883204	1.06517	1.03444	0.972759	0.992798	1.21077	1.17869	1.1637	1.00384	1.04299	1.04675	1	1.16754	1.13204	1.0731	0.896422	0.999497	0.969799	1.05859	0.93918	0.994977	1	1.26501	1.04504	1.07615	0.863728	0.941361	0.976296	1.00008	0.890741	0.967321
1.00463	1.02189	0.973865	0.991927	1.00768	0.953033	0.948347	1.11255	1.01437	1.00394	0.99826	0.9825	1.01105	1.00645	0.980716	0.967145	0.997193	0.902771	0.92757	0.952001	1.01776	1.00719	1.03513	0.957676	1.07261	1.03378	1.08187	0.969851	0.921942	0.938455	1	0.884142	1.02103	0.889284	0.938024	0.934389	0.87731	0.922815	0.907044	0.895911	1	0.94868	1.0418	1.04834	1.0008	0.996608	0.936605	1.00794	1.01149	1.02026
1.0371	0.964992	1.01582	0.985311	0.99678	0.955728	0.923061	0.870632	0.990619	0.98498	0.976324	0.99576	0.991559	1.01268	0.87368	0.844269	0.894357	0.999739	1.01447	1.05156	0.990174	1.02785	0.985157	0.986991	0.900738	0.885264	0.91506	1.01586	1.0409	0.992366	1	0.921151	0.920147	0.896	0.946099	1.01294	0.9216	0.943887	1.00453	0.944044	1	0.903253	0.815933	0.895301	0.901293	0.942342	0.932931	0.8775	0.911803	0.876089
0.917356	1.10317	0.912771	0.954188	1.11252	0.918006	0.919159	0.926724	0.885184	0.926504	0.910871	1.00114	0.991024	1.00783	0.807128	0.807434	0.830288	0.845149	0.819395	0.870648	1.04163	1.01438	0.989552	0.996064	0.974296	0.972634	1.07391	1.01865	1.02426	0.974303	1	0.880033	0.80125	0.751909	0.818274	0.870045	0.84472	0.843571	0.813177	0.740884	1	0.955032	0.850505	0.866437	0.962088	0.96843	0.973167	0.952355	0.906602	0.837981
0.977235	1.02373	1.03687	0.961624	1.00054	0.960534	1.0264	1.04199	1.03644	1.06118	1.0141	0.975715	1.03523	0.989059	0.997746	0.991286	0.996019	1.00181	1.01489	0.967975	0.948112	0.929893	1.05302	1.01709	0.926255	0.927509	0.77085	0.92175	0.919105	0.909008	1	0.980964	1.09938	1.07678	0.972893	0.997664	0.975576	1.00384	1.05483	0.946325	1	1.0097	1.01104	0.964955	1.05972	1.05667	0.992175	1.02005	1.06907	0.990394
0.984072	1.07656	0.989405	0.788692	1.16127	1.01637	0.832822	1.18509	0.788244	0.881866	1.27107	1.02369	1.05678	0.919526	1.78768	1.71693	1.77973	1.0753	1.10829	1.04141	1.25243	0.979125	0.98187	1.039	1.73362	1.7267	1.46058	1.13445	1.18769	1.15236	1	1.2384	1.75075	1.63163	1.24998	1.20613	1.21738	1.33859	1.48344	1.58404	1	1.6235	1.86207	2.16927	1.44438	1.41574	1.31543	1.57997	1.66759	1.9743
1.08653	1.0491	1.01238	0.847862	1.00413	1.39853	1.25919	1.81867	1.19736	1.15827	0.997518	0.987137	1.06516	0.947704	1.02481	1.03801	1.002	0.895722	0.958926	0.909974	1.0221	0.995675	1.0282	0.976121	1.15042	1.08066	1.03153	0.994412	0.957408	0.903391	1	1.00106	0.945184	0.998081	1.03851	1.01392	0.999646	1.00466	1.15934	0.917321	1	1.13618	1.08026	1.0482	1.22991	1.17946	1.0925	1.13376	1.26627	1.03338
1.03629	1.07288	0.986557	1.0437	0.860573	0.929911	1.08906	0.911477	1.11592	1.08185	1.05361	1.02137	1.00633	0.972298	0.930948	0.914878	0.859353	1.17856	1.25644	1.09978	0.934878	1.06699	0.95315	0.979857	0.765081	0.727211	0.777857	0.984234	0.978659	1.05393	1	1.32794	0.938148	0.840804	1.03405	1.0336	1.11377	1.13929	1.06636	1.09207	1	0.986051	0.81726	0.874688	0.850688	0.903917	1.08139	0.925394	0.932674	0.886899
0.962891	0.989557	0.970038	1.20059	0.876923	0.968862	1.06671	0.894482	1.16501	1.07104	0.914264	1.03511	0.977201	0.987693	0.707049	0.697738	0.67454	1.02638	1.05798	1.00079	0.975645	1.02004	0.963339	1.01662	0.762751	0.777855	0.869595	1.03887	1.09091	1.11581	1	0.918792	0.756064	0.83942	0.847203	0.842967	1.06295	0.913216	0.912405	0.985716	1	0.822064	0.764404	0.99679	0.81464	0.835207	1.02863	0.871343	0.892179	0.922571
1.07464	0.959055	1.01858	0.662028	1.28569	1.14094	0.882626	1.48512	0.851263	0.861514	0.960652	0.948424	1.10887	0.94271	0.928455	1.05738	1.01912	0.869787	0.923647	0.869966	1.05	1.02934	0.979884	0.99078	1.09367	1.11832	1.21451	1.21404	1.22659	1.1972	1	0.900111	0.853348	1.29914	1.12992	1.05239	0.905869	0.849943	1.41097	0.864907	1	1.03225	0.991504	1.48687	1.3873	1.16014	0.988344	1.10532	1.54495	1.18987
0.937389	0.96682	1.01609	0.960599	1.11911	1.02107	1.03679	1.18658	1.0895	1.02988	1.04104	0.973906	1.00791	1.01818	1.0686	1.17056	1.18301	0.921014	0.929326	0.890424	1.05181	0.983808	1.00431	1.01188	1.13598	1.19412	1.36022	0.892457	0.928676	0.90693	1	0.805545	1.22371	0.94889	0.931084	1.00368	0.811535	0.910157	1.00416	0.935389	1	0.891053	1.11319	1.00399	1.10432	1.09522	0.907714	0.971187	1.02358	1.01702
0.905465	1.04396	0.969864	1.03313	1.04758	1.00399	1.04392	1.03884	1.09651	1.08675	0.981495	1.0042	1.01339	0.982411	0.985553	0.973733	0.937411	0.966645	0.994958	0.948791	1.00079	0.97701	1.03471	0.988281	1.04539	1.04009	1.06599	0.995553	0.981543	0.992963	1	1.03224	1.08274	1.03232	0.988789	0.991363	1.00878	1.02152	0.956425	1.02484	1	0.983735	1.02612	0.911066	0.942201	0.969883	0.976605	0.959809	0.938394	0.951419
0.99761	0.949206	1.00421	1.12985	0.91913	1.03387	1.02594	1.00358	1.1272	1.09731	1.00874	1.03932	0.950207	1.01048	0.995612	0.955979	0.980602	1.01315	1.02925	1.0142	0.96261	0.968151	1.00908	1.02277	0.93333	0.930196	0.786643	0.931355	0.990429	1.02003	1	0.99559	1.04698	0.776244	0.969449	0.956242	0.943976	0.996295	0.845329	0.926283	1	1.00166	1.03692	0.735805	0.935943	0.970921	0.971749	0.985357	0.811771	0.894894
0.967576	0.90092	1.03167	0.998187	1.10165	0.86371	0.844814	0.870384	0.871689	0.894755	1.09528	1.02465	0.968889	1.00647	1.17374	1.2196	1.28207	1.00522	1.01286	0.984215	1.0409	0.989397	1.00455	1.00606	1.1331	1.16421	1.15666	0.975222	0.975409	0.973044	1	1.01828	1.27311	1.34176	0.892886	0.984201	0.911079	1.03018	0.976889	1.03488	1	1.04422	1.12525	1.05441	0.95029	0.994305	0.967505	1.04344	0.997984	1.09166
0.953034	1.06858	0.968663	1.10158	0.908142	0.989245	0.976562	1.00018	1.06546	1.01392	1.05084	0.986059	1.01419	0.999755	1.00014	0.990763	0.975272	1.10803	1.07321	1.09353	0.991737	1.01652	0.998985	0.984491	0.991497	1.01007	1.01117	1.04686	1.06945	1.03325	1	0.914571	1.01437	0.988817	1.03028	1.06229	0.980676	1.07902	1.00084	1.02153	1	0.930498	1.04056	0.988491	1.0575	1.07585	1.00406	1.07877	0.985465	1.12369
1.19371	0.885085	1.09984	0.915578	0.90578	1.27627	1.23526	1.05385	1.30271	1.28988	1.29533	1.011	0.969221	1.01977	1.44445	1.44253	1.48137	1.45127	1.45851	1.52751	1.18513	0.988094	0.992931	1.01897	1.27161	1.28826	1.16769	1.32073	1.33503	1.37101	1	0.7645	1.76007	1.06108	1.23972	1.31419	0.889932	1.43754	0.930725	1.60693	1	0.652276	1.93395	1.0441	1.21067	1.35091	0.861626	1.31121	0.898936	1.61105
1.0314	1.01453	0.973415	0.987125	0.993533	0.980828	0.943173	0.9619	0.969488	0.945321	1.03148	0.993179	1.00267	1.00415	0.990094	1.02387	0.998807	1.04217	1.03714	0.982295	1.087	1.04063	0.986442	0.97293	1.1312	1.15816	1.25145	1.09931	1.10992	1.0942	1	1.07725	1.09746	1.11376	1.05169	1.05061	1.0431	1.09291	1.03728	1.07881	1	1.21407	1.04849	1.01315	1.00299	0.992698	1.10874	1.13173	0.981413	1.04843
0.923418	1.06899	0.983361	1.05123	0.972994	0.901489	0.954927	0.979412	0.95198	0.97706	2.12259	0.978737	0.99672	1.02454	3.31469	3.26233	3.2055	2.08533	2.12899	2.05582	1.99158	1.01879	0.988186	0.993022	3.06691	2.94707	3.67925	2.0266	1.94698	1.8928	1	1.1286	1.60822	1.53203	1.30987	1.31436	1.08785	1.38021	1.29269	1.48896	1	1.24371	2.58084	2.23696	1.65197	1.56898	1.16938	1.80308	1.57252	2.26683
1.00271	0.924387	1.03924	0.989845	1.04382	0.966877	0.992285	1.19884	1.07916	1.0549	1.04389	0.98946	1.01056	0.999984	1.14021	1.18933	1.23396	0.925107	0.974484	0.969955	0.983837	1.02285	0.982215	0.994932	1.036	1.04225	0.986093	0.914175	0.930981	0.945397	1	1.06048	1.1644	1.0885	0.94888	0.934188	0.983015	0.968072	0.969311	0.964045	1	0.979946	1.03218	1.03268	0.954847	0.864258	0.986459	0.933273	0.908698	0.943167
0.870741	1.23926	0.9187	0.925376	1.04593	1.05655	1.14875	1.15893	1.15425	0.976108	0.924496	1.02529	0.994435	0.980272	0.821706	0.773441	0.736227	0.990786	1.06418	0.940603	0.991968	1.01327	0.985695	1.00103	0.973669	0.964572	1.03077	0.987679	0.936362	0.950352	1	0.892396	0.806179	0.695056	0.853163	0.891652	0.938876	0.924063	0.954463	0.805132	1	0.895765	0.783505	0.63785	0.895847	0.937711	0.955581	0.867434	0.853008	0.720376
0.992818	1.04658	0.974145	1.03776	0.948694	1.05512	1.13166	1.19231	1.14972	1.06234	0.976209	0.989705	1.04462	0.96567	0.934825	0.947145	0.905587	0.968408	1.03363	0.933763	0.968073	1.02655	0.999301	0.974149	0.937177	0.915034	1.02714	0.976505	0.938742	0.97588	1	1.03679	0.931597	0.864994	1.00478	1.02673	1.01415	1.0451	1.05001	0.952829	1	1.03419	0.91591	0.897705	1.03743	0.999026	1.00243	0.989488	1.02219	0.896262
1.03457	0.964345	1.00117	0.975974	1.02394	1.09185	1.07684	1.07137	1.0507	1.05112	0.987259	0.980927	1.02429	0.994783	0.998028	1.04183	1.03039	0.968135	0.978827	0.900674	0.954837	1.01666	0.976575	1.00676	0.928968	0.927933	0.888304	0.939084	0.935771	0.948063	1	1.09136	1.05159	1.08015	0.960507	0.996323	1.00359	1.04748	0.985091	1.01406	1	1.09712	0.99787	1.04644	0.949366	0.956077	0.993625	1.00295	0.957073	0.996649
1.07103	1.02583	1.04951	0.946378	0.907251	1.24336	1.30275	1.08444	1.42662	1.26391	1.0105	1.03498	1.00978	0.955237	0.84081	0.755506	0.726733	1.18197	1.25155	1.16988	1.07813	0.944981	1.04125	1.01377	0.961569	0.943386	1.15997	1.1921	1.18436	1.14683	1	0.979599	1.01899	0.711572	0.991244	0.943618	1.09429	1.00747	0.901784	1.15196	1	0.821705	0.953822	0.887541	0.86471	0.908693	1.05982	0.961488	0.837525	1.03703
0.982634	1.0831	0.99488	0.914031	1.02536	0.807043	0.82612	0.891364	0.787339	0.811907	0.984799	0.998268	1.03159	0.970141	0.939348	0.942219	0.937427	0.988645	1.03134	0.963098	0.974949	0.994549	1.01705	0.988401	0.874561	0.884252	0.889485	1.08526	1.07969	0.99496	1	0.884156	1.03436	0.921305	0.988737	0.986102	0.980465	0.933195	1.0125	0.954536	1	0.839351	0.990968	0.912428	1.01525	0.978797	0.89965	0.890945	0.94768	1.00989
0.947056	1.00589	0.972007	1.1223	0.952742	0.799296	0.870181	0.777998	0.924013	0.944478	1.05182	1.00834	0.947254	1.04441	1.16831	1.18293	1.17587	0.973895	0.949068	0.969952	0.953085	0.933175	1.05642	1.01041	0.978992	1.00242	0.801357	0.869265	0.887486	0.922922	1	1.07937	1.29774	1.69722	0.901231	0.966966	0.964689	1.12561	1.00956	1.04456	1	1.06882	1.14477	0.967191	0.892305	0.969363	0.982331	0.966875	0.928116	0.990135
1.22498	0.949134	1.06145	0.923465	0.840962	1.33747	1.33095	1.17578	1.3209	1.20696	1.01253	1.0208	1.00529	0.973909	0.860631	0.854329	0.800245	1.06778	1.1316	1.05625	0.971554	0.932026	1.01802	1.04996	0.893458	0.850592	0.73307	0.998982	1.00804	1.07845	1	1.12427	0.946011	0.875595	0.94241	0.978156	1.12198	1.15589	0.96198	1.11509	1	1.03652	0.95212	0.982019	0.895283	0.934424	1.13104	1.05429	0.931324	1.01943
1.08515	0.99059	1.01015	1.01079	0.903325	1.0031	1.05099	0.867833	1.06954	1.03457	0.984982	1.04255	1.00713	0.950326	0.805248	0.768409	0.771536	1.17441	1.24927	1.19232	0.989857	1.00041	0.970216	1.02937	0.816476	0.827359	0.999455	1.05944	1.1061	1.12131	1	1.00221	0.830366	0.797425	1.04453	0.999328	1.10893	1.08636	1.04367	1.13239	1	0.903998	0.836748	1.01933	0.912808	0.921284	1.06126	0.964482	0.925678	0.987745
0.992057	1.06965	1.02015	1.02762	0.890518	0.840927	0.872032	0.813495	0.888014	0.989089	0.969084	0.994271	1.01002	0.995708	0.807184	0.805853	0.782821	1.02677	1.04238	1.00861	0.968482	0.898741	1.00721	1.09404	0.726707	0.772237	0.839939	1.0245	1.07674	1.15031	1	0.992137	0.735698	0.678292	0.914137	0.878123	1.06627	1.05009	0.858757	0.845198	1	0.934923	0.930498	0.932614	0.952663	0.91667	1.17969	1.09323	0.904957	0.990372
0.968554	1.01451	1.01873	0.964195	1.03401	1.02934	0.994794	1.08062	1.03193	1.04523	0.993784	1.00946	1.0047	0.98584	1.03493	1.00781	0.994162	0.976951	0.975683	0.960489	0.99389	0.997891	0.997505	1.0046	1.01599	1.02145	1.04421	1.0218	1.0259	0.980122	1	1.06951	1.10225	1.14899	1.02934	1.00953	1.00277	0.986074	1.01288	1.03336	1	1.09389	1.02093	0.950605	1.02078	1.00775	0.962012	0.940415	0.982664	0.969226
1.00302	1.04708	1.02353	1.04865	0.877721	1.21034	1.26297	1.08119	1.3674	1.12631	0.970561	1.01579	1.01862	0.965591	0.83168	0.811641	0.793956	1.07179	1.14625	1.11514	1.07783	1.00247	1.01486	0.982664	1.06314	1.05535	1.29349	1.07212	1.08409	1.10752	1	0.959273	0.79746	0.795581	0.931504	0.959138	1.10636	1.08454	0.991186	0.996261	1	0.98535	0.974164	0.987253	0.983723	0.976401	1.14631	1.10585	0.963348	1.03237
0.945469	0.906253	1.03197	1.07251	1.0438	0.891039	0.935769	0.872692	0.998086	1.02712	1.08232	1.0056	0.973813	1.02059	1.25159	1.19504	1.24071	1.05677	1.03275	1.1062	0.995387	0.929204	1.01946	1.05133	1.02568	1.04511	0.783531	0.949775	0.992381	1.00589	1	1.0602	1.18832	1.01785	0.899766	0.960208	1.02531	1.06173	0.874887	0.95147	1	1.03398	1.07542	0.896156	0.871536	0.955916	0.973068	0.973406	0.842177	0.924018
1.00024	1.03125	1.01384	1.01972	0.934947	1.00703	1.11082	1.02756	1.1637	1.04588	0.960546	1.0023	1.01879	0.97891	0.880252	0.878787	0.86102	1.01753	1.07698	1.08413	0.987834	1.04651	0.985416	0.968074	0.982731	0.895523	1.06315	1.07262	1.01118	0.990835	1	0.999167	0.887355	0.829327	0.972772	0.972894	1.05664	1.0791	1.01047	1.02873	1	0.98894	0.869082	0.966402	0.874333	0.947149	1.06129	0.973793	0.901321	0.893533
1.04615	0.945386	1.03365	0.989476	0.985333	0.960043	0.996823	1.05619	1.0324	1.01067	1.16901	0.99782	0.990013	1.01217	1.28844	1.26982	1.2971	1.19248	1.18915	1.27532	1.17673	1.00202	1.00785	0.990135	1.42006	1.40779	1.35101	1.17433	1.1613	1.18068	1	0.932293	1.27474	1.19627	1.08973	1.14038	0.948811	1.11036	1.12165	1.27516	1	0.923684	1.25514	1.33563	1.14525	1.12061	0.944879	1.10604	1.11016	1.3178
1.06738	0.936047	1.05016	0.947106	0.99931	1.27899	1.44417	1.55391	1.32528	1.39154	0.876855	1.01707	1.00311	0.979822	0.747183	0.71768	0.720999	0.840355	0.880632	0.886351	0.914396	1.01872	0.997862	0.983417	0.812711	0.828197	0.797037	0.86509	0.862431	0.890441	1	1.05833	0.759252	1.00707	0.863718	0.836296	1.01701	0.902545	0.903239	0.832685	1	0.99895	0.894222	0.898831	0.928813	0.891665	1.02678	0.956298	0.907436	0.835206
0.954646	0.933801	0.98679	1.17455	0.950213	0.826757	0.845425	0.764923	0.904375	0.940379	1.19373	1.00714	0.992997	0.999863	1.49256	1.42265	1.43269	1.14968	1.15522	1.16684	1.03585	1.00492	1.00298	0.992098	1.10815	1.10792	1.00983	1.03598	1.04906	1.06086	1	1.0688	1.26288	1.34535	1.08895	1.08756	1.11334	1.14098	1.20505	1.29414	1	1.03369	1.17541	1.31578	1.04473	1.09312	1.11294	1.0801	1.14645	1.2688
1.05469	1.05202	0.953949	1.03007	0.909274	1.08826	1.18371	1.08421	1.22788	1.14202	0.95443	1.00703	0.992142	1.00083	0.817003	0.800201	0.767528	1.02045	1.01505	1.07466	0.909956	1.09417	0.954506	0.951326	0.818322	0.759393	0.650328	0.974293	0.96489	0.88931	1	1.12285	0.856601	0.797749	0.954817	0.977635	1.15411	1.08947	0.974483	0.96538	1	1.03445	0.784806	0.782658	0.864318	0.908486	1.08323	0.992935	0.921031	0.807407
1.02026	0.940489	1.04473	0.997921	0.996606	1.03193	1.01574	1.1086	1.01835	1.02389	1.01551	0.994327	1.00853	0.997144	1.00024	0.990858	1.0029	1.02144	1.00658	0.98887	0.9901	0.958768	1.03364	1.00759	0.956282	0.962138	1.06949	0.967326	0.971617	0.994145	1	0.968873	1.00352	1.02732	0.95813	0.979143	0.978741	0.961887	0.951813	0.934541	1	0.910629	0.991236	0.928399	1.00479	0.986839	0.916431	0.937277	0.985812	0.947495
1.02914	1.23167	0.990307	0.647844	1.10105	1.15512	1.24531	0.964735	1.02229	1.31481	0.701122	1.02552	0.917553	1.05692	0.395553	0.419858	0.473132	0.676735	0.604182	0.624835	0.908143	0.873744	0.913758	1.2125	0.771972	0.868509	0.687986	0.830782	1.01577	0.95942	1	0.589542	0.627825	0.528461	0.517363	0.605493	0.644595	0.508875	0.62476	0.505986	1	0.586068	0.512113	0.517861	0.551935	0.670431	0.688293	0.517175	0.621141	0.459745
0.980697	1.03262	1.00824	1.00613	0.972312	0.871759	0.886578	0.864857	0.921326	0.896869	0.99298	0.967647	1.01997	1.01238	0.966526	0.965229	0.950459	1.01011	1.06099	1.03027	1.00411	1.09976	0.966668	0.933576	0.894029	0.914384	1.0978	0.978264	0.933723	0.979708	1	0.968465	0.997132	0.951828	0.951587	1.01992	1.03353	1.05316	1.04857	0.984161	1	1.00739	0.896506	0.975822	0.974699	0.973185	1.01525	0.957776	0.960397	0.883438
1.23805	0.874535	1.01222	0.9684	0.906794	1.23126	1.146	0.874326	0.913492	1.02379	1.1353	0.966819	0.967738	1.06544	1.00216	0.890015	0.87621	1.07845	0.901352	1.22338	1.0568	1.07658	0.956321	0.967104	1.00504	0.960564	1.3021	0.985189	1.04538	0.982869	1	0.806137	0.668834	1.33053	0.689314	0.75813	0.883239	0.766858	0.962403	0.726408	1	0.85197	0.593404	0.917003	0.749664	0.806115	0.886306	0.737273	1.10996	0.756501
1.20983	0.995373	1.03832	0.914513	0.841963	1.40247	1.45966	1.37098	1.47148	1.58466	1.15672	1.00225	0.954535	1.04322	1.16225	1.15726	1.25189	1.37652	1.27005	1.4055	0.895514	0.961964	1.0186	1.01943	0.825402	0.895746	0.779962	0.74767	0.821939	0.846151	1	0.665797	1.40633	1.66648	1.04032	1.02059	0.849077	1.14003	0.994504	1.25702	1	0.597052	1.2136	0.836332	1.01508	0.919892	0.790468	0.854728	0.948522	0.99797
0.862651	1.11232	0.904293	0.749677	1.37106	0.825885	0.786512	1.02258	0.781247	0.768994	1.02454	0.979185	1.02769	0.993124	1.12868	1.19682	1.19443	0.881935	0.919973	0.81792	1.14376	0.971733	1.02863	0.999639	1.3508	1.37221	1.49832	1.00566	1.06372	1.05362	1	0.807313	1.16325	1.21087	0.948858	0.937252	0.788805	0.780728	1.01042	0.945533	1	0.897745	1.077	1.27163	1.08833	1.01278	0.835726	0.917126	1.07631	1.10097
0.975788	1.01606	1.02826	0.955663	1.02423	1.08158	1.09204	1.1524	1.01937	1.05159	1.01977	1.01896	0.983585	0.997452	1.05472	1.04237	1.01672	1.03145	0.997174	1.02343	1.00852	0.971009	1.01511	1.01388	1.01603	1.0247	1.00931	1.03558	1.03178	1.02935	1	1.08392	1.00571	1.09039	0.991082	1.05896	0.994184	1.05147	1.10013	1.01098	1	1.04848	1.03209	1.01795	1.0611	1.0852	1.03814	1.0766	1.09699	1.02617
1.04409	0.959081	1.03226	0.986883	0.97769	0.973596	0.938125	0.909491	0.978299	0.99902	0.945579	1.01788	0.974872	1.00724	0.88515	0.853034	0.840489	0.945251	0.925756	1.04031	0.951372	1.01358	1.00161	0.984816	0.912129	0.900217	0.78328	0.945006	0.973467	0.956834	1	0.97025	0.877648	0.87737	0.920646	0.896677	0.962239	0.902462	0.912269	0.925441	1	0.948606	0.79166	0.914084	0.851323	0.90243	0.92454	0.85041	0.902614	0.826748
1.03047	1.01128	1.02984	1.02258	0.905835	1.04033	1.04831	1.00568	1.09733	1.10084	1.13846	1.0059	0.982122	1.01198	1.18495	1.18219	1.24851	1.21447	1.24083	1.25643	1.13833	1.01927	0.975668	1.00506	1.17658	1.23523	1.18995	1.15998	1.23049	1.34502	1	1.24891	1.30393	1.21477	1.16654	1.12061	1.10782	1.17422	1.03054	1.28831	1	1.1267	1.23253	1.27308	1.05122	1.00398	1.10595	1.13376	0.997235	1.2742
1.03397	1.0139	1.00996	0.993597	0.948569	0.97463	1.009	0.956063	1.00157	0.992004	1.0042	0.994256	0.990262	1.01548	0.992261	1.00371	1.03591	1.05077	1.05715	1.09716	0.989808	1.00489	0.985556	1.00955	1.003	1.00503	1.07503	0.977288	0.990646	0.973781	1	1.02555	1.03832	1.01079	1.02933	0.980344	1.01351	0.972617	0.923026	1.01083	1	1.09426	0.95801	1.00209	0.936456	0.930914	1.06109	0.999628	0.915697	0.967849
0.985764	1.00693	1.01415	0.939593	1.05357	1.04613	0.967534	1.08841	0.978794	0.99663	1.02014	1.00357	1.00513	0.991298	1.0554	1.0728	1.05192	0.994437	0.996892	0.990682	1.00902	0.922757	1.0432	1.03404	1.00348	1.01234	0.934554	0.996268	1.00425	1.00793	1	0.87735	1.03671	0.968718	0.973335	1.00907	0.889062	0.935477	0.97944	0.912558	1	0.872367	1.06132	0.917921	1.0465	1.05406	0.945734	0.98411	1.00307	1.0456
0.884412	1.17761	0.950392	1.05354	0.934039	0.948533	1.09838	1.12577	1.10681	1.09178	1.06826	1.00083	1.00211	0.99706	1.01369	1.0487	1.01306	1.1427	1.11597	1.07135	0.966708	1.0235	0.976623	0.999879	0.927595	0.909414	1.03654	0.983405	0.996672	0.987201	1	0.929777	1.19742	1.58848	0.991744	1.11981	1.00475	1.18533	1.13574	1.09345	1	1.01631	1.03418	1.04531	1.02419	1.05269	0.989554	1.04136	1.04357	0.994507
0.938202	1.04636	0.978726	0.990306	1.0464	1.10103	1.20918	1.28588	1.08282	1.0647	1.14152	0.986476	1.0178	0.995728	1.33134	1.34456	1.31631	1.07019	1.09198	1.08676	1.16485	1.00883	1.0092	0.981967	1.43883	1.4111	1.44297	1.09941	1.06033	1.07446	1	0.984539	1.31046	1.19406	1.11571	1.14034	0.985583	1.16906	1.1204	1.23055	1	0.928901	1.39305	1.14847	1.09722	1.09932	0.954974	1.08891	1.09403	1.29836
1.03813	1.03685	0.984565	0.992908	0.94755	0.933866	0.939156	0.878253	0.957179	0.975948	1.01141	0.990646	1.01487	0.994479	0.96127	1.02023	1.00436	1.04751	1.05958	0.986173	1.0046	1.02876	0.996048	0.975196	0.982327	1.01773	1.0574	0.97187	1.0083	1.01959	1	0.990177	0.963456	1.00225	1.03297	1.01185	1.04952	1.01626	1.01343	1.00348	1	1.02844	0.988075	1.04224	1.00041	1.00438	1.03029	1.0272	0.995048	1.02138
1.032	1.08315	1.02515	0.939069	0.920633	1.13399	1.11452	1.12554	1.23123	1.12556	0.965622	0.999293	1.02572	0.974985	0.821586	0.845091	0.845473	1.01045	1.07125	1.0002	1.05379	0.976334	1.02171	1.00195	1.01933	0.999238	1.31276	1.07598	1.04606	1.06212	1	0.907315	0.811217	0.857343	1.04959	1.00418	0.983556	0.958192	1.07426	0.964677	1	1.00465	1.01487	1.07014	1.13831	1.05542	1.04962	1.11119	1.16425	1.11632
0.884609	1.08003	0.928391	1.05573	1.05124	0.690177	0.779943	0.730717	0.809282	0.849928	0.843732	1.01118	0.975011	1.01381	0.643896	0.657745	0.67523	0.797107	0.812024	0.747294	0.848583	1.01873	0.987451	0.993822	0.712669	0.715458	0.750485	0.796865	0.797586	0.848633	1	0.537391	0.682472	0.866993	0.688199	0.754352	0.695317	0.597191	0.833455	0.671388	1	0.577037	0.63243	0.748558	0.726308	0.780675	0.739891	0.604583	0.778112	0.681536
0.991274	0.991054	1.03311	0.971288	1.01328	1.06215	1.0089	1.10079	1.0202	1.01368	0.970527	0.995988	0.993024	1.01099	0.97144	0.954921	0.966332	0.974765	0.959285	0.972205	0.993585	1.01228	0.987376	1.00035	0.994816	0.981966	1.00451	1.01235	1.03742	1.00106	1	1.00632	0.994364	1.00559	1.01499	1.01601	1.03269	1.03789	1.01663	0.97643	1	1.07033	1.0128	1.0324	1.04119	1.03574	1.03135	1.0453	1.06528	0.963074
1.00149	0.964003	1.02009	1.02231	0.992107	0.961449	0.946886	0.945378	0.968953	0.964075	0.972467	0.966763	1.0189	1.01434	1.00256	0.933403	0.932528	1.00549	0.990356	1.08381	1.01862	0.917389	1.06326	1.01935	1.00041	1.00067	1.06281	1.05062	1.04582	1.04721	1	0.974424	0.955042	1.03283	0.9867	0.992236	0.936334	1.00905	0.986793	0.955267	1	1.13009	0.921168	1.0676	0.959772	1.02266	1.03728	0.981688	1.02605	0.835903
0.977135	1.06714	1.03982	0.929136	0.986766	1.03368	1.13548	0.970254	1.14029	1.04998	0.587587	1.02803	0.97392	0.99805	0.189165	0.176552	0.176276	0.560121	0.533205	0.579806	0.632434	1.05779	0.973074	0.969136	0.313017	0.308223	0.33058	0.532766	0.536341	0.526187	1	1.06225	0.14589	0.154042	0.439763	0.469604	1.13569	0.56336	0.482798	0.175137	1	0.951562	0.171268	0.183073	0.474621	0.489611	1.03038	0.548645	0.502996	0.203931
0.916773	0.961069	1.01619	1.01399	1.09197	0.832287	0.815506	0.730552	0.932961	0.951308	1.27299	1.04508	0.965629	0.989295	1.65689	1.57393	1.62311	1.29699	1.3117	1.23583	1.16857	0.974572	0.992357	1.03307	1.39461	1.45335	1.34175	1.09466	1.18392	1.15902	1	1.15185	1.89915	1.67612	1.14901	1.19285	1.04766	1.3662	1.24331	1.65921	1	1.09128	1.64361	1.52265	1.0217	1.20324	1.00785	1.14437	1.08147	1.52282
1.12519	0.92407	1.09815	0.900832	0.951762	1.22818	1.22101	1.10274	1.25849	1.21656	1.05522	0.964628	1.04809	0.987279	1.06323	1.02289	1.06489	1.08048	1.111	1.18857	0.990442	1.00455	1.03297	0.962481	1.06163	1.09428	0.813777	0.988667	0.965297	0.959313	1	0.964354	0.972816	1.10195	1.03958	0.964699	1.00598	0.990697	0.943653	1.1319	1	0.855157	1.07037	1.13487	1.06605	0.988336	1.02841	0.99618	0.978557	1.16659
0.97794	1.00425	0.945555	1.18982	0.882428	0.879871	0.955793	0.861948	1.01366	0.990205	0.971836	1.00988	0.96789	1.02223	0.863023	0.911805	0.86917	1.02916	1.05613	1.01611	1.02088	1.06245	0.950745	0.986806	0.893736	0.879248	0.994169	1.04596	1.10456	1.18902	1	0.952048	0.857893	0.8251	0.862445	0.997102	1.04409	1.06968	0.984117	0.919317	1	0.991367	0.814132	0.822594	0.871043	0.920477	1.06462	0.964383	0.948239	0.837972
1.01921	0.994646	0.987351	1.14073	0.85806	1.12605	1.18263	1.03625	1.30613	1.18774	1.14996	1.01507	0.999855	0.985073	1.11774	1.13238	1.07204	1.30565	1.38483	1.24292	1.15016	1.00594	0.96466	1.0294	1.20079	1.16731	1.19874	1.20649	1.2296	1.23965	1	1.27506	1.15591	1.10394	1.13455	1.21634	1.15603	1.42833	1.20774	1.44546	1	1.10484	1.2941	1.37176	1.14633	1.16614	1.18907	1.34477	1.12658	1.42625
0.984522	1.14001	0.96272	1.0224	0.890351	1.06896	0.926258	1.46263	1.03799	0.948932	1.15402	0.970674	1.02516	1.00417	1.30379	1.36942	1.42364	1.17131	1.18303	1.1451	0.97036	0.990822	1.00206	1.00712	0.941254	0.927969	0.995675	0.984102	1.00727	1.03338	1	0.741944	1.05053	1.16451	1.09041	1.11211	0.91846	0.918748	1.20223	1.18014	1	0.711753	1.17524	1.25217	1.2697	1.11349	0.926021	1.07243	1.22506	1.27527
1.05553	1.20638	1.04309	0.737563	0.957438	1.578	1.53151	2.28639	1.35662	1.30011	0.934936	0.989276	1.08013	0.930595	0.861539	0.906333	0.876576	0.843328	0.918383	0.81673	1.23443	1.0065	1.00042	0.993079	1.47509	1.41956	1.7285	1.21444	1.17247	1.1389	1	0.775244	0.822551	0.796097	1.04648	1.01524	0.896714	0.820355	1.18451	0.780621	1	0.974762	0.965581	0.87803	1.2301	1.09866	0.939335	0.982271	1.20375	0.947638
0.973339	1.04692	1.011	0.963813	1.00493	0.972796	1.01963	1.00182	0.99768	0.986589	1.03086	0.994447	1.0053	1.00026	1.04174	1.10744	1.10068	1.00031	1.01418	1.01495	0.999235	1.02003	1.00601	0.973964	1.0061	1.01707	1.1383	0.963414	0.935911	0.988463	1	1.09919	1.11903	1.36332	1.13564	0.99455	1.07333	1.07109	0.967065	1.21122	1	1.05096	1.09561	1.06381	1.11935	1.07633	1.02255	1.14567	1.01903	1.09784
1.05034	0.989565	1.00833	1.04142	0.910342	0.940815	1.01649	0.888961	1.08031	0.948333	0.995195	1.00843	1.00862	0.982952	0.87951	0.842823	0.866815	1.07978	1.12052	1.09026	1.08513	1.00619	0.974039	1.01977	1.08692	1.08941	1.15254	1.13788	1.14899	1.17161	1	0.911783	0.946905	0.894776	0.991076	0.985988	1.03235	1.05285	1.02961	1.12501	1	0.851963	0.958081	1.0862	0.922429	0.96884	1.05798	0.95664	0.977386	1.07642
1.01763	1.14792	1.00035	0.891706	0.942399	1.31149	1.30647	1.52301	1.20597	1.21796	0.901299	0.994632	1.05017	0.955197	0.763086	0.789523	0.777999	0.846342	0.8933	0.839036	0.918359	0.996818	0.985248	1.01793	0.823785	0.814736	0.852376	0.869792	0.876208	0.886099	1	0.904618	0.794986	0.706321	0.925751	0.902246	0.951519	0.812315	1.01327	0.759575	1	0.993639	0.814925	0.76258	1.02781	0.963694	0.982558	0.905075	1.0394	0.806765
0.946444	1.07919	0.970436	0.781019	1.22291	1.46065	1.28068	1.99676	1.34025	1.16189	1.03663	0.957224	1.07416	0.968615	1.1489	1.13035	1.11726	0.916109	1.01537	0.966704	1.17058	1.01486	1.06992	0.915221	1.49826	1.40632	1.60693	1.175	0.969303	0.991776	1	1.01939	0.964477	0.926736	1.01057	1.02201	0.93815	1.02575	1.13164	0.954589	1	1.19483	1.22225	1.2873	1.31503	1.22708	1.00862	1.24698	1.28293	1.11974
1.09684	1.14429	1.01992	0.787956	0.950988	1.5828	1.49514	1.78543	1.40263	1.31094	1.00508	0.995794	1.06154	0.942668	0.948192	0.998889	0.950345	0.954722	1.0138	0.928505	1.14838	0.980147	1.02246	0.997395	1.29222	1.29338	1.42793	1.1747	1.0924	1.12752	1	0.950547	0.906828	0.936895	1.15621	1.05792	1.0013	0.984246	1.16729	0.983928	1	1.02201	1.08209	1.00288	1.19894	1.09336	1.01749	1.14414	1.24091	1.12063
1.05141	0.915474	1.01863	1.0584	0.956088	0.931864	0.865252	0.917851	0.998062	0.967728	1.12053	0.973555	0.982922	1.04352	1.24163	1.18449	1.3232	1.05652	1.06316	1.14039	1.18236	1.01059	0.993405	0.996003	1.39312	1.33076	1.23333	1.21645	1.29403	1.25172	1	1.02622	1.43276	0.715896	1.12282	1.11885	0.988518	1.21105	0.917991	1.0111	1	1.13716	1.39954	0.779851	1.17824	1.12525	0.998696	1.2322	0.870231	1.01732
0.995894	1.04351	0.990225	1.07082	0.899559	0.877514	0.954791	0.930328	0.945804	0.938744	1.04777	0.996153	1.03489	0.968953	1.01014	0.994906	0.972754	1.13395	1.16612	1.06294	1.0291	1.06534	0.952568	0.982088	1.05944	1.04271	1.13552	1.03802	1.00293	1.04471	1	1.07019	1.18182	1.07593	1.11588	1.14174	1.07107	1.29387	1.12603	1.24636	1	1.01853	1.11338	1.05017	1.06554	1.07672	1.07216	1.14065	1.0603	1.1181
1.00153	1.02668	0.966715	1.13575	0.869324	1.48072	1.62538	1.51548	1.82708	1.65563	0.773082	1.03571	0.979387	0.984904	0.478565	0.473841	0.453794	0.775151	0.838892	0.819991	0.828756	1.02422	0.943542	1.03223	0.486144	0.463589	0.536797	0.871704	0.910513	0.944745	1	1.1252	0.518634	0.519374	0.698154	0.761669	1.12469	0.894685	0.869954	0.618766	1	1.17438	0.475261	0.69719	0.674251	0.744581	1.11096	0.78425	0.764917	0.560056
0.946113	1.0687	0.994084	1.03142	0.959677	0.898503	0.968401	0.856978	1.04935	0.968219	0.916443	0.973973	1.05759	0.968436	0.794688	0.819299	0.79202	0.891502	0.951767	0.883777	0.922708	1.02699	1.05038	0.922634	0.916389	0.95333	0.95133	0.882689	0.804857	0.821682	1	0.954631	0.697256	0.838932	0.88631	0.974604	0.979893	0.884756	0.98025	0.848077	1	0.916982	0.798251	0.861421	0.965583	0.961464	0.990412	0.878034	0.89055	0.798777
1.19131	0.840859	1.12834	0.551688	1.2878	1.01066	0.849015	0.835576	0.764999	0.93373	1.27313	0.992837	1.05359	0.953569	1.59108	1.56922	1.48471	1.36421	1.44643	1.40781	1.30674	0.899872	1.04259	1.05754	1.66927	1.69918	1.42034	1.36164	1.35778	1.49746	1	0.971526	1.3749	1.18373	1.39347	1.2759	0.871481	1.16832	1.3075	1.48116	1	1.08511	1.87732	1.9986	1.57469	1.47612	0.960989	1.55247	1.58112	1.95283
1.07858	0.932738	1.03565	1.06549	0.887539	1.00137	1.07191	0.921497	1.14176	1.05955	0.959586	1.02025	0.992476	0.98727	0.859414	0.82493	0.848184	0.991157	1.00304	1.01617	0.924993	1.00887	1.01057	0.980559	0.880795	0.879592	0.736255	0.939619	0.874753	0.951204	1	0.947044	1.12822	0.821439	0.873633	0.904028	1.05187	0.99003	0.862339	0.904597	1	0.983063	0.928607	0.847043	0.856129	0.925397	1.069	0.926904	0.849701	0.880461
0.98813	1.00789	0.98778	1.04352	0.972682	0.946369	0.927155	0.970258	0.9804	0.961456	1.05409	1.00077	0.973091	1.02614	1.11569	1.1108	1.13693	1.05661	1.02103	1.01904	0.997452	1.01219	0.969419	1.01839	1.04191	1.04397	1.05272	0.954812	0.958885	1.00613	1	1.44086	1.22259	1.16293	0.962293	0.994857	1.15919	1.23337	0.980738	1.09776	1	1.21384	1.04754	1.04863	0.969487	1.02687	1.09846	1.10841	0.990804	1.09595
1.01898	1.07891	1.04934	0.872651	0.980113	1.1285	1.20097	1.20768	1.16826	1.11873	1.01204	1.01469	1.03312	0.952191	0.953029	0.941413	0.904286	1.09048	1.19982	1.06914	1.151	1.01765	1.00195	0.980399	1.22501	1.2186	1.55924	1.17147	1.1494	1.17549	1	0.959398	0.999882	1.05311	1.08416	1.09484	1.03717	1.06861	1.20244	1.18031	1	0.965446	1.07377	1.20495	1.16389	1.11484	1.06872	1.12335	1.19387	1.20139
1.64869	0.545736	1.18961	0.822599	0.79337	1.34297	1.22721	0.992729	1.01839	0.723551	0.932054	1.00335	1.0062	0.990456	0.858802	0.847284	0.807459	0.913229	0.955701	0.952915	0.845992	0.97675	0.999336	1.02391	0.763957	0.712434	0.631122	0.839013	0.823735	0.82108	1	1.21453	0.832548	0.594245	0.947395	0.897458	1.16713	1.01659	0.745002	0.801874	1	0.811582	0.867964	0.591334	0.730458	0.704663	1.1217	0.839706	0.759737	0.95086
1.01212	1.13199	1.04584	0.839148	0.970901	1.68928	1.80322	1.48309	1.82569	1.55161	0.777836	1.03122	0.990352	0.978423	0.478508	0.476566	0.475108	0.852394	0.875156	0.894963	0.689192	0.911384	1.07496	1.01366	0.40293	0.383591	0.384964	0.652118	0.637676	0.684591	1	0.835526	0.33113	0.367301	0.705592	0.743023	0.997373	0.650633	0.743257	0.4723	1	0.797971	0.501621	0.622976	0.828125	0.851082	1.08028	0.685389	0.846746	0.580082
0.882453	0.802374	1.0412	0.595559	1.67841	0.624259	0.648593	0.583695	0.60454	0.706174	0.71765	1.03712	0.905513	1.05737	0.556423	0.53596	0.527809	0.535349	0.546124	0.567501	0.759851	0.940863	1.04792	1.01122	0.587513	0.588236	0.563803	0.649297	0.662419	0.699794	1	1.48934	0.664488	1.94288	0.743783	0.72563	1.02184	0.776018	1.26662	1.05679	1	1.47405	0.644249	2.01987	0.743	0.766004	1.09879	0.75821	1.35182	1.15201
1.02899	1.08867	1.02591	0.922981	0.93345	1.09817	1.11457	1.38017	1.09037	1.09739	1.11687	0.994852	1.0336	0.971545	1.213	1.20534	1.19713	1.09887	1.12572	1.08004	1.17923	1.02155	0.991714	0.986734	1.35531	1.31136	1.43873	1.23392	1.176	1.14539	1	0.993455	1.25623	1.32807	1.20845	1.21648	0.977806	1.14874	1.28502	1.30207	1	0.967606	1.17266	1.19227	1.12069	1.14417	0.913628	1.07356	1.16707	1.22942
0.998697	0.979048	0.971094	1.03226	1.0189	0.881029	0.893246	0.876708	0.924371	0.93845	0.991515	0.993463	1.01069	0.995849	1.00615	1.00252	0.97252	0.99173	0.992582	0.969484	1.07791	0.942054	1.05882	0.999126	1.14191	1.15535	1.17014	1.11873	1.10175	1.10404	1	0.965335	1.06315	1.06596	0.997509	1.03374	0.943505	1.01104	0.999148	1.06137	1	1.01806	1.01041	1.01577	0.961331	0.966129	0.953773	0.983006	0.954532	0.954285
1.04208	0.912591	0.995066	1.18926	0.861003	1.01481	0.991768	0.791016	1.09771	0.975389	0.928248	0.997944	1.02015	0.981902	0.749075	0.695447	0.682825	1.0436	1.03727	1.10422	0.917711	0.988125	0.953222	1.05865	0.75348	0.760733	0.729657	0.923626	0.972081	0.998667	1	0.944188	0.787315	0.704689	0.983611	0.87971	1.06186	0.895495	0.803368	1.02688	1	0.766904	0.875105	0.887275	0.882605	0.866067	1.02966	0.898534	0.841878	1.00353
0.986716	1.05619	1.02068	0.918408	1.018	1.04346	1.04578	1.23079	1.01064	1.04906	0.954401	1.00678	1.06099	0.93223	0.947461	0.916523	0.921853	0.870514	0.872568	0.884975	1.01433	1.03702	1.00268	0.960302	0.995287	0.999271	1.01351	1.02662	1.0257	0.997617	1	0.975602	0.911259	0.980014	0.975102	0.968703	1.06107	0.940158	1.07319	0.938551	1	1.12252	0.924224	1.1097	1.0514	1.0662	1.08958	1.10088	1.19088	1.10902
1.03965	1.00306	1.01543	1.02458	0.917284	1.06462	1.0833	1.05288	1.12249	1.03412	0.963483	1.00007	0.999644	1.00029	0.856218	0.88478	0.886308	0.97874	0.986539	1.01688	0.974452	1.01295	1.01008	0.976967	0.993647	0.965025	0.913045	1.00484	0.967526	0.970649	1	1.0042	0.84394	0.888914	0.931744	0.922536	1.02407	0.951789	0.974781	0.971642	1	0.986718	0.961843	1.01892	0.950249	0.966355	1.00539	0.972863	1.04553	1.01829
0.846536	1.24639	0.901208	1.05057	0.955299	0.886101	1.01787	0.88996	1.09406	1.13767	0.780706	1.00024	0.99854	1.00122	0.462276	0.43795	0.372262	0.891772	0.871945	0.855021	0.803006	1.00171	0.995152	1.00314	0.600367	0.525871	0.509497	0.788297	0.762994	0.812787	1	0.793474	0.527115	0.4413	0.764647	0.835922	0.855371	0.826682	0.808019	0.583944	1	0.779134	0.503002	0.415551	0.729428	0.776065	0.848749	0.679743	0.717852	0.44646
0.903012	0.952082	1.00062	1.00198	1.14231	0.746656	0.810905	0.729102	0.786166	0.802672	1.39053	0.998273	0.97065	1.03108	1.71082	1.84248	1.83083	1.33866	1.29093	1.24312	1.19763	1.03971	1.00764	0.95265	1.41968	1.37542	1.46486	1.16982	1.13385	1.14069	1	1.0772	1.71629	2.12225	1.09377	1.30105	0.897198	1.3554	1.21132	1.54836	1	1.02666	1.61727	1.60967	1.16488	1.25616	0.866794	1.25011	1.12424	1.51958
0.956644	0.999841	1.04011	0.932732	1.07068	1.13342	1.11106	1.4447	1.19001	1.1753	1.02274	0.993251	1.01767	0.989077	1.11138	1.12169	1.08578	0.957677	0.973855	0.884341	1.08602	0.95295	1.07703	0.970024	1.17503	1.29974	1.30582	1.01685	1.02029	1.00536	1	0.978796	1.21755	1.20554	0.945646	1.02507	0.938014	1.0339	1.10323	0.988655	1	1.04741	1.06327	1.04334	1.05798	1.10656	0.960409	1.01191	1.1005	1.02878
1.01023	1.03748	0.975898	1.05529	0.921092	1.04942	1.05424	1.14159	1.10948	1.0551	1.04461	1.0054	1.00818	0.98642	1.06863	1.07814	1.11083	1.01941	1.04485	1.02693	1.01505	0.999459	0.987175	1.01337	1.02554	0.976848	0.912588	1.07085	1.06794	1.01695	1	1.08336	1.20346	0.565461	1.08624	1.16234	1.02693	1.18407	0.865455	0.876969	1	1.07872	1.03107	0.546764	1.00314	1.05409	0.957975	1.0154	0.783378	0.781459
1.04779	1.03239	1.01645	0.953935	0.949436	1.04865	1.08252	1.01217	1.08963	0.983224	0.730784	0.990016	1.02347	0.986518	0.454952	0.454814	0.417139	0.720291	0.745835	0.716914	0.769476	0.969104	1.03834	0.992553	0.559164	0.537955	0.508718	0.737297	0.729082	0.770879	1	0.922535	0.444909	0.379448	0.650066	0.636109	1.0219	0.680951	0.64033	0.432453	1	0.834643	0.45334	0.400844	0.646792	0.621695	1.04921	0.659075	0.657468	0.453969
0.99983	0.937184	0.98706	0.765864	1.31006	1.05005	0.979816	1.37832	0.976295	0.938152	1.06283	0.983239	1.01633	1.00043	1.25775	1.39519	1.28131	0.820582	0.836658	0.752713	1.00955	0.781447	0.998434	1.22012	1.16134	0.699601	1.38051	0.925012	0.986345	1.08181	1	0.628535	1.39027	0.968389	1.05919	0.966979	0.760611	0.693746	1.01507	0.795229	1	0.555464	1.32882	1.00296	1.15163	1.02512	0.61559	0.764144	1.06572	0.824236
1.12522	0.881782	1.02187	0.997487	0.973639	0.973419	0.959443	0.736771	0.91306	0.901071	1.0011	1.00658	0.998689	0.994729	0.939091	0.908277	0.888292	1.03418	0.996311	1.0482	1.01312	1.00616	0.987337	1.00651	1.01437	1.00077	1.02546	1.00892	1.03696	1.0077	1	0.766011	1.00673	1.24243	1.05311	1.02055	0.806202	0.807538	1.03995	1.23994	1	0.689371	1.11119	1.03364	0.964735	0.976167	0.853366	0.858083	0.961182	1.08941
1.07171	1.09367	1.00189	0.999265	0.833462	1.15772	1.22676	0.926707	1.19665	1.18711	1.08059	1.01037	1.02527	0.964358	1.00064	0.935822	0.901768	1.22246	1.25548	1.23928	1.01551	1.0238	0.968211	1.00799	0.986439	0.97215	1.08972	1.09276	1.07593	1.09873	1	1.11454	1.06495	1.01611	1.10224	1.04858	1.28318	1.14293	1.19247	1.29082	1	1.00836	0.996362	1.02952	0.995115	0.97388	1.20682	0.999625	1.14773	1.04071
0.977056	1.13325	0.917467	1.09221	0.880017	0.901523	1.05423	0.788605	1.01498	1.10123	0.950767	1.02491	1.00569	0.969405	0.778238	0.706371	0.67921	1.08877	1.10198	1.09865	1.34291	1.1022	0.967536	0.930266	1.51154	1.3798	1.22498	1.8243	1.82004	1.39026	1	1.17128	0.825649	0.789089	1.01098	1.05385	1.16321	1.19136	1.12724	1.14963	1	1.16285	0.731252	0.909674	0.828736	0.933	1.06557	0.899439	0.947917	0.830427
0.934771	1.1087	1.0308	0.880514	1.04522	1.1313	1.09446	1.28041	1.07455	1.07178	1.10338	1.01853	0.98629	0.995181	1.21244	1.27013	1.24988	1.06453	1.05849	1.06061	1.06459	0.989479	1.01701	0.993514	1.13914	1.1502	1.26981	1.09258	1.06909	1.05344	1	1.12463	1.19155	1.03169	1.04277	1.07874	1.05126	1.17957	1.04873	1.0479	1	1.17878	1.13801	0.983566	1.06844	1.08755	1.05206	1.14498	1.04565	1.09178
1.03208	0.942955	0.986953	1.05668	0.981334	0.827275	0.88617	0.718531	0.932706	0.905963	1.04165	1.06659	0.971184	0.962222	1.10581	1.01254	0.990685	1.0461	1.05117	1.05013	0.934673	1.01253	0.985871	1.0016	0.917961	0.869991	0.919875	0.923438	0.939646	0.926107	1	0.916504	1.1732	0.59054	0.910138	0.922641	1.06751	1.06662	0.912173	1.00863	1	0.957375	1.0643	0.779696	0.888049	0.96044	1.0891	0.987934	0.855559	0.928638
1.02208	1.12686	1.01989	0.845754	0.985417	0.851228	0.838226	1.25098	0.868704	0.80403	0.846204	0.979887	1.08042	0.939697	0.789066	0.809811	0.808625	0.797051	0.838157	0.782966	0.970184	1.00295	1.01176	0.985283	0.962716	0.928793	0.990968	0.982662	0.950255	0.971089	1	0.815279	0.708187	0.905383	0.898426	0.849857	0.958455	0.831591	1.07772	0.759342	1	0.88928	1.01626	0.928473	1.11741	1.03401	0.968196	1.01479	1.09458	0.97134
0.943496	0.980341	1.02382	1.02564	1.02671	0.956334	0.963155	1.0685	0.981399	0.973597	0.890625	0.998378	1.03459	0.967028	0.757961	0.785477	0.811896	0.862837	0.876872	0.800477	0.88772	1.01118	0.985065	1.00375	0.794386	0.784934	0.744007	0.818998	0.809048	0.801593	1	0.960474	0.875019	0.971604	0.890558	0.898684	0.930698	0.863307	0.944995	0.822368	1	0.975627	0.771209	0.82203	0.874431	0.864019	0.981838	0.841412	0.897525	0.743169
1.00254	0.993877	0.984988	0.98873	1.02986	0.903402	0.870519	0.9075	0.925137	0.896376	1.00952	0.984658	1.02745	0.987896	1.00431	1.01201	0.995242	0.988304	1.00574	0.985335	1.23071	0.965119	1.05535	0.97953	1.35606	1.32092	1.51388	1.31058	1.29772	1.28446	1	1.02507	1.02344	0.867535	1.04887	0.975867	0.998605	0.953225	0.884479	0.964426	1	1.01662	1.0678	0.921874	1.09256	1.00914	1.04175	1.03989	0.966954	1.0598
0.962577	0.975782	1.01801	1.0032	1.04043	1.05635	1.0293	1.13927	0.995384	1.02045	0.958178	0.988565	1.0185	0.992936	1.01305	0.988302	0.944515	0.941421	0.927691	0.946014	0.964198	0.99873	0.992772	1.0085	0.982386	0.952905	0.981391	0.956392	0.960153	0.9232	1	0.931302	0.933711	1.00393	1.00094	0.942551	0.948816	0.896405	0.875349	0.945337	1	1.03568	1.04426	1.0564	1.07433	1.02435	1.01075	1.07923	1.0597	0.999357
0.869484	1.02147	0.89225	1.39173	0.825065	0.794549	0.826672	0.647401	0.941339	0.799243	1.17553	1.00975	0.99576	0.994488	1.04044	0.946135	0.958197	1.50949	1.52805	1.63575	1.14716	1.02055	0.993947	0.985503	1.17006	1.17478	1.15157	1.25608	1.22599	1.36336	1	1.03176	1.06653	1.07716	1.31926	1.26974	1.16759	1.44639	1.3241	1.73187	1	0.993551	1.28326	1.43089	1.15889	1.13602	1.135	1.33742	1.23517	1.51408
1.17147	0.954388	1.05684	0.917217	0.900089	1.1555	1.08415	1.01426	1.04633	1.06956	1.09009	1.00896	0.99869	0.99235	1.09468	1.04851	1.079	1.15936	1.13633	1.29271	0.967366	0.964107	1.05362	0.982269	0.994219	0.9662	0.830966	1.00478	0.955731	1.03678	1	1.42676	1.06261	1.07355	1.07915	0.999297	1.27658	1.3111	0.965156	1.23755	1	1.36499	1.17717	1.22766	1.05297	1.08704	1.32041	1.33077	1.06807	1.23288
1.03984	1.03176	0.983782	1.05726	0.887363	1.07303	1.10944	1.06209	1.11071	1.09414	0.878832	0.996739	1.00517	0.998093	0.74651	0.742244	0.697053	0.868957	0.887554	0.850245	1.06657	1.00966	0.980303	1.01004	1.20876	1.10722	0.963602	1.0754	1.10637	1.07668	1	1.08559	0.835017	0.652407	0.903618	0.939712	1.00966	0.997777	0.893595	0.866159	1	1.02727	0.788717	0.727677	0.786691	0.877734	1.00531	0.89111	0.844693	0.796383
1.0486	1.10763	1.00443	0.815995	1.02334	0.759974	0.771009	1.1815	0.762934	0.729291	0.858155	0.970395	1.09796	0.931646	0.762078	0.795009	0.7623	0.73554	0.79329	0.713522	0.937291	0.921325	1.06023	1.01845	0.96625	0.935541	0.780843	0.928278	0.886882	0.899246	1	0.614245	0.771896	0.760006	0.911766	0.896668	0.777378	0.763245	1.01558	0.701472	1	0.795216	0.884293	0.866998	1.07038	0.963539	0.854684	0.894843	1.05553	0.827459
0.969421	0.998168	1.02046	1.02656	0.985389	0.882131	0.972326	0.945844	1.03834	1.02487	0.960345	1.00726	0.997576	0.99516	0.821588	0.840949	0.834529	0.975403	1.0398	0.968352	1.01218	1.05514	0.981974	0.962886	0.92101	0.914729	1.09144	1.00903	1.01953	1.05814	1	0.899871	0.902794	0.825986	0.932053	1.00231	0.91573	0.945812	0.987634	0.917861	1	0.90572	0.845334	0.905694	0.943194	0.944157	0.962027	0.913936	0.917735	0.893448
0.984266	1.06607	1.0101	0.931667	1.0079	1.09608	1.11006	1.25621	1.13756	1.13283	0.98896	0.993247	0.995184	1.01157	0.96971	1.00221	0.980144	0.990584	1.01417	0.972215	0.991117	0.969198	1.02997	1.00083	0.991426	0.985208	0.886154	0.995024	1.0017	0.981982	1	0.948795	1.00129	1.07951	0.993299	1.04384	0.93603	0.966013	1.09802	0.977153	1	0.922812	0.976141	0.974578	1.01484	1.03371	0.91018	0.949533	1.01386	0.972218
1.09633	1.00153	0.992582	1.03779	0.871769	1.06594	1.07254	0.932451	1.13636	1.08648	1.02476	1.02679	0.992512	0.980703	0.920287	0.899008	0.877582	1.15235	1.18825	1.13958	0.940861	1.0083	0.986037	1.00567	0.85412	0.816763	0.692752	0.986472	0.976416	0.968961	1	1.11324	0.917835	0.838895	1.04614	0.979024	1.07054	1.0417	0.999936	1.08447	1	1.05213	0.893328	0.908114	0.900707	0.942135	1.04702	0.97419	1.02777	1.00833
0.983574	1.01337	1.11136	0.756779	1.13492	1.53746	1.35789	1.34649	1.35144	1.18188	0.993441	1.05141	0.988113	0.960479	1.14854	1.15053	1.15466	0.780202	0.838095	0.855502	1.04434	1.0227	1.01465	0.962655	1.13201	1.10593	1.15728	0.99857	1.01761	1.02628	1	1.12982	1.06195	0.986054	0.89693	0.837315	1.00652	0.871046	0.885326	0.790714	1	1.21013	1.04843	0.840457	0.916639	0.928163	1.13265	0.892125	0.863765	0.830124
1.12016	1.02131	1.02366	0.97989	0.85498	0.975872	1.03662	0.797277	1.05846	1.02819	1.04753	0.995398	1.03912	0.965479	0.887406	0.806915	0.745674	1.20831	1.28027	1.20604	1.04357	1.00046	0.983826	1.01571	0.988857	0.970484	0.76792	1.13312	1.1467	1.24778	1	0.919209	0.85033	0.705876	1.09995	1.03684	1.07335	1.09245	1.04683	1.14497	1	0.816682	0.89023	0.912855	0.972049	0.979097	1.08928	1.00474	0.985759	1.01811
0.995999	1.03031	0.990685	1.1166	0.866405	1.05141	1.24938	1.11324	1.3058	1.16495	1.00424	1.0212	1.0033	0.975496	0.937188	0.904883	0.842969	1.09568	1.18469	1.05848	1.13611	1.0334	0.974023	0.992576	1.21361	1.16851	1.33409	1.08275	1.06832	1.18319	1	1.20415	1.04507	0.748515	1.03692	1.1588	1.14778	1.30066	1.14736	1.11273	1	1.29552	0.984104	0.975027	1.06441	1.11586	1.21383	1.20139	1.0547	1.02634
1.09836	1.01227	1.02861	0.996098	0.864673	1.0073	1.07829	0.803059	1.15201	1.05069	1.07162	1.01505	0.998698	0.986248	0.783845	0.774911	0.807691	1.36497	1.46477	1.3312	1.13117	1.08881	0.968046	0.943142	1.00382	0.997302	1.21634	1.26554	1.26992	1.36094	1	0.909348	0.855773	0.834237	1.15686	1.20885	1.18922	1.29467	1.37834	1.28968	1	0.854684	0.900026	1.03587	1.05197	1.07056	1.14796	1.07115	1.10241	1.01661
0.933419	1.08488	0.984512	0.916286	1.0809	0.995951	1.01792	1.27734	1.06312	1.08269	1.01296	1.00131	1.02054	0.978158	0.993049	1.03591	1.02383	1.00213	1.01138	0.88357	1.08025	0.913693	1.0638	1.02251	1.16257	1.19518	1.11787	1.10045	1.10755	1.12106	1	0.930822	1.06682	1.10127	1.02422	1.08836	0.968714	1.08349	1.1939	1.00547	1	1.01259	1.05874	1.01473	1.14156	1.1199	1.00947	1.08237	1.16535	1.058
1.01702	0.929312	1.00735	0.967217	1.0791	1.14887	1.01214	1.49119	1.1064	0.980411	1.01438	1.00397	1.01572	0.980307	1.09679	1.11804	1.09155	0.912275	0.951322	0.880525	0.931247	0.966806	1.01919	1.014	0.916345	0.949884	0.896185	0.870971	0.861704	0.889533	1	0.896545	1.0856	0.952213	1.04978	1.00964	0.88622	0.839193	1.08739	0.894776	1	1.05097	1.16511	1.10649	1.17309	1.1247	0.953072	1.07263	1.12278	1.16141
1.04957	0.995123	0.98395	1.00229	0.969063	1.00605	0.997136	1.06091	1.04196	0.999588	0.950222	1.03205	0.967224	1.00072	0.852359	0.839949	0.829745	0.941809	0.950523	0.939671	1.00119	1.01008	0.998852	0.991065	1.03018	1.00225	1.06587	0.95788	0.964609	0.956376	1	1.10408	0.987642	0.842878	0.910246	0.919694	1.01179	0.997286	0.898555	0.876148	1	1.09818	0.938638	0.835512	0.883273	0.919146	1.01285	0.949781	0.886696	0.880553
1.16262	0.738341	0.984101	0.742584	1.37235	1.69077	1.33928	1.80592	1.37579	1.23249	1.08157	1.01193	0.967615	1.02045	1.4237	1.32621	1.23215	0.90075	0.881447	0.928278	1.5782	0.932058	0.998485	1.06946	2.18428	2.74112	1.65338	1.60281	1.59604	1.55267	1	1.01394	1.00288	0.442465	0.818615	0.718907	0.705325	0.759932	0.540081	0.648399	1	0.901876	0.972731	0.526976	0.925573	0.711445	0.661643	1.0225	0.550973	0.684316
1.02705	1.04231	1.04545	0.899474	0.985715	0.824888	0.798094	1.04865	0.791541	0.788029	0.957765	0.978436	1.07088	0.950682	0.975952	0.980393	0.964833	0.906378	0.938544	0.930309	0.989592	0.963852	1.02717	1.00898	1.06401	1.02277	0.849208	1.01548	0.996211	0.973135	1	0.865554	0.978316	1.04103	1.00463	0.988661	0.965249	1.00696	1.05747	0.979695	1	0.945411	1.05378	0.986255	1.07307	1.0261	0.926417	0.989693	1.12055	1.02671
0.995914	1.05875	0.981558	0.964769	0.999007	1.06324	1.04246	1.03097	1.07934	1.02606	1.73629	0.994451	0.986199	1.01935	2.39786	2.50285	2.49305	1.84222	1.82684	1.74916	1.22895	1.02433	0.980992	0.994677	1.50583	1.49265	1.53614	1.26006	1.2586	1.26927	1	1.99837	1.94936	1.9526	1.53617	1.49961	1.55996	1.99059	1.4709	2.02457	1	1.9566	2.10296	1.92441	1.47406	1.49705	1.52388	2.06977	1.50012	2.02624
0.927231	1.12028	0.961431	1.11088	0.880174	0.952801	1.03504	1.03219	1.05866	1.04998	1.024	1.00987	0.94963	1.0405	0.961648	0.98156	0.960259	1.09692	1.04461	1.07013	0.928876	1.00322	0.988698	1.00808	0.837673	0.806431	0.895242	0.912677	0.927464	0.954799	1	1.12956	1.06031	1.08683	1.05669	1.08134	1.10444	1.16733	0.987893	1.00231	1	1.08347	0.887738	0.748903	0.99791	1.02758	0.999086	0.985323	0.947141	0.823416
1.07387	1.00331	1.02891	0.926996	0.96691	1.09707	1.07475	1.02717	1.04306	1.01332	1.01316	0.980062	1.04799	0.971949	1.01916	1.00558	0.991161	1.03137	1.06324	1.02613	1.04415	1.0321	1.01032	0.957576	1.15516	1.16423	1.16238	1.02513	0.949217	0.954573	1	0.93397	0.916576	0.989288	1.03225	0.939416	0.996793	0.886564	1.00747	0.900546	1	1.0069	1.11541	1.07567	1.10379	1.0142	0.977286	1.06623	1.08237	1.11898
1.05545	1.0343	1.02688	0.945401	0.937978	1.09048	1.08283	1.1091	1.14187	1.09787	1.06737	1.01537	0.996813	0.987813	1.07949	1.06095	1.06166	1.12269	1.13929	1.11565	1.07893	0.980112	1.00712	1.01277	1.15934	1.12112	1.18701	1.1209	1.08079	1.06847	1	1.12293	0.978347	0.990446	1.05068	1.02524	1.07406	1.09087	1.05733	1.1298	1	1.15213	1.11096	1.06736	1.01584	1.02723	1.06672	1.15063	1.07905	1.15526
0.897317	1.07795	0.949631	1.08694	0.988156	0.871847	0.978052	0.945812	1.03751	1.04937	0.946929	1.01801	1.00354	0.978457	0.86467	0.845212	0.82868	0.988278	1.05804	0.977727	1.09308	1.06879	0.974963	0.956247	1.15547	1.19368	1.27608	1.13814	1.10784	1.09041	1	0.941066	0.92792	0.923389	0.847851	0.957758	0.951802	1.0469	0.911909	0.898746	1	0.9819	0.787893	0.802979	0.79913	0.904438	0.939057	0.832174	0.828608	0.723292
0.944656	1.09205	1.00657	0.915741	1.04098	1.09864	1.17584	1.38455	1.14829	1.1363	0.961077	0.982913	1.02882	0.988264	0.931858	0.976131	0.960217	0.962073	1.02693	0.903314	1.06773	0.999743	1.02649	0.973764	1.0829	1.09687	1.27701	1.06829	1.05281	1.0654	1	0.950417	0.975996	0.956888	1.00425	1.02471	0.926694	0.996702	1.0448	0.915742	1	1.0329	1.01121	0.97181	1.10536	1.08512	0.967177	1.05136	1.06784	0.911195
0.959016	1.09737	0.978388	1.00249	0.962741	0.948416	0.947058	0.981129	0.979155	0.968786	0.915842	0.975616	1.04148	0.982905	0.804573	0.838563	0.819696	0.888172	0.917154	0.851784	1.00207	0.997004	1.00371	0.999288	0.938371	0.94011	1.09068	1.01186	1.02175	1.01015	1	1.0756	0.980217	0.965507	0.94789	1.0334	1.01454	1.06217	1.05098	0.932363	1	1.08788	0.795162	0.857705	0.86925	0.915069	0.942292	0.877961	0.903854	0.779702
1.02678	0.958872	1.0186	1.08303	0.912722	1.03352	1.11032	0.93136	1.11775	1.08714	0.947172	0.994608	1.01956	0.985831	0.772728	0.706076	0.737177	1.11058	1.13682	1.22774	0.934114	0.979889	0.976751	1.04336	0.820414	0.797022	0.715187	1.02568	1.00845	1.00151	1	1.09375	0.948231	0.952272	1.04569	0.956006	1.16451	1.00985	0.970106	1.10069	1	0.910517	0.818533	1.00568	0.810306	0.860736	1.0996	0.880167	0.946231	0.947559
1.05147	1.00442	0.993773	1.01466	0.935668	0.981665	1.05399	1.02655	1.13182	1.04702	1.03433	1.00497	1.01897	0.976062	0.977016	0.935854	0.930353	1.12553	1.19874	1.06116	1.10624	1.01566	0.990759	0.993585	1.13809	1.09847	1.29262	1.15361	1.14152	1.20273	1	1.19569	1.12657	1.14193	1.11027	1.06485	1.14192	1.2259	1.13633	1.276	1	1.07956	1.03894	1.14058	0.980013	0.977074	1.12799	1.13067	1.05146	1.15426
1.0153	0.906221	1.05229	0.896602	1.12959	0.921927	0.892104	0.946893	0.856877	0.8938	0.976089	0.9311	1.08597	0.982934	0.980459	1.13781	1.16104	0.803219	0.871547	0.893979	0.955008	1.07528	1.00181	0.92291	1.0477	1.05196	0.877195	0.86013	0.846183	0.830166	1	0.961695	0.885543	1.28097	0.930589	0.915256	0.907535	0.846068	1.066	0.788704	1	1.05984	0.88708	1.08818	0.98194	0.941615	0.91708	0.910497	1.08505	0.914532
0.917842	1.01269	0.999425	0.98507	1.08497	0.891647	0.879325	0.94116	0.890427	0.87714	1.02206	1.01151	0.971462	1.01703	1.03012	1.16829	1.15625	0.934387	0.937086	0.866158	1.06654	0.981642	1.03655	0.981807	1.16688	1.2767	1.21866	0.979129	0.950408	1.00598	1	0.955004	0.966398	0.926602	0.886174	0.945102	0.940762	0.945903	0.904226	0.790099	1	0.980122	0.990189	0.756162	0.995503	0.998137	0.922261	1.00588	0.942827	0.859951
0.966902	0.980475	0.99264	1.05796	1.00203	0.869812	0.902288	1.0398	0.996329	0.998783	0.888235	0.995631	0.990112	1.01426	0.813824	0.818185	0.816295	0.857189	0.855452	0.80699	0.962619	1.00302	1.01399	0.982984	0.940026	0.950124	1.02015	0.914374	0.901766	0.932886	1	0.7405	0.860817	0.850462	0.836109	0.885611	0.801637	0.767726	0.871443	0.823417	1	0.840822	0.812262	0.870029	0.897306	0.893153	0.87528	0.775928	0.880074	0.82665
1.00634	1.18827	1.06846	0.859384	0.87755	1.19751	1.26803	1.26336	1.22611	1.20863	1.2544	1.00537	0.986642	1.00798	1.38592	1.40611	1.39188	1.36784	1.44391	1.30391	1.0338	0.949398	1.02858	1.02202	0.997778	0.949547	1.26293	1.00881	1.02905	1.04014	1	0.909269	1.235	0.69111	1.06755	1.10465	1.03095	1.26817	1.04074	1.22378	1	1.00535	1.49113	1.1075	1.25821	1.21601	1.03716	1.25357	1.09231	1.32833
0.915754	1.0283	0.992285	1.16017	0.903496	0.917299	0.92464	0.950638	1.02546	1.01802	1.08159	1.01455	0.936471	1.04898	1.13013	1.12	1.22392	1.06544	1.03013	1.07533	1.04549	0.980219	0.983699	1.03608	1.12396	1.1238	1.03103	0.966521	1.04014	1.08783	1	0.969247	1.18322	1.18536	0.965814	1.02654	0.975471	1.1	1.01153	1.13051	1	0.998814	1.24179	1.11747	0.980274	0.960161	1.01391	1.11467	0.995394	1.18191
1.08724	1.06023	0.99145	1.00077	0.860311	0.879693	0.984231	0.92113	0.995137	1.01884	0.814984	1.01756	1.02432	0.958121	0.532997	0.491351	0.471245	0.877445	0.940135	0.906812	0.811529	1.07953	0.966258	0.954211	0.569805	0.532096	0.474191	0.912198	0.887263	0.824585	1	1.0766	0.469334	0.394625	0.820563	0.792653	1.00651	0.848659	0.837089	0.603284	1	1.101	0.482872	0.522381	0.750507	0.764998	1.07032	0.71693	0.808851	0.522552
0.988715	1.00418	0.967127	1.02423	1.01575	0.988168	0.970388	1.01248	0.992817	1.00456	1.02469	1.00539	1.00965	0.984958	1.04245	1.04215	1.01682	0.982158	0.994216	0.999805	1.00554	1.00382	0.98215	1.01403	1.00673	1.0067	1.01482	0.999235	0.981572	0.995303	1	1.04361	1.00706	0.885864	1.01196	1.03531	1.02516	1.00452	0.932868	0.931233	1	1.01835	1.00287	0.811085	1.01677	1.02544	1.06258	1.06986	0.929938	0.98843
1.00945	1.00005	0.975434	1.06927	0.9458	1.16479	1.14374	1.20669	1.14953	1.1051	1.01421	1.0266	0.972467	1.00093	0.927395	0.934378	0.973667	1.06016	1.05395	1.06089	1.01593	0.976469	0.977526	1.046	1.09394	1.02555	1.05965	1.03861	1.0397	0.991952	1	1.00443	0.927702	0.977854	0.998591	1.08849	1.03517	1.09251	1.08712	1.07023	1	1.0062	0.923761	0.93903	0.895325	0.998311	0.93808	0.949614	0.973911	0.974546
1.01293	1.08093	1.00266	0.976033	0.927441	1.25359	1.26022	1.17347	1.27179	1.15857	0.944345	0.995935	1.02312	0.980942	0.795733	0.813392	0.796606	0.993133	1.05018	0.946454	1.02677	1.00363	1.00221	0.994159	0.964429	0.948759	1.13307	1.03785	1.01635	1.05924	1	0.933337	0.772329	0.817727	1.01014	0.999205	1.00825	0.974978	1.10524	0.921456	1	1.01918	0.874781	0.959491	1.07618	0.994398	1.03733	1.06384	1.08445	0.950664
1.01809	1.02449	1.01045	0.944063	1.00291	1.18899	1.14726	1.32526	1.16178	1.13915	1.01554	0.988717	1.03932	0.971967	0.96769	0.995257	0.936052	0.965988	1.02723	0.93883	1.09158	0.997488	1.02648	0.976028	1.16243	1.13586	1.15993	1.03398	1.04364	1.04702	1	0.965784	1.00781	0.922616	1.02464	1.06598	0.940572	1.01445	1.10489	0.94565	1	1.0564	0.929834	0.919059	1.05459	1.05639	0.941333	0.994931	1.07685	0.919618
1.07369	1.01079	1.00172	1.05679	0.857013	1.15955	1.23907	1.04037	1.24502	1.22134	0.975695	1.00882	1.03794	0.953235	0.846078	0.840748	0.7703	1.07051	1.14233	1.02461	0.997682	1.05076	0.965646	0.983593	0.916837	0.866571	0.785534	1.07499	1.06586	1.11949	1	1.10686	0.880537	0.770644	1.03994	1.06678	1.15008	1.12819	1.07644	1.05355	1	1.02109	0.878178	0.873538	0.918014	0.953704	1.13402	1.01747	0.96612	0.993068
1.00038	1.02224	1.0439	0.836467	1.09702	1.14019	1.01866	1.48233	1.06876	1.03479	1.11999	0.974343	1.03671	0.988945	1.32415	1.45101	1.42659	1.0437	1.08373	0.963215	1.10864	1.00203	0.986343	1.01162	1.25602	1.27953	1.26105	1.03522	1.0651	1.04485	1	0.961489	1.17798	0.783956	1.01051	1.1399	0.931297	1.03093	1.13	0.874292	1	1.07678	1.29422	0.99453	1.29652	1.22406	0.975745	1.20778	1.23026	1.03958
0.962011	1.06077	1.01812	0.877647	1.08145	1.0849	1.06903	1.26331	1.08055	1.05052	0.991857	0.98874	1.02857	0.982692	0.986382	1.01096	0.971237	0.936509	0.957563	0.865582	1.01098	0.971143	1.04179	0.987062	1.0542	1.06428	0.927089	1.00511	1.01872	0.985485	1	0.870171	0.949838	0.941412	0.973167	1.00133	0.891451	0.93505	1.06646	0.850786	1	0.961731	0.967609	0.889526	1.06267	1.04618	0.916163	0.963564	1.06608	0.906615
1.14041	0.976331	1.06655	0.842063	0.974653	1.50028	1.43296	1.38704	1.35456	1.24424	0.940412	1.02465	1.04757	0.927788	0.828106	0.827681	0.786305	0.999443	1.0643	0.955509	0.978175	1.04057	0.980487	0.978938	0.98144	0.914611	0.96666	1.00312	0.988958	0.98157	1	1.00802	0.810268	0.875899	1.09979	0.950445	0.983667	0.905271	0.887535	0.968925	1	0.960031	0.949867	0.974335	1.05798	1.02101	1.01353	1.01573	1.02764	1.02658
0.959279	1.03207	1.03711	0.947254	1.02428	1.02565	1.00299	1.07501	1.03477	1.03722	0.978894	1.01881	0.991477	0.989708	0.941877	0.962427	0.970111	0.980356	0.977633	0.936597	1.01919	0.956373	1.04697	0.996656	1.01681	1.01945	1.04258	1.05974	1.04059	1.04171	1	0.99237	0.936212	1.03808	0.93383	0.961798	1.00647	0.971429	0.978677	0.960638	1	0.943319	1.07656	1.04842	1.05363	1.03683	1.00436	1.04902	1.0356	1.07866
1.09232	1.00177	1.01518	0.961909	0.928818	0.953852	1.0088	0.920744	0.922112	0.952492	0.969772	1.01795	1.009	0.973046	0.934742	0.883664	0.900194	0.961957	0.981388	0.9408	1.05388	1.03564	0.9659	0.998459	1.13032	1.12284	1.16892	1.03786	1.02722	1.05058	1	1.0036	0.959686	0.90983	0.995088	1.01014	0.970963	0.990489	0.960008	1.03182	1	0.923062	0.969864	0.920443	0.880307	0.935633	0.95859	0.92852	0.89293	0.975
1.05262	1.02296	0.985242	0.986307	0.952868	1.03385	1.00394	1.00613	1.0212	0.981235	1.06359	0.98521	0.984297	1.03049	1.15357	1.16208	1.19113	1.13181	1.05968	1.15881	1.10235	1.00122	0.989472	1.00931	1.2094	1.20924	1.3469	1.14967	1.15608	1.15347	1	1.13867	1.22484	1.3336	1.15954	1.14159	1.09544	1.21629	1.13029	1.26022	1	1.12492	1.17379	1.18245	1.05416	1.06516	1.06005	1.13814	1.05616	1.18866
1.05273	0.97108	1.06346	0.965266	0.947469	1.093	1.02733	1.02149	1.04195	1.02632	0.968618	0.991995	1.04472	0.963288	0.901021	0.959784	0.893151	0.945487	0.998567	0.93602	1.03801	1.00265	1.00636	0.990992	1.15664	1.11596	0.989848	1.0565	1.02017	0.960323	1	0.934334	0.898962	0.978064	0.975464	1.03459	1.00825	0.984545	1.08996	0.947034	1	1.03287	0.995131	1.00358	1.02584	1.06135	1.02668	1.04782	1.12084	1.07563
0.948274	1.02618	1.00128	1.01774	1.00653	0.961871	0.983963	0.881955	0.998833	1.01889	1.03936	1.00419	1.00093	0.994877	1.05113	1.06843	1.0242	0.985266	0.985615	0.990522	0.976348	0.996222	1.00831	0.995468	0.999332	0.97521	0.925944	0.985629	0.984257	0.916519	1	1.00889	1.07153	1.13764	0.970385	0.991022	0.967983	0.978091	0.947273	1.02231	1	1.01831	1.08798	1.0253	0.983422	1.01247	0.959726	1.01217	0.958511	1.08242
0.963539	0.991657	1.0323	0.980676	1.03183	0.879916	0.949706	1.0125	1.03669	0.958294	0.969937	1.01504	0.997093	0.987868	0.977621	0.997236	1.01126	0.896759	0.904226	0.917144	0.982118	0.961931	1.01049	1.02758	0.95528	0.935502	0.97135	0.970118	0.987758	0.992196	1	0.995059	1.06896	0.859709	0.892325	0.952869	0.934179	1.01742	0.959178	0.877598	1	1.07849	0.982124	0.882148	0.931288	0.98973	0.967556	0.966748	0.885879	0.809108
1.06679	0.983815	1.0286	0.930552	0.990241	0.937853	0.993931	0.952694	1.0103	1.03171	0.9265	1.00976	1.00672	0.983519	0.800436	0.800808	0.826662	0.927201	0.968871	0.940992	0.976085	1.0326	1.00742	0.959981	0.82214	0.83202	0.844645	1.03843	1.03739	1.05664	1	0.907149	0.926367	0.740794	0.902842	0.950086	0.91297	0.937395	0.921464	0.880594	1	0.902778	0.796161	0.794266	0.850832	0.885692	0.925469	0.830701	0.848884	0.785225
0.870429	1.03073	0.951184	1.01738	1.13028	0.764254	0.801148	0.786016	0.863132	0.884164	1.03588	1.03228	0.951742	1.01598	1.11546	1.19261	1.2629	0.908506	0.887485	0.87895	1.00977	0.967282	1.00144	1.03128	1.0976	1.10509	0.964236	0.921349	0.967272	0.938606	1	0.913101	1.25573	1.43364	0.807762	0.935581	0.828757	0.937784	0.907589	0.95773	1	0.914529	0.972475	0.958943	0.865086	0.921365	0.909181	0.853544	0.930013	0.879565
1.02773	1.14131	0.997862	0.852569	0.980529	1.04845	0.975493	1.30607	0.94271	0.852938	0.895278	0.970436	1.07266	0.956908	0.804941	0.888869	0.795101	0.858934	0.918267	0.818407	0.958874	1.00953	1.01348	0.976995	0.941917	0.900027	1.09049	0.982149	0.919929	0.930197	1	0.846826	0.737859	0.902811	0.923032	0.875024	0.914802	0.799403	0.967042	0.776671	1	0.999114	0.706282	0.842045	1.07888	0.950347	0.964697	0.889122	1.2259	0.674133
1.06043	1.03184	0.98306	0.930298	0.99437	0.93398	0.954831	1.1569	0.963211	1.00923	0.991516	0.979819	1.04908	0.971098	0.965681	0.949724	0.927913	0.945745	0.951431	0.920727	1.00818	1.03844	0.990705	0.970854	0.998871	0.974669	1.06925	1.01847	1.04211	0.981421	1	0.98894	0.942176	1.02669	1.01601	0.987237	0.953323	0.963096	1.01585	0.932381	1	0.97995	0.981034	0.967914	0.993952	0.973304	0.941377	0.893668	0.977504	0.936953
0.868801	1.0305	0.994677	1.20882	0.897206	0.985325	1.09123	1.01947	1.26132	1.18837	1.18555	1.01378	0.994323	0.991893	1.28997	1.24517	1.30265	1.22453	1.27698	1.244	1.05819	0.954697	1.05306	0.992245	1.11262	1.1571	1.1376	1.00848	0.973992	1.00115	1	1.42928	1.45983	1.36305	1.02063	1.09342	1.27687	1.43742	1.06469	1.36306	1	1.30173	1.29525	1.17898	1.14105	1.1553	1.3408	1.35526	1.11125	1.26887
0.960985	1.1796	1.00437	0.863267	0.991776	1.03914	1.02845	1.26678	0.985606	1.1284	0.982188	0.979269	1.05118	0.969555	0.915766	0.894425	0.860609	1.02224	1.0592	1.00339	0.987361	0.978896	1.03048	0.990627	1.1184	1.04213	1.06515	0.926788	0.93738	0.889181	1	0.786309	0.722513	0.616669	0.940996	0.892852	0.854392	0.773241	0.862046	0.780292	1	0.857936	0.796504	0.773426	0.941817	0.900675	0.884755	0.805692	0.898703	0.766596
1.00752	1.02363	0.97781	1.13708	0.853967	0.990983	1.05935	0.928412	1.11001	1.07104	1.0244	1.01842	1.00551	0.97607	0.896302	0.879703	0.857151	1.10587	1.15682	1.14002	1.11249	1.02831	0.924731	1.04696	1.18415	1.12949	1.03355	1.18001	1.21446	1.27176	1	1.02582	0.949847	0.978014	0.993129	1.05888	1.05823	1.1179	1.14681	1.14956	1	0.964282	0.894386	1.09394	0.857645	0.936219	1.00428	0.921122	0.987618	0.945554
1.00013	1.02304	0.990606	0.997194	0.989031	1.25541	1.25955	1.16392	1.37989	1.14378	0.946928	1.02799	0.976984	0.995024	0.812291	0.780775	0.79719	0.993702	1.02748	1.05383	0.986784	0.995045	1.01522	0.989739	0.964709	0.900427	0.836548	1.04692	1.01876	1.02289	1	1.11664	0.814227	0.80485	0.925538	0.894899	1.08577	1.03475	0.940553	0.999361	1	1.14058	0.962487	0.979793	0.877381	0.916911	1.10285	1.03474	0.921763	1.05515
0.97395	1.03416	0.98015	0.995251	1.01649	0.962622	0.973227	1.08266	0.982813	1.0108	0.978913	0.981693	1.02325	0.995062	0.94691	0.968001	0.974362	0.939418	0.95708	0.88935	1.01422	1.00388	1.00597	0.990147	0.957348	0.984338	1.08649	0.980641	0.990631	0.980311	1	1.09841	0.929183	1.09372	1.13798	0.932032	1.02286	0.911103	0.932994	0.949662	1	1.0147	0.973775	1.02657	1.03359	1.01597	0.97612	1.02995	1.00542	1.0251
0.791093	0.952606	0.893587	1.38291	0.979806	1.02893	1.25311	1.18809	1.11143	1.01743	0.673733	1.10687	0.779758	1.11338	0.430625	0.543975	0.513999	0.534088	0.512694	0.495643	0.831617	0.96722	1.02708	1.0057	0.7551	0.757078	0.767425	0.706654	0.693392	0.74199	1	1.23045	0.549314	0.530819	0.443722	0.820772	0.8717	1.03183	0.90479	0.409816	1	2.19757	0.562389	0.603519	0.854818	1.05474	1.1621	1.06391	1.06175	0.528019
1.03372	0.966044	1.02365	1.03676	0.939823	0.905206	0.91917	0.954979	0.928657	0.960507	1.0038	1.02486	0.972451	1.00269	0.988452	1.00314	1.00219	1.0037	0.980823	0.983753	1.06764	1.03502	0.972499	0.992482	1.15185	1.1496	1.08294	1.06056	1.08956	1.09331	1	1.03659	1.12719	0.927486	0.938898	0.926664	1.02198	1.05602	0.874024	0.87873	1	1.06925	1.10717	0.833651	0.923322	0.935675	1.01571	1.02603	0.873057	0.970549
0.946135	1.37797	0.878408	0.535239	1.26225	1.86337	0.97588	2.32677	1.08541	0.946243	1.87467	0.910073	1.06572	1.02421	3.0576	3.43836	3.70826	1.43541	1.21265	1.27669	#DIV/0!	#DIV/0!	#DIV/0!	#DIV/0!	#DIV/0!	#DIV/0!	#DIV/0!	#DIV/0!	#DIV/0!	#DIV/0!	1	0.785202	1.66247	4.30101	1.26582	1.39041	0.749431	1.06693	1.80538	1.16979	1	0.828937	1.39363	1.25592	1.5225	1.43064	0.795771	1.00957	1.34924	1.36118
1.04083	0.948719	1.03209	1.10864	0.869723	1.06163	1.14234	1.08278	1.21932	1.10109	0.901711	1.01589	0.997093	0.987014	0.658799	0.647532	0.64845	1.00781	1.06076	1.01255	0.875488	0.970166	1.00152	1.02831	0.690643	0.693842	0.716846	0.845017	0.880224	0.918419	1	1.08466	0.7293	0.742337	0.916821	0.893901	1.11868	1.02441	0.952592	0.921487	1	1.05107	0.716053	0.827232	0.892028	0.872836	1.15533	0.985466	0.92653	0.858786
0.97345	1.06284	0.999211	1.0588	0.905692	0.890831	0.925422	0.838456	0.942174	0.935728	0.927255	1.02334	0.934634	1.04202	0.728389	0.697046	0.711097	1.0965	1.05393	1.04347	0.943249	0.969415	0.950475	1.08011	0.704458	0.730928	0.650522	1.01047	1.13024	1.14123	1	1.00481	0.799614	0.727185	0.89609	0.860063	1.02567	0.985448	0.836278	0.951703	1	0.901902	0.78002	0.817115	0.807095	0.849629	0.999886	0.870351	0.778997	0.846861
1.07285	1.05983	1.03271	1.03016	0.804448	1.19899	1.27697	0.993024	1.24119	1.21349	1.089	1.03786	0.9428	1.01934	1.14375	1.09605	1.0968	1.15607	1.07074	1.20212	1.07624	1.01115	0.956272	1.03258	1.06866	1.06614	1.08286	1.13043	1.17656	1.17713	1	1.01367	1.16747	1.32206	1.09779	1.00981	0.9877	1.01597	0.942187	1.39403	1	0.96898	1.14369	1.31943	0.939089	0.992163	1.05084	1.0331	0.935066	1.25808
1.00198	0.982595	0.990751	1.0348	0.989877	1.04064	1.0389	1.13056	1.06574	1.07726	1.10534	1.00782	0.989592	1.00259	1.2623	1.26588	1.23683	1.12624	1.13299	1.1288	1.06431	0.964455	1.03111	1.00443	1.15632	1.13335	0.830444	1.08489	1.08164	1.10399	1	1.14002	1.25879	1.20369	1.08942	1.07273	1.04016	1.14144	1.02537	1.19516	1	1.0853	1.14535	1.10862	0.986506	0.993388	1.05859	1.04697	0.983874	1.16872
1.04368	0.952158	1.0053	1.05733	0.941522	0.942835	0.992828	0.928617	1.01005	0.990631	0.869291	0.997556	1.0086	0.993846	0.679839	0.686619	0.698134	0.880954	0.889075	0.922708	0.920347	1.00957	0.991787	0.99864	0.777983	0.764571	0.704553	0.926458	0.92111	0.984514	1	0.90234	0.707729	0.641652	0.844812	0.894592	0.89599	0.866993	0.850269	0.7412	1	0.866038	0.639016	0.660905	0.751372	0.812263	0.893861	0.741331	0.780113	0.662347
0.978616	1.01611	1.02014	0.975418	1.00972	0.928189	0.923872	0.93191	0.948413	0.965318	0.941238	1.01139	0.995508	0.993106	0.87505	0.894594	0.890333	0.959461	0.97447	0.896616	0.990565	1.00348	0.986198	1.01032	0.906764	0.912579	1.06244	0.937691	0.962038	0.987374	1	1.04257	1.01083	1.06213	1.02369	1.03584	1.07064	1.05319	1.0483	1.01703	1	0.981989	1.02493	1.06818	0.990162	1.0037	1.01514	1.01034	1.03537	1.05241
1.14299	1.12048	1.0064	0.703618	1.02652	1.36937	1.25102	1.57452	1.16068	1.08775	0.993258	0.993399	1.05974	0.946863	0.946982	0.952999	0.960543	0.965181	1.03407	0.939608	1.04374	0.965136	1.04975	0.98511	1.17123	1.15534	1.12121	1.08521	0.993383	1.04884	1	0.928145	0.932367	0.929071	1.09136	1.05907	0.98641	1.02246	1.18401	0.987061	1	1.00898	1.09907	1.0892	1.19818	1.12814	0.994006	1.08902	1.27556	1.08674
0.99024	1.04841	0.999766	1.01038	0.951206	0.992927	1.0117	1.05401	1.03194	1.03389	0.933331	1.01261	1.00135	0.986034	0.847899	0.851285	0.811284	0.971608	0.978504	0.965302	1.0094	1.04481	1.00292	0.952269	0.854044	0.925125	0.958766	0.908664	0.861534	0.946272	1	1.11561	0.751118	0.850975	0.837198	0.865914	1.11811	0.889585	0.881731	0.799257	1	0.922727	0.810718	0.824513	0.867973	0.846546	0.975942	0.867838	0.854259	0.824036
1.03752	1.08626	1.06685	0.818005	0.991364	1.15799	1.26314	1.37929	1.04547	1.24991	1.46285	0.981111	1.04938	0.969507	2.07343	1.97937	1.86141	1.43502	1.40689	1.42397	1.27712	0.972136	1.03455	0.993315	1.53716	1.54191	1.47879	1.41455	1.3581	1.3276	1	0.953618	1.73278	0.888706	1.19981	1.13372	0.929447	1.29473	0.933324	1.10909	1	0.906788	1.70965	1.08807	1.41957	1.27773	0.941358	1.30531	1.01539	1.10761
1.08095	1.04319	0.97908	0.941917	0.954861	1.06569	1.00754	1.11631	1.04255	0.967468	0.85271	0.973542	1.03323	0.993228	0.686071	0.687953	0.674831	0.827084	0.834396	0.893314	0.905939	0.994468	1.00565	0.999886	0.835498	0.818196	0.889755	0.918957	0.938261	0.936491	1	0.730261	0.673662	0.731941	0.894458	0.892415	0.819824	0.70777	0.912612	0.72645	1	0.843583	0.804333	0.774706	0.945417	0.936121	0.844591	0.835327	0.943777	0.81255
1.13506	1.02132	1.02158	0.880343	0.941691	1.33662	1.32389	1.3558	1.32388	1.22585	0.98081	1.00098	1.02169	0.977325	0.939793	0.938716	0.908491	0.971446	1.02971	0.984384	1.0017	1.00734	1.0056	0.987058	1.02377	0.989204	0.986794	1.03353	0.994536	1.01848	1	1.06706	0.936295	0.866832	0.970531	0.972221	1.07115	1.04377	0.983001	0.985365	1	1.09429	1.0042	0.954141	0.987766	0.976238	1.05484	1.05713	0.999344	0.997155
0.964416	1.02824	0.993283	0.985464	1.0286	0.96333	0.993415	1.06422	1.03045	0.975461	0.974296	1.00616	0.999874	0.993964	0.950998	0.96725	0.959296	0.918705	0.950343	0.884737	1.03364	1.00013	1.0019	0.99797	0.9978	1.06401	1.21061	1.00168	1.0088	1.01705	1	0.954715	0.969576	0.927769	0.883534	0.982747	0.94605	1.00557	1.06587	0.897503	1	0.990716	0.989209	0.932462	0.985472	0.968187	0.976011	0.995529	0.994074	0.97461
1.00386	0.998577	0.991457	1.00811	0.997997	0.806812	0.89374	0.843539	0.890797	0.889439	1.02976	1.01902	0.949553	1.03142	1.03772	1.10731	1.12618	0.954136	0.957528	0.927135	0.968047	0.981204	1.04415	0.974651	0.942457	0.883708	0.922678	0.877798	0.849394	0.910085	1	1.0777	0.940049	0.800781	0.827374	0.947763	0.970556	1.06094	0.78138	0.747761	1	1.11394	0.955913	0.727263	0.888106	0.945103	0.990113	0.971756	0.80038	0.781028
1.03006	0.979067	0.997506	1.03142	0.961939	0.831033	0.907467	0.868562	0.904042	0.929018	1.03531	0.997348	1.00882	0.993831	0.999128	0.976583	0.978648	1.06165	1.07646	1.1406	0.915335	1.02569	0.979832	0.99448	0.866944	0.859012	0.820957	0.91152	0.869143	0.88241	1	0.966237	0.979066	0.994399	0.989945	1.0035	0.945613	1.02749	1.00348	1.04806	1	1.00084	0.912119	0.976666	0.965007	0.99286	0.989957	0.958297	0.998872	0.915943
1.13757	0.931339	1.01976	1.04328	0.868052	1.02002	1.09184	0.790137	1.1013	1.10036	1.03088	1.01637	0.983176	1.00045	0.799801	0.751704	0.758938	1.30592	1.3047	1.42379	1.03188	0.976936	0.986815	1.03625	0.880281	0.889779	0.698556	1.21096	1.31388	1.32484	1	1.06411	0.735043	0.72917	1.1106	0.983107	1.21003	1.05798	0.964677	1.17361	1	0.883662	0.86723	0.967444	0.900011	0.916967	1.12702	1.01139	0.967143	1.03153
1.04457	0.975311	1.03975	0.911277	1.02909	1.07261	1.16626	1.15622	1.19228	1.0952	1.13984	1.03559	0.980987	0.983427	1.24804	1.29085	1.28692	1.12698	1.16369	1.13584	1.11607	0.977228	1.03189	0.990877	1.18882	1.2148	1.33462	1.11921	1.10112	1.13106	1	1.04138	1.70487	1.28026	1.24348	1.28152	1.0245	1.3485	1.24773	1.46501	1	1.11609	1.61142	1.38241	1.31062	1.32346	1.08994	1.37813	1.23132	1.46386
0.942557	1.00987	0.987684	1.05139	1.00849	0.829823	0.903877	0.792117	0.964375	0.925148	0.964002	1.00439	0.999309	0.996298	0.929994	0.938284	0.886599	0.982793	0.970782	0.89844	1.01571	0.996687	1.01895	0.984365	0.987737	0.979001	1.03163	1.0274	1.04819	1.04885	1	1.13501	0.982598	1.02952	0.941024	0.967773	1.03837	1.0327	0.980306	0.941997	1	1.00752	0.893695	0.869412	0.933619	0.9425	1.03306	0.951656	0.89552	0.872466
1.09345	0.895011	0.974179	1.0813	0.956066	1.01809	1.0935	0.907864	1.10879	1.1021	0.953845	1.0146	0.979576	1.00582	0.822329	0.798754	0.760361	1.01876	1.05915	1.042	1.08892	0.933127	1.0178	1.04907	1.09113	1.0293	0.807558	1.24348	1.27117	1.24819	1	0.976309	0.871783	0.802766	0.853727	0.916259	1.00581	1.0122	0.832963	1.01023	1	0.979399	0.833176	0.910657	0.814802	0.884414	0.992923	0.944451	0.853087	0.95208
1.01693	0.960022	1.01385	1.03684	0.972354	0.975261	0.968998	0.959817	0.989262	1.01725	1.04048	1.0233	1.00189	0.974817	1.11126	1.07961	1.09806	1.04563	1.04488	1.09395	0.966795	1.03533	0.997597	0.967072	1.00415	1.02485	0.966756	0.975377	0.958615	0.9889	1	1.10015	1.07842	1.08311	1.05942	1.04225	1.04053	1.06051	1.02133	1.11143	1	1.08266	1.07691	1.13175	1.07755	1.07602	1.06041	1.06989	1.07711	1.07735
0.923526	1.01509	1.01827	0.991978	1.05113	1.01016	1.03859	1.14446	1.10238	1.04979	0.988247	1.01118	0.993086	0.995732	0.998904	1.04582	1.01448	0.991129	0.974859	0.967067	0.972162	1.01135	1.00354	0.985106	0.923302	0.955616	1.00441	0.929071	0.935334	0.961143	1	0.938709	1.0174	1.07067	0.969472	0.938708	0.968765	0.933745	0.927258	0.942928	1	0.90297	1.01871	0.935934	0.977563	0.962513	0.951721	0.976005	0.980291	1.01335
1.09163	0.938125	1.01761	1.00538	0.947256	1.10429	1.11483	1.32383	1.10492	1.13788	1.01134	1.03632	0.972012	0.991665	1.08729	1.04222	1.01949	1.1141	1.07215	1.11722	0.986938	0.994126	1.00742	0.998457	1.04139	1.00965	0.908656	1.03288	1.0346	0.988605	1	1.25823	1.0637	1.13483	1.08415	1.05844	1.1287	1.15381	1.07458	1.13218	1	1.17741	1.00804	1.18922	1.09356	1.09156	1.04482	1.079	1.21563	1.12059
1.04675	0.984026	1.0273	1.03283	0.90909	1.06576	1.09021	1.10071	1.19217	1.09286	0.616646	1.01196	1.01173	0.976317	0.196992	0.185166	0.18988	0.612225	0.62947	0.633023	0.655301	0.875674	1.06552	1.0588	0.277536	0.270149	0.284315	0.609572	0.606229	0.646009	1	1.12169	0.212643	0.224207	0.61161	0.60866	1.08458	0.696738	0.618578	0.258375	1	1.10239	0.264091	0.298236	0.63305	0.640054	1.08992	0.684475	0.617016	0.289343
0.991244	1.00879	1.045	0.96741	0.987551	0.988169	0.972843	0.958764	0.98841	0.962324	1.00695	0.991534	1.02731	0.981154	0.998469	0.983231	0.970164	0.976386	1.0004	0.934106	1.10423	1.04104	1.00701	0.951945	1.19264	1.14653	1.2747	1.16665	1.1754	1.10138	1	0.930367	0.922071	0.94923	0.992015	0.97829	0.979852	0.960147	0.983846	0.955063	1	1.04237	1.03883	0.99268	1.04037	0.996782	1.06281	1.0206	1.02954	1.00475
0.966768	0.995732	0.998409	1.07648	0.962612	0.944056	1.00434	1.0546	1.05045	1.05783	0.985342	1.0339	0.954056	1.01204	0.928342	0.945691	0.924145	0.964253	0.982936	0.926336	0.997384	0.994134	1.00569	1.00018	1.0054	1.00338	0.972381	0.966805	0.987636	1.00352	1	0.991626	0.957757	0.866679	0.851667	0.882806	0.933217	0.96134	0.86112	0.896266	1	1.05767	0.923619	0.946365	0.89995	0.926092	1.0171	0.96302	0.910409	0.951883
1.07493	0.955875	1.04648	0.990977	0.931736	1.02408	0.955751	0.931359	0.971674	0.953894	0.988327	0.98245	1.02802	0.989527	1.0045	1.02619	1.0003	0.969923	0.974211	0.945208	1.03863	0.988241	1.01057	1.00119	1.09973	1.0797	1.03856	1.07547	1.05094	1.02622	1	1.06276	1.04613	1.15614	1.03124	1.041	0.989461	1.04938	0.988322	1.02323	1	1.10813	1.06813	0.966176	1.08675	1.0494	1.02121	1.13897	1.03929	1.02815
0.952462	1.16588	0.984207	1.0153	0.882145	1.08005	1.17355	1.12373	1.19534	1.13115	1.02619	1.03698	0.967746	0.995277	1.01732	1.02103	0.992826	1.08863	1.1376	1.01349	0.990525	0.955854	1.0186	1.02554	0.926969	0.916104	0.901073	0.998936	1.00122	1.07174	1	1.02369	1.07603	0.915623	0.935841	1.00853	1.04562	1.14427	1.04362	0.952773	1	1.02295	0.998214	0.799412	0.942515	0.969466	0.99064	1.05252	0.909962	0.877679
0.981015	1.00442	0.987854	1.04144	0.985269	0.980941	1.01985	1.12812	1.05211	1.05021	0.968696	0.991704	1.0216	0.986701	0.879404	0.904212	0.897509	0.93212	0.954124	0.859448	1.00316	0.997554	1.02549	0.976954	0.919392	0.961104	0.951721	0.994433	1.00429	0.98905	1	1.00921	0.953871	0.96008	0.928931	0.997653	0.982925	1.04758	1.05422	0.941867	1	1.03346	0.914685	0.857867	0.990221	1.01686	0.97997	0.953167	0.977284	0.873532
1.00912	1.03795	1.00601	0.989336	0.957576	1.05638	1.10598	1.10091	1.06204	1.01965	0.995745	1.0265	0.994663	0.978841	0.966857	0.907584	0.914317	0.968957	0.987322	1.02403	0.988577	0.981119	1.01576	1.00312	1.00484	0.990357	0.852889	1.0136	0.970184	0.916982	1	1.05566	0.899679	0.795144	0.922358	0.915786	1.01222	0.985255	0.874081	0.897818	1	0.920459	0.983059	0.862506	0.910986	0.942733	0.965084	0.927659	0.934136	0.965213
1.01003	0.964075	1.05815	0.951409	1.01634	0.849748	0.877613	0.818877	0.871804	0.92718	0.981509	1.03	0.979638	0.990364	0.922564	0.957547	0.93334	1.00077	0.980586	0.897632	1.04634	0.983387	1.00501	1.01161	0.951613	1.00415	1.10357	1.06213	1.14216	1.15431	1	0.857144	1.18143	1.23618	0.892306	0.907901	0.856536	0.885945	0.916068	1.07751	1	0.802661	0.973599	0.978999	0.851311	0.86205	0.800367	0.76521	0.862022	0.952622
0.98839	0.900036	1.00817	1.1473	0.956108	0.828249	0.896569	0.824227	1.01923	0.951125	1.16961	1.0447	0.9816	0.973702	1.37405	1.31761	1.29856	1.17504	1.23556	1.18732	0.934061	0.984456	0.986246	1.0293	0.92957	0.927244	0.866069	0.824757	0.851881	0.869014	1	1.00808	1.47271	1.31666	1.04429	1.1142	0.966633	1.14578	1.05562	1.36317	1	0.892602	1.17727	1.11906	0.978375	1.08035	0.930776	0.992372	0.987444	1.23382
0.85797	0.937612	0.93983	1.11601	1.14858	1.06924	1.00598	1.3854	1.12905	1.02185	1.01676	1.00669	0.904104	1.0892	1.12456	1.22317	1.29264	0.850906	0.749791	0.786349	0.927118	0.870941	1.07991	1.04915	1.01399	0.99174	0.753939	0.786561	0.81925	0.802356	1	0.949204	1.10692	1.1453	0.663544	0.975829	0.847878	0.984513	0.861766	0.625283	1	1.16915	1.02776	0.918566	0.938794	1.20201	0.923816	1.13042	0.949153	0.828472
1.08194	1.00994	1.01395	0.954298	0.939873	1.12342	1.14738	1.06851	1.06117	0.99591	0.75719	0.991935	1.04107	0.966997	0.463216	0.434025	0.431133	0.748369	0.795321	0.766787	0.934892	1.00147	1.01938	0.979152	0.836491	0.804732	0.855627	0.974555	0.914401	0.954815	1	0.578645	0.432605	0.46893	0.761991	0.736991	0.798798	0.53132	0.768127	0.568733	1	0.564145	0.460692	0.548445	0.718936	0.702641	0.82185	0.531478	0.742296	0.529153
1.00772	0.990857	1.00787	0.981635	1.01192	0.793758	0.82118	0.833858	0.833706	0.83342	1.00992	0.998081	1.01343	0.988489	1.0493	1.07091	1.01066	0.996839	1.01917	0.930201	1.02132	0.960723	1.00367	1.0356	0.982473	0.993719	1.39633	0.976138	0.981118	0.980259	1	0.99184	1.22091	1.08241	0.999363	1.05847	0.983823	1.02781	1.03665	1.02275	1	0.913942	1.12499	1.0144	0.983754	0.964541	0.966617	0.983153	0.933542	1.10399
0.975159	1.13029	0.974243	0.963654	0.956657	1.30583	1.26542	1.18933	1.23425	1.17634	0.96798	0.999162	1.02536	0.975477	0.841609	0.844351	0.848926	1.01747	1.06053	0.995733	1.10932	0.966837	1.03818	0.994987	1.14603	1.13887	0.922931	1.23654	1.20258	1.20809	1	0.93158	0.81642	0.900809	1.08693	1.07886	1.00769	0.99961	1.21853	0.996461	1	0.970236	0.930159	0.984059	1.03582	1.05662	0.976672	0.95492	1.11263	0.954833
1.05579	0.966015	1.01885	0.99325	0.966095	0.950628	0.948563	0.943388	0.967182	0.966696	0.9888	1.00505	1.01082	0.984134	0.954771	0.933902	0.892031	0.996273	1.01119	1.01329	0.919954	0.984083	0.974619	1.0413	0.86868	0.836528	0.736008	0.924222	0.936198	0.966827	1	1.04198	0.948325	0.918837	0.985213	1.02442	1.03864	1.0551	1.01633	0.990335	1	0.986352	0.91691	0.916539	0.925792	0.921521	1.00429	0.947317	0.922642	0.882969
0.919795	1.0228	1.01641	1.00138	1.03961	0.919922	0.934186	1.02795	0.962956	0.985001	0.954193	0.998991	1.00793	0.993084	0.990578	0.999745	0.953762	0.939744	0.972289	0.88494	1.04896	1.03239	0.995173	0.97244	0.989778	0.967352	1.24027	1.04906	1.0573	1.0698	1	0.835739	1.15455	1.10124	0.961459	0.986523	0.902622	0.924527	0.97232	0.928512	1	0.879937	0.991178	0.968731	1.00296	1.04298	0.892248	0.945441	0.969336	0.914576
0.936626	1.01834	1.00659	0.929098	1.10935	1.08448	1.1756	1.37959	1.09213	1.1069	1.36158	1.01184	0.997745	0.990415	1.75054	1.7549	1.67102	1.40022	1.40103	1.36179	1.11776	0.957975	1.00409	1.03794	1.31702	1.31353	1.14463	1.11848	1.08198	1.09731	1	0.927457	1.3861	1.24836	1.21571	1.164	1.00976	1.24244	1.28911	1.27727	1	1.00341	1.52953	1.44869	1.4468	1.40042	1.07132	1.32178	1.45018	1.49892
0.964215	1.00652	0.986562	0.966595	1.07611	0.839156	0.887015	0.814527	0.932545	0.940166	0.845339	1.05716	0.94926	0.993584	0.757622	0.773648	0.745121	0.761073	0.789305	0.775255	0.881437	0.946567	1.04519	1.00824	0.783306	0.811423	0.679588	0.881669	0.876393	0.879556	1	1.02754	0.832818	0.950558	0.770722	0.853575	0.92084	0.91501	0.916157	0.805272	1	1.09833	0.825845	0.973844	0.853504	0.939788	0.954846	0.959086	0.950235	0.87748
1.14328	0.962796	0.714654	1.40249	0.776781	2.29719	2.46168	2.4526	2.32557	2.4117	0.901982	0.959054	1.22384	0.81711	1.03482	0.799197	0.761898	0.881375	0.825862	0.744853	0.82515	0.919008	1.00885	1.07214	0.555882	0.582902	0.744488	0.752039	0.782583	0.914636	1	1.27226	1.22552	0.563286	1.1219	1.26924	0.780541	0.693076	0.799786	0.613984	1	0.776684	0.552106	0.397937	0.697042	0.775186	0.706562	0.576562	0.578973	0.410769
1.02939	1.02589	0.983846	0.960744	1.00013	0.982193	1.03082	0.960754	1.02263	1.03365	1.15064	1.02462	0.993759	0.981619	1.27755	1.31446	1.22843	1.15206	1.21859	1.12257	1.18066	1.0071	1.00577	0.987132	1.42509	1.41195	1.45549	1.17322	1.15958	1.16068	1	1.06972	1.23543	0.980941	1.06036	1.06773	1.04992	1.18019	0.92198	1.13483	1	1.08332	1.36776	0.936941	1.06438	1.07664	1.06116	1.17925	0.958735	1.16029
0.997806	1.16895	0.985271	0.777404	1.07057	1.44857	1.36333	2.56081	1.32346	1.27742	0.666658	0.942176	1.08818	0.969649	0.367846	0.417799	0.413708	0.550333	0.5621	0.512892	#DIV/0!	#DIV/0!	#DIV/0!	#DIV/0!	#DIV/0!	#DIV/0!	#DIV/0!	#DIV/0!	#DIV/0!	#DIV/0!	1	0.634603	0.38517	0.571766	0.648011	0.708636	0.670975	0.49048	0.938885	0.434499	1	0.818159	0.458537	0.655975	0.800353	0.703489	0.784188	0.626636	0.914941	0.561701
0.996688	1.18867	0.98586	0.929936	0.89885	1.02272	1.10674	0.924697	1.12736	1.12712	1.25235	1.01496	0.994324	0.990715	1.29571	1.33259	1.2781	1.47692	1.55017	1.44786	1.0765	0.993823	1.04395	0.962229	1.20141	1.17561	1.38826	0.991962	0.938727	0.990695	1	0.908695	1.14663	1.21196	1.16778	1.14269	1.00411	1.24371	1.12131	1.35937	1	0.851676	1.19713	1.31104	1.15799	1.15512	1.02137	1.18543	1.14619	1.30706
0.931856	1.06153	0.98181	1.08907	0.935736	0.904187	0.943475	1.00115	1.01316	1.08094	0.900561	1.01398	0.957415	1.0286	0.773645	0.780397	0.775772	0.918806	0.910085	0.90704	0.963948	1.01399	0.964249	1.02176	0.854354	0.821313	0.741314	1.00425	1.03679	0.963227	1	0.907448	0.886323	0.930484	0.824212	0.930975	0.928409	0.929335	1.07931	0.895468	1	0.958642	0.659393	0.893622	0.821008	0.908486	0.895653	0.799776	0.930297	0.783949
0.912628	0.963672	0.987323	1.12631	1.01007	0.65465	0.722845	0.668524	0.777578	0.814075	1.80575	1.00042	0.990815	1.00876	2.634	2.56841	2.61495	1.83035	1.79274	1.69575	1.30507	0.983464	1.00658	1.00996	1.80597	1.85808	1.42165	1.25414	1.25451	1.24096	1	1.18386	3.2206	1.43347	1.50858	1.47425	1.03167	1.65562	1.03617	1.64059	1	1.15177	2.29997	1.14928	1.48025	1.48857	1.01869	1.53768	0.995372	1.52983
0.923854	1.04528	0.973019	1.07735	0.980497	0.918174	0.937079	0.981269	0.938248	0.95906	1.04064	0.981666	1.00961	1.00872	1.07324	1.12609	1.11649	1.00655	1.00312	0.93686	1.03411	1.02772	0.983104	0.989174	1.01993	1.04342	1.16816	1.04024	1.08587	1.06345	1	0.959247	0.97578	1.13759	0.934452	1.01249	0.960617	0.977305	1.05036	0.901071	1	0.987809	0.911987	0.940415	0.94605	0.941975	0.957187	0.951366	0.958903	0.855851
0.740609	1.10904	1.0107	1.0793	1.06035	1.46284	1.68679	1.2492	1.95847	1.69197	1.14112	1.07519	0.888089	1.03672	1.3055	1.26335	1.16053	1.13779	1.16519	1.08264	1.37479	0.927132	1.05389	1.01898	1.47831	1.47497	2.55548	1.41524	1.41342	1.27972	1	0.731638	1.49625	1.22618	0.819313	1.14031	0.903238	1.14969	1.03879	1.20851	1	0.86177	1.23222	1.16037	0.966265	1.24468	0.895713	1.0298	0.965063	1.1108
0.889776	1.02796	0.948937	1.03644	1.09689	0.710305	0.806124	0.713151	0.857718	0.912214	0.995942	1.03397	0.951045	1.01499	0.974555	0.992554	0.999179	1.00474	1.00661	0.959336	0.964101	0.995266	1.02463	0.980101	0.942342	0.955589	0.89511	0.911965	0.919658	0.955838	1	0.839754	1.06221	1.15352	0.8211	0.915867	0.825344	0.863379	0.938766	0.915668	1	0.827865	0.91284	0.916611	0.85415	0.904887	0.813966	0.804772	0.858615	0.847551
0.931249	1.03464	1.01312	1.03604	0.984951	1.03411	1.06919	1.07673	1.07803	1.06727	1.00905	0.98025	1.00492	1.01483	0.992868	0.977867	1.02479	1.07284	1.06722	1.15166	0.985401	1.02292	0.98431	0.992767	0.997517	1.01148	1.22036	0.99211	0.97986	0.982892	1	1.03153	0.967364	0.998544	0.981539	0.977102	1.01908	1.02295	0.998378	1.00049	1	1.03739	0.999975	0.975653	1.03191	1.02299	1.06988	1.06801	1.02722	0.998791
1.0161	0.968989	0.98613	1.03395	0.994827	0.97571	0.924402	0.919712	0.941671	0.9907	1.05514	0.990831	1.02478	0.984386	1.08605	1.06464	1.0429	1.07004	1.05682	1.12195	0.978085	1.00453	0.991086	1.00438	1.00065	1.01897	0.8246	1.00862	1.0557	1.01282	1	1.00114	1.03962	1.07081	1.05337	0.980227	0.987792	1.02451	1.0007	1.04024	1	1.02061	0.995452	1.02221	0.968668	0.95706	1.02858	1.02858	1.00239	0.990025
1.04822	1.04052	1.02987	0.934168	0.947227	0.949264	1.00257	0.924762	0.982126	0.992167	0.931103	1.00315	1.02506	0.971797	0.84659	0.845625	0.849172	0.968532	0.970203	0.982988	0.844703	0.991268	1.00053	1.0082	0.735279	0.709578	0.618313	0.856862	0.857626	0.769177	1	1.07977	0.96824	0.956167	0.951909	0.942979	1.06021	0.955839	1.03585	0.933229	1	1.0295	0.862577	0.842607	0.900842	0.9393	0.987503	0.904312	0.954522	0.862439
1.07866	0.884102	1.03102	1.04638	0.959837	0.873092	0.913777	0.748704	0.94583	1.0049	0.60432	1.02955	1.09569	0.874763	0.123687	0.109659	0.110424	0.644889	0.675663	0.717	0.647609	1.09564	0.912397	0.991967	0.249847	0.245454	0.220257	0.590187	0.659564	0.689073	1	0.124452	0.104328	0.108656	0.513723	0.586212	0.400205	0.123425	0.413648	0.122758	1	0.0944022	0.0806808	0.0897363	0.442638	0.455503	0.382236	0.101275	0.331547	0.103132
1.00256	1.01522	0.99453	1.07564	0.912049	1.13477	1.23709	1.01047	1.27756	1.19427	0.9326	1.02992	0.978353	0.991729	0.725344	0.711712	0.704879	1.01641	1.09839	1.06184	0.906229	0.991101	0.992934	1.01596	0.736253	0.726019	0.79318	0.921722	0.905598	0.960073	1	1.06797	0.805198	0.752546	0.936415	0.937718	1.14565	1.05059	1.02581	0.981733	1	1.03157	0.792731	0.857172	0.909448	0.888124	1.13052	0.975528	0.941153	0.872325
1.0583	1.01192	1.06032	0.884042	0.985422	0.874469	0.870615	1.16113	0.876993	0.813336	0.927977	0.954071	1.06771	0.978214	0.901575	0.932782	0.914123	0.887833	0.897799	0.914929	0.996019	0.980537	1.01607	1.00339	1.01731	0.99445	0.912254	1.00612	0.967716	0.995474	1	0.849836	0.866554	0.944725	1.01052	0.960914	0.972473	0.903525	1.02105	0.89301	1	0.970275	1.01306	0.988287	1.09745	1.07486	1.02763	1.0404	1.11038	0.969137
1.07925	0.996038	1.04133	0.965885	0.917496	1.11269	1.16081	1.0298	1.16662	1.11685	0.991019	1.00708	1.01475	0.978173	0.91302	0.88654	0.849573	1.09054	1.15946	1.14209	1.0335	1.01547	1.00578	0.978752	1.02727	0.988272	1.13942	1.04655	0.983133	1.01334	1	1.0455	0.878604	0.938947	1.12447	0.996251	1.08889	1.01885	0.984935	1.08736	1	0.971155	0.951849	0.910451	0.950003	0.963561	1.00304	1.02871	0.990621	1.00352
1.00552	0.957871	1.01885	0.949414	1.06835	0.965089	0.953478	1.06582	1.00345	0.987479	1.01757	1.01937	0.979372	1.00126	1.10312	1.10186	1.15268	0.969741	0.95908	1.01043	0.999644	0.956278	1.02058	1.02315	1.04166	1.03283	0.884773	0.987602	1.01319	1.00676	1	0.923146	1.11357	1.16407	0.990136	1.03898	0.898834	0.943999	1.06101	1.0549	1	0.834537	1.02458	1.11279	1.03922	1.04783	0.888283	0.937065	1.07207	1.00103
1.01773	1.11311	1.02683	0.752977	1.08936	1.25621	1.08921	1.31358	1.06288	1.16477	1.00047	1.0388	1.03561	0.92559	1.12548	1.12258	1.1162	0.844289	0.885109	0.809305	1.08542	0.973488	0.971943	1.05457	1.28374	1.31867	1.42146	0.940754	0.965702	0.95128	1	0.976741	1.10418	1.01364	0.999034	0.988119	1.09371	0.971008	1.17685	1.07918	1	1.12064	1.29408	1.42029	1.14574	1.15873	1.11675	1.14074	1.2926	1.3911
1.00454	0.999268	1.03681	0.973733	0.985652	1.17179	1.21172	1.11947	1.33031	1.17602	0.765789	0.995513	1.00433	1.00016	0.546641	0.510216	0.504796	0.811589	0.839683	0.851499	0.755074	0.985781	1.04841	0.965804	0.479527	0.477242	0.498871	0.705812	0.703971	0.73089	1	0.545279	0.624516	0.499135	0.73564	0.725273	0.746033	0.562716	0.713801	0.609473	1	0.551448	0.706313	0.609967	0.800002	0.820542	0.834662	0.613338	0.78258	0.640935
1.0889	1.02438	1.04516	0.878879	0.962687	1.14856	1.11121	1.16792	1.09753	1.11057	1.15476	0.989131	1.02365	0.987215	1.28021	1.26969	1.22937	1.11901	1.14361	1.13284	1.23965	1.00085	1.0079	0.991255	1.5245	1.57928	1.3911	1.22397	1.23546	1.18641	1	1.07112	1.35218	1.28299	1.1176	1.1409	1.04396	1.20255	1.17123	1.27055	1	1.07609	1.44476	1.28221	1.17365	1.20484	1.01157	1.17019	1.21378	1.38553
0.961695	1.02509	0.987297	1.05031	0.975608	0.877996	0.889339	0.897162	0.938181	0.94009	1.12515	1.00168	0.992673	1.00564	1.25217	1.28391	1.25514	1.16794	1.23179	1.15903	1.04811	1.02441	0.97204	1.00355	1.04852	1.07043	1.25425	1.03524	1.02911	1.06726	1	1.0842	1.28495	1.26448	1.0474	1.13002	1.04083	1.16147	1.12443	1.23208	1	1.09331	1.2599	1.34279	1.1405	1.1341	1.07318	1.16232	1.15335	1.29387
0.963713	0.994044	1.01204	0.941711	1.08849	0.991318	0.98244	1.45702	1.09263	1.05916	0.80805	0.989715	1.03425	0.976031	0.714164	0.724453	0.704402	0.701723	0.708332	0.665366	0.991924	1.03041	1.08224	0.887349	1.10838	1.16679	1.08352	0.862299	0.830147	0.79636	1	0.879013	0.755525	0.921769	0.722689	0.754418	0.751626	0.640073	0.782519	0.667312	1	0.878725	0.68881	0.895714	0.758126	0.766171	0.847449	0.688234	0.87996	0.787217
0.948465	1.08135	0.988023	0.931426	1.05074	1.07619	1.06531	1.15609	1.05633	1.07494	1.03432	0.984264	1.02786	0.987875	1.04278	1.10554	1.06985	0.975173	1.02912	0.920184	1.20468	1.09903	0.979811	0.921158	1.27488	1.31847	1.51501	1.23907	1.23694	1.21414	1	1.04874	1.14432	1.09278	1.01183	1.0603	0.961511	1.0635	1.12568	0.997821	1	1.13686	1.09608	1.07546	1.12001	1.05493	1.04166	1.18442	1.11716	1.09113
1.0725	0.935773	1.02145	1.03222	0.938066	1.06007	1.02136	0.892936	1.11338	1.00256	0.977009	1.00694	1.007	0.986061	0.903873	0.88935	0.897157	0.955303	0.979934	1.04317	0.91175	1.04686	0.967666	0.985478	0.85744	0.82402	0.920508	0.910241	0.855174	0.843291	1	1.22459	0.917409	1.02055	1.01174	0.963564	1.13896	1.0239	0.973117	1.1082	1	1.0308	0.891693	0.891259	0.80945	0.856508	1.08558	0.981983	0.903153	1.00363
1.00646	0.977697	1.01069	1.03257	0.97259	0.959016	0.920354	0.88724	0.963525	0.937346	1.02615	0.993029	1.00503	1.00194	0.896158	0.880608	0.936404	1.04015	1.00435	1.05937	1.00686	1.05856	0.973517	0.967928	0.944862	0.951843	0.9713	0.970248	0.996645	0.959106	1	0.942008	0.957163	0.991938	1.02551	1.0017	1.00148	0.969034	1.0065	1.01424	1	0.973585	0.928262	1.08176	1.01046	1.01948	0.999639	0.974706	1.05248	1.03156
0.960971	0.986124	0.986656	1.03651	1.02974	1.18255	1.18455	1.21099	1.33935	1.21399	0.948885	1.03557	0.978283	0.986146	0.853522	0.822967	0.80497	1.00892	1.0939	0.975559	1.02446	0.99094	1.01623	0.992827	0.936048	0.966041	1.14345	1.06806	1.01702	1.06162	1	0.772201	0.901696	0.860082	0.83947	0.934429	0.835149	0.888362	0.866529	1.04267	1	0.794163	1.01554	1.02719	0.901977	1.01543	0.916566	0.88482	0.893176	1.04271
0.971495	1.11755	0.947582	1.13217	0.831198	1.1121	1.19759	1.14909	1.24545	1.10975	1.04105	1.00581	1.03662	0.95757	0.816611	0.803814	0.814624	1.1671	1.21043	1.07198	1.16978	0.969593	1.02733	1.00307	1.10164	1.08875	1.29152	1.34451	1.30884	1.37861	1	1.06905	0.975519	0.706242	1.06429	1.05812	1.18726	1.2376	1.00466	1.0022	1	1.02863	1.08153	0.753843	1.10054	1.03158	1.14925	1.17093	0.96206	0.957767
1.00097	1.02524	1.00498	0.964708	1.00411	0.895553	0.911544	0.899172	0.895162	0.921023	1.02459	1.00606	1.0137	0.98024	1.00146	1.03158	1.01053	1.12167	1.14498	1.07368	1.05335	0.926275	1.04839	1.02534	1.12743	1.12845	1.18766	1.19541	1.14543	1.16151	1	1.00513	1.01471	1.04271	1.09951	1.05214	1.00192	1.05014	1.02572	1.0439	1	1.0333	1.09936	1.05067	1.11342	1.07149	1.06448	1.10327	1.08875	1.09873
1.03605	1.02908	1.0783	1.01048	0.846098	1.07559	1.21063	0.944216	1.21854	1.16433	0.810458	0.998193	1.06949	0.932315	0.731502	0.671249	0.691874	0.815599	0.692508	0.796006	0.815222	0.990823	1.07289	0.93629	0.735365	0.758633	0.674277	0.704598	0.67531	0.704535	1	0.847001	0.618516	0.300966	0.832226	0.797566	0.932529	0.802287	0.666037	0.500911	1	0.969778	0.615047	0.401348	0.809167	0.758763	0.903356	0.89324	0.665567	0.554387
1.04658	0.940993	0.958286	1.17788	0.876259	0.923002	0.912589	0.750913	1.03453	0.984993	1.04579	1.03014	0.989503	0.980361	0.908802	0.888185	0.868872	1.20636	1.2338	1.25609	1.14191	0.947699	1.00955	1.04275	1.0232	1.02319	1.08934	1.28709	1.42882	1.38431	1	1.02692	0.92435	0.873555	0.977544	0.958739	1.15489	1.1464	1.01344	1.25251	1	0.932248	0.924473	1.13398	0.910173	0.899763	1.08872	0.996171	0.959803	1.0924
0.936709	1.02353	1.04108	0.958948	1.03973	1.18719	1.20081	1.34483	1.19786	1.232	1.06059	0.990765	1.01568	0.993559	1.10676	1.14367	1.11763	1.05796	1.05448	0.964015	1.04387	0.995072	1.00781	0.997121	1.10481	1.11331	0.887451	1.07139	1.06836	1.07745	1	0.963192	1.07954	1.09018	0.997733	1.07862	0.985802	1.03848	1.08001	0.993047	1	0.998813	1.01507	1.02347	1.0625	1.07173	1.01257	1.02645	1.06746	1.04894
1.08947	1.00371	1.00576	0.907816	0.99325	0.903585	0.962551	1.21201	0.932742	0.950479	0.82941	0.902934	1.13314	0.963927	0.566073	0.595982	0.597927	0.927682	0.894069	0.820019	0.961327	1.00636	1.01823	0.975409	0.901182	0.853617	0.990426	1.03484	0.929016	0.956323	1	0.668573	0.630547	0.723231	0.946489	0.931491	0.792435	0.619126	0.944618	0.61123	1	0.662562	0.632188	0.709832	1.07192	0.943425	0.796182	0.691006	0.963881	0.734442
1.09334	1.02577	1.0613	0.833828	0.985762	1.2746	1.17538	1.22156	1.09611	1.04328	1.00152	0.982793	1.04521	0.971996	0.906986	0.895548	0.901013	1.06281	1.10896	1.06828	0.941218	0.98644	1.0212	0.992363	0.91437	0.878528	1.0725	0.918426	0.887325	0.917337	1	1.00103	0.841512	0.863377	1.08265	1.0066	1.01958	1.00706	1.09013	0.961876	1	1.09039	0.970523	1.01779	1.1225	1.06425	1.09204	1.09374	1.14717	1.02635
0.956993	1.08552	0.968755	1.04436	0.944371	0.932466	1.01913	1.01819	1.0407	1.00102	1.01866	1.00818	0.979092	1.01273	0.985591	0.964817	0.977142	1.06406	1.13047	1.02198	1.0108	0.982559	1.00853	1.00891	1.12218	1.04128	1.14398	0.996508	0.963508	0.954043	1	0.677627	1.0898	0.983793	1.06564	1.19659	0.808738	1.07168	1.19696	1.17085	1	0.793406	1.02328	1.00862	1.01117	1.06845	0.831331	0.910737	1.02816	1.00978
0.986722	1.02344	1.00232	0.971869	1.01565	1.0823	1.13016	1.10682	1.10256	1.05546	0.911746	1.00916	1.01235	0.978494	0.804516	0.804478	0.768609	0.85478	0.930873	0.872735	0.940124	0.984001	0.999347	1.01665	0.877485	0.862056	0.863269	0.9173	0.929332	0.940029	1	0.713792	0.816545	0.805356	0.843629	0.852048	0.835517	0.795106	0.912055	0.815303	1	0.723855	0.84308	0.879752	0.905309	0.911948	0.880004	0.836475	0.944472	0.86424
0.937037	1.05137	0.99283	0.969437	1.04932	1.03797	1.02749	1.12526	1.04977	1.03041	1.04554	1.00037	1.00702	0.992603	1.10627	1.14056	1.11138	0.971394	0.986689	0.942399	1.09898	1.05126	1.00077	0.947972	1.2554	1.28611	1.35991	1.06393	1.04717	1.00688	1	0.99394	1.16366	0.915972	0.970274	0.975523	0.963577	1.02126	0.952383	0.940529	1	1.0189	1.20431	0.90384	1.05901	1.04396	1.02029	1.11442	1.04272	1.02966
0.929592	1.14342	0.999958	0.934596	0.992437	0.982579	0.988503	1.0697	1.04961	1.02714	0.984583	0.987626	1.00251	1.00986	0.998167	0.991797	0.957736	1.02896	1.03794	0.989473	0.97885	0.971187	1.04372	0.985097	0.973855	0.976797	0.907715	0.945808	0.951564	1.01027	1	1.02035	1.03062	0.999953	1.0228	0.978145	0.993228	0.990353	0.983579	0.940903	1	1.04824	0.967216	0.924781	0.960921	0.997002	0.983539	0.992276	0.955783	0.927971
1.00853	0.979214	1.00432	1.04261	0.965316	0.926916	0.955441	0.870254	0.915458	0.938633	0.96431	0.992425	1.02133	0.986241	0.95723	0.953264	0.943515	0.904466	0.927418	0.881249	1.00358	0.979036	1.00745	1.01351	0.973571	1.01273	1.10733	1.01187	1.00872	1.01741	1	1.05086	1.10244	1.01404	1.04633	1.03816	1.04368	0.993984	1.03159	1.06016	1	0.920635	0.896207	0.979633	0.94236	0.895339	0.918618	0.90885	1.00102	0.96318
1.01411	1.01094	1.02687	0.873199	1.07489	1.1202	1.12383	1.43418	1.08727	1.10005	1.02413	1.01758	1.03906	0.943353	1.06623	1.07978	1.07439	0.897284	1.01194	0.835816	1.05972	0.954657	1.02029	1.02505	1.1467	1.15987	1.16802	1.03204	1.07552	1.10105	1	0.868914	1.00974	1.42858	0.943692	0.936052	0.906257	0.886198	1.00224	0.951851	1	0.981536	1.25086	1.10624	1.12755	1.12016	0.987747	1.05274	1.08813	1.11613
0.897432	0.997156	1.01297	1.09621	0.996229	0.936654	0.963474	0.904436	0.931772	0.916316	0.922025	1.05053	0.934963	1.01451	0.855274	0.883661	0.860768	0.921378	0.920548	0.854205	0.901605	1.00747	0.994407	0.998124	0.828427	0.856004	0.798544	0.823788	0.842083	0.883175	1	0.989562	0.992347	1.01832	0.818128	0.860437	0.907881	0.896184	0.894475	0.861131	1	1.09257	0.863449	0.952179	0.860075	0.936271	1.02481	0.894862	0.89544	0.879342
0.950925	0.956551	1.03394	0.921438	1.13715	0.847035	0.877744	0.929908	0.919898	0.897897	1.2481	1.00561	0.99524	0.999153	1.55665	1.6463	1.65012	1.07412	1.10065	1.0839	1.1417	0.99787	1.00219	0.999938	1.47668	1.50782	1.4461	0.950116	0.949843	0.972762	1	1.3927	1.46365	1.46986	1.03176	1.10998	1.06643	1.42125	1.02088	1.18887	1	1.41663	1.6369	1.06103	1.13526	1.13716	1.08932	1.41664	1.11269	1.35155
1.01305	0.963405	1.01147	0.947731	1.06434	0.990815	0.929724	1.04828	0.95708	0.932048	0.907557	0.985687	1.00924	1.00508	0.873293	0.896889	0.914216	0.855123	0.8606	0.811807	0.873415	0.96638	1.02582	1.0078	0.835828	0.848727	0.709919	0.826701	0.820462	0.771542	1	0.81112	0.891903	0.900781	0.885645	0.934094	0.857977	0.798813	0.962656	0.805419	1	0.846298	0.909636	0.897727	0.97089	0.989274	0.886597	0.877001	0.977725	0.930336
0.97828	1.05771	0.999063	0.90165	1.0633	1.12489	1.12999	1.3274	1.14545	1.09092	1.01163	0.983394	1.02918	0.987426	1.0919	1.11527	1.00388	0.924892	0.940815	0.907403	1.06509	1.00545	1.00182	0.992731	1.16767	1.13861	1.32691	1.00739	1.00579	0.975361	1	0.891128	1.0464	0.950811	0.974186	1.02184	0.92553	0.970813	1.07515	0.880291	1	0.991718	1.0163	0.925523	1.16058	1.08749	0.942502	1.00043	1.10025	0.866641
1.08575	1.01996	1.01462	0.908944	0.97073	1.25048	1.2081	1.29507	1.10835	1.07355	1.10605	0.987947	1.06894	0.943111	1.12853	1.10921	1.10198	1.10927	1.21589	1.09071	1.21153	0.995562	1.00854	0.995893	1.40603	1.3824	1.73729	1.22239	1.18107	1.21484	1	1.10864	1.12967	0.979858	1.17274	1.08482	1.10108	1.10814	1.10516	1.14501	1	1.03424	1.27739	1.11852	1.18366	1.10444	1.10352	1.25556	1.18717	1.27434
1.12253	1.05112	0.96244	0.985816	0.878098	0.716375	0.731237	0.681307	0.728474	0.816016	1.30157	0.985689	1.04261	0.971697	1.46515	1.52888	1.43857	1.21358	1.36121	1.39399	1.83675	1.01357	1.00081	0.985624	2.56433	2.51989	3.10076	1.90661	1.69382	1.62935	1	1.19601	2.02079	3.00744	1.73253	1.5771	1.10603	1.63503	2.73005	2.1449	1	1.27132	1.89209	2.79087	1.66392	1.41645	1.05051	1.58287	2.56236	2.22446
0.979387	1.08589	1.00126	0.996695	0.936763	1.02696	0.978532	1.08455	0.967634	1.00788	0.940037	0.975157	1.03254	0.992298	0.830186	0.892738	0.932606	0.937049	0.949563	0.944747	1.14566	0.958297	1.01537	1.02634	1.21136	1.14868	1.05562	1.25597	1.26207	1.25034	1	0.915352	0.813921	1.00304	1.03059	0.971324	0.926029	0.838962	1.11102	0.888729	1	0.934964	0.879318	1.06381	1.12096	0.972176	0.932582	0.952192	1.13632	0.959116
0.976214	1.08737	0.984896	0.926389	1.02513	1.05474	1.07174	1.19258	1.09057	1.03276	1.02926	0.991461	1.02271	0.985826	1.06226	1.08936	1.06072	1.0415	1.0623	0.967563	1.05115	0.976879	1.03154	0.991585	1.10864	1.13632	1.09557	1.03964	1.0283	1.00868	1	1.06975	1.0594	1.11867	1.03149	1.03454	1.02978	1.03495	1.04584	1.05607	1	1.06159	1.07646	0.989208	1.07725	1.02829	1.0077	1.07537	1.0503	1.06781
0.99236	0.993573	1.04281	0.964467	1.00679	0.917117	0.910971	1.01382	0.895333	0.96821	0.90592	0.943345	1.05246	1.0042	0.741734	0.788228	0.755362	0.880269	0.959162	0.86975	0.939123	1.00307	1.01672	0.980218	0.869316	0.811039	0.912149	0.926999	0.968004	0.954294	1	0.802248	0.791057	0.846461	0.838797	0.87774	0.827782	0.77853	0.98593	0.738118	1	0.860332	0.797798	0.899109	0.946035	0.814362	0.852688	0.786463	0.916982	0.798468
0.802462	1.20826	0.943185	1.25209	0.793995	0.731743	0.83054	0.880529	0.906993	0.965118	0.975514	1.00272	1.00593	0.991358	0.817349	0.771466	0.780465	1.19214	1.15184	1.16758	1.00173	1.00514	1.0005	0.994358	0.835728	0.794526	0.844684	1.18902	1.19773	1.14636	1	0.907338	1.08405	1.00912	0.996276	0.94329	1.05255	0.983426	1.10091	1.11429	1	0.841876	0.946273	1.12075	0.770572	0.861964	1.07073	0.926963	0.878954	0.954484
1.03343	0.990347	1.02877	1.01661	0.930843	0.97626	0.990421	0.840974	0.95077	0.999623	0.932588	1.02693	0.974232	0.998837	0.850562	0.863324	0.869409	0.984644	0.98386	1.06255	0.903547	0.978681	0.982541	1.03878	0.839752	0.841534	0.669284	0.897774	0.928032	0.941135	1	1.24072	0.832086	0.896825	0.957557	0.912762	1.12275	1.02937	0.972889	0.877742	1	1.28751	0.802846	0.89689	0.853587	0.829736	1.13146	0.974105	0.93103	0.798546
0.97735	1.01188	1.00952	0.991471	1.00979	1.04198	1.05483	1.02193	1.03012	1.05752	1.00277	0.991405	1.01038	0.998212	0.981765	0.980702	0.98049	1.02364	1.03245	1.03223	1.00269	0.957003	1.01456	1.02844	0.972107	0.9484	0.911237	1.05953	1.06274	1.09242	1	0.983803	0.977039	0.964231	0.958896	1.00139	0.984132	1.00349	0.970022	0.964162	1	0.965524	0.947968	0.869345	0.958618	0.976516	0.973107	0.936825	0.962146	0.899913
0.970688	1.14723	0.958818	0.916387	1.00688	0.87295	0.999577	0.834287	0.967615	0.983941	0.9466	1.01644	1.00812	0.975445	0.818962	0.75717	0.731813	1.02174	1.06211	1.01547	0.948183	0.992171	0.999104	1.00873	0.877438	0.879779	0.896905	0.907535	0.889817	0.942534	1	0.908627	0.805034	0.835309	0.883955	0.818016	0.976696	0.838635	0.817888	0.904221	1	0.787882	0.853789	0.893675	0.853488	0.842799	1.01775	0.894424	0.90485	0.933019
0.958009	1.05251	0.984969	0.967749	1.03676	0.949742	0.990156	0.966694	0.987391	0.969958	0.99788	1.01857	0.989524	0.991911	0.922378	0.916859	0.898744	1.0307	1.04315	1.0464	1.02587	1.00846	0.98042	1.01112	1.0377	1.03551	1.09858	1.04967	1.05079	1.06066	1	1.01552	0.995304	1.00857	0.930508	0.973264	0.95434	1.0337	0.961637	0.970337	1	1.00787	0.981182	0.961712	0.960085	1.02416	0.987529	0.989928	0.959778	0.951409
1.20348	0.939397	1.01123	0.965596	0.880298	1.11032	1.05054	0.978521	1.01013	0.958813	0.925719	0.990607	1.04508	0.964316	0.759781	0.747613	0.683148	0.919487	0.993861	0.984354	0.997973	1.04482	0.97088	0.984296	0.946099	0.918201	0.840856	1.1046	1.0786	0.984272	1	0.23422	0.831158	0.826746	0.950504	0.841874	0.662814	0.578357	0.799797	1.04756	1	0.365615	1.04497	0.892026	0.889048	0.815631	0.769566	0.716423	0.927259	1.28187
1.02964	1.0004	0.989793	0.921799	1.05838	0.962759	0.985444	1.142	0.96984	1.00525	0.917422	0.979112	1.03348	0.987411	0.76993	0.787763	0.804985	0.872483	0.924224	0.847413	0.953282	1.03726	0.99241	0.970333	0.911084	0.89455	0.976921	0.939462	0.942501	0.959805	1	1.01493	0.791858	0.736192	0.877628	0.888685	0.971697	0.886595	0.914361	0.73202	1	1.05034	0.859522	0.771513	0.952437	0.923899	0.966009	0.891201	0.904737	0.76199
0.900342	1.03002	0.983645	0.996996	1.089	1.29929	1.21275	1.22323	1.25018	1.14639	0.815846	1.02515	0.90949	1.06536	0.57539	0.662187	0.72349	0.846471	0.80727	0.779337	0.764726	1.01719	0.987708	0.995102	0.512834	0.52817	0.559515	0.711617	0.721498	0.755377	1	1.89585	0.836033	1.83883	0.848289	1.0178	1.39116	1.61926	1.1291	0.962436	1	2.00433	0.745053	0.991689	0.863915	0.920283	1.29525	1.32548	1.09802	0.914068
1.09306	0.92086	0.994772	1.03818	0.95313	0.803935	0.835261	0.749437	0.834715	0.889088	1.0386	1.00262	1.03007	0.967312	0.999729	0.990337	0.990158	1.07415	1.06993	1.01277	1.02244	0.915539	1.02451	1.05995	0.969731	0.960253	1.20003	0.949221	0.991428	1.0221	1	0.960065	1.04406	0.978936	1.06179	0.931065	1.01028	0.937888	0.881402	1.02416	1	0.832646	1.11666	0.941443	0.940074	0.882663	0.997762	1.03598	0.863765	1.13894
0.997607	1.09661	0.965817	0.998697	0.941272	1.22929	1.22622	1.21633	1.2674	1.19978	0.947981	0.989201	1.03382	0.976978	0.838839	0.816677	0.80703	0.981424	1.02416	0.944871	1.04266	0.962818	1.02761	1.00957	1.0252	1.00759	1.09072	1.09354	1.06694	1.10543	1	0.953277	0.779978	0.855734	1.04145	0.995053	1.03916	0.96641	1.10894	0.949441	1	1.02249	0.925818	0.975148	1.03672	0.980222	1.03894	1.0804	1.12865	0.982536
0.976639	0.999605	0.998311	0.97983	1.04561	0.92763	0.939219	0.950472	0.978231	0.989982	1.04064	1.01759	0.979029	1.00338	1.14913	1.16859	1.10368	0.995599	1.01306	0.990399	1.02087	1.00222	1.01554	0.982233	1.02657	0.987065	0.928378	0.978991	0.977418	0.970093	1	1.03136	1.15842	1.05709	0.99304	1.04065	1.03243	1.05693	1.00398	1.00935	1	0.991266	1.06389	0.977614	0.941694	0.946712	0.903747	0.987488	0.899319	1.06655
1.0632	1.10006	1.02489	0.817027	0.99483	0.741422	0.717619	0.908848	0.664326	0.638334	0.92415	1.02111	0.995486	0.983406	0.848131	0.901563	0.868032	0.849262	0.859091	0.819433	0.954923	0.97332	1.03126	0.99542	0.991427	0.93434	0.926766	0.917572	0.914638	0.858311	1	0.536195	1.00512	0.563513	0.906786	0.934674	0.738805	0.685982	0.941001	0.668536	1	0.576127	0.961192	0.590796	1.07069	1.06593	0.69582	0.707109	0.95653	0.729393
1.02322	1.02391	1.00261	1.06289	0.887375	1.07003	1.14966	1.00381	1.14571	1.097	0.964131	1.02304	0.980861	0.996101	0.858659	0.838963	0.801826	1.04209	1.09248	1.05896	0.989608	0.981548	0.995949	1.0225	0.949605	0.897083	0.978261	1.02932	1.02487	1.02547	1	1.03768	0.987504	0.957628	1.01269	1.05427	1.07769	1.16733	1.05816	1.07557	1	0.940155	0.912686	0.885573	0.901291	1.00008	1.03996	0.959426	0.929844	0.952199
0.990184	1.03652	0.957458	1.07357	0.942272	0.953734	0.909138	0.958566	0.971031	1.0255	0.983417	0.99172	1.00596	1.00232	1.03415	1.05145	0.970211	0.954297	0.979121	0.964096	1.07102	0.987027	0.98675	1.02622	1.17445	1.18909	1.06983	1.0569	1.07501	1.09747	1	1.21571	1.19645	1.37117	1.01124	1.07384	0.98581	1.10002	1.06006	1.24721	1	1.18836	1.15923	1.32179	1.03276	1.06114	1.00382	1.02652	1.06451	1.2392
0.948864	1.02608	1.0075	0.971049	1.0465	1.0276	1.00184	1.12778	1.05991	1.02596	0.956372	0.974918	1.01426	1.01083	0.956581	1.0471	0.996682	0.873421	0.902325	0.779847	0.857716	0.991874	0.998514	1.00961	0.732666	0.763236	0.773516	0.777332	0.825114	0.855782	1	0.832533	1.17471	1.03424	1.05031	1.03116	0.862136	0.872431	1.04225	0.98092	1	0.870309	1.22725	1.06878	1.15352	1.08178	0.900314	1.03703	1.07318	1.133
0.982673	0.980863	1.01739	0.99613	1.02294	0.87656	0.980103	0.95791	0.976961	0.991648	1.18052	1.02892	0.97985	0.991231	1.58163	1.47189	1.57548	1.30813	1.19397	1.35282	1.14806	0.915769	0.994893	1.08934	1.46196	1.57613	1.33325	1.01147	1.03137	0.98042	1	0.938355	1.67714	1.60682	1.13773	1.1745	0.927226	1.15776	1.15143	1.47234	1	0.767581	1.54976	1.518	1.27037	1.22205	0.919571	1.17308	1.21728	1.46317
1.00704	1.07756	1.007	1.02097	0.887425	1.2046	1.25233	1.14811	1.339	1.20294	1.0185	1.00738	1.03833	0.954298	0.862849	0.794317	0.802722	1.12338	1.21445	1.18108	1.13147	0.960983	1.03491	1.00411	1.069	1.01126	1.39181	1.26817	1.23704	1.20936	1	1.0685	0.783581	0.859581	0.941534	0.947252	1.14777	1.09684	1.0668	1.08332	1	1.0133	0.885151	1.09874	0.956329	0.935519	1.14561	1.05805	1.00331	1.03851
0.925544	1.06148	1.01806	0.984938	1.00998	1.03197	1.09012	1.24803	1.0423	1.04382	1.0404	1.00683	1.00321	0.989965	1.08698	1.08403	1.09255	1.03952	1.05747	0.994629	1.01296	1.00668	0.9988	0.99452	1.01803	1.04919	1.053	0.984643	0.980915	1.00653	1	1.04348	1.11791	1.11071	1.00047	1.0887	1.00745	1.09017	1.10193	0.999886	1	1.06253	1.07849	1.00504	1.1059	1.11659	1.01195	1.09927	1.11303	1.04447
0.952782	1.05371	0.981122	1.08522	0.927163	0.91067	0.987967	0.974608	1.03853	1.00135	1.07096	0.995046	0.996901	1.00805	1.05821	1.07194	1.06335	1.18315	1.1868	1.16499	0.995242	1.0189	0.982338	0.998765	0.968667	0.960909	0.806194	1.05311	1.03997	1.07661	1	1.11517	1.15785	1.08735	1.09801	1.05289	1.06401	1.14598	1.01113	1.17804	1	1.05799	1.3573	1.1871	1.06369	1.09629	1.01866	1.13685	1.07983	1.37231
0.965091	0.979327	1.03387	1.07561	0.946109	1.02757	0.964775	0.904011	1.04252	1.01129	1.13111	0.990257	0.985084	1.02466	1.18413	1.13894	1.17611	1.22017	1.20407	1.33175	1.04685	0.954874	0.99045	1.05468	1.11	1.08909	0.716166	1.10012	1.14938	1.13243	1	1.1157	1.15314	1.19847	1.11402	1.04291	1.0936	1.20627	1.06414	1.26186	1	1.21109	1.45511	1.38324	1.25056	1.21825	1.21788	1.38776	1.29264	1.4643
0.9666	0.971098	1.02187	0.944637	1.0958	0.902195	0.972128	1.07149	1.01423	0.99557	0.863513	1.02673	0.979492	0.99378	0.728642	0.752074	0.737932	0.875892	0.87541	0.819758	0.82992	0.985435	1.00585	1.00871	0.660206	0.663345	0.698497	0.785928	0.81237	0.83472	1	1.0995	0.840039	1.00953	0.867853	0.866391	0.936467	0.858256	0.862678	0.878918	1	0.945385	0.900172	0.993289	0.917977	0.972669	0.982544	0.962151	0.961263	0.967033
1.07068	0.965237	1.03624	1.03742	0.890416	0.861303	0.925823	0.737681	0.972224	0.941947	1.00789	1.01439	0.983377	1.00223	0.946912	0.914092	0.879086	1.10239	1.09682	1.07028	0.988568	1.02598	0.9736	1.00042	0.896069	0.882716	0.931909	1.00286	0.981563	1.06624	1	0.976897	1.11548	0.791387	0.961812	0.964516	0.935517	0.973002	0.904543	1.09592	1	0.857583	0.908569	0.864728	0.839562	0.882776	0.938835	0.834782	0.834237	0.943438
0.988761	1.02086	1.00496	1.05728	0.928142	0.964745	1.11148	0.989447	1.14365	1.13899	1.16373	1.03005	0.944657	1.0253	1.24323	1.19903	1.1771	1.23522	1.24576	1.2271	0.965329	0.949378	1.03078	1.01984	0.951021	0.938967	0.888029	0.97614	0.98475	0.946372	1	1.19517	1.5953	1.07702	0.970494	1.02093	1.14746	1.3508	0.930551	1.32723	1	1.10753	1.10064	0.899113	0.871054	0.978476	1.12558	1.05116	0.839322	1.02138
1.01666	0.933191	1.0013	1.09485	0.953996	0.835107	0.846184	0.802077	0.902249	0.935058	0.97646	0.979997	1.0235	0.996503	0.868281	0.834168	0.90166	1.06076	1.04995	1.05479	0.962938	0.986272	1.02332	0.990403	0.928124	0.959	0.814043	0.927429	0.969921	1.01197	1	0.899825	0.971504	0.966946	0.975651	0.928536	0.995816	0.955854	0.877761	0.985136	1	0.893288	0.916262	0.906369	0.953204	0.90486	0.955208	0.893183	0.92679	0.981069
0.995754	0.948165	0.992995	1.09545	0.967634	1.0407	1.12095	1.16208	1.20469	1.12934	1.27196	1.02439	1.00071	0.974894	1.60486	1.56634	1.51977	1.26593	1.31506	1.33076	1.24028	0.997286	0.948755	1.05396	1.59629	1.59402	1.39198	1.1494	1.19333	1.20613	1	1.18642	1.72657	1.44458	1.28187	1.20923	1.16627	1.43289	1.23779	1.79047	1	1.12478	1.96496	1.76716	1.14038	1.16894	1.14498	1.42102	1.15813	1.74268
1.01004	0.975476	1.02601	0.95064	1.03783	0.97145	0.958989	1.05925	0.974149	0.939132	0.981786	0.996209	1.00219	1.0016	0.98773	1.01193	1.00274	0.971747	0.998903	0.970837	1.00943	1.00803	0.979014	1.01295	0.985242	0.997659	1.12998	1.015	1.02593	1.02575	1	0.905077	0.937955	0.921504	0.971007	1.00412	0.941393	0.903366	0.969585	0.923831	1	0.931184	0.929942	0.839167	1.01474	1.00537	0.926841	0.917549	0.913297	0.910439
0.970346	0.983157	1.00553	1.16284	0.878127	0.907109	0.986381	0.888891	1.074	1.01483	1.10298	0.992064	1.00906	0.998879	1.11587	1.08249	1.11048	1.23021	1.24066	1.20065	1.08671	1.01059	0.980701	1.0087	1.06707	1.09645	1.18414	1.11961	1.17445	1.22849	1	1.36392	1.13385	1.14325	1.09587	1.08965	1.2913	1.36252	1.10982	1.44993	1	1.32916	1.21899	1.33018	1.04547	1.05608	1.31934	1.35785	1.0829	1.43067
1.04215	1.06978	1.05805	0.862114	0.967911	0.78799	0.769411	1.04452	0.794603	0.748051	0.95124	0.986588	1.05953	0.953885	0.922958	0.944012	0.924363	0.905197	0.949334	0.917547	0.99978	0.995939	1.02087	0.983191	1.00462	0.974381	1.04101	0.986042	0.961196	0.973382	1	0.858787	0.928506	0.99453	0.987625	0.957824	0.931574	0.955397	1.05729	0.923696	1	1.0119	0.985571	1.03858	1.0846	1.05807	0.956996	0.958282	1.07282	1.01139
0.926867	1.08152	0.997314	0.989377	1.00492	1.02697	1.05187	1.07355	1.06073	1.07505	0.873996	1.00703	1.0062	0.986772	0.733062	0.769722	0.74635	0.856116	0.895485	0.779593	0.952898	1.03165	1.01199	0.956364	0.835226	0.851104	0.949399	0.985817	0.972349	0.950694	1	0.746189	0.816573	0.871839	0.834247	0.930704	0.838454	0.822713	1.00184	0.769442	1	0.919234	0.818198	0.854836	0.980828	0.93605	0.945031	0.883355	0.958258	0.826264
1.04947	0.976668	1.07211	0.687237	1.21451	1.0432	0.942321	0.836429	0.891566	1.05154	1.18169	1.0194	1.05566	0.924943	1.33695	1.21071	1.1138	1.30445	1.45359	1.26344	1.19591	0.960324	1.03902	1.00066	1.41562	1.40419	1.26284	1.26069	1.19919	1.24777	1	1.07467	1.44359	1.07173	1.40178	1.30349	0.937597	1.26165	1.29256	1.56994	1	0.975022	1.87367	1.65139	1.40986	1.44687	0.938221	1.32265	1.42126	1.71312
0.953952	1.04331	0.992686	0.98108	1.02897	0.788453	0.801084	0.863052	0.806137	0.785909	0.890383	1.0083	0.996781	0.994921	0.766889	0.796028	0.795104	0.872921	0.884262	0.834247	0.861629	0.976112	1.02041	1.00347	0.70025	0.73127	0.775339	0.827064	0.838269	0.861577	1	0.954999	0.841045	0.979705	0.874927	0.935846	0.946426	0.951507	1.0155	0.847532	1	0.981848	0.849735	0.912739	0.976711	0.969387	1.00001	0.992371	0.990478	0.899375
1.09647	0.926483	0.986571	0.997915	0.992564	0.982253	0.936459	0.817552	0.98073	0.948174	1.06422	1.01774	1.01332	0.96894	1.19293	1.11832	1.06298	1.09998	1.15	1.11197	1.22202	0.997788	0.981172	1.02104	1.50799	1.43684	1.39488	1.19399	1.23559	1.27731	1	1.00091	1.32205	0.744783	1.10417	1.07295	1.02043	1.09984	0.882971	1.12554	1	0.884931	1.20029	0.771329	0.893925	0.970315	0.975055	0.948316	0.785196	0.955188
1.11467	1.05724	0.987816	0.957196	0.883083	0.990262	1.09758	0.85966	1.13057	1.13099	1.0013	1.02793	0.988378	0.983692	0.721678	0.722867	0.708299	1.27605	1.27819	1.26466	0.997948	1.00832	0.947898	1.04378	0.772799	0.804535	0.900612	1.07328	1.13516	1.23225	1	1.01884	0.751276	0.72666	1.07364	1.02606	1.17056	1.13971	1.07267	1.13899	1	0.912709	0.844044	0.958894	0.937654	0.96113	1.1666	1.05322	0.969196	0.977145
0.966909	1.03548	0.976099	1.10553	0.915979	0.999077	1.05806	1.03264	1.09966	1.05816	0.991182	1.01856	0.989982	0.991456	0.893917	0.92853	0.937418	0.997227	1.02308	1.0519	1.02117	1.02273	0.987106	0.990166	0.946492	0.927219	1.17609	1.0057	1.01037	1.02516	1	1.15655	0.792045	0.914549	0.970132	0.904066	1.13069	0.97867	0.885148	0.976903	1	1.04374	0.94033	0.84073	0.936528	0.927127	1.04802	1.07337	0.937507	0.971024
0.986489	1.01895	1.00727	0.984951	1.00234	1.07435	1.08155	1.06037	1.07767	1.03413	1.00025	1.03128	0.99177	0.976948	0.986023	1.00904	0.964451	1.01722	1.05209	0.924381	0.942265	0.971539	1.02356	1.0049	0.869813	0.879189	0.948103	0.953023	0.908543	0.927185	1	0.895647	0.946695	1.00793	0.948639	0.937465	0.935021	0.881973	0.939062	0.956764	1	1.02516	1.12459	1.12906	1.03577	1.08112	0.998147	1.03672	1.09096	1.11548
0.979665	1.1497	0.982867	0.957745	0.930021	1.18418	1.18727	1.1224	1.24421	1.15915	0.957187	0.996905	1.02868	0.974416	0.794771	0.824832	0.836925	1.0126	1.08425	0.92692	1.03888	0.985509	1.01662	0.997869	1.00262	0.971739	1.12899	1.06775	1.04176	1.0801	1	0.909031	0.79645	0.86257	1.04486	1.04364	0.987679	0.984538	1.18299	0.962025	1	0.961092	0.873716	0.966234	1.0473	0.990319	0.976312	0.994779	1.08504	0.949077
1.01448	1.07015	0.954067	1.13724	0.824066	0.747472	0.873108	0.725803	0.931706	0.943585	0.933043	1.036	0.971422	0.992576	0.856765	0.760346	0.761199	0.972234	1.04488	1.02133	0.975928	1.04815	0.991069	0.960777	0.887131	0.892077	1.01465	0.978392	0.938664	0.989323	1	1.04132	0.99755	0.900434	0.990115	1.0106	1.0021	1.13137	1.05416	1.08814	1	0.979335	0.8808	1.02356	0.905444	0.919801	1.02428	0.890384	0.973682	0.88849
0.985936	1.04336	0.991923	1.10501	0.873777	0.821893	0.865366	0.664842	0.929832	0.923194	1.0104	1.01553	0.98497	0.999497	0.893034	0.967263	0.952868	1.09404	1.087	0.97842	1.04105	1.02322	0.97707	0.999708	0.98953	0.982771	1.00729	1.06355	1.11563	1.13881	1	0.957181	1.13586	1.08088	1.00217	1.06252	0.990099	1.15923	1.13111	1.13517	1	0.95005	1.07959	0.99445	0.982309	1.04058	0.991908	1.05685	1.02326	1.07304
1.03065	1.02464	1.02862	0.978626	0.937467	1.01975	1.03686	1.03474	1.04052	1.06178	0.955032	0.99553	0.998889	1.00558	0.885131	0.892688	0.892527	0.908013	0.920289	0.958423	0.9507	1.05012	0.991895	0.957986	0.904259	0.876329	0.88401	0.938837	0.944957	0.871497	1	0.892718	0.853741	0.885993	0.89326	0.904587	0.950263	0.909027	0.919817	0.815893	1	0.994927	0.932255	0.853634	0.965745	0.985465	0.96931	0.976168	0.983487	0.911214
1.13343	1.0246	1.01723	0.973845	0.850899	1.03008	1.12071	0.90729	1.14592	1.1288	0.988513	1.00245	1.01594	0.98161	0.820607	0.742019	0.728638	1.15422	1.22299	1.18066	1.04514	1.03526	0.96471	1.00003	0.973239	0.944042	0.927954	1.14512	1.12937	1.21407	1	0.992408	0.883414	0.715855	1.06427	1.04357	1.12191	1.08944	1.1036	1.14864	1	0.878954	0.870882	0.8711	0.921831	0.919988	1.08688	0.979368	0.972306	1.01322
1.08877	0.954092	0.992057	0.956459	1.00862	0.942423	0.871384	0.916286	0.921968	0.881971	1.2498	1.01305	0.954306	1.03264	1.57437	1.6361	1.64207	1.24344	1.14924	1.16378	1.39339	0.987873	1.01053	1.0016	1.75773	1.90041	1.88657	1.33643	1.34933	1.33128	1	0.793361	1.63915	1.17717	1.03312	1.06046	0.813847	1.05652	1.10133	1.24596	1	0.795067	1.49168	1.28858	1.05158	0.99532	0.708556	1.1092	0.963839	1.17479
0.987099	1.0546	0.975534	0.974934	1.00783	1.00879	1.04059	1.10036	1.05191	1.02023	1.01985	0.985032	1.00427	1.01069	1.07589	1.10892	1.08355	0.985481	1.00285	0.932129	1.04462	1.00652	1.00906	0.984419	1.06039	1.05687	1.11223	1.05445	1.04311	1.0319	1	1.00725	1.01627	1.09189	0.967312	1.04887	0.97361	1.0909	1.05092	0.962634	1	1.15972	1.0324	1.00226	1.06773	1.10445	1.02359	1.09133	1.03169	0.956433
0.843226	0.964747	0.914273	0.612973	1.66478	0.888774	0.891473	0.746196	0.840045	0.763091	1.18949	1.05837	1.07684	0.86479	1.68537	1.55641	1.36978	0.982143	1.1774	1.02475	1.38007	1.00873	0.983581	1.00769	1.47041	1.44622	1.52968	1.58675	1.66	1.68123	1	0.948367	0.843984	0.844496	1.03247	1.0193	0.947561	1.03929	1.27867	0.929894	1	0.942694	1.08915	1.278	1.19324	1.14527	0.843862	1.00526	1.12608	0.959758
1.09388	0.994714	1.01974	1.06433	0.827335	1.10486	1.11916	0.878625	1.19254	1.05493	1.02615	1.01317	1.01206	0.974769	0.852211	0.814407	0.783581	1.20349	1.14447	1.27903	1.11235	1.05707	0.996259	0.94667	1.01296	0.999638	1.42241	1.19501	1.16041	1.19606	1	1.10557	0.829555	0.736735	1.14579	1.09958	1.29915	1.20566	1.11321	1.18118	1	0.954959	0.953596	0.970415	1.03245	1.04944	1.24995	1.16249	1.10421	1.07448
1.21204	0.927682	1.03112	0.849834	0.979322	1.08967	1.12634	1.10805	0.982123	1.02604	1.07402	1.01583	1.05169	0.932476	1.13875	1.06755	1.00388	1.12875	1.22851	1.16564	1.15419	1.04098	0.98362	0.975403	1.31051	1.25509	1.68045	1.10634	1.06681	1.09628	1	0.909868	1.08348	1.18309	1.23037	1.12191	0.917487	1.07098	1.30459	1.21897	1	0.936315	1.20422	1.41454	1.28482	1.19036	1.00836	1.09879	1.46694	1.21778
1.06418	0.973541	1.01832	0.983322	0.960638	1.07754	1.06694	1.07156	1.08166	1.02075	0.88336	1.01114	1.00186	0.987	0.71365	0.720211	0.695389	0.865988	0.905288	0.860076	0.927979	0.982505	1.00116	1.01633	0.809418	0.83549	0.71892	0.897593	0.932045	1.00035	1	0.927604	0.722315	0.706483	0.853901	0.875912	0.958332	0.884178	0.910725	0.762388	1	0.989295	0.692572	0.703612	0.876054	0.894101	1.02443	0.886511	0.904226	0.73664
0.999024	0.996886	0.98963	1.14217	0.872285	1.01563	1.08452	0.973317	1.18062	1.09786	1.03421	1.00109	1.01688	0.982036	0.966185	0.90914	0.895713	1.20698	1.2392	1.21286	1.00929	0.992846	0.983138	1.02402	0.897541	0.907523	0.989015	1.03018	1.03852	1.1068	1	1.06676	0.930451	0.859707	1.03467	1.02256	1.09869	1.11797	1.05819	1.08899	1	0.982082	0.902137	0.923967	0.98495	0.999721	1.13055	1.07864	1.00055	1.00096
0.963302	0.94791	1.02992	1.00604	1.05283	0.600761	0.567321	0.522064	0.587756	0.64766	1.06704	0.993794	0.98315	1.02306	1.14491	1.03302	1.09823	1.14738	1.13141	1.20288	0.9197	0.978196	0.998008	1.0238	0.712063	0.72732	0.675299	0.979882	1.02329	1.04094	1	1.10074	1.09448	1.05602	1.06503	0.959977	1.00056	0.996904	0.895237	1.18719	1	0.921422	1.01938	1.10218	0.947359	0.916781	0.91716	0.950227	0.840804	1.08405
0.944702	1.0793	0.947902	1.00429	1.02381	1.00872	1.02789	1.05338	1.02327	1.05362	0.847482	0.992795	0.996977	1.01023	0.665276	0.669757	0.659906	0.829877	0.83009	0.855302	0.881856	0.994356	0.994253	1.01139	0.798012	0.79935	0.85124	0.877027	0.9104	0.89444	1	0.464811	0.586136	0.634762	0.751635	0.706526	0.676418	0.497246	0.696819	0.558481	1	0.619243	0.732077	0.708407	0.850716	0.862531	0.748444	0.625365	0.822124	0.699187
1.04769	1.00041	0.995627	0.987312	0.96896	1.04197	1.01914	1.37001	1.08125	1.08458	0.859759	0.981491	1.03557	0.982941	0.732487	0.739617	0.730715	0.841546	0.825287	0.796388	0.843916	1.10287	0.971152	0.925974	0.707204	0.675087	0.821612	0.736237	0.718825	0.727063	1	0.831751	0.856532	0.694602	0.878824	0.857868	0.781982	0.820871	0.896076	0.797115	1	0.91669	0.846572	0.726945	0.948849	0.821644	0.845436	0.847348	0.900733	0.817169
0.98626	0.994153	0.995824	1.03614	0.987621	0.885364	0.900163	0.910474	0.925826	0.96892	1.00007	0.994798	1.00744	0.997762	1.07034	1.08693	1.07951	1.00043	0.970101	0.992484	1.01097	0.984668	1.01804	0.997293	1.06521	1.07067	1.03154	1.04033	1.02391	1.01906	1	1.02026	1.12874	1.13104	1.05131	1.04978	0.985244	1.04526	0.999002	1.08676	1	1.02315	0.990907	1.06237	0.992182	1.0097	0.979223	0.998422	0.991311	1.00373
0.937946	1.01555	0.972199	1.18095	0.893356	0.857616	0.930817	0.87295	0.989997	0.968968	1.04223	1.01261	0.982146	1.00524	0.994628	0.968462	1.06001	1.05238	1.07026	1.05752	0.96726	0.998832	0.996049	1.00512	0.955091	0.975582	0.944342	0.892736	0.919872	0.942786	1	0.958095	1.21354	1.09809	1.00239	1.00952	0.94121	1.10102	0.945863	1.07673	1	0.968016	1.26943	1.08601	0.969466	1.03467	0.923791	1.02443	0.927948	1.15955
1.13385	1.02595	0.968142	1.00437	0.867686	0.755215	0.77507	0.769458	0.82251	0.890119	1.10835	0.959768	1.06684	0.973389	1.12797	1.23734	1.15168	1.0894	1.28425	1.12275	1.59459	1.01448	0.959426	1.02609	2.09541	2.14355	2.47405	1.68579	1.52744	1.44724	1	1.18246	1.45259	1.4171	1.46157	1.34469	1.11185	1.33812	1.54467	1.28551	1	1.20369	1.47925	1.3973	1.36628	1.2413	1.04046	1.33851	1.49636	1.45258
1.00079	1.02096	1.04383	1.00788	0.926534	1.00568	1.06028	0.957085	1.06993	1.04441	1.00672	1.01536	0.992459	0.992185	0.912401	0.884049	0.886038	1.08238	1.10362	1.0319	1.04487	1.00447	0.985298	1.01023	1.04623	0.999184	1.03523	1.05425	1.04558	1.07522	1	1.10508	1.00411	0.813885	1.00338	1.0054	1.10762	1.08613	0.951685	1.00502	1	1.04552	1.01669	0.839834	0.949602	0.977725	1.06113	1.01958	0.930241	0.949773
0.991911	1.03154	0.996008	1.06293	0.917611	1.00546	1.03874	0.977104	1.12169	1.13956	0.937766	0.977123	1.0092	1.01368	0.805072	0.788861	0.82124	0.967939	0.970209	0.9836	0.991771	1.09232	0.955727	0.951956	0.858588	0.891376	0.925444	1.00587	1.05356	1.1149	1	1.16316	1.01057	0.848641	1.04755	0.950072	1.20265	1.08859	1.05143	1.00759	1	1.15411	0.910968	0.864916	0.930227	0.900118	1.13888	1.03298	0.936585	0.980248
1.00056	0.987089	0.996325	1.02116	0.994858	1.01468	0.986994	0.984167	0.984419	0.982197	1.01207	0.97693	1.02467	0.998401	0.957629	0.958682	0.96795	0.993283	1.00577	0.923236	0.995584	0.988954	1.02392	0.987127	1.00942	0.99914	0.985943	0.984437	0.950601	0.95734	1	1.09271	1.12713	1.18866	1.13023	1.04591	0.981062	1.00333	1.01324	1.15126	1	0.877913	1.02247	0.984962	1.03014	1.0039	0.912912	0.930779	1.00394	0.999928
1.00207	0.969476	1.00252	0.993041	1.03289	0.977322	1.01392	0.97691	1.0187	0.976521	1.01829	1.03146	0.986602	0.981936	1.06847	0.999387	0.976542	1.12852	1.16232	1.0695	1.07021	0.965297	1.02052	1.01418	1.17769	1.17199	1.01618	1.09886	1.09527	1.14444	1	1.05884	1.0578	0.964744	1.06068	1.02112	1.08472	1.08039	0.991542	1.0997	1	0.949341	0.996944	0.995598	0.922662	0.964241	1.00775	0.975057	0.914052	0.991863
0.939644	1.04384	0.979129	1.03788	0.999507	0.991898	0.963004	1.02402	1.00073	1.05592	1.02415	0.981513	1.01948	0.999002	1.0229	1.01497	1.03826	0.982188	1.00035	0.958033	1.02151	1.00198	0.991904	1.00612	0.996861	0.99457	1.07143	0.998093	1.02075	1.02774	1	0.86854	1.10111	1.14608	0.971705	0.99479	0.881276	0.941597	1.117	1.02547	1	0.866429	0.9762	1.07934	0.989648	0.99193	0.907242	0.90893	1.0378	0.965437
1.04422	0.947385	1.01882	1.01823	0.971351	1.01233	1.02455	1.06429	1.02379	1.05025	0.819604	1.00041	0.988694	1.0109	0.625066	0.609418	0.5946	0.808496	0.846292	0.821497	0.900036	1.00742	0.996206	0.996375	0.796937	0.778979	0.735369	0.911823	0.908085	0.879209	1	1.02647	0.678834	0.685546	0.798198	0.790245	0.960038	0.816793	0.812128	0.670177	1	0.996003	0.617214	0.604632	0.721449	0.764134	0.942834	0.747103	0.779706	0.651468
0.923314	0.777612	0.879632	0.733551	1.68589	0.930057	0.741424	1.59489	0.808936	0.649412	0.881353	1.07494	0.898238	1.02682	1.02583	1.09646	1.11011	0.593391	0.504704	0.587009	1.05331	0.916677	1.00047	1.08285	1.17846	1.10077	1.32482	0.998666	1.0645	0.976374	1	0.755114	1.73111	1.27469	1.10992	1.04601	0.660293	0.707392	1.07759	1.12998	1	0.96036	1.26361	1.74663	1.20622	1.38833	0.742815	0.972357	1.20968	1.27945
1.03686	0.846372	1.03841	0.916689	1.16167	0.733492	0.745174	0.821998	0.71449	0.752097	0.906781	1.04432	1.0264	0.929287	0.947276	0.896876	0.836837	0.741899	0.776883	0.773877	1.09804	0.992247	1.00012	1.00763	1.08859	1.14842	1.09393	1.07647	1.12514	1.10953	1	0.315448	0.549738	0.568836	0.70318	0.718029	0.77129	0.493961	0.800566	0.543626	1	0.360481	0.509736	0.656717	0.799789	0.771624	0.713403	0.526548	0.825652	0.532554
1.10349	1.02886	1.05425	0.827649	0.985751	1.2961	1.20101	1.38332	1.10915	1.18518	0.894228	0.991513	1.03645	0.972034	0.771664	0.759469	0.771164	0.890641	0.869262	0.937174	0.98293	0.921124	1.05809	1.02078	1.0575	0.900237	0.707056	1.10681	1.04305	0.894992	1	0.884244	0.757935	0.86251	1.03403	1.03339	0.944563	0.878259	1.12346	0.877724	1	0.960117	0.756753	0.883578	1.01483	1.01861	0.863018	0.835884	1.11879	0.806918
0.949895	0.981642	1.06065	0.74679	1.26103	0.822256	0.724743	0.78108	0.704717	0.732911	1.46372	1.01283	0.997407	0.989762	2.08209	2.36648	2.49235	1.12096	1.1427	1.14752	1.20517	1.05543	0.962743	0.981828	1.24985	1.29465	1.31221	1.29374	1.43651	1.38082	1	0.91504	1.5724	1.89515	1.20893	1.19903	0.997266	1.09117	1.40375	1.16829	1	0.990454	1.74301	2.77896	1.34479	1.33459	0.963566	1.22218	1.49298	1.68587
1.03355	1.1621	0.96653	0.888777	0.949037	1.2254	1.14514	1.3569	1.06225	1.07602	0.913527	1.02521	1.00539	0.969398	0.937237	0.930972	0.90126	0.879136	0.909434	0.96139	0.968651	1.07193	0.957642	0.97043	0.933365	0.915771	1.05508	0.9838	0.924332	0.894277	1	1.19034	0.881383	0.943087	1.01789	1.01197	1.05324	0.98837	1.05714	0.961511	1	1.18987	0.852361	0.893016	0.990563	1.00389	1.05913	1.10068	1.06772	1.03159
0.997763	1.08107	1.05254	0.872013	0.996613	1.03687	1.01541	1.43354	1.01924	0.982041	0.965138	0.966882	1.11595	0.917165	1.05617	1.05113	0.968219	0.848511	0.885408	0.857206	1.07792	0.976192	1.0641	0.95971	1.19583	1.25154	1.35321	1.02588	0.93865	0.97027	1	0.903554	0.900173	0.557872	0.975819	0.913829	0.956117	0.892885	0.864281	0.698425	1	0.92412	1.06355	0.579919	1.082	1.06603	1.0261	0.976275	0.87629	0.829355
1.42403	0.566799	1.00997	1.02319	0.97601	1.27035	0.89853	0.752832	0.802439	0.903383	1.08485	0.928858	1.03999	1.03115	1.94837	0.851645	1.03202	0.937569	0.652317	2.4965	1.22782	1.21601	0.882407	0.901582	1.49196	1.3623	0.514658	1.67099	1.70874	1.26124	1	1.16014	0.774124	0.799074	1.14102	0.675267	1.10381	0.682793	0.529785	1.00655	1	0.926595	1.29173	0.990278	0.819458	0.791267	1.06245	1.07984	1.04914	1.8007
0.932444	0.893305	0.97813	1.20781	0.988312	0.648887	0.739197	0.672116	0.840428	0.865034	1.46745	1.03302	0.961678	1.0053	1.84955	1.86398	2.02132	1.473	1.46999	1.5528	1.0465	1.02295	0.994419	0.982633	1.17149	1.19044	1.0027	0.946126	0.990474	1.01143	1	1.20083	1.64136	2.24063	1.00889	1.10909	0.940585	1.3017	1.10511	1.55695	1	1.09917	1.4075	1.56643	0.986767	1.11201	1.02135	1.1611	1.1282	1.44548
1.07661	0.962137	1.01205	1.09378	0.855422	1.04739	1.10388	0.844537	1.14765	1.05207	1.06038	1.02523	0.984703	0.990062	0.900073	0.869346	0.864307	1.27328	1.22316	1.34304	1.02798	0.931081	1.05062	1.0183	0.982434	0.967371	0.779901	1.13048	1.12004	1.18261	1	1.08798	0.867146	0.791968	1.14817	1.13363	1.32253	1.24463	1.15963	1.22005	1	0.95852	0.968308	1.02768	1.0818	1.11093	1.27541	1.19804	1.12383	1.1087
1.03962	0.961815	1.0014	1.04787	0.9493	0.824466	0.895469	0.889389	0.901097	0.956996	0.991455	1.01662	0.978104	1.00527	0.942971	0.928777	0.934321	1.03483	1.02703	1.08631	1.01243	0.98441	0.982089	1.0335	1.01886	1.03966	0.924943	1.00178	1.05673	1.03867	1	1.30769	1.07415	1.0316	1.00777	1.01888	1.1864	1.22024	1.0689	1.13038	1	1.34484	1.01953	1.08325	0.959032	0.97969	1.18108	1.14294	1.01708	1.07136
1.10102	1.07915	1.02264	0.857771	0.939422	1.47824	1.40925	1.59936	1.30941	1.22042	0.787211	0.986711	1.05223	0.961061	0.594018	0.58451	0.54867	0.722097	0.781988	0.72061	0.889425	1.01628	1.01624	0.967477	0.797964	0.771038	0.753287	0.93636	0.866182	0.899044	1	0.845273	0.591615	0.598547	0.892799	0.885873	0.93463	0.770966	1.00666	0.681661	1	0.966226	0.739713	0.804562	1.08051	0.991463	1.00496	0.875899	1.1193	0.803865
0.961748	1.07739	0.968602	1.0403	0.951964	0.996994	1.02349	1.0616	1.05542	0.965059	0.992563	1.01155	0.971053	1.01739	1.03038	1.03917	1.11124	1.02919	1.01158	1.09351	1.00122	1.02376	0.976517	0.999726	0.990017	1.02617	0.910329	1.02325	1.01977	1.01683	1	1.04674	1.21286	1.1995	1.06496	1.02262	0.99516	1.08772	0.967582	1.03313	1	0.934225	1.04534	0.942031	0.982277	0.980897	0.943785	0.958146	0.94441	0.978949
0.925661	1.02097	1.0062	1.00538	1.04179	0.945005	0.975254	1.06637	0.979015	0.955066	0.95616	1.0092	1.00574	0.985061	0.959471	0.993567	0.988612	0.924185	0.916819	0.865755	0.93076	0.954657	1.00599	1.03936	0.907298	0.920863	0.809998	0.880147	0.904541	0.915342	1	0.946658	0.962957	1.02742	0.912037	1.01111	0.905264	0.935637	1.03675	0.944164	1	0.976375	0.938614	0.966115	0.991174	1.01591	0.95734	0.89753	0.993089	0.910344
0.86814	1.06774	0.935463	0.934872	1.19379	0.68375	0.747089	0.781479	0.767953	0.803201	0.932853	1.04255	0.956603	1.00084	0.904302	0.971863	0.960536	0.87802	0.89447	0.819001	0.895082	0.981845	0.993117	1.02504	0.801076	0.820375	0.830111	0.841447	0.870437	0.906629	1	0.807646	0.974906	1.23308	0.784162	0.908522	0.794687	0.797057	0.937602	0.887507	1	0.910674	0.914403	1.12974	0.899444	0.94535	0.862907	0.84555	0.977699	0.950121
1.03447	0.973681	1.00245	1.00821	0.981185	0.942358	0.976992	0.859615	0.996033	0.969861	0.985698	1.00938	0.995917	0.994704	1.01148	0.943005	0.945825	1.04067	1.04004	1.08669	0.955238	0.983062	1.01054	1.0064	0.914999	0.88247	0.828642	1.03277	1.04267	0.995074	1	1.01318	0.962857	1.05446	0.97181	1.00479	1.01908	1.00374	0.987542	1.01882	1	1.02715	1.0553	1.13606	0.956037	0.985588	1.08928	1.06408	1.02092	1.09096
1.04455	1.01546	1.0072	1.03094	0.90186	1.11101	1.10213	0.969367	1.15754	1.07118	1.10421	1.01077	0.994993	0.994241	1.11072	1.02463	1.06817	1.25705	1.25738	1.35957	1.0536	0.945088	1.04259	1.01233	1.10077	1.07034	0.953678	1.1351	1.14977	1.15408	1	1.06226	1.13348	1.02651	1.20694	1.15016	1.08944	1.23983	1.20667	1.27177	1	1.00065	1.02958	0.975814	1.03768	1.076	0.985564	1.02451	1.09684	1.01418
0.958091	1.11142	1.00506	0.963612	0.961807	0.994415	1.04682	1.20312	1.0331	1.01247	1.08209	0.996297	0.993595	1.01011	1.30556	1.3117	1.19584	0.992199	1.05801	0.971138	1.09918	0.959132	1.02195	1.01892	1.20244	1.1902	0.937102	1.13056	1.19545	1.09609	1	1.08465	1.52019	1.58649	1.05577	1.15185	1.05723	1.34295	1.3302	1.40042	1	1.1354	1.19049	1.36245	1.04122	1.11346	0.997637	1.103	1.12981	1.17431
1.01461	0.959037	1.0014	1.02541	0.999541	0.933777	0.911736	0.990045	0.949393	0.918833	1.0574	0.980343	1.01479	1.00487	1.08413	1.15348	1.11623	1.02344	1.03408	0.991179	1.03679	0.938903	1.04465	1.01645	1.07558	1.09812	0.959815	1.03788	1.01862	1.05776	1	1.09637	1.10309	1.08755	1.0779	1.05585	1.04165	1.09672	1.03298	1.04225	1	1.12191	1.14367	1.13894	1.09851	1.08273	1.04878	1.1566	1.05869	1.18267
1.01987	0.970664	1.02375	1.00251	0.983209	0.836725	0.838761	0.871271	0.835275	0.857618	1.2474	0.983779	1.01646	0.999765	1.5765	1.5545	1.65608	1.15132	1.14388	1.18961	1.42492	1.0232	0.97218	1.00462	1.90804	1.86531	1.78451	1.57466	1.61812	1.60021	1	1.01589	1.48006	2.16765	1.24081	1.16978	0.982804	1.14923	1.40134	1.58556	1	1.08217	1.58152	2.02171	1.30716	1.20031	0.976092	1.23903	1.45601	1.64223
1.01546	0.99961	1.00185	1.09382	0.889262	0.953408	1.03401	0.938495	1.10732	1.1116	0.973323	1.00103	0.994908	1.00406	0.809075	0.825539	0.845241	1.07629	1.07276	1.12388	0.930058	1.04982	0.986379	0.963801	0.794388	0.805423	0.731356	1.01082	0.970937	1.01028	1	1.03356	0.859744	0.900864	0.942875	0.946688	1.06547	1.05045	0.933712	1.02013	1	0.982032	0.85107	0.897183	0.915359	0.924163	1.10515	1.00101	0.916418	0.948382
1.06571	0.87773	1.01203	1.06728	0.977247	0.959773	1.01167	0.885785	0.953609	1.02536	0.925488	1.01813	1.02243	0.959434	0.823521	0.798932	0.777357	0.928106	0.981908	1.00747	0.972028	1.04205	1.00685	0.951103	0.984144	0.942063	0.832556	0.983893	0.979541	0.916645	1	1.13577	0.867996	1.09724	0.935427	0.954324	1.07787	1.00137	0.978444	0.976585	1	1.03423	0.817957	0.946083	0.870132	0.878591	1.04374	0.869989	0.894404	0.852986
0.997096	1.00448	1.00493	1.11864	0.874861	1.04529	1.09642	0.906707	1.12637	1.09292	1.05328	0.997415	0.996567	1.00602	0.940914	0.934113	0.950506	1.14649	1.12929	1.20516	1.00361	0.991658	0.997078	1.01126	0.94371	0.943212	0.881623	1.02744	1.06237	1.0938	1	1.0339	0.96981	0.962674	1.03743	1.03362	1.10644	1.11434	1.04378	1.10275	1	0.962803	0.966334	0.932542	0.955428	0.993016	1.0537	1.0188	1.00121	1.00904
1.00722	0.92435	1.05241	0.925946	1.09007	0.916929	0.857169	0.961189	0.932587	0.88702	1.041	0.978828	1.00899	1.01219	1.1798	1.17172	1.23145	0.961966	0.950316	1.01485	1.00496	0.983015	1.01262	1.00436	1.08097	1.09175	0.92487	0.932665	0.948334	0.922435	1	0.981762	1.14196	1.2181	1.05846	1.02143	0.956616	0.975807	1.05993	1.1043	1	0.966829	1.0395	1.08157	0.98008	1.01515	0.912913	0.946543	1.0201	1.02903
0.965723	0.977314	0.992063	1.04241	1.02249	0.916069	0.982752	1.03808	1.03698	1.00435	1.06768	0.987675	1.01316	0.99916	1.16323	1.21379	1.30149	1.06488	1.11138	0.977636	1.02815	0.973503	1.0199	1.0066	1.05567	1.10122	0.970536	0.960055	0.974095	0.982764	1	0.894376	1.27737	1.24422	0.940941	1.04271	0.876454	1.0343	1.0606	1.07891	1	1.10791	1.1694	1.13506	1.08166	1.17328	1.02806	1.1319	1.0399	1.05698
1.01536	1.05605	0.866704	0.913191	1.14869	1.04171	1.01538	1.03454	0.95006	0.967475	0.930033	0.998032	1.06076	0.941208	0.841741	0.923	0.818224	0.902452	0.984113	0.808155	1.07251	1.00464	1.02378	0.97158	1.13331	1.15856	1.26252	1.06659	1.10113	1.15503	1	1.08332	0.851643	0.809163	0.92901	0.926442	1.10809	0.977815	0.85087	0.725085	1	1.0927	0.884989	0.617928	1.0216	0.927189	1.18829	1.11973	0.871068	0.778478
1.06544	1.04143	0.979293	0.94877	0.965068	1.12507	1.11781	1.21697	1.07924	1.11331	1.03652	0.999998	1.01703	0.982967	0.999857	1.043	1.04379	1.06838	1.12964	1.11422	1.07302	1.03477	1.00148	0.963756	1.09428	1.06042	1.21706	1.09893	1.05476	1.07969	1	0.668679	0.9993	1.0201	1.02381	1.06493	0.917914	0.966834	1.10631	1.10154	1	0.659651	1.14076	1.2479	1.09294	1.08906	0.939156	0.984146	1.1351	1.14816
0.995191	0.981029	0.952713	0.940217	1.13085	0.961409	0.902539	1.0723	0.944909	0.895597	0.973792	1.01209	1.0355	0.952418	0.983534	1.04511	1.00792	0.963702	1.00251	0.928053	1.08788	0.974594	1.03935	0.98606	1.1974	1.22609	1.36977	1.04608	0.997283	1.02822	1	1.11717	0.995176	1.05803	0.970246	1.00826	1.07139	1.10978	1.07826	0.935998	1	1.17614	1.08071	1.0398	1.10183	1.05484	1.09431	1.12756	1.09612	1.08999
0.988811	1.06613	0.983692	0.930111	1.03125	1.04226	1.00501	1.09849	1.05736	0.98841	1.01067	0.974832	1.03139	0.993774	0.982979	1.03562	0.988242	0.970451	1.01464	0.906569	1.15997	0.982397	1.03866	0.978941	1.21574	1.18809	1.67951	1.2108	1.18806	1.13115	1	1.05348	1.03116	1.02882	0.983719	0.979597	0.980439	1.03352	1.00393	0.945833	1	1.01906	1.10028	0.965566	1.04067	1.00684	1.01352	1.0815	1.00424	1.00795
0.960084	0.983231	0.977026	1.13899	0.94067	0.933684	1.02181	1.01285	1.10343	1.06481	0.890675	0.994583	0.971276	1.03414	0.819529	0.727384	0.791462	0.895753	0.892247	0.927166	0.885227	1.02022	0.940311	1.03947	0.787725	0.772614	0.850731	0.830311	0.851355	0.88818	1	0.757244	0.908984	0.651041	0.860933	0.848482	0.7942	0.841597	0.758307	0.751802	1	0.803044	0.796252	0.652733	0.793126	0.799098	0.825153	0.763911	0.70166	0.70417
1.04341	1.04433	1.05527	0.869014	0.98798	0.919355	0.889197	1.21069	0.871487	0.823023	0.911946	0.974016	1.07153	0.954455	0.846101	0.881341	0.868292	0.834309	0.871869	0.809566	1.04703	1.04514	0.993104	0.961761	1.18377	1.15222	1.29395	1.01169	0.983699	1.00215	1	0.844981	0.937478	0.961171	1.00151	0.998978	0.939664	0.981997	1.09486	0.90118	1	0.997184	1.0843	1.01838	1.11726	1.06332	1.00649	1.10411	1.13182	1.08435
0.998287	1.0232	1.02626	0.968499	0.983751	1.09484	1.12338	1.15632	1.12245	1.10076	1.01786	0.997371	1.04375	0.958879	1.00893	1.009	0.980564	1.03359	1.05654	1.02472	1.06855	0.997756	1.00269	0.999559	1.09989	1.08665	1.31471	1.07253	1.06785	1.09777	1	0.886672	1.01111	1.02107	1.03646	1.02125	0.931464	0.955067	1.06894	1.02511	1	0.8975	0.993262	0.98426	1.05651	1.02769	0.968937	1.00749	1.07318	1.04959
0.900339	1.01272	1.00504	1.05616	1.02575	0.971462	1.01908	1.02482	1.04112	1.08392	0.999253	0.99408	1.00756	0.998359	0.992429	1.02185	0.996022	1.02099	1.04513	0.955595	1.07278	1.04891	0.987353	0.963734	1.12104	1.12254	1.3228	1.04665	1.07758	1.06711	1	0.912341	1.00748	1.04675	0.973963	0.968983	0.975313	0.954663	1.00122	1.00129	1	1.00965	1.10157	1.17839	1.0563	1.07175	1.11145	1.09881	1.11796	1.16325
1.01048	0.990835	0.989748	1.02658	0.982364	1.11528	1.16866	1.18586	1.18698	1.11319	0.803906	0.984639	1.05993	0.955431	0.629382	0.578286	0.56051	0.799261	0.842605	0.835203	0.835597	1.01354	1.05353	0.932922	0.693548	0.680964	0.666394	0.84365	0.798828	0.773842	1	0.797186	0.608668	1.14995	0.836106	0.791951	0.928326	0.756121	1.00392	0.778652	1	0.832185	0.651347	0.937981	0.877376	0.828373	1.00793	0.772606	1.06541	0.819251
0.962939	0.999568	0.98775	0.832258	1.21748	1.31797	1.18042	1.56976	1.20155	1.08182	0.903763	1.04041	0.950225	1.00937	0.866926	0.922445	0.909744	0.773112	0.827021	0.752514	0.88583	1.03644	0.982137	0.981427	0.811212	0.760503	0.807856	0.845002	0.865486	0.882176	1	0.487171	0.731636	0.675533	0.80672	0.990452	0.754357	0.787587	0.994536	0.678495	1	0.683803	0.982951	0.911494	1.11158	1.12924	0.851489	0.948324	1.24593	0.90284
0.992614	1.01406	0.971896	1.0113	1.01013	1.01604	0.986521	1.08782	0.982691	1.00884	1.00778	0.972772	1.03193	0.9953	1.02841	1.08184	1.08052	0.979653	0.973014	0.96873	1.0703	0.947322	1.02948	1.0232	1.15659	1.1621	1.27655	1.07591	1.14356	1.04256	1	1.06015	1.19039	1.15286	1.1491	1.15127	1.03434	1.09926	1.1547	1.04853	1	1.03499	1.10071	1.06598	1.09051	1.02957	0.95541	1.05532	1.10011	1.06876
0.949052	1.12514	1.01589	0.895638	1.01428	1.01605	1.03398	1.08029	1.00544	1.04269	0.926279	1.00842	1.00829	0.983295	0.837753	0.832466	0.85207	0.970285	0.957059	0.933789	0.959201	1.02782	1.02375	0.948427	0.908842	0.904213	0.87624	0.971058	0.95135	0.936416	1	1.07096	0.951969	1.01707	0.922999	0.939568	0.999756	1.03002	0.97759	0.929689	1	1.07597	0.976645	0.982118	0.962613	0.973578	1.05766	1.0346	1.02781	0.974885
0.937735	1.0145	1.00978	0.951119	1.08686	0.923414	0.870708	1.07402	0.914054	0.890001	0.984748	0.981734	1.048	0.970266	1.03879	1.11271	1.16932	0.880653	0.844078	0.796718	0.868048	0.986632	0.955505	1.05786	0.823946	0.833658	0.80106	0.682677	0.736591	0.770574	1	0.87355	1.06235	0.960934	0.927543	0.98558	0.82292	0.848193	0.932396	0.784374	1	0.927794	0.97902	0.81359	0.973257	0.982744	0.829101	0.913713	0.866729	0.848981
0.989511	1.08231	1.00272	1.00456	0.920904	0.998933	1.00819	1.21816	1.19873	0.951723	1.05221	1.00659	1.00966	0.983747	1.01196	1.09925	1.07695	1.14752	1.15591	1.05425	1.06943	1.00777	0.998927	0.993303	1.10391	1.1151	1.17878	1.06379	1.07608	1.09144	1	0.919863	1.12415	1.42987	1.07428	1.11282	0.9323	1.09547	1.13773	1.18088	1	1.03219	1.19691	1.15234	1.16601	1.08936	0.958035	1.14443	1.17434	1.24261
1.07227	0.99031	0.995324	1.01389	0.928203	1.1546	1.23499	1.32267	1.1513	1.15318	1.01659	1.02436	1.00241	0.97323	0.98173	0.972826	0.93022	1.04642	1.15632	1.01584	1.09222	0.99661	0.991718	1.01167	1.20591	1.13435	1.37843	1.02396	1.02779	1.06088	1	1.13913	0.978817	0.942406	0.975143	1.04745	1.07321	1.20551	1.08174	1.0999	1	1.23543	1.07189	1.116	0.960946	1.03078	1.10696	1.14935	1.00325	1.07311
1.05036	1.0638	1.03176	0.92526	0.92882	1.09982	1.1691	1.1986	1.15454	1.16609	1.02188	1.00858	0.995953	0.995465	0.957457	0.983677	1.00758	1.02198	1.03703	1.00569	1.02176	1.04208	0.963304	0.994612	1.00762	0.990579	1.14683	1.03701	1.03022	1.05568	1	0.991394	1.01142	0.980423	1.03562	1.04986	1.04671	1.04754	1.07576	1.07917	1	1.00245	1.06917	1.04267	1.0333	0.988574	1.01332	1.03905	1.03035	1.04489
0.98743	0.992212	1.03028	1.05243	0.937642	0.823218	0.838298	0.781936	0.881202	0.894197	0.902415	0.965972	1.02425	1.00978	0.740368	0.766485	0.708153	0.908953	0.92845	0.886025	1.01478	0.945179	1.02606	1.02876	1.04665	1.03535	0.645708	1.03866	1.03852	1.08226	1	0.791019	0.782968	0.732922	0.837269	0.840071	0.857161	0.896296	0.853814	0.814086	1	0.85277	0.63544	0.603755	0.75034	0.769447	0.965188	0.737928	0.768853	0.452146
1.00736	1.00518	0.985202	0.928113	1.07415	1.12192	1.0661	1.08463	1.0529	1.0633	1.01058	1.00409	1.00522	0.990693	1.03643	1.04755	1.03169	1.01458	1.0262	1.01298	0.976932	1.01533	1.00915	0.975519	0.932941	0.933876	1.01089	0.976624	0.945575	0.968936	1	0.950935	0.992345	0.973504	0.989873	0.988648	0.963158	0.982084	1.00881	0.940569	1	0.966555	0.99598	1.02923	1.10522	1.08719	0.980913	1.03483	1.06705	0.982184
1.01026	0.806293	1.08275	1.01401	1.08668	0.703549	0.785717	0.722898	0.861646	0.862386	0.891941	0.994744	1.01888	0.986378	0.809525	0.799214	0.861035	0.876885	0.893554	0.870944	0.808782	0.895311	1.00599	1.0987	0.760363	0.804008	0.65325	0.620495	0.641511	0.625802	1	1.01736	1.11039	0.727512	0.780472	0.779516	0.96406	0.813453	0.72716	0.788555	1	0.880088	0.792972	0.74519	0.766345	0.784922	0.97169	0.810275	0.787321	0.77566
1.01099	0.938619	1.02651	1.07302	0.950866	0.900956	0.964101	0.858881	1.00193	0.985725	0.949923	1.00335	0.981416	1.01523	0.834616	0.819744	0.854013	0.988631	1.00355	0.979856	0.962249	0.99939	1.01063	0.989985	0.942441	0.947096	0.882114	0.955388	0.963878	0.978312	1	0.976095	0.909922	0.931053	0.884588	0.8994	0.974027	0.918485	0.93859	0.902805	1	0.886891	0.877332	0.897659	0.860898	0.850701	0.94288	0.860822	0.889443	0.8931
0.840293	0.881906	0.935394	1.29592	1.04649	0.676411	0.744217	0.658848	0.79564	0.805567	1.13631	1.02781	0.967709	1.00448	1.33867	1.35688	1.42936	1.02586	1.00574	1.0083	1.08238	0.97038	1.01041	1.01921	1.21397	1.22546	1.10314	1.00496	1.09446	1.09706	1	1.18882	1.65676	1.95924	0.92431	0.982904	0.967164	1.24703	0.975013	1.1936	1	1.15056	1.15622	1.04289	0.840245	0.96692	0.934145	0.966971	0.877073	0.990494
1.21286	0.956446	1.04347	0.932242	0.854978	0.928924	0.963455	0.773968	0.961855	0.96262	0.888518	1.03197	1.01875	0.949275	0.664473	0.602728	0.602465	1.01046	1.01808	0.99261	0.896808	1.03858	0.983705	0.977719	0.85987	0.829157	0.959436	0.871788	0.840907	0.88035	1	1.08998	0.929156	0.972805	1.05159	1.0158	1.12445	1.10294	1.07849	1.28633	1	0.867915	0.859793	0.985435	0.86627	0.903369	1.06664	0.890121	0.92513	0.973301
1.05305	1.01045	0.972077	1.10619	0.858235	1.10992	1.23768	0.955193	1.30364	1.21744	1.05347	1.0149	1.00523	0.979861	0.945023	0.889298	0.837287	1.23245	1.28313	1.20648	1.07048	1.04038	0.94194	1.01768	0.999018	0.962816	1.18829	1.11958	1.13208	1.22262	1	1.18665	1.03537	0.841424	1.06276	1.05975	1.19973	1.24407	0.997569	1.24911	1	1.05797	0.925756	0.95389	0.871679	0.919888	1.16173	1.02523	0.892479	1.01828
0.977703	1.06325	1.01011	0.939903	1.00903	1.13441	1.14853	1.30263	1.16667	1.11716	0.999269	0.983071	1.03411	0.982819	1.00206	1.01332	1.00699	1.00045	1.03895	0.950704	1.00673	1.00066	0.998781	1.00056	0.997825	1.02502	1.15202	0.958886	0.96205	0.990592	1	0.974949	0.977206	0.968479	0.986935	1.03586	0.98451	1.0205	1.04425	0.910735	1	1.09089	1.04255	0.971045	1.13888	1.08909	1.02845	1.09627	1.09502	1.04
0.953438	1.03101	1.0079	1.04495	0.962704	1.24554	1.26026	1.46971	1.27067	1.2102	1.00881	1.01629	1.009	0.974708	0.947942	0.980487	0.988899	0.967153	1.00264	0.948454	1.03696	0.950943	1.03371	1.01535	1.12154	1.12388	0.934641	1.01289	1.00204	0.963072	1	0.924366	0.885178	0.82139	0.84438	0.950345	1.0527	0.993044	1.03119	0.812706	1	1.09407	0.965292	0.935427	1.05799	1.05598	1.09127	1.09782	1.12438	0.963612
1.05413	1.10603	0.953081	0.761837	1.12492	0.999508	0.962669	0.919691	0.941793	0.939054	1.37444	1.01233	0.953857	1.03381	1.53742	1.47514	1.45761	1.6889	1.68866	1.61661	1.20267	0.936792	1.01256	1.05064	1.27227	1.25613	1.25631	1.37734	1.40188	1.44241	1	2.00161	1.49763	1.59245	1.45127	1.31914	1.66749	1.49701	1.365	1.61905	1	1.54151	1.40181	1.54749	1.26225	1.28382	1.48085	1.47339	1.33952	1.5188
0.99139	1.01708	0.981893	1.06819	0.941448	0.918509	0.92608	0.902206	0.918621	0.960456	0.948613	0.991122	0.992663	1.01621	0.923898	0.906218	0.949788	0.994561	0.948773	1.04547	0.991548	1.01338	1.01312	0.973496	0.96807	0.95661	1.15344	1.03465	1.01798	1.01518	1	0.985973	0.893118	0.956471	0.936483	0.928284	1.00079	0.996332	0.954927	0.951275	1	1.00733	1.01326	0.991929	0.983375	0.95952	1.03448	0.990287	0.977089	0.956453
0.976458	1.11531	0.947005	0.962265	0.998962	0.805048	0.833721	0.874768	0.862315	0.836175	0.998698	0.990987	1.01549	0.993521	0.943841	1.01417	1.04236	1.02622	1.04376	0.976463	1.07713	1.00379	1.01659	0.97962	1.15369	1.17083	1.33974	1.06582	1.05285	1.07359	1	1.06025	1.08574	1.11411	1.05906	1.06564	1.00865	1.08459	1.09289	1.07314	1	1.05561	1.01418	0.970499	1.02482	1.01388	0.99235	1.04901	1.05297	0.994985
0.969388	1.01876	1.03405	0.898666	1.07913	0.919379	0.951803	1.02558	1.01325	0.993027	1.02871	1.00304	1.01073	0.986232	1.03044	1.07094	0.989432	0.992871	1.05222	0.936872	1.04974	0.986622	1.01384	0.999536	1.10114	1.09792	1.20799	0.981671	0.98586	1.0292	1	0.89423	1.03498	0.970889	0.90359	0.965348	0.912369	0.970201	0.988391	0.909282	1	0.912829	1.04203	0.948435	0.998854	1.01079	0.932675	0.971046	0.986954	0.948862
1.10189	1.06949	0.989099	0.841411	0.998118	1.48001	1.38997	1.95066	1.29125	1.21965	0.980149	0.966821	1.07847	0.954712	1.00353	0.955844	0.940526	0.900681	0.918232	0.929808	1.08649	1.04254	1.02743	0.93003	1.31771	1.26785	1.26679	1.08828	1.00372	0.942895	1	1.06703	0.954216	0.904938	1.07643	1.03185	0.976394	0.954615	1.08235	0.897872	1	1.25224	1.13221	1.03901	1.28358	1.21639	1.06177	1.19871	1.29188	1.15723
0.986639	1.0603	1.00033	0.901057	1.05167	1.01139	1.08478	1.04841	1.0713	0.997252	0.943733	0.999399	0.99627	1.00433	1.06053	1.09216	1.00102	0.999398	0.928122	0.945821	0.985534	1.04673	0.964346	0.988921	0.984367	1.02016	1.06558	0.985085	0.967937	1.01129	1	1.0147	1.03364	1.10606	1.01468	1.00768	1.01009	1.01825	1.02106	0.987811	1	1.12454	1.01686	1.05669	0.989082	0.995336	1.02829	1.03525	1.04078	1.01432
1.02043	1.01268	1.01715	1.01423	0.935505	1.241	1.21851	1.11942	1.2277	1.13543	0.93337	0.993211	1.02727	0.979524	0.817389	0.810736	0.78959	0.960552	1.00271	0.970236	1.0393	0.922245	1.05411	1.02365	1.05135	1.03721	0.966834	1.13986	1.10436	1.15802	1	0.916317	0.780168	0.83667	0.984001	0.968464	0.99049	0.934179	1.07016	0.912395	1	0.960029	0.941984	0.99193	1.04422	0.986868	1.01873	1.06069	1.0857	1.06967
1.0208	0.948477	1.03279	1.02789	0.970046	0.821126	0.913158	0.780311	0.938259	0.920172	0.938372	1.0192	0.977276	1.00352	0.880594	0.92806	0.902991	0.907037	0.927315	0.850243	1.01509	1.02893	0.991776	0.979293	1.04452	1.06205	1.06387	0.941918	0.972806	1.0242	1	0.886264	0.944747	0.893334	0.791157	0.90768	0.853003	0.868736	0.85153	0.845919	1	0.932026	0.884075	0.876367	0.856096	0.892421	0.874842	0.865085	0.868177	0.883812
1.02435	1.04376	0.957704	1.13545	0.838729	1.13498	1.25126	1.01321	1.21268	1.22083	1.11443	1.02116	1.0167	0.962141	1.0537	0.985196	0.940197	1.34247	1.45251	1.27941	1.22823	1.03794	0.961283	1.00078	1.53497	1.37745	1.31528	1.32212	1.27062	1.26521	1	0.923207	1.13622	1.07702	1.33808	1.33424	0.998307	1.21873	1.398	1.49005	1	0.857823	1.01818	1.16046	1.13357	1.19464	0.95653	1.06066	1.20052	1.17136
0.966802	0.98094	1.02585	1.02391	1.0025	0.893862	0.93589	0.996981	0.973859	0.93697	1.04484	1.03942	0.955115	1.00547	1.04845	1.053	1.0664	1.03024	1.03114	1.02524	0.977065	1.0069	0.998222	0.994881	0.968715	0.982962	1.04558	0.934692	0.947363	0.931042	1	0.978995	1.04977	1.12983	0.882052	0.964786	0.952896	1.08038	0.969893	0.991691	1	1.07736	1.08131	1.01798	0.980312	1.0162	0.97434	1.09099	0.999398	1.05605
0.979764	1.00975	0.998853	1.03837	0.973265	0.982948	1.02125	1.07232	1.04863	1.02982	0.914583	0.99302	0.967437	1.03954	0.865309	0.837195	0.827206	0.893411	0.882747	0.933404	0.964596	1.01867	0.985759	0.99557	0.967828	0.979695	1.09104	0.934619	0.931108	0.946366	1	0.958921	0.903681	0.716857	0.826487	0.87561	0.891106	0.904671	0.796015	0.786346	1	0.966152	0.856922	0.664077	0.859566	0.877166	0.95177	0.876093	0.786563	0.785029
0.965022	1.02238	1.03096	0.976843	1.00479	0.991683	0.949621	1.04281	1.00445	1.00506	0.958969	0.989755	1.02433	0.985915	0.914376	0.967483	0.985565	0.953357	0.955101	0.915149	0.993814	0.965742	1.01805	1.01621	0.955926	0.97793	0.77444	0.944982	0.963948	0.985135	1	0.947108	0.885015	0.899478	0.941179	0.966881	0.92591	0.927001	0.966201	0.853228	1	1.05303	0.940623	0.973661	1.07206	0.984614	0.975012	0.96656	1.0008	0.935525
0.950275	1.07648	0.946639	0.994899	1.03171	0.885125	0.911181	0.951128	0.992571	0.974245	0.989389	1.01963	0.994771	0.985602	0.996181	1.00322	1.0108	0.991004	0.992542	0.977105	1.03194	0.989721	1.03755	0.97273	1.03473	1.04594	1.20996	1.03491	1.01853	1.05776	1	1.04077	1.06624	1.08169	1.0028	1.00115	0.968406	1.02677	1.07735	0.992953	1	1.03042	0.973514	1.01815	1.00187	0.964823	1.02998	0.983849	0.984425	0.957058
0.954798	1.02671	1.0077	0.955917	1.05487	0.905991	0.937998	0.980619	0.984055	0.945393	1.01784	0.983974	1.00879	1.00724	1.04034	1.02553	1.02965	1.00344	0.988286	1.00852	1.01055	1.03896	0.966925	0.994115	0.986536	1.00373	1.36644	0.98954	0.976953	0.965193	1	1.03435	1.06978	1.12258	1.04559	0.94512	1.04792	0.942829	0.95192	0.994742	1	0.961375	0.935909	0.985397	0.929553	0.951187	1.01968	1.02442	0.967252	1.00411
0.987913	1.0113	0.947405	1.04025	1.01313	0.965111	1.03541	0.923604	1.04504	1.03659	0.994391	0.974999	1.00411	1.02089	0.994075	0.983114	0.924545	1.01137	0.989259	1.00207	0.923434	0.996963	0.970744	1.03229	0.836891	0.859679	0.775823	0.863641	0.88058	0.887678	1	1.00328	1.12079	1.14982	1.04195	1.11121	0.972963	1.08462	1.06847	1.09689	1	0.997077	0.721221	0.94351	0.839684	0.937467	0.852212	0.749615	0.843296	0.761795
1.51032	0.528806	1.21795	0.905415	0.837506	1.1683	1.27278	0.868229	1.18128	0.788513	1.11826	1.00491	0.977153	1.01794	1.07865	0.932064	0.936662	1.35956	1.49842	1.42654	1.06938	1.00866	1.04347	0.947869	1.11785	1.0361	0.915919	1.28371	1.10627	1.09083	1	1.09054	1.22897	0.833372	1.07845	1.09925	1.04146	1.21647	0.965229	1.39399	1	0.793465	1.10724	0.926063	0.824392	0.86174	1.14109	1.00364	0.940672	1.35746
0.913252	1.01688	0.968416	1.05504	1.0464	1.22083	1.08143	1.33102	1.12552	0.997142	0.93748	1.00482	0.977665	1.01751	0.969131	1.01803	1.03441	0.888823	0.863841	0.881585	0.967492	0.928169	1.0263	1.04553	1.01262	1.00854	0.868063	0.983094	0.998696	0.970637	1	0.860664	0.888462	0.957512	0.905145	1.07114	0.888005	0.918157	0.992546	0.733439	1	0.953522	0.858678	0.907049	1.06285	1.11282	0.933294	1.00599	0.985591	0.864133
0.995459	1.00113	1.00659	1.02817	0.96866	1.06072	1.06546	1.05747	1.08278	1.06779	0.9595	0.997672	1.00353	0.998793	0.988288	0.969499	0.904937	0.975255	0.993046	0.993665	0.977224	0.968166	1.05076	0.981069	0.955592	0.976777	0.847661	0.885651	0.921289	0.966317	1	1.0752	1.00933	1.07545	0.967463	1.02937	0.995851	1.06004	1.04342	1.01961	1	1.0342	0.967202	1.04926	0.992925	1.01806	1.00562	0.976052	0.956896	1.01752
1.00917	1.10539	0.968294	0.98743	0.929719	1.20032	1.23511	1.24153	1.2437	1.19904	0.940991	0.993214	1.02555	0.981237	0.859284	0.805701	0.81673	0.963983	1	1.01436	1.08194	0.96384	1.0382	0.997962	1.09134	1.08031	0.960265	1.19586	1.15499	1.11599	1	0.931851	0.831695	0.922807	1.06211	1.13333	0.979098	1.03485	1.29604	0.997804	1	0.996366	0.783955	0.929202	0.964226	1.00273	0.885349	0.896088	1.05728	0.789
1.07567	1.01906	1.04041	0.893266	0.971588	1.32625	1.27992	1.49857	1.27201	1.27282	1.04245	0.977503	1.07013	0.952366	1.02875	1.05194	1.01439	1.01571	1.08833	1.01005	1.06608	1.00536	1.0171	0.977535	1.12005	1.05754	1.1339	1.08838	1.03212	0.998294	1	0.880048	1.09207	1.0224	1.11555	1.06198	0.950789	0.970218	1.06912	1.03521	1	0.930124	1.04344	1.02714	1.07881	1.06097	0.940587	1.05537	1.06589	1.10279
1.03767	1.06937	1.0315	0.905934	0.955529	0.722195	0.708695	0.82276	0.708821	0.683739	0.975418	1.01404	1.02925	0.956714	0.928708	0.994409	0.954788	0.907591	0.982387	0.875302	1.01471	1.05923	0.993918	0.946848	1.00748	1.0018	1.19161	0.979858	0.935532	0.96228	1	0.96212	0.956292	0.960687	1.00042	0.998571	0.968297	1.00076	1.08269	0.930107	1	1.02102	1.06814	0.994214	1.10787	1.0547	1.01834	1.02286	1.08838	1.01277
0.93118	1.10548	1.01636	0.914457	1.03252	1.35128	1.33854	1.55707	1.37902	1.34081	1.19808	1.00236	1.0025	0.99514	1.3773	1.41733	1.39193	1.16459	1.19273	1.05478	1.18839	0.978769	1.0308	0.990426	1.30626	1.39181	1.61284	1.12349	1.14481	1.15764	1	0.862422	1.35247	1.63011	1.09632	1.15966	0.864469	1.13628	1.30903	1.27276	1	0.930128	1.18487	1.16664	1.19663	1.15106	0.92199	1.07767	1.1904	1.12312
1.09546	0.839343	1.045	1.08544	0.934752	0.862691	0.798278	0.680071	0.847086	0.839147	1.11941	1.00959	1.01731	0.973104	1.074	1.08231	1.03287	1.22981	1.36035	1.19259	1.04379	1.02174	0.973197	1.00506	1.01921	1.05524	1.04179	1.09785	1.13454	0.997303	1	1.36102	1.23965	1.12402	1.16641	1.08915	1.21159	1.30892	1.03728	1.34159	1	1.22747	1.17008	1.09209	1.00176	1.02263	1.16925	1.11294	0.971022	1.29796
1.028	1.0143	1.00812	0.990522	0.959063	0.743323	0.898943	0.799575	0.864959	0.896736	1.06065	1.00579	1.01213	0.982081	1.1023	1.02057	1.01843	1.09547	1.12012	1.12478	1.00538	1.08802	0.967583	0.944398	0.998552	0.967313	1.02636	1.01606	1.00962	1.03612	1	1.18301	1.2094	1.12366	1.05057	1.05161	1.07294	1.22275	1.12439	1.32378	1	1.08545	1.04594	1.11937	0.943232	0.985594	1.0778	1.01509	1.00528	1.05241
1.01496	1.02174	1.01017	0.99304	0.960087	0.923774	0.957227	1.09515	0.971863	1.04026	0.90576	1.01644	1.01209	0.971476	0.807001	0.805611	0.790719	0.88319	0.893924	0.828281	0.879533	0.987462	1.01912	0.993418	0.714841	0.71624	0.702603	0.832252	0.882094	0.856757	1	0.882692	0.840067	0.814956	0.889901	0.911661	0.892895	0.861974	0.89086	0.838855	1	0.834086	0.7445	0.766228	0.891679	0.954699	0.957842	0.833677	0.891691	0.789863
0.92163	1.04495	0.964177	0.989875	1.07937	0.954901	0.945283	1.03891	0.995898	0.987093	1.02182	0.991309	1.0076	1.00109	1.05707	1.11309	1.05162	1.02316	1.01984	0.950877	1.04334	0.973363	1.01969	1.00695	1.11479	1.15186	0.921564	1.00511	1.06389	1.06435	1	0.967347	1.04977	1.08109	1.00599	0.957114	1.01583	0.934051	0.949983	0.933909	1	0.969121	1.10544	1.0543	1.07888	1.06086	1.0081	1.05991	1.07087	1.0976
0.979313	1.12759	0.938253	0.968373	0.986469	0.961946	1.00431	1.23896	1.04879	1.04258	1.02464	0.989122	1.02661	0.984268	0.972189	1.03594	1.0036	0.9917	0.966838	0.922248	1.05773	1.00705	0.998743	0.99421	1.01298	1.0415	1.24803	1.0357	1.06778	1.06059	1	0.877947	0.950381	0.813918	0.961902	0.951623	0.885317	0.875959	0.922805	0.799911	1	0.910915	1.03291	0.816237	1.0542	1.00255	0.91175	0.963558	0.998077	0.898519
1.00575	1.04027	0.96125	1.07634	0.916387	1.00359	1.06537	1.14069	1.10464	1.07087	1.06197	1.01211	0.995747	0.992139	0.998744	1.01968	0.996357	1.08304	1.13735	1.10612	1.04203	0.96939	0.999631	1.03098	1.03928	1.06114	1.11293	1.0499	1.07013	1.1397	1	1.0255	1.09519	1.14955	1.01195	1.03962	1.03632	1.15578	1.21076	1.19394	1	1.19213	1.08534	1.29805	1.13693	1.14222	1.10178	1.15661	1.25606	1.19493
0.986495	1.06323	0.992538	0.971028	0.986706	0.957139	1.06773	1.04141	1.02447	1.05178	1.03923	1.01037	0.995876	0.99375	1.04561	1.06811	0.974189	1.05547	1.09218	0.93632	1.08288	1.00743	0.978272	1.0143	1.11154	1.14586	1.16362	1.12437	1.1643	1.12855	1	0.866106	1.05831	0.961624	0.963189	1.00658	0.969549	1.03776	1.0117	1.09303	1	0.811869	1.07725	1.02305	0.998326	1.02527	0.944457	0.950982	0.975674	1.09546
0.968235	1.05858	0.95596	1.00887	1.00836	1.02161	1.0733	1.22243	1.06636	1.06888	1.00785	1.01327	1.01213	0.974597	1.08122	1.11516	1.04077	0.90861	0.940101	0.916012	0.978661	0.97541	1.01438	1.01021	0.988193	0.958231	0.888092	0.933714	0.954067	0.933218	1	0.973797	1.09154	1.15868	0.905658	1.06449	0.896705	1.1279	1.11439	0.932397	1	1.13653	1.02412	1.0809	1.03096	1.09952	0.918223	1.03183	1.07312	0.924213
0.93322	1.07904	1.02318	0.943868	1.02069	1.0861	1.11101	1.15144	1.10239	1.12413	1.01066	1.01767	0.994465	0.987862	0.976082	1.03598	0.991648	1.03564	1.06402	0.920581	0.998948	0.9649	1.00419	1.03091	1.01986	1.02572	0.94225	0.996091	1.00826	1.03007	1	1.0896	1.06475	1.11039	1.01538	1.08122	1.03249	1.12707	1.12353	1.00747	1	1.09134	1.06382	1.06651	1.08129	1.09935	1.03149	1.11607	1.09935	1.08996
1.1222	1.05462	0.996098	0.881219	0.94586	1.34695	1.27721	1.13982	1.31052	1.22776	1.00565	0.990433	1.00683	1.00273	0.960137	0.889388	0.905097	1.051	1.08929	1.1538	0.980197	0.972274	1.01609	1.01164	0.951047	0.928218	0.786448	1.04786	1.02164	1.082	1	1.26811	1.0724	1.01103	1.14873	1.03646	1.16313	1.14433	1.08307	1.14418	1	1.26484	0.963142	0.994942	1.04027	1.01218	1.14056	1.10375	0.989002	0.888655
0.994938	0.999906	0.988266	1.06849	0.948397	0.929704	0.990359	0.854101	0.995756	0.977162	0.890996	1.03138	0.968015	1.0006	0.650921	0.661991	0.64755	0.96677	0.986231	0.954458	0.909618	1.05409	0.971086	0.974826	0.716964	0.719788	0.736399	0.994824	1.00215	0.997231	1	0.987732	0.829342	0.875924	0.972652	0.984419	1.03021	1.0177	1.06318	1.00155	1	0.965347	0.717218	0.882086	0.853534	0.912563	1.04482	0.906809	0.941149	0.833916
0.829952	1.04872	1.02076	0.980262	1.12031	0.871479	0.937672	0.973412	1.01655	1.01483	1.02769	1.02862	0.967051	1.00433	1.04052	1.08821	1.17806	0.989466	1.09048	0.931564	0.99101	0.959926	1.03823	1.00184	0.95956	0.989851	1.07091	0.870965	0.903631	0.972106	1	0.986248	1.2174	1.00297	0.874473	1.02929	1.013	1.12959	1.10402	0.941306	1	1.05192	1.06708	0.899551	0.988649	1.05914	1.05782	1.02684	0.952685	0.908298
1.03656	1.04617	1.0203	0.935851	0.961124	1.12149	1.10745	1.39497	1.0799	1.09417	0.963626	0.990448	1.01756	0.991997	0.928711	0.967837	0.932418	0.868314	0.85858	0.877357	0.92546	0.964426	1.01226	1.02331	0.989762	0.939168	0.800478	0.875989	0.890522	0.81272	1	0.988872	1.10579	0.891078	0.946012	0.93163	0.932121	0.918121	1.03678	0.888224	1	1.06537	1.04323	0.928033	0.988243	0.994129	0.910225	0.8889	0.971302	0.931371
1.02996	1.09746	0.977527	0.932693	0.96236	1.29904	1.30241	1.31729	1.202	1.2135	0.910331	0.986463	1.04145	0.972092	0.921356	0.886546	0.891562	0.918285	0.965346	0.985776	0.912441	0.943144	1.05162	1.00524	0.941231	0.875418	0.647384	0.954996	0.894251	0.830254	1	0.851955	0.886831	0.89726	1.07726	1.09821	0.937523	0.991987	1.18896	0.960503	1	0.931518	0.919916	0.831729	0.9886	1.00652	0.916174	0.89426	1.04599	0.81764
0.929227	0.996655	0.998821	1.00772	1.06758	1.00875	1.06083	1.11831	1.05388	1.07108	0.998317	0.99924	0.978118	1.02264	1.0191	0.983245	0.982431	0.981024	0.963478	1.02124	0.916252	0.976178	0.996278	1.02754	0.905525	0.893329	0.88342	0.949141	0.926057	0.954728	1	1.05838	0.973105	1.04698	1.00579	0.91992	0.995634	0.927394	0.910859	1.00578	1	0.996285	1.01184	1.0387	0.991708	1.01395	0.936201	0.966927	0.990163	0.943883
1.0576	0.981045	0.97756	0.98007	1.00373	0.943573	0.913267	0.903337	0.916688	0.93667	0.997182	0.988512	1.01336	0.998131	0.97765	0.995266	1.01405	0.925042	0.917068	0.8803	1.10646	1.00647	0.968924	1.0246	1.16099	1.16167	1.22194	1.0449	1.07834	1.11841	1	0.968209	0.997155	1.03213	0.902837	0.976112	0.897877	0.931443	0.945655	0.875404	1	1.01287	1.01208	0.975976	0.89505	0.920046	0.880788	0.905255	0.90918	0.850554
1.14261	1.07968	0.84859	1.16739	0.761732	1.51559	1.56547	1.52366	1.58003	1.6847	0.926041	1.07978	1.053	0.867216	0.740984	0.709481	0.73695	1.16929	0.864946	1.15762	0.817967	0.933164	1.03856	1.02827	0.497904	0.536642	0.659099	0.766905	0.816886	0.939386	1	1.07142	1.41275	0.727571	1.2688	1.30254	1.2557	0.897035	0.902787	0.769677	1	0.916487	1.0633	0.721644	0.940042	1.22083	1.19429	0.827051	0.826853	0.659297
0.923121	1.07435	0.936524	1.03872	1.02729	0.72403	0.752991	0.722273	0.840514	0.857247	0.98269	1.01962	0.982922	0.997455	0.971059	0.954088	0.956854	0.984587	0.99243	1.00431	0.956756	0.985996	1.01013	1.00387	0.943083	0.960965	0.933107	0.944334	0.932388	0.963221	1	0.799468	1.00715	1.04671	0.876952	0.932997	0.890065	0.876753	0.899051	0.961935	1	0.776986	0.972582	0.93843	0.887848	0.95978	0.902073	0.842184	0.928314	0.95317
0.974343	1.025	1.01133	0.991247	0.998083	1.20038	1.29167	1.20317	1.32071	1.24554	0.978285	1.01721	1.02151	0.961281	0.907484	0.841665	0.794289	1.00501	1.07112	1.04442	1.07569	0.980473	1.03793	0.981595	1.05108	0.991934	1.06097	1.19756	1.16272	1.08164	1	1.03557	1.01038	0.917732	0.990576	0.963575	1.0731	1.04757	0.975393	1.02326	1	0.93995	0.923838	0.977217	0.899452	0.96422	0.991714	0.963498	0.973623	0.990708
1.04477	1.11143	1.07866	0.638493	1.12664	1.00009	0.959972	1.41727	0.87559	0.904409	0.777701	0.888478	1.13415	0.977367	0.481102	0.496693	0.49034	0.847676	0.832604	0.784699	0.993323	1.05614	1.04176	0.9021	1.01458	0.990636	1.28933	1.12043	0.926663	0.880269	1	0.762576	0.623661	0.670677	1.0306	0.950671	0.948369	0.652286	1.08056	0.626115	1	0.784583	0.678371	0.672104	1.33226	1.03751	0.955256	0.802281	1.20926	0.747563
1.01241	0.946301	1.00833	0.911291	1.12167	1.30674	1.24075	1.54968	1.23412	1.18764	0.940784	1.00642	1.01247	0.981112	0.939332	0.994031	0.975411	0.854627	0.839833	0.830387	#DIV/0!	#DIV/0!	#DIV/0!	#DIV/0!	#DIV/0!	#DIV/0!	#DIV/0!	#DIV/0!	#DIV/0!	#DIV/0!	1	1.15298	1.06549	1.09006	1.00728	1.03027	1.01139	1.01796	1.1093	0.952763	1	1.19794	0.957862	0.927094	0.965294	0.951437	0.919836	1.02086	0.947304	0.90848
0.699242	1.01226	0.801589	1.59753	0.889372	0.316311	0.387882	0.268526	0.358638	0.443952	0.857614	0.820936	1.29535	0.883713	0.75241	0.62414	0.7959	0.707679	0.643607	0.781667	0.870057	0.846363	0.99694	1.1567	1.0647	1.04865	0.794545	0.587878	0.619991	0.556456	1	0.985516	2.16182	0.668566	0.831681	0.721763	0.966912	0.691677	0.512464	1.0522	1	0.657874	1.11458	0.644293	0.53862	0.565359	1.4434	0.710756	0.50015	0.775285
1.0293	1.01727	0.946431	1.06115	0.945849	0.856999	0.883455	0.982995	0.889082	0.944559	1.17162	0.99648	1.01694	0.986583	1.28926	1.25959	1.25373	1.23146	1.24896	1.20046	1.054	1.08758	0.941015	0.971403	1.07091	1.11034	1.21883	1.07186	1.09235	1.11609	1	0.919288	1.29013	1.49138	0.998843	1.01292	0.886016	1.03364	1.03956	1.36102	1	0.899772	1.23748	1.38909	1.01673	1.00358	0.948588	1.01754	1.09747	1.35007
0.987128	0.977965	1.05154	0.965015	1.01835	0.987017	1.00863	1.04109	1.06642	0.998879	0.9161	1.02223	0.991276	0.986492	0.840233	0.854795	0.853986	0.919935	0.93524	0.891862	0.998506	1.03596	1.0129	0.951139	1.02474	1.01713	1.11834	0.899366	0.895325	0.931494	1	1.05704	0.907214	0.899158	0.874349	0.867382	0.999859	0.923172	0.890939	0.856541	1	1.14746	0.918847	0.93415	0.915102	0.909083	1.02218	0.948655	0.940697	0.940519
1.15163	1.04776	1.00893	0.937748	0.853931	1.08084	1.14677	0.917335	1.19661	1.11475	0.987718	1.00234	1.00864	0.989024	0.857102	0.777307	0.770017	1.12762	1.19242	1.17345	1.10616	1.00102	0.988479	1.01051	1.1108	1.06702	1.06139	1.22996	1.21159	1.29742	1	1.04934	0.963295	0.818248	1.13485	1.06351	1.13142	1.1938	1.11916	1.24784	1	0.936749	0.977916	1.05427	1.00197	0.990355	1.1263	1.05985	1.06361	1.06498
0.993427	1.01031	0.967814	1.13806	0.89039	0.903733	0.983196	0.997617	1.04965	1.02574	0.969545	1.00957	0.995385	0.995043	0.875846	0.883429	0.840762	0.995373	1.02736	0.959299	0.956936	1.03255	0.956536	1.01091	0.872182	0.8627	0.902679	0.943867	0.986253	1.02765	1	1.0987	0.967481	0.942897	0.969047	1.01123	1.06968	1.1178	1.03853	1.02765	1	1.11225	0.89486	0.956922	0.8893	0.933208	1.07912	0.976252	0.966896	0.938857
1.14392	0.90033	1.0649	0.974721	0.916135	0.508423	0.493807	0.501605	0.489896	0.450911	0.937798	0.997444	1.07667	0.925885	0.819801	0.778299	0.729385	0.933969	1.09007	0.98521	1.0778	0.999107	1.05217	0.94872	1.17835	1.16644	1.14965	1.05218	0.998348	1.03785	1	0.856541	0.7707	0.664356	1.02114	0.83523	1.03406	0.830533	0.865852	0.846719	1	0.769029	0.871253	0.752942	0.92067	0.864858	1.09645	0.90083	0.898467	0.909756
1.01886	1.02381	0.970249	1.03851	0.948572	1.06006	1.04082	0.917718	1.0791	1.1377	0.929463	0.98658	0.988548	1.02487	0.879346	0.822728	0.869049	0.916586	0.880711	0.935803	0.961646	1.00279	0.994148	1.00306	0.917303	0.91241	1.00099	0.988816	0.993218	0.967576	1	0.830552	0.858679	0.653745	0.964401	0.864735	0.829965	0.773232	0.765717	0.757858	1	0.732632	0.875024	0.646149	0.829737	0.785733	0.80282	0.751887	0.722703	0.74463
1.1007	0.925342	0.990937	1.06682	0.916199	0.872523	0.888238	0.813676	0.916896	0.966104	0.898145	1.02032	0.97737	1.00231	0.714812	0.663725	0.678473	1.06207	1.05742	1.04026	0.946913	1.16297	0.897855	0.93917	0.848634	0.88082	1.10788	0.891526	0.901493	0.900895	1	1.07385	0.997138	0.856614	0.905421	0.864474	1.03827	0.981591	0.870867	1.0047	1	0.79846	0.85908	0.801095	0.693525	0.758883	1.00188	0.762858	0.721446	0.813006
1.04631	0.920868	1.04362	0.965026	1.02417	1.1084	1.03036	1.0315	0.95617	0.957418	1.07056	0.973541	1.02155	1.00491	1.16533	1.13319	1.14914	1.02761	0.942034	1.06633	1.01122	0.909493	1.04193	1.04858	1.06743	1.0452	0.798666	0.998954	1.02175	1.0137	1	0.955939	1.07198	1.05598	1.01664	1.00523	0.959048	1.00796	0.986676	0.991225	1	0.993867	1.02597	0.988208	0.994737	1.00436	0.999397	0.957253	0.980102	1.01696
0.939511	1.05641	0.964145	1.16627	0.873671	0.878057	1.1037	0.961381	1.06542	1.08062	1.03949	1.02206	1.04668	0.931266	0.862319	0.975163	0.926916	1.0868	1.16305	1.07457	1.14198	1.01066	0.970754	1.01859	1.15089	1.12284	1.2105	1.20853	1.24613	1.23686	1	0.995779	0.890164	0.898809	0.979657	1.10666	1.08103	1.15684	1.16265	1.07935	1	1.03775	0.936072	1.00054	1.00203	0.999924	1.13624	1.12683	1.05946	1.07503
0.982582	0.958342	0.975932	1.05919	1.02396	0.961134	0.990455	0.978024	1.04698	1.02263	1.08911	0.989673	0.992278	1.01805	1.14348	1.11189	1.13499	1.06173	1.08421	1.12066	0.953926	0.97335	0.996077	1.03057	0.987459	0.992576	0.952757	1.00628	0.999602	0.971852	1	0.935034	1.05282	1.02253	0.989333	0.881355	1.10351	0.975482	0.928845	1.01752	1	0.981985	0.941896	1.00108	0.953829	1.04967	1.05163	1.00816	0.988849	1.03415
0.969688	1.07909	0.970837	1.06558	0.914801	0.993566	1.11692	1.11938	1.09248	1.13792	0.912376	1.01332	0.989231	0.997451	0.77417	0.74604	0.75353	0.95848	0.950412	0.992264	0.867933	0.995133	0.974713	1.03015	0.736443	0.692004	0.609512	0.851983	0.862808	0.853805	1	0.891261	0.887151	0.896695	0.997323	1.02627	0.930051	0.98441	1.12757	1.02357	1	0.907561	0.713862	0.861813	0.878379	0.928004	0.871719	0.776619	0.963895	0.69682
0.952023	1.00796	0.933758	1.11205	0.99421	0.808783	0.87713	0.906191	0.913096	0.984216	1.05317	1.01156	1.01603	0.972415	1.11424	1.0514	0.976955	1.07569	1.09429	1.08579	0.997724	1.00338	0.98963	1.00699	1.00556	0.985382	0.79302	1.05848	1.06723	0.971	1	0.976691	1.14954	1.05956	1.02693	1.01113	0.953667	1.0877	0.990519	1.12689	1	0.942357	1.07894	0.984091	0.935493	0.994125	0.966266	0.96264	0.93561	1.0276
0.91725	1.05054	1.00836	0.994223	1.02963	1.72339	1.95202	1.97915	1.3244	1.6303	0.993981	1.00467	1.04565	0.949677	0.875075	0.877168	0.838129	1.06446	1.14478	1.07541	0.982535	0.977024	1.04851	0.974465	0.909315	0.90207	1.09744	0.961475	0.963335	0.982739	1	1.12611	0.947202	1.23515	0.924543	0.941792	1.12782	1.14346	1.08372	1.08015	1	1.06987	0.927408	1.13197	0.985552	0.964778	1.16252	1.15699	1.0845	1.13269
0.969213	1.03757	1.00435	0.977359	1.01151	0.886999	0.948394	0.961711	0.990839	0.984673	0.98272	0.988171	1.02662	0.985204	0.92641	0.935864	0.928372	0.975411	0.997253	0.89736	1.05319	1.00491	1.01778	0.977307	1.05302	1.0688	1.06254	1.04869	1.0624	1.08079	1	1.03583	1.06874	1.06612	1.01977	1.03906	1.00178	1.04892	1.02551	1.04264	1	1.0373	1.04257	1.0426	0.988167	0.966739	1.02999	1.03836	0.980814	1.04784
1.09367	1.0642	1.00369	0.860331	0.97811	1.11213	1.0886	1.34927	1.03892	1.03979	1.01053	1.01085	1.04499	0.944164	1.11297	1.12354	1.03617	1.01486	1.10628	0.97349	1.09675	1.02961	1.00697	0.96342	1.2586	1.2483	1.29813	1.0814	1.02618	1.05492	1	0.991683	1.01899	0.985611	1.1408	0.96306	0.98113	0.973058	1.07339	1.00178	1	1.1281	1.27403	1.21752	1.2056	1.10353	1.19938	1.24831	1.30891	1.29594
1.03458	0.956982	1.01331	1.06829	0.926839	0.994504	1.02797	0.927274	1.06206	0.98322	1.06396	1.01675	1.00933	0.973912	1.02588	0.987802	0.995887	1.17668	1.2618	1.14839	1.01267	0.984435	1.00692	1.00865	0.994041	1.00546	0.849966	0.991132	1.02344	1.06051	1	0.946094	1.07649	1.09865	0.969738	0.943062	1.0245	1.03548	0.974407	1.16994	1	0.890506	1.10507	1.14076	0.881819	0.92286	0.983727	0.966788	0.944387	1.16737
0.877821	1.07349	0.91064	1.32429	0.813762	0.9001	0.877866	0.84015	0.968912	0.983326	1.02247	0.960294	1.0088	1.03091	1.01912	1.0385	1.21077	1.06766	1.01719	0.984337	0.926939	0.930877	1.00951	1.05962	0.916503	0.959882	0.747595	0.819332	0.869466	0.908616	1	0.944141	1.28709	1.13125	1.02231	1.07203	1.03138	1.06304	1.01691	0.961916	1	0.794916	1.12266	0.665361	0.857984	0.893741	0.905708	0.899622	0.899923	0.823919
1.00438	1.02968	1.00709	0.965246	0.993604	0.962093	1.0103	0.895999	0.988949	1.07925	0.836301	1.02118	0.980363	0.998459	0.640848	0.681593	0.674163	0.850102	0.890882	0.759195	0.882725	0.982368	1.01072	1.00692	0.776758	0.8409	0.777584	0.780837	0.817424	0.87589	1	0.687265	0.694994	0.628313	0.725457	0.834534	0.791881	0.698219	0.708151	0.633224	1	0.67163	0.602507	0.552719	0.72574	0.744705	0.791907	0.664548	0.641109	0.576297
1.08406	1.00559	1.0101	0.898924	1.00132	1.10035	1.13558	1.06573	1.0938	1.02886	1.07011	0.992549	1.03371	0.973739	1.13363	1.0481	1.06209	1.0871	1.12498	1.24035	1.04858	1.05756	1.0042	0.938245	1.09103	1.08864	1.00377	1.09765	1.04528	1.05617	1	0.962745	1.02597	0.951158	1.18131	1.02387	1.01206	0.997186	1.00868	1.08114	1	0.949488	1.13824	0.939205	1.17088	1.08638	1.03467	1.09519	1.16325	1.13146
1.00826	0.99787	1.01883	1.03159	0.943454	0.999521	1.07529	0.995952	1.09174	1.09593	1.07002	1.01841	0.968109	1.01349	1.11453	1.0869	1.10023	1.07625	1.06864	1.08726	0.936508	0.954824	1.01018	1.03499	0.944624	0.957289	0.811133	0.859063	0.873418	0.878714	1	1.19824	1.32216	0.890436	1.05298	1.04318	1.13963	1.14726	0.960902	1.02888	1	1.06334	1.16663	0.716704	0.954346	1.03587	1.08224	1.04967	0.915134	0.961221
1.07351	1.04488	1.01547	0.97761	0.888525	1.27846	1.22049	1.20824	1.2015	1.19492	1.12929	1.00795	1.04487	0.947172	1.17544	1.09825	1.06962	1.23063	1.22835	1.28149	1.16239	0.987597	1.01036	1.00204	1.22039	1.19428	1.16252	1.2894	1.27383	1.24328	1	0.669522	1.11639	1.01607	1.34827	1.21244	0.950815	0.97307	1.29105	1.38964	1	0.728512	1.22328	1.18556	1.16844	1.12903	0.961207	1.07141	1.22565	1.38541
1.17474	0.952157	1.0353	0.979462	0.858338	1.08213	1.07659	0.842432	1.08556	1.1416	1.01989	1.02992	0.972037	0.998041	0.785842	0.73847	0.750594	1.29218	1.28252	1.38403	1.05377	0.962968	0.980753	1.05628	0.92033	0.920252	0.527915	1.27653	1.33787	1.33859	1	1.05926	0.776607	0.760889	1.09812	1.03475	1.20122	1.12054	1.05572	1.20543	1	0.928688	0.84911	0.968286	0.918532	0.95311	1.15338	1.03783	0.993418	0.983323
0.930792	1.02915	0.991182	1.11758	0.931304	0.72374	0.774271	0.76052	0.841453	0.840838	0.987903	0.978484	1.03166	0.989856	0.963321	0.974926	0.94144	1.00369	1.03084	1.00158	1.03051	1.01266	0.952647	1.03469	0.952114	1.02578	0.906948	1.01152	1.03886	1.0569	1	1.01287	0.952376	1.19826	0.985011	0.965904	0.990559	1.00462	1.07025	1.09861	1	1.00302	0.907771	1.02674	0.90998	0.907357	0.985856	0.926456	1.0246	0.98553
0.980579	0.988747	1.00918	0.934847	1.08665	0.936513	0.944307	1.02744	0.993112	0.96439	1.01089	0.995561	1.01834	0.986095	1.03399	1.07259	1.10041	0.998161	1.00062	0.976332	0.993483	1.00912	0.996624	0.994253	1.0368	1.06452	1.02803	0.943062	0.956954	0.973583	1	0.941098	1.12197	1.03082	1.01131	0.930805	0.975607	0.929368	0.954015	1.0284	1	1.04128	1.09455	1.22265	1.05675	1.05084	0.969438	1.04044	1.0354	1.24758
1.01322	1.06437	0.986863	0.967797	0.967753	0.988024	0.988034	1.19803	0.975338	0.955879	0.98632	0.990629	1.02596	0.983414	1.03879	1.06613	1.07664	0.977801	0.980662	0.932938	1.08204	0.966404	1.00084	1.03276	1.25905	1.27247	1.18948	1.03269	0.997145	1.0026	1	1.02133	1.02061	0.877273	1.07763	1.11536	0.983207	1.02094	1.07049	0.938759	1	1.07064	0.89451	0.831104	1.0284	1.04929	0.950323	1.0166	1.00547	0.893658
1.05054	0.947814	1.03595	1.07153	0.894165	0.955006	1.02823	0.81417	1.08376	1.00305	0.979546	1.00338	1.01402	0.982605	0.846889	0.775936	0.761703	1.12583	1.14743	1.16778	1.06433	1.10316	0.977137	0.919705	1.07274	1.00611	0.839741	1.16351	1.14536	1.2188	1	1.06389	1.04695	0.907765	1.02131	1.11082	1.13086	1.21798	1.16348	1.21079	1	1.00468	0.887014	1.0102	0.906941	0.96314	1.1041	0.974333	0.965257	0.951301
0.974749	1.09301	1.01663	0.899066	1.01654	1.15353	1.07555	1.72086	1.14614	1.0036	1.02726	0.95763	1.09112	0.951254	1.18055	1.25066	1.18461	0.882325	0.962563	0.852972	1.10538	0.983916	1.05625	0.959829	1.26133	1.26168	1.3066	1.10093	1.03149	1.03658	1	1.05224	1.11041	1.01263	1.01935	1.09878	0.950362	1.1267	1.12143	0.868586	1	1.39571	1.30631	0.867903	1.35802	1.30333	1.0443	1.26506	1.21497	1.04671
1.15292	0.977602	1.03057	0.978079	0.860829	1.03878	1.10416	0.877797	1.12863	1.12471	0.978834	1.00838	1.03146	0.960157	0.814177	0.734337	0.727448	1.11396	1.15033	1.23813	1.03667	0.947883	1.02782	1.02429	0.971304	0.973041	0.770686	1.11245	1.16634	1.20541	1	0.943181	0.810835	0.699134	1.10127	0.968743	1.03476	1.00056	1.00554	1.14323	1	0.821572	0.874537	0.876234	0.895999	0.892122	1.03411	0.896273	0.981642	0.986264
0.951635	1.02103	1.01061	1.02768	0.989047	0.896965	0.964738	0.997214	1.03469	1.03215	0.961341	1.00566	0.972331	1.02201	0.908612	0.916995	0.946163	1.03312	1.05835	1.03181	0.938361	1.03252	0.984914	0.982568	0.883396	0.876522	0.897954	0.927439	0.93454	0.95384	1	0.99182	1.0206	0.902815	0.931873	1.03124	0.950986	1.03887	1.0412	0.96639	1	0.958928	0.925844	0.885284	0.931959	0.990622	0.968485	0.938447	0.956248	0.912834
0.952186	1.09061	1.00062	0.93518	1.0214	0.859832	0.861604	0.959252	0.907581	0.969681	0.975548	1.02392	0.981128	0.994956	0.924138	0.937032	0.954882	0.937356	0.908616	0.971404	0.855654	0.98321	1.01299	1.0038	0.698874	0.68717	0.754254	0.797194	0.814582	0.832848	1	0.923319	0.777364	1.09765	0.896804	0.844158	0.947043	0.852588	0.895014	0.883024	1	0.924973	0.774777	0.984516	0.855767	0.870826	0.930258	0.859865	0.95994	0.847181
1.0773	0.962506	1.0163	0.908336	1.03556	0.946161	0.949164	1.03658	0.958123	0.983506	1.05701	0.993016	1.03279	0.974192	1.09373	1.13279	1.14086	0.978744	1.01426	0.925706	1.14509	1.03119	0.989314	0.979498	1.29755	1.26739	1.34038	1.06632	1.10875	1.11219	1	0.942913	1.17914	1.20286	0.976678	0.988658	0.908498	0.977912	1.05835	1.06369	1	0.987206	1.10561	1.04805	0.989756	0.999616	0.910486	0.989547	1.04874	1.06111
0.993762	1.07152	1.01043	0.997965	0.926317	0.855128	0.879906	0.98632	0.873735	0.961855	0.984249	0.956891	1.04434	0.998774	0.944404	1.04235	1.08466	0.960234	0.940544	0.922279	1.07421	0.949983	1.02668	1.02334	0.959853	1.00542	0.977651	1.11649	1.21819	1.22822	1	0.946045	0.904925	1.24308	1.07281	1.03139	0.981648	0.907122	1.0775	0.901312	1	1.0248	0.986368	1.05169	1.17421	0.992421	0.944026	1.06617	1.04521	1.02995
0.939443	1.10248	0.993578	0.961068	1.00343	0.952066	0.930132	1.1397	1.03014	1.01718	1.03406	0.991892	0.989785	1.01832	1.08173	1.11173	1.13667	1.01491	0.98236	0.992143	1.04417	1.0062	1.00938	0.984415	1.08876	1.10428	0.958582	1.04729	1.08731	1.0631	1	0.925304	1.05728	1.10614	0.952548	0.984772	0.915981	0.942954	0.958658	0.974258	1	0.946028	1.09063	1.00662	1.0176	1.04524	0.927288	1.00257	1.0485	1.06412
0.992207	0.972577	0.955245	1.14729	0.93268	0.874216	0.942466	0.863761	1.00413	0.984761	1.0516	1.02113	0.962938	1.01594	1.09877	1.0476	1.06487	1.15881	1.16885	1.22692	0.982221	1.01414	0.982744	1.00311	0.970803	0.985626	0.91572	0.988621	0.996273	1.01556	1	1.13154	1.19512	1.24192	1.0574	1.04261	1.06942	1.20774	1.05766	1.26076	1	1.04995	1.08557	1.09432	0.954606	1.00865	1.07862	1.06002	0.985766	1.11894
0.963841	1.03479	1.01736	0.983737	1.00027	0.947019	1.0056	1.17141	0.931275	1.01164	0.939008	0.98801	1.0343	0.977688	0.928457	0.935555	0.912391	0.883355	0.91973	0.886133	0.98828	1.10215	0.953639	0.944207	1.00224	0.993543	1.31536	0.957817	0.933326	0.915361	1	0.846922	0.890925	0.880535	0.889723	0.888255	0.790135	0.844945	0.895488	0.808728	1	0.868553	0.956385	0.889629	1.03979	0.990899	0.943981	0.935426	0.986521	0.955759
0.992098	0.972185	0.981179	1.07796	0.976581	0.780847	0.840842	0.787701	0.877572	0.899701	1.03205	1.00187	1.00906	0.989069	1.03165	0.996783	1.03071	1.05794	1.04394	1.04907	1.04749	0.968631	1.03306	0.998307	1.0472	1.06902	1.1146	1.06204	1.06755	1.10046	1	1.3524	1.12544	1.1149	1.02601	1.02852	1.12681	1.18611	1.00771	1.14285	1	1.11965	1.04433	0.96926	0.968886	0.979656	1.07759	1.07111	0.948218	1.02425
1.09021	0.973867	1.0565	0.968508	0.910911	0.9927	1.08149	1.07731	0.976639	0.969732	1.07436	0.995837	0.992182	1.01198	1.13378	1.10702	1.11969	1.08407	1.08297	1.1414	0.969899	1.0048	0.976413	1.01878	1.04481	0.987425	0.79768	1.00416	0.980112	1.00727	1	1.13326	0.947138	0.936219	0.982073	0.913305	1.06051	1.01803	0.902325	1.0067	1	1.19109	1.02817	1.03217	0.992387	0.967248	1.00195	1.03837	1.0508	1.06249
0.936521	1.06671	1.00025	0.97028	1.02624	0.9727	0.970908	1.00515	0.983175	1.00141	1.00038	1.02392	0.977946	0.998131	1.02167	1.04923	1.02888	0.998311	1.00705	0.929069	1.05816	0.954163	1.03587	1.00996	1.05559	1.08694	1.07128	1.03419	1.07772	1.09021	1	0.990438	1.26335	1.17425	1.03086	1.10773	1.0431	1.10758	1.22808	1.14155	1	0.95265	0.918758	0.879366	0.933118	0.970735	0.892013	0.922418	0.859055	0.865357
0.998721	1.09386	0.980454	0.976389	0.950577	0.931867	0.98583	0.951321	1.02365	1.01394	0.973049	0.986038	0.991206	1.02276	0.940051	0.961468	0.939042	1.00415	1.01986	0.946316	0.987291	1.03548	0.984479	0.980039	0.973536	0.986044	1.06638	0.995077	0.999112	1.01719	1	1.0735	0.966949	1.03607	1.01205	1.06484	1.07133	1.0865	1.0106	0.995793	1	1.03326	0.934374	0.94356	0.947891	0.935512	1.09852	1.0006	0.98267	0.935957
1.04461	1.00341	1.03443	0.993467	0.92408	1.15426	1.20676	1.19374	1.1359	1.07883	0.972695	0.999297	1.02273	0.977974	0.891526	0.923821	0.923185	0.945633	0.992155	0.940311	1.00501	0.960394	1.01238	1.02723	0.998065	1.01549	1.13836	0.938521	0.915071	0.975293	1	0.992575	0.952653	0.964482	0.951196	0.985476	0.972477	0.967503	1.04611	0.929202	1	1.063	0.995119	0.989861	1.03	1.0003	1.04853	1.06925	1.07956	1.0412
0.961912	1.02781	1.02192	0.976225	1.01213	0.970596	1.00831	1.10871	1.06233	1.02901	0.906643	0.98301	1.01327	1.00372	0.808775	0.814014	0.817498	0.899586	0.91506	0.886263	0.912888	0.939893	1.0143	1.04581	0.884566	0.889693	0.865425	0.876384	0.879879	0.914203	1	0.901996	0.901697	0.943922	0.869842	0.890771	0.932475	0.880772	0.907355	0.82951	1	0.955533	0.829516	0.785778	0.922429	0.897064	0.978042	0.919177	0.892001	0.818995
0.929335	1.12015	1.00782	0.900054	1.04264	1.29987	1.30194	1.39773	1.24633	1.23541	1.00906	1.0073	1.00389	0.988808	0.993417	1.03274	1.05301	1.02095	1.02751	0.952449	1.00922	1.00561	1.00064	0.993748	1.04584	1.03935	0.975418	0.984666	0.960987	1.00451	1	0.800144	0.977816	0.915621	0.976723	1.00357	0.890926	0.87338	1.03562	0.882774	1	0.875895	1.10664	1.01357	1.15604	1.11216	0.886717	0.978426	1.12629	1.0178
0.989336	0.826843	1.03742	1.21183	0.934573	0.747626	0.780194	0.729028	0.857918	0.843403	1.34935	1.01137	0.995356	0.993279	1.72714	1.77938	1.80063	1.19853	1.25041	1.28949	0.995388	0.98579	1.01385	1.00036	1.14247	1.15742	0.854839	0.917473	0.942198	0.950808	1	1.24781	1.77447	1.29276	1.16006	1.18957	1.20287	1.37039	1.04815	1.60863	1	1.08601	1.42795	1.07841	1.01349	1.09236	1.09714	1.09328	0.912916	1.22348
0.963793	1.13068	0.980722	0.921267	1.00354	0.922876	0.953173	1.02827	0.992927	0.992904	1.16717	0.988661	1.01531	0.996029	1.28497	1.35682	1.2918	1.17565	1.20501	1.15291	1.09267	1.04885	0.974278	0.976873	1.12519	1.13223	1.40455	1.07618	1.09182	1.10575	1	1.07989	1.17732	1.20591	1.08045	1.06694	1.04588	1.12252	1.07613	1.20203	1	1.00496	1.16304	1.19867	1.03954	1.00217	1.03329	1.10389	1.04883	1.15441
0.886675	0.987957	0.894903	0.888509	1.34196	0.710611	0.704975	0.77455	0.744612	0.73508	0.817703	1.08944	0.986907	0.923651	0.7257	0.777529	0.805724	0.721807	0.725376	0.597979	0.658086	1.04529	0.978093	0.97662	0.298935	0.316071	0.355559	0.50565	0.535072	0.538356	1	1.2085	0.887133	0.601237	0.70497	0.789165	0.964285	0.851419	0.793878	0.435082	1	1.2124	0.70502	0.578296	0.739275	0.762743	0.99115	0.783431	0.657687	0.5136
1.04298	0.974523	0.933881	1.05283	0.995785	0.919843	0.889337	0.88564	0.908701	0.90202	1.02126	1.01207	0.99729	0.990644	0.917219	0.965213	0.990206	1.0039	0.985697	0.94932	1.07197	1.02809	1.00649	0.965428	1.0996	1.10969	1.35129	1.11325	1.10541	1.05615	1	0.993667	1.01946	1.07557	0.987869	0.991402	0.948514	0.966617	0.962089	0.978239	1	0.945289	0.91702	0.960151	0.912062	0.881148	0.90475	0.915345	0.882517	0.921125
0.975839	1.01452	0.997541	1.02255	0.989555	1.04428	1.04211	1.14783	1.06845	1.13246	0.984459	0.982161	1.00163	1.01621	0.99741	0.977873	1.01941	1.00644	0.960788	0.999853	1.03966	0.995415	0.989661	1.01492	0.997688	0.983994	1.00347	0.995174	1.01443	0.989422	1	1.0212	1.037	1.03631	1.0748	1.01739	1.05066	1.0369	1.06297	1.02833	1	0.988261	0.941946	0.928337	0.971634	0.946976	1.03059	0.948786	0.961988	0.936795
1.00872	1.00231	0.986009	1.10131	0.901658	0.83095	0.929054	0.841339	0.976571	0.968366	1.04741	1.0057	1.01774	0.976555	0.94216	0.965974	0.943838	1.11995	1.17362	1.0318	1.0824	1.07658	0.937329	0.986088	0.967348	0.983654	1.2813	1.13708	1.15762	1.14233	1	1.12435	1.07823	1.07862	1.00756	1.03305	1.06164	1.16762	1.06237	1.16182	1	1.07332	0.981271	1.00562	0.928379	0.951971	1.06019	1.02894	0.942391	1.02758
0.988462	0.998653	1.02915	1.03647	0.947261	0.936707	0.963907	0.879364	0.985008	1.00022	1.51693	0.997457	1.01149	0.991053	1.93726	1.87796	1.86134	1.75569	1.81792	1.6937	1.47265	0.996764	0.999885	1.00335	1.84062	1.75942	1.976	1.67848	1.6783	1.74381	1	1.81756	1.45509	1.48383	1.46234	1.32681	1.48489	1.72898	1.26488	1.85266	1	1.80713	1.80673	1.77554	1.4636	1.43636	1.57947	1.94763	1.43371	1.97498
0.862034	1.0951	0.837183	1.26347	0.94222	0.957712	1.11056	1.21766	1.1758	1.09897	1.11066	1.00334	0.966676	1.02999	1.10229	1.08573	1.24117	1.27021	1.25844	1.26016	1.22375	1.01195	0.942676	1.04538	1.49286	1.49314	1.44128	1.14907	1.17286	1.23231	1	0.773727	0.904451	0.951464	0.923483	1.1124	0.778998	1.27104	0.944601	1.03196	1	1.01456	1.10948	0.99001	1.08951	0.980347	0.839253	1.22834	1.06469	1.09288
0.979824	0.984932	1.10849	0.966177	0.96058	1.36182	1.31156	1.5719	1.38688	1.23644	1.09051	0.997792	1.05259	0.949618	1.1463	1.16293	1.02841	1.07212	1.18599	1.00449	1.05984	1.00308	1.01798	0.978944	1.13222	1.08907	1.37123	1.05238	1.00347	1.02125	1	0.963001	1.12005	1.11903	1.13445	1.14482	1.02808	1.19456	1.20031	1.08059	1	1.11159	1.23879	1.10936	1.34135	1.2982	1.13685	1.22652	1.22964	1.18585
1.15107	0.964896	1.05112	0.668158	1.16476	0.772335	0.662737	0.710467	0.556843	0.779875	1.33781	1.00486	1.00208	0.993056	1.86599	1.72059	1.59877	1.32544	1.4046	1.39994	1.22322	1.02568	0.986866	0.987451	1.14559	1.16655	1.28113	1.55107	1.51452	1.56276	1	1.01591	1.80127	1.28063	1.19625	0.894466	0.682726	1.02248	0.798141	1.42329	1	1.09929	1.40174	1.29682	1.25512	1.22203	1.04138	1.21511	1.12416	1.322
1.00253	0.992155	0.947215	1.1092	0.9489	0.497328	0.520441	0.534685	0.573451	0.563457	1.31375	0.969807	0.986481	1.04371	1.81756	1.65937	1.67926	1.18864	1.25815	1.24425	1.30356	0.959615	1.00155	1.03884	1.61458	1.43049	1.73043	1.25779	1.38814	1.451	1	0.7196	1.82694	1.31738	1.17795	1.19967	0.798423	1.00006	1.06044	1.2901	1	0.827177	1.50229	1.23411	1.15665	1.04174	0.864018	0.985951	0.972806	1.14459
0.933599	1.15998	0.944654	1.02241	0.939363	1.01215	1.09067	1.19156	1.06979	1.06062	0.976773	1.00356	1.01164	0.984798	0.904544	0.918988	0.886641	0.949022	0.97104	0.945215	0.986122	0.979107	0.997534	1.02336	0.955149	1.00064	1.03833	1.00317	1.00629	1.04756	1	1.00393	1.01739	0.974285	1.04079	1.02476	1.027	1.06062	1.01849	1.01614	1	1.0371	1.02684	1.02471	1.11731	1.03006	0.987171	1.04018	1.07456	1.06307
1.03703	0.942824	1.03124	1.06824	0.920666	0.979274	1.00858	0.851544	1.00824	0.949592	1.00453	0.980463	1.04331	0.976228	0.906511	0.811461	0.835048	1.07321	1.09472	1.13964	0.996597	0.992177	0.993681	1.01414	0.952005	0.92	1.03821	0.990678	0.987586	1.00502	1	1.4212	0.970897	1.04852	1.049	0.968326	1.27201	1.18246	1.01112	1.14741	1	1.3569	0.924688	1.11336	0.918592	0.920378	1.22759	1.14422	0.96328	1.08473
1.05131	1.0482	1.0106	0.872699	1.01719	1.11142	1.04857	1.28314	0.98814	1.00011	1.1495	0.976032	1.10578	0.91819	1.31746	1.35034	1.32989	1.08211	1.14927	1.00947	1.09928	1.05976	0.98966	0.950585	1.25526	1.30943	1.17898	1.0984	1.05253	1.10651	1	1.28688	1.44615	1.21085	1.34221	1.21881	1.05326	1.17627	1.21228	1.17901	1	1.38185	1.42318	1.10807	1.43177	1.24482	1.06265	1.33421	1.30748	1.26938
0.975624	1.106	0.98817	0.978004	0.952201	1.07534	1.11213	1.14265	1.10392	1.0646	0.859113	1.01176	0.990639	0.997603	0.724433	0.675264	0.644902	0.904327	0.915076	0.909662	0.913018	0.967112	0.994303	1.03858	0.764497	0.773445	0.803271	0.95123	0.957858	0.897364	1	0.951429	0.770179	0.701173	0.883681	0.914583	0.962952	0.94584	0.923734	0.871209	1	0.918889	0.832296	0.791268	0.881503	0.931506	0.958649	0.902009	0.860529	0.849286
1.05825	0.905604	1.02515	1.05575	0.955238	1.00964	1.01416	0.964073	1.03511	1.02547	0.959818	1.00836	0.994355	0.997284	0.870982	0.802483	0.833653	1.03928	1.05452	1.158	0.936014	0.916128	1.03884	1.04503	0.878918	0.87067	0.626659	0.942535	0.983335	1.02068	1	0.885673	0.847473	0.904188	0.982699	0.936699	0.981528	0.916354	0.933157	1.02501	1	0.8588	0.84817	0.965748	0.841038	0.868262	0.984111	0.890408	0.918501	0.936406
1.01338	1.03585	0.976306	0.943855	1.03061	0.932771	0.931378	0.965163	0.949717	0.934155	0.996305	0.988147	1.02011	0.991743	1.01317	1.01298	1.02652	0.985638	1.00981	0.958068	1.05381	1.07542	0.974581	0.949998	1.10101	1.13695	1.16701	1.07936	1.06385	1.03985	1	0.954005	1.04051	1.08128	1.0349	1.06593	0.98275	1.06138	1.05507	1.01329	1	1.09071	1.06607	1.08041	1.03373	1.09333	1.02461	1.0339	1.10785	1.01647
#DIV/0!	#DIV/0!	#DIV/0!	#DIV/0!	#DIV/0!	#DIV/0!	#DIV/0!	#DIV/0!	#DIV/0!	#DIV/0!	2.30552	1.00411	0.967485	1.02841	3.64439	3.47639	3.36754	2.70578	2.60402	2.79391	1.63432	1.06502	0.945947	0.989036	2.25128	2.28424	2.3791	1.80764	1.81553	1.79602	1	0.919965	2.01633	1.67393	1.47048	1.41913	1.0241	1.50323	1.26669	2.15727	1	0.979834	2.37774	1.99103	1.4081	1.47719	1.05996	1.4877	1.37226	2.15276
1.03816	1.0953	1.0359	0.807215	1.02343	0.719691	0.743405	0.803245	0.70875	0.694535	0.877235	0.967993	1.08412	0.947887	0.800092	0.850033	0.830642	0.816554	0.830867	0.800214	1.03315	1.0075	0.990778	1.00172	1.02422	1.00597	1.00384	1.02913	1.01336	1.01399	1	0.664531	0.830171	0.818233	0.954704	0.886876	0.837109	0.781929	0.955441	0.776458	1	0.851318	0.84613	0.860131	0.972971	0.951183	0.887709	0.886665	0.984907	0.862616
1.06199	0.972467	1.02802	0.967019	0.970502	0.968264	0.955806	0.987213	0.967608	0.983455	0.993115	0.979098	1.03766	0.983247	0.986959	0.989169	0.966601	1.01078	1.02043	0.955707	1.07273	0.989033	1.01999	0.990974	1.11432	1.15205	1.2077	1.0331	1.04979	1.0562	1	1.07199	1.11239	1.01495	1.03707	0.989708	1.0563	1.00174	1.00968	1.02471	1	0.987544	1.11792	0.999755	1.02439	0.957976	1.04952	1.0078	0.974319	1.07361
0.926563	1.14381	1.01017	0.839197	1.08026	1.16479	1.1648	1.45432	1.14826	1.13639	0.985622	0.978831	1.04457	0.976595	0.952582	0.986751	1.01136	0.920509	0.962245	0.794809	1.33275	0.976946	1.07288	0.950179	1.60266	1.59434	1.3729	1.44875	1.41353	1.43829	1	0.869629	0.939633	0.901291	0.969116	1.03206	0.89601	0.966443	1.12134	0.795332	1	0.985958	0.938469	0.855875	1.11696	1.06386	0.927832	0.986075	1.05182	0.860587
1.00448	0.968934	0.985919	1.15468	0.885983	0.907928	0.987845	0.909004	1.05869	1.00256	1.02834	1.01107	1.01449	0.974445	0.893963	0.890597	0.886879	1.11987	1.16454	1.18845	0.965718	0.975899	0.982146	1.04195	0.828978	0.839146	0.857506	0.971555	1.02603	1.05834	1	1.13069	0.903879	0.911148	0.970502	0.982219	1.14875	1.14192	1.0622	1.11566	1	1.12395	0.899605	1.11102	0.941291	0.939273	1.13693	1.07741	0.973638	1.04509
0.944706	1.06616	0.933376	1.18844	0.867322	1.01821	1.12072	0.95384	1.26106	1.13732	0.825453	1.01783	0.995152	0.987021	0.520398	0.505383	0.499282	0.896681	1.0161	0.831779	0.906056	0.972544	1.01071	1.01675	0.686769	0.681345	0.876046	0.883701	0.915914	0.972272	1	1.0192	0.636761	0.573989	0.823428	0.841903	1.10355	0.947856	0.87352	0.761786	1	0.994829	0.628857	0.625828	0.787142	0.805504	1.13678	0.859184	0.76518	0.669287
0.956753	1.03624	0.92851	1.20376	0.874741	0.937933	0.921991	0.926034	0.994008	0.970693	1.21685	1.05081	0.914139	1.03505	1.43909	1.33506	1.3988	1.47229	1.3542	1.63649	1.27435	1.01385	0.990148	0.996006	1.63001	1.65735	1.29263	1.32547	1.35489	1.45706	1	1.04586	1.77608	1.29747	1.22694	1.43792	0.977356	1.48992	1.30353	1.70983	1	1.11146	1.74506	1.4497	1.36345	1.53087	1.01017	1.46052	1.26957	1.51803
1.09338	1.01121	1.00776	1.05658	0.831073	0.998034	1.09651	0.790815	1.11885	1.11246	1.00325	1.0291	0.9802	0.990697	0.744631	0.716621	0.709096	1.26922	1.30833	1.29894	0.983359	1.02346	0.928737	1.0478	0.74625	0.744428	0.747485	1.09366	1.17313	1.25664	1	1.0855	0.742847	0.706578	1.03931	1.01124	1.23599	1.15495	1.09999	1.12369	1	0.939945	0.788231	0.88448	0.881177	0.909769	1.18083	0.99075	0.950009	0.91162
0.943482	1.0813	0.936593	0.922562	1.11606	0.708964	0.719363	0.712252	0.715626	0.769424	1.02376	1.01853	1.01232	0.96915	1.01747	1.01823	1.03243	1.05208	1.06199	0.991285	0.977198	0.987489	0.997644	1.01487	0.940065	0.965196	1.06715	0.914841	0.916592	0.94698	1	0.817199	0.97294	0.948906	0.821263	0.854224	0.809831	0.791056	0.874445	0.916345	1	0.794517	0.899953	1.01453	0.907307	0.892318	0.823183	0.830466	0.893309	0.904807
0.984815	1.13379	0.980516	0.852848	1.04803	1.05115	1.07158	1.15826	1.19241	1.10518	0.959963	1.02801	0.984044	0.987945	0.82268	0.833007	0.846995	0.995227	1.00735	1.04091	0.858233	0.959633	1.02803	1.01234	0.705699	0.724148	0.77401	0.799567	0.80185	0.844315	1	0.77549	0.939145	0.921071	0.837277	0.912289	0.858098	0.874547	0.893826	0.941099	1	0.727174	0.884036	0.933897	0.881993	0.941953	0.866279	0.842829	0.922315	0.857477
1.02968	0.988667	1.02332	1.00083	0.9575	0.985156	1.02621	0.976239	1.05027	1.03935	0.791933	1.00546	0.99598	0.998558	0.567827	0.56098	0.560842	0.755361	0.780605	0.766137	0.748596	0.990308	0.99995	1.00974	0.488298	0.477117	0.521683	0.66726	0.669866	0.705214	1	0.457227	0.534148	0.465532	0.654108	0.636476	0.685802	0.438069	0.630778	0.447544	1	0.476969	0.527159	0.504244	0.714889	0.705429	0.688424	0.515897	0.691897	0.513725
1.03096	1.0045	0.986284	0.982078	0.996172	1.05305	0.973147	1.04726	1.00112	0.979183	0.962144	1.01073	0.999577	0.989688	0.980406	1.01469	1.02105	0.960012	0.961039	0.956615	1.00275	1.09186	0.970921	0.937223	1.02534	1.05018	1.05963	1.03149	0.987755	1.01768	1	1.05226	0.948481	1.02501	0.954874	0.979692	1.04325	1.04044	0.993308	0.929549	1	1.11788	1.09434	1.00787	1.08522	1.02139	1.05644	1.17654	1.02219	1.15902
1.03727	1.07297	0.975699	0.978264	0.935799	1.23498	1.21785	1.14779	1.24158	1.16338	0.960122	1.00142	1.02405	0.974535	0.825468	0.829131	0.814727	0.99449	1.03364	0.974094	1.14153	0.989562	1.02556	0.984875	1.15914	1.13819	1.16286	1.31304	1.24832	1.23286	1	0.947805	0.765777	0.812802	1.02072	0.990009	1.02433	0.938537	1.07133	0.915043	1	0.991681	0.901715	0.941007	1.06088	0.967929	1.05823	1.0653	1.08806	0.983883
0.93261	1.04319	1.00138	0.997004	1.02581	1.04835	1.12304	1.17453	1.11698	1.1116	0.909502	1.00649	1.00772	0.985792	0.872766	0.884833	0.815155	0.902863	0.91352	0.866664	0.912624	0.983479	0.998744	1.01778	0.932612	0.96923	0.98315	0.936099	0.943417	0.96396	1	0.926543	0.981297	1.03916	0.988645	1.05136	0.953025	1.05484	1.07495	1.0137	1	0.971461	0.964348	0.934025	0.9693	1.0149	0.979137	0.966625	0.991428	0.921241
1.0446	1.01082	0.939258	1.0463	0.959034	1.00524	0.890464	0.834749	0.930838	0.935298	0.95451	1.00735	0.996151	0.996502	0.825209	0.869583	0.919669	0.921878	0.880879	0.967977	1.07309	1.00308	0.999546	0.997371	0.969161	1.00814	1.00372	1.00468	1.02235	1.05804	1	1.1436	0.996072	1.16089	1.02681	1.09552	1.11978	1.01741	1.17742	1.05894	1	0.995901	1.06752	1.03865	0.97996	0.945135	0.985426	1.00644	1.01061	1.11818
0.946908	0.971886	1.00244	1.02545	1.05332	0.960037	0.962492	1.06154	1.02262	0.993855	1.02514	0.997295	1.02975	0.972959	1.07362	1.15085	1.17205	0.982045	1.01314	0.889984	1.05712	0.960753	1.05001	0.989233	1.14026	1.15717	1.03207	0.998374	1.00155	1.07596	1	0.972755	1.38618	1.24413	0.992801	1.07526	0.946506	1.09344	1.11488	1.06471	1	1.07889	1.02419	1.10801	1.02731	1.03707	1.06352	1.01983	1.03375	1.01335
1.03072	0.932926	1.03641	1.02598	0.973966	0.818105	0.806787	0.750442	0.827099	0.886809	0.992665	0.98042	1.00295	1.01663	0.929735	0.875288	0.946548	0.98576	0.967188	1.06557	1.05109	0.993988	0.990839	1.01517	1.01955	0.993723	1.06717	1.08981	1.13339	1.10239	1	1.02926	0.904015	0.990757	0.999979	0.912802	0.995151	0.950162	0.946124	0.971993	1	1.01609	0.942213	0.992367	0.949461	0.918698	1.00524	1.00261	0.957722	1.01135
0.96368	1.04855	1.01218	0.964236	1.01135	0.976643	0.980382	1.01911	0.981845	0.983226	1.01705	0.980554	1.03032	0.989126	1.00339	1.05753	1.04308	1.05816	1.08852	1.01692	1.01709	1.0007	0.992806	1.0065	1.04534	1.07896	1.11658	1.02882	1.00987	1.04488	1	1.02731	1.06158	1.0967	1.01742	1.02972	1.02511	1.07714	1.09335	1.0506	1	1.06606	1.0963	1.10901	1.04361	1.0229	1.05685	1.11442	1.03873	1.12275
0.979489	0.966896	1.0241	0.964726	1.06479	0.914749	0.94224	1.00052	0.971619	0.969177	0.975606	1.00731	1.01337	0.979322	0.923975	0.942487	0.94105	0.98466	0.955088	0.979836	1.01672	1.0092	1.00872	0.982081	0.87268	0.894889	0.917255	1.05396	1.11169	1.15406	1	0.865254	0.782054	0.76564	0.859602	0.871574	0.892746	0.843618	0.82304	0.766299	1	0.824978	0.83776	0.776615	0.937939	0.93283	0.930909	0.904253	0.908978	0.841412
1.01596	1.12065	0.969126	0.808366	1.0859	1.28582	1.16864	1.63399	1.06243	1.04534	0.95476	0.9569	1.10062	0.942476	1.02159	0.980352	0.931664	0.86254	0.894249	0.870561	0.99681	0.981996	1.0164	1.00161	1.07125	1.06202	0.800411	0.987402	0.980669	0.987038	1	0.969832	0.976673	0.904509	1.08382	1.07836	1.00733	1.03424	1.22876	0.947871	1	1.24345	1.22573	1.14338	1.36636	1.24681	1.12743	1.21095	1.40424	1.08554
0.916094	0.962732	1.01467	1.12619	0.980305	0.955478	0.982646	0.895761	1.13177	0.991319	0.738987	0.992868	0.988318	1.01881	0.399708	0.37419	0.380606	0.742136	0.741587	0.760064	0.701968	0.991219	1.04324	0.96554	0.379383	0.379995	0.387887	0.66201	0.663945	0.663415	1	0.983298	0.450057	0.428728	0.73679	0.783584	0.974746	0.820252	0.645682	0.542441	1	1.08376	0.385899	0.359252	0.722535	0.746639	1.05711	0.784704	0.648169	0.43667
0.9927	1.01816	0.976814	1.12703	0.885295	0.889763	0.930079	0.859687	0.974041	0.992697	0.905922	1.00685	0.973472	1.01968	0.761504	0.789086	0.826164	0.9137	0.910736	0.982337	0.937917	1.09178	0.925731	0.982489	0.880981	0.879587	0.93357	0.826296	0.852409	0.903313	1	1.04215	0.909371	0.881419	0.941726	0.939803	1.03709	0.965776	0.878073	0.88164	1	0.919203	0.904468	0.797575	0.80572	0.819103	0.968346	0.860137	0.820983	0.831279
0.991413	0.959944	0.996412	1.03202	1.02021	0.82903	0.859332	0.887569	0.902667	0.98009	1.05425	1.03461	0.977314	0.988079	1.09604	1.02935	1.0314	1.08788	1.09358	1.15572	1.00324	0.995618	1.01568	0.988705	1.03456	1.04577	0.881654	0.966726	0.966846	1.00358	1	1.11877	1.16827	1.14563	1.03887	1.07927	1.04659	1.10248	1.06653	1.14621	1	0.981497	0.908063	1.04864	0.853855	0.95052	0.927149	0.870895	0.912498	0.851027
1.03942	0.983316	0.997448	1.02026	0.959554	0.987857	1.02112	1.10015	1.04787	1.01371	0.934237	0.99584	1.05031	0.953854	0.803115	0.828026	0.79381	0.938227	0.990256	0.884228	0.983355	0.993015	1.02363	0.983358	0.892654	0.895302	0.797525	1.06944	1.06767	1.05186	1	0.73927	0.8864	0.957029	1.01349	0.966782	0.868366	0.80933	1.01664	0.914451	1	0.671115	0.876784	0.898071	0.974302	0.937879	0.874934	0.824106	0.997688	0.916227
0.973547	0.942669	1.00425	1.10365	0.975886	0.853688	0.861603	0.940572	0.941709	0.948167	1.12412	1.00939	1.00016	0.990448	1.25452	1.2928	1.3171	1.09959	1.10047	1.0734	1.11503	0.968728	1.01976	1.01151	1.25924	1.26775	1.17862	1.04756	1.06968	1.04486	1	0.984107	1.6025	1.61669	1.17096	1.15948	0.988504	1.22916	1.19918	1.52686	1	0.914908	1.39997	1.34114	1.09579	1.09701	0.930569	1.09541	1.09956	1.45776
0.933854	1.15488	0.998683	0.900904	1.01168	1.11905	1.10857	1.36747	1.12489	1.08201	0.977435	0.99046	1.01044	0.999101	0.908436	0.969481	0.974428	0.961954	0.987427	0.877894	1.04789	0.99698	1.02009	0.982925	1.00627	1.02076	1.22784	1.00477	1.02744	1.05148	1	0.94324	0.878346	0.882707	0.907543	1.01988	0.930021	0.982515	1.08237	0.782626	1	1.07309	0.964305	0.882894	1.12663	1.07035	1.02591	1.092	1.08225	0.957409
1.00783	1.00398	1.03173	1.0542	0.902264	0.879955	0.92579	0.784597	0.95424	0.948328	1.00698	1.00698	1.0055	0.987525	0.977711	0.988979	1.01936	1.02501	1.03262	1.08262	0.925359	1.0108	0.961166	1.02803	0.82985	0.834907	0.934321	0.894775	0.907501	0.938076	1	1.00481	0.993434	0.84618	1.02927	0.980779	0.983699	0.977822	0.918675	1.01259	1	1.00711	1.02075	0.854179	0.934746	0.978374	1.05289	1.01962	0.875316	0.978487
0.949709	1.00425	1.01562	0.99699	1.03343	1.00829	0.987123	1.52079	1.11775	1.02314	0.915654	0.994722	1.03752	0.967754	0.902609	0.952974	0.999872	0.751348	0.743314	0.723153	1.19845	1.00804	1.09958	0.892388	1.54537	1.59728	1.66434	1.02058	0.979406	0.959021	1	0.966592	1.03736	1.51329	0.789537	0.79809	0.758261	0.743807	0.853806	0.777103	1	0.981506	1.03695	1.0408	0.931934	0.91173	0.908867	0.862559	1.00895	0.953075
1.10508	0.937109	0.988207	1.01269	0.956921	0.977856	0.941653	0.898626	0.951395	0.943806	0.971762	1.00009	1.00737	0.992537	0.960302	0.942814	0.939815	0.975122	0.973899	1.00695	0.94657	0.980266	1.00282	1.01692	0.969484	0.991632	0.931037	0.996773	1.03942	1.03649	1	1.02698	0.966145	1.05051	1.04303	0.933303	1.02794	0.935577	0.966574	1.02565	1	1.02976	1.011	1.01526	0.922813	0.93268	1.03184	0.976822	1.00772	0.995195
0.939856	0.984561	1.0174	0.981262	1.07692	0.961995	0.97217	1.35487	0.962298	0.937722	0.903797	0.964697	1.04439	0.990914	0.92829	0.854449	0.975964	0.812357	0.835456	0.846701	1.00638	0.970884	1.03547	0.993645	1.06502	1.04256	0.868486	1.00893	1.00306	1.00282	1	0.86982	0.957047	1.0984	0.943007	1.00219	0.857091	0.931628	1.05875	0.902951	1	1.17969	0.976844	1.14288	1.12703	1.1776	1.08705	1.08495	1.16705	1.02382
1.04746	0.939467	1.02624	1.02655	0.960277	0.987148	0.976265	0.970722	1.04121	0.989765	1.0023	1.0052	0.967142	1.02766	0.888532	0.901587	0.95085	1.06068	1.08557	1.10542	0.993909	0.996073	1.0089	0.995025	0.978116	0.965013	0.912414	0.988987	1.00512	1.01827	1	0.966333	1.0162	0.950715	0.983037	1.01853	0.950716	1.005	0.96937	0.993337	1	0.939948	0.948423	0.91905	0.957794	0.964082	0.978139	0.975533	0.937503	1.02224
0.92295	1.00775	0.973943	0.917186	1.17817	0.912102	0.870535	0.959987	0.912405	0.968725	1.22282	1.00366	1.01107	0.985267	1.55675	1.56413	1.5903	1.17255	1.20425	1.14425	1.04556	1.05963	0.948903	0.991465	1.12616	1.14121	1.20424	0.973007	1.00474	1.01704	1	1.0552	1.42102	1.58906	1.08442	1.11393	0.971922	1.06236	1.17026	1.34777	1	0.936173	1.43153	1.6095	1.08353	1.17038	0.930274	1.05388	1.15289	1.36905
1.03036	0.929016	0.994502	1.00861	1.03751	0.81841	0.798059	0.667024	0.811403	0.893028	0.947073	0.952823	1.05122	0.995962	0.956861	0.944316	0.943298	0.868273	0.916591	0.934887	0.937295	1.01488	0.977712	1.0074	1.04815	0.985258	0.946349	0.906886	0.875368	0.836495	1	0.917802	1.02203	1.29314	0.852361	0.850768	0.86764	0.820145	0.850903	0.889536	1	0.903687	1.00628	1.05712	0.868493	0.881741	0.824872	0.815693	1.01754	1.05788
1.06712	1.03317	0.969526	0.965621	0.964566	1.06009	1.07775	1.18498	1.13548	1.11395	1.00042	1.00217	1.02179	0.976047	0.911015	0.959133	0.921385	1.00369	1.04955	0.989198	0.999721	0.963342	0.993029	1.04363	1.02545	1.03191	0.876408	1.02502	1.03354	1.07606	1	1.00679	1.01794	0.992988	1.00631	1.02745	0.986928	1.02247	1.05399	1.04078	1	1.03117	1.03807	1.02896	1.0357	1.04467	1.00843	1.05857	1.061	1.03705
1.06593	1.02387	1.02819	0.970219	0.911785	1.26511	1.20469	1.18661	1.29244	1.13348	0.969341	1.02731	1.01468	0.958014	0.857254	0.843635	0.816255	0.986677	1.03519	1.0067	0.924902	1.00329	0.997971	0.998743	0.8981	0.855415	0.800105	0.960162	0.928829	0.915901	1	0.894469	0.692862	0.699214	0.933104	0.843718	1.00182	0.750984	0.873361	0.799868	1	0.830615	0.812546	0.777102	0.871585	0.898894	0.9295	0.872412	0.983088	0.900237
1.00839	1.0474	0.941235	1.11252	0.890451	1.08473	1.14057	1.03428	1.18024	1.12901	0.976656	1.02386	0.972225	1.00392	0.875606	0.852236	0.848115	1.04459	1.08331	1.04568	0.870595	0.979274	0.982717	1.03801	0.75269	0.697929	0.596747	0.913761	0.899363	0.836176	1	1.05939	1.05721	1.01145	0.988539	1.05508	1.11755	1.1149	1.12792	1.1464	1	1.02233	0.852847	0.970682	0.885088	0.96396	0.982452	0.918529	0.98248	0.99074
0.928975	1.02389	1.02362	1.00361	1.0199	0.948012	1.02761	1.11581	1.09473	1.07364	1.02113	0.968839	1.04208	0.989078	1.06517	1.07789	1.08639	0.989404	0.993381	1.07244	1.1753	1.01178	1.02627	0.96195	1.22968	1.3009	2.05905	1.09089	1.05827	1.04378	1	0.883464	1.07766	1.11567	0.989363	0.963426	0.930093	0.92902	1.0187	1.05201	1	0.886832	1.08703	1.02455	1.07653	1.0359	0.958729	0.989068	1.08097	1.14221
0.992027	0.979058	0.968214	1.13488	0.925825	1.09267	1.04362	1.02402	1.123	1.08339	1.54742	1.00454	1.00818	0.987283	2.17245	2.09577	1.92976	1.57072	1.60962	1.49055	1.37517	0.984903	1.00515	1.00995	1.71486	1.69943	1.87723	1.48254	1.43363	1.46831	1	1.0382	1.30638	1.04107	1.168	1.17439	1.11385	1.22325	1.11417	1.27535	1	0.953341	1.79757	1.2332	1.31853	1.35692	0.939933	1.34225	1.06937	1.45516
0.955596	1.07881	0.983859	1.0116	0.970143	0.922735	0.967573	0.901189	0.978726	0.973244	0.992713	1.00696	0.968657	1.02439	0.987074	0.982705	0.977308	1.08637	1.0688	1.04053	1.07541	0.966269	1.02609	1.00764	1.15136	1.07359	1.1449	1.11207	1.12712	1.10884	1	1.03515	0.98899	0.96567	0.980904	0.99966	0.978211	1.03487	1.03619	0.959463	1	1.04523	1.00064	0.989656	0.962671	0.972897	1.03671	0.989385	0.989286	0.972066
1.03168	0.971773	0.976255	1.0418	0.978488	0.860531	0.934924	0.83118	0.88798	0.918297	1.0738	0.990564	1.02448	0.98496	1.11498	1.13253	1.05654	1.11361	1.16106	1.07558	0.973313	0.991894	1.00126	1.00684	0.977084	0.985978	0.984101	0.940313	0.970202	0.945879	1	0.946767	1.0719	1.00685	1.10254	1.17744	1.02312	1.10885	1.11234	1.10999	1	0.912228	1.08129	1.0152	1.04301	1.02061	0.940495	0.979201	1.00627	1.00669
1.00918	0.988671	1.02942	0.939653	1.03308	0.948499	0.933128	1.1395	0.991412	1.00915	1.01016	1.00113	1.02432	0.974546	1.07424	1.05893	1.03463	1.01435	1.02161	0.96902	1.10732	1.01444	1.02537	0.960195	1.19897	1.22728	1.4048	1.08599	1.0459	1.01332	1	1.0631	1.10535	0.997597	0.9778	0.971364	1.02625	1.06744	0.971283	1.02068	1	0.951726	1.052	0.888728	0.958048	0.904179	1.05657	0.953798	0.959581	0.941726
1.03978	1.03236	1.01243	0.941662	0.97377	1.12216	1.15603	1.1351	1.13409	1.0541	1.35755	0.99616	1.04508	0.958758	1.80015	1.80731	1.70914	1.45157	1.52877	1.48312	1.23119	1.01143	1.0086	0.979968	1.49808	1.4431	1.67895	1.25063	1.15927	1.17633	1	0.953639	1.77739	1.53017	1.37256	1.39773	0.997099	1.45313	1.45511	1.7659	1	0.946805	1.78485	1.59254	1.37541	1.39275	0.960718	1.28876	1.29009	1.67259
0.941546	1.04803	0.927807	0.992116	1.0905	1.03667	1.05281	1.09368	1.09795	1.11778	1.02574	1.01612	1.00588	0.978008	1.01539	0.999839	0.982735	1.01633	1.03674	0.952985	0.954737	0.985136	0.996775	1.01809	0.917377	0.925052	1.02023	0.900089	0.904073	0.939313	1	0.81309	1.06432	1.04742	0.933558	0.967177	0.865498	0.892799	0.98858	0.986503	1	0.822565	0.896561	0.912963	0.889709	0.838902	0.945452	0.899556	1.03389	0.964196
1.01442	0.995313	1.02094	0.918936	1.05039	1.10831	1.10361	1.24466	1.10205	1.08386	0.990763	1.01895	1.00173	0.979326	0.957233	0.970318	0.934893	0.978407	0.99524	0.920525	1.03185	0.98322	1.00771	1.00907	1.03574	1.05073	1.04126	1.00337	1.00797	1.0406	1	0.921347	1.1079	0.94857	0.932542	0.963407	0.930108	0.974686	0.972991	0.937867	1	0.95281	1.04001	0.959782	1.00392	1.00195	0.979247	0.960172	0.989502	0.975746
1.0185	0.971501	0.994272	1.04709	0.968641	0.926953	0.985303	1.03193	1.00759	1.00051	0.940553	0.992526	0.983415	1.02406	0.932496	0.931396	0.963464	0.952678	0.928265	0.956797	0.960371	0.981049	1.01251	1.00645	0.954928	0.968433	0.941838	0.93848	0.95149	0.962238	1	0.943455	0.964915	0.950015	0.908451	0.959939	0.943482	0.953522	0.957974	0.911807	1	1.02953	0.927949	0.965266	0.936625	0.923407	1.00745	0.990951	0.883127	0.967833
0.989696	1.01091	0.977023	1.16988	0.852485	1.47562	1.43411	1.26929	1.6505	1.43273	0.912077	0.99681	1.00865	0.994538	0.746977	0.712475	0.692861	1.00682	1.03888	1.07284	0.968456	1.02208	0.958495	1.01942	0.805809	0.788421	0.821223	1.04642	1.12118	1.09246	1	1.16956	0.827335	0.310985	0.966735	0.949811	1.18603	1.08823	0.686472	0.770434	1	1.08132	0.83434	0.331463	0.773324	0.840129	1.16925	0.993939	0.602232	0.675977
1.05322	0.99414	0.979859	1.06975	0.903031	0.962262	0.971399	0.935977	0.955073	0.917792	1.04008	1.01417	0.963601	1.02223	0.980179	0.971642	1.01863	1.07738	1.04752	1.18756	0.881101	0.970696	0.996323	1.03298	0.849447	0.850227	0.67467	0.848302	0.847035	0.876507	1	1.03847	0.965198	0.824834	0.970529	1.0049	1.02065	1.07077	0.873722	0.972004	1	1.0701	0.987471	0.787326	0.950824	0.978282	1.02308	1.02643	0.874433	0.902732
1.13073	0.998954	0.998698	0.971296	0.900321	1.06988	1.04056	0.837989	1.04917	1.06799	1.01102	1.02019	1.01055	0.96926	0.912311	0.819498	0.794627	1.18528	1.19651	1.27988	1.0516	1.10565	0.927196	0.96715	0.984067	0.947555	1.01011	1.14426	1.11718	1.1245	1	0.908055	0.88165	0.728043	1.08235	1.09127	1.0357	1.08659	1.12727	1.1454	1	0.840178	0.876461	0.907472	0.919075	0.97248	1.01609	0.906422	0.949548	0.91319
1.03667	0.927084	0.996806	1.09181	0.947629	0.91225	0.919496	0.934708	0.944411	0.935509	0.870138	1.00258	0.989284	1.00814	0.730174	0.715664	0.73508	0.827772	0.847195	0.889055	0.881469	1.02026	0.988736	0.991	0.721438	0.727334	0.687966	0.856845	0.863395	0.855349	1	0.813082	0.822919	0.754276	0.852864	0.851361	0.879326	0.80269	0.853102	0.814884	1	0.740994	0.675185	0.670205	0.744578	0.733886	0.808792	0.685533	0.739954	0.678837
0.999558	0.970389	1.01451	1.05373	0.961816	0.888415	0.903988	0.856162	0.931151	0.914452	0.984848	0.996629	0.976066	1.02731	0.921916	0.89071	0.876759	1.07668	1.03972	1.02875	0.96955	0.992989	0.980104	1.02691	0.922558	0.905682	0.819688	1.01437	1.06397	1.03893	1	0.995926	1.04561	0.643071	0.967013	0.983215	1.02409	0.996072	0.763514	0.823932	1	0.987568	0.878229	0.570321	0.872684	0.94184	0.986787	0.884218	0.714075	0.708371
0.929111	1.04934	0.982081	1.06387	0.975597	0.972234	0.991853	1.00316	1.07099	1.0671	0.934074	0.994841	1.05451	0.950645	0.937734	0.894216	0.7557	0.922418	1.06441	0.864543	1.23555	1.0141	1.00508	0.980815	1.24116	1.21182	1.16113	1.52962	1.5357	1.48806	1	0.978478	0.936425	0.85202	0.963356	1.01553	1.04983	1.12458	1.03776	1.03325	1	0.948653	0.909355	0.998996	0.964773	1.00114	1.03809	1.02495	0.964532	0.995435
1.01362	0.959801	0.997915	1.12003	0.908641	0.83454	0.89294	0.731575	1.00502	0.926899	1.06313	1.0001	0.993673	1.00623	1.04471	0.998703	1.04874	1.15451	1.17609	1.17393	0.972092	1.01735	0.971596	1.01106	0.890145	0.921675	0.802679	0.896077	0.930797	0.974734	1	1.14752	1.07663	1.08881	0.956396	0.969109	1.1006	1.21161	0.934123	1.19354	1	1.0669	1.05227	0.986762	0.851611	0.907047	1.09065	1.05393	0.858681	1.06493
0.994541	0.992879	1.04284	0.947787	1.02195	1.02527	1.0274	1.13389	0.999986	1.0412	1.01273	1.00234	0.995158	1.0025	1.04678	1.04849	1.05071	1.0559	1.03339	1.01508	1.01894	1.00654	1.003	0.990458	1.06105	1.05841	0.933233	1.04343	1.04576	1.02605	1	0.931624	1.07912	1.21348	1.03944	1.05663	0.90775	1.04063	1.18769	1.14211	1	0.980645	0.996392	1.00455	1.00635	1.0506	0.951219	0.960801	1.01525	0.985918
1.05529	1.01061	0.980531	1.05135	0.902211	0.828591	0.927746	0.704762	0.915427	0.976962	0.930275	1.00392	1.04758	0.948501	0.76753	0.690718	0.708642	1.00943	1.06167	1.14821	0.960078	0.97698	0.985194	1.03783	0.846336	0.883091	0.763263	0.930283	1.00705	1.05519	1	0.944748	0.766294	0.777242	0.948815	0.863093	1.03575	0.860227	0.880725	0.934338	1	0.83369	0.767091	0.823185	0.846729	0.802999	1.06125	0.837593	0.804819	0.876407
0.95634	1.00262	1.03771	0.962504	1.04082	1.02475	0.998862	1.14801	0.976353	0.982785	1.0392	0.990528	1.04027	0.969202	1.16274	1.14939	1.10701	0.982143	0.992674	0.966554	0.995576	0.933	1.06739	0.999612	1.07306	1.06158	0.796089	1.00561	0.989397	0.921207	1	0.979926	1.0318	1.02865	0.977954	1.05145	0.941149	0.991488	1.00754	0.921528	1	1.20489	1.14926	1.07085	1.21891	1.25313	1.02775	1.20152	1.19743	1.066
0.78994	1.33826	0.913666	1.07381	0.884323	0.7013	0.829444	0.724759	0.890601	0.895543	0.906118	1.04845	0.896753	1.0548	0.74902	0.704107	0.727278	0.988826	0.885354	0.9304	0.877647	0.996447	0.969132	1.03442	0.742494	0.743094	0.812701	0.824584	0.850234	0.840789	1	0.809245	1.07649	1.32097	0.832159	0.88368	0.897926	0.843919	0.830361	0.919313	1	0.753062	0.868446	0.762738	0.748501	0.796314	0.873091	0.736582	0.732915	0.813524
0.964203	1.03269	0.970128	0.954429	1.07855	1.11862	1.06097	1.29105	1.02793	1.04906	0.94472	0.988749	1.04196	0.969288	0.990591	1.01837	0.986154	0.970089	0.99677	0.918376	1.03855	0.973248	1.01418	1.01257	1.15627	1.18813	1.05221	1.131	1.09765	1.0966	1	0.979546	1.0002	0.984347	0.980258	1.05522	0.967054	1.00555	1.10979	0.908474	1	1.07064	0.939538	0.911442	1.0767	1.08882	1.00944	1.04273	1.09996	0.931239
0.967022	1.078	1.05006	0.914421	0.990495	1.14915	1.19823	1.33483	1.17307	1.14912	1.14084	0.964435	1.06206	0.973502	1.29302	1.27284	1.28342	1.09556	1.14813	1.17488	1.05386	0.974395	1.01905	1.00656	1.01068	1.01667	0.997353	1.1224	1.10721	1.0961	1	0.741479	0.767182	0.752282	0.935178	0.89203	0.907357	0.811504	0.959514	0.851005	1	1.08322	1.22648	1.24228	1.16986	1.11234	1.08554	1.21171	1.10912	1.26221
1.07441	1.01086	1.01198	0.854972	1.04778	1.13778	1.03349	1.16619	1.00992	1.03732	1.01131	0.985704	1.02438	0.98992	1.06199	1.06659	1.08586	0.921904	0.893214	0.949435	1.08658	1.01184	0.974372	1.01379	1.2323	1.20001	1.25895	1.02321	1.06581	1.03967	1	0.735457	0.967483	0.942585	0.964876	0.95847	0.808728	0.762626	0.955842	0.896892	1	0.754998	1.00866	0.969306	1.01093	0.956796	0.819391	0.830475	0.968688	0.923714
0.880877	1.04517	1.0777	0.957023	1.03924	1.07819	1.05792	0.953568	1.06722	1.13438	1.02675	0.987968	1.01336	0.998668	1.02331	1.00466	0.977755	1.14381	1.17364	1.10127	1.07177	1.06491	0.986792	0.948301	1.04679	1.02716	1.12481	1.19609	1.12331	1.18019	1	0.905696	0.922856	0.928019	1.0681	0.992681	0.974164	0.921869	1.01082	1.1177	1	1.04903	1.04887	0.953785	0.938773	0.873204	0.98796	1.00438	0.851172	0.998522
1.04444	1.08581	1.01553	0.842716	1.0115	1.03204	0.95527	0.976613	0.891478	0.976936	0.912566	0.942709	1.05318	1.00411	0.824387	0.834224	0.864052	0.896841	0.918317	0.888811	1.03114	0.978346	1.01596	1.00569	1.06411	1.05867	1.10045	1.00396	1.02853	1.01452	1	0.884264	0.859557	0.809517	0.958685	0.893837	0.904237	0.849283	0.957331	0.821556	1	0.937189	0.932361	0.903723	1.04797	0.911734	0.974557	0.934808	0.977035	0.932753
0.967101	1.04743	1.05045	0.935022	0.999996	0.804713	0.80665	0.909523	0.821088	0.86768	0.998875	0.996085	1.02094	0.982978	0.978776	0.963778	0.905826	0.967516	1.02252	0.926623	1.04761	1.01179	0.990137	0.998074	1.09764	1.08403	0.974075	1.11493	1.13921	1.05287	1	0.955421	1.03549	1.07844	1.01472	1.01043	0.949662	1.00424	1.01767	1.04178	1	0.930279	1.05534	1.01759	1.03275	1.03028	0.954085	1.02579	1.06999	1.10154
1.17165	0.940438	1.07606	0.961308	0.850549	0.878874	1.01085	0.757478	1.02632	1.00469	0.955429	1.01038	1.04296	0.946656	0.717164	0.646616	0.643036	1.11337	1.21043	1.11006	1.08589	1.02906	0.975797	0.995145	0.964602	0.921023	0.888483	1.26971	1.23389	1.33547	1	0.839623	0.771803	0.625159	1.05589	0.948662	0.98634	0.920974	0.979943	1.04737	1	0.735489	0.762156	0.785694	0.890162	0.818813	1.00291	0.83371	0.846997	0.814756
0.992921	1.14805	0.983228	0.864373	1.01143	1.25312	1.216	1.36413	1.14979	1.11019	0.964955	0.994357	1.04949	0.956155	0.900614	0.935709	0.91403	0.936994	0.960472	0.890635	1.02366	0.949428	1.0671	0.983469	0.980603	0.953952	1.01734	1.09837	1.08911	1.08447	1	0.979021	0.868376	0.840955	0.985508	1.00822	0.968377	0.929741	1.02299	0.870898	1	1.05941	0.970967	0.935403	1.11032	1.05006	1.03023	1.07332	1.07141	1.00247
0.747702	1.00838	0.914488	1.23037	1.09905	0.594989	0.600749	0.497951	0.622032	0.660055	0.927357	1.01324	1.0008	0.98596	0.909506	0.992668	1.0045	0.81456	0.828608	0.787193	0.931204	0.989045	1.04009	0.970868	0.896052	0.907197	0.855692	0.855731	0.838769	0.852053	1	1.08774	1.26451	2.33975	0.861409	0.910769	0.886117	1.08232	1.17282	0.904645	1	1.09674	1.21799	1.05074	0.925223	0.942357	0.877829	0.967736	1.12378	0.937921
1.09608	1.12633	1.0082	0.813861	0.955539	1.45744	1.41285	1.5659	1.30206	1.23678	1.0109	1.00412	1.06164	0.934233	0.959934	1.01651	0.971599	1.00861	1.08925	1.00672	1.10466	0.993685	1.01925	0.987064	1.18499	1.1898	1.3007	1.11547	1.0811	1.10716	1	0.970303	0.844577	0.861319	1.0873	1.0203	1.00599	0.972731	1.1238	0.977862	1	0.994228	1.0235	0.996148	1.12173	1.03301	1.01821	1.05777	1.14524	1.0862
0.99755	1.01142	1.0155	0.964625	1.0109	1.00778	0.963637	1.14705	1.03699	1.03577	1.0531	1.0184	1.00102	0.980585	1.07828	1.06281	1.11145	1.02819	0.970047	1.10191	0.985906	0.929595	1.0394	1.03101	0.987858	0.995536	0.666686	0.977928	1.016	0.926033	1	0.997321	1.12852	1.20301	0.993761	1.03022	0.947907	1.02905	1.06911	1.03963	1	0.991449	1.10416	0.992844	0.972408	1.01437	0.920143	0.964832	1.03946	1.02337
1.04127	0.979569	0.998529	0.986776	0.99386	0.986147	0.944116	0.979961	0.956525	0.938284	1.04755	1.03832	0.968487	0.993193	1.14508	1.17814	1.14419	1.04049	1.04746	0.979638	1.01345	0.956018	1.03407	1.00991	1.10698	1.11183	1.08049	0.991234	0.979082	1.00823	1	0.988879	1.23828	1.25511	1.03675	1.11598	1.03784	1.07851	1.14191	1.08716	1	1.03703	1.28313	1.16581	1.117	1.01064	1.04284	1.1349	1.05748	1.17883
0.94872	1.05911	0.995798	0.978485	1.01789	1.02777	1.15126	1.11967	1.09277	1.17763	0.827796	0.991087	1.05256	0.956352	0.619319	0.57088	0.565048	0.866752	0.884443	0.878842	0.91911	1.08258	1.00816	0.909258	0.794832	0.778865	0.680057	1.00319	0.930321	0.980177	1	0.940039	0.595227	0.667388	0.92494	0.810018	0.986655	0.797541	0.909442	0.778181	1	0.855563	0.843752	0.830109	0.851546	0.799605	0.961004	0.849604	0.977517	0.900302
0.955056	1.02938	0.989006	1.13313	0.893428	0.918009	1.06006	0.896427	1.10005	1.02643	1.01395	1.01282	0.978294	1.00889	0.851756	0.852306	0.807361	1.20247	1.21853	1.22944	1.03063	1.03147	0.976915	0.991618	1.01119	1.07801	1.03156	1.05097	1.09308	1.10669	1	1.58421	1.00417	0.867449	1.02427	1.09996	1.37155	1.57092	1.09401	1.11838	1	1.48937	0.939035	0.855263	1.00964	1.06943	1.30715	1.29348	0.990378	0.920611
0.991631	1.02235	1.02335	1.06847	0.89419	1.01798	1.04456	1.03918	1.03638	1.00133	0.988453	0.980437	1.03525	0.984318	0.965587	0.968017	0.930686	1.033	1.08327	1.08143	0.960543	1.02633	1.00038	0.973291	0.898551	0.85879	0.883557	1.00882	0.959674	0.957831	1	1.09776	0.972062	0.910202	1.05074	1.0443	1.12713	1.1336	1.08251	1.06899	1	1.05463	1.00984	1.01338	1.01491	1.0168	1.09537	1.06038	1.04228	1.03492
1.02167	1.02091	1.00031	1.07008	0.887032	1.02878	1.07838	0.99263	1.11248	1.07612	1.17355	1.00974	1.01527	0.974993	1.25901	1.21328	1.19434	1.24428	1.29495	1.29325	1.2069	1.02853	0.96643	1.00504	1.43901	1.31178	1.66931	1.20602	1.18934	1.17545	1	1.27333	1.21955	1.01355	1.11184	1.1057	1.14593	1.30016	1.01018	1.35049	1	1.16909	1.26017	1.16797	1.03886	1.03489	1.12137	1.21872	0.978641	1.29158
1.08779	1.00122	0.979299	0.976936	0.954749	0.843422	0.888438	0.936064	0.833777	0.930104	1.09449	1.01206	1.0004	0.987548	1.10515	1.14961	1.10861	1.11584	1.13717	0.955067	1.05194	0.958471	0.998601	1.04293	1.0967	1.11938	1.08144	1.0262	1.04476	1.10492	1	0.967137	1.25254	1.07808	0.988594	1.01991	0.944569	1.11179	0.995285	1.09416	1	1.11563	1.33303	1.08793	1.0462	1.1116	1.07044	1.17481	1.03618	1.16138
1.04453	0.927242	1.03853	0.901945	1.08775	1.16996	1.05405	1.19504	1.13074	1.00127	0.853394	1.04944	0.924569	1.026	0.761346	0.862865	0.843534	0.688737	0.664607	0.662221	0.734699	0.993771	0.989614	1.01662	0.451404	0.426276	0.49082	0.650462	0.693969	0.713696	1	0.825344	0.75928	0.639621	0.752619	0.993029	0.915871	0.704427	0.861009	0.599704	1	0.909279	0.743498	0.608763	0.787665	1.01851	0.909219	0.772548	0.909306	0.686735
1.0183	0.983355	1.00897	1.01124	0.978136	0.997951	1.03756	0.946263	1.00072	1.00157	1.06461	0.996732	0.998651	1.00462	1.11925	1.11783	1.10725	1.07604	1.07181	1.08359	0.983767	1.01564	0.982756	1.00161	0.987409	0.998433	1.06043	0.992498	0.997506	1.01754	1	1.044	0.992228	0.999319	0.994301	1.01279	1.03001	0.990182	0.992992	1.0196	1	0.979151	1.16482	1.26095	1.01642	1.02222	0.988663	1.05955	0.935553	1.11411
0.933544	0.976863	0.987666	0.907407	1.19452	0.870987	0.839599	0.726463	0.855909	0.897747	0.960733	1.04758	0.95979	0.99263	1.03616	1.0374	1.01603	0.867844	0.913859	0.857047	1.02048	0.987847	1.00433	1.00782	1.01381	1.00228	1.00689	1.0024	1.05001	1.01132	1	1.00186	1.02924	1.06813	0.922804	0.919476	0.945754	0.89377	1.02127	0.934915	1	1.12099	1.02117	1.09867	0.921988	0.964047	0.986289	0.978152	1.00385	1.00087
0.96193	1.05507	0.996381	0.984685	1.00194	1.03768	1.10428	1.03998	1.09441	1.05649	0.95451	0.991475	1.01297	0.995555	0.885877	0.917917	0.87641	0.922162	0.943233	0.903147	0.993926	0.982057	1.00127	1.01667	0.968448	0.980698	1.02082	0.977954	0.997264	0.999565	1	1.18494	1.05984	1.14637	1.06386	1.07119	1.09669	1.07606	1.05524	1.04277	1	1.32339	0.931962	1.00553	1.0045	1.00063	1.23781	1.17496	1.01422	0.952758
0.990885	1.00486	1.01222	1.00277	0.989272	0.0855639	0.0826144	0.0829897	0.0840685	0.086497	0.967632	0.982958	1.01532	1.00173	0.923492	0.940277	0.983026	0.94513	0.96814	0.920981	0.991575	1.02064	0.966679	1.01268	0.992131	0.977943	1.00822	0.950424	0.98249	0.997077	1	0.862939	0.97602	1.00925	0.980057	0.967217	0.867588	0.869613	0.989913	0.894309	1	0.958626	1.02488	0.999397	1.01859	0.941067	0.879299	0.913739	0.957546	0.962313
1.10883	1.07369	0.971732	0.901998	0.943751	1.40437	1.41619	1.37418	1.50245	1.4735	1.08798	1.0529	0.969426	0.977675	1.09699	1.14502	1.08907	1.11404	1.21992	1.07384	1.09203	0.99094	0.974873	1.03419	1.16983	1.14262	1.22948	1.10196	1.09877	1.17728	1	1.19311	1.18457	0.868906	1.07392	1.16908	1.05258	1.27167	1.08531	1.12541	1	1.15917	1.06202	0.880817	0.969657	1.02072	1.04452	1.078	0.928276	1.01946
1.05814	0.943979	1.00355	1.00357	0.990768	0.9854	0.962038	0.996914	0.980609	0.983192	0.990486	1.02067	1.02108	0.958255	0.924591	1.01514	1.00537	1.02516	1.06182	0.938305	1.03797	1.01759	1.00807	0.974345	1.01544	1.0279	1.21975	0.987953	0.991988	1.00923	1	0.878979	0.988642	0.964195	0.923612	1.00727	0.919121	0.977997	1.05073	0.952425	1	1.05052	0.946756	1.02572	1.03294	0.988148	0.98193	1.01514	1.02661	1.00325
1.02493	0.987807	1.00833	1.00032	0.978612	1.01048	0.954942	0.911913	0.936675	0.955458	0.979988	1.01013	1.00064	0.989229	0.985924	0.99223	0.968871	0.981711	0.985112	0.969242	1.01678	1.01572	0.997965	0.986314	1.03689	1.03947	0.861827	1.02282	1.01664	1.04175	1	1.12011	1.1181	1.14546	1.10173	1.0546	0.998284	1.06423	1.03546	1.1086	1	1.11142	0.948127	1.01888	1.06249	1.03911	1.04654	1.09342	1.01054	0.972482
0.998481	1.04455	0.967144	0.943034	1.04679	0.931192	0.980634	1.03836	1.04924	1.04753	1.03737	1.02759	0.974387	0.998024	1.0773	1.11091	1.12629	0.981042	0.955198	0.909335	0.949864	1.00805	0.99241	0.999544	0.941754	0.948983	1.0079	0.973947	0.925718	0.934544	1	0.876671	0.990528	1.00905	0.927853	0.964465	0.920913	0.932486	0.938778	0.939756	1	0.925857	0.945024	0.946639	0.987485	1.01382	0.900459	0.911863	0.98233	0.913611
1.03945	0.890064	0.912549	1.33684	0.821098	0.8422	0.877562	0.64841	1.09435	1.10404	1.40804	1.02149	0.98193	0.99658	1.69895	1.58675	1.61793	1.67516	1.76261	1.75496	1.08032	1.07106	0.931446	0.997493	1.23838	1.20114	1.1129	1.11063	1.11705	1.121	1	1.19464	1.71222	1.3564	1.18943	1.19336	0.994856	1.49199	1.09581	2.08208	1	1.00495	1.58018	1.47543	1.17033	1.14376	1.04209	1.31069	1.05842	1.69486
1.01603	0.976553	1.00608	1.02365	0.977686	0.974577	0.9547	0.878691	0.997313	1.04194	0.900762	1.00063	1.02284	0.976532	0.693706	0.72218	0.721439	0.97619	1.00327	0.879459	0.894468	1.00248	1.00054	0.996972	0.786083	0.806671	0.877787	0.87624	0.90427	0.926348	1	0.993793	0.908414	0.868252	0.976524	0.924082	0.972265	0.949262	0.920341	0.954245	1	0.829129	0.92762	0.788178	0.818896	0.815502	1.08718	0.950997	0.82641	0.963859
0.954966	1.06671	1.0376	0.945758	0.994971	1.05968	1.06431	1.18114	1.10969	1.10075	0.991874	1.01718	0.992248	0.990571	0.968333	0.97911	0.977968	0.981104	0.979339	0.924068	1.05336	0.968144	1.02391	1.00794	1.12469	1.10756	1.0454	1.10543	1.09272	1.07499	1	0.892911	1.00421	0.997602	0.908501	1.02292	0.919221	1.0125	1.09276	0.884538	1	0.973286	0.938243	0.920894	0.979195	1.03675	0.975657	0.938453	1.00634	0.929719
0.94897	1.0675	0.994568	0.923916	1.06504	1.07188	1.08451	1.14714	1.08531	1.07163	1.09113	1.00652	1.02146	0.972017	1.17616	1.1854	1.14384	1.10552	1.12421	1.00385	1.02547	0.966825	1.01463	1.01854	1.09307	1.1024	1.05287	0.998364	0.976736	1.03178	1	0.979795	1.14011	1.06102	1.05539	1.09971	0.986987	1.12839	1.08956	1.04959	1	1.02618	1.12898	1.02167	1.10635	1.09674	0.980029	1.08304	1.07896	1.03133
0.929107	1.01569	1.0069	0.932197	1.11612	0.882683	0.930682	0.928725	0.928795	0.940612	0.831855	0.99911	1.02146	0.979433	0.660911	0.665766	0.715641	0.777157	0.797889	0.795059	0.751399	0.962908	0.977623	1.05947	0.63671	0.648397	0.516237	0.603782	0.643614	0.653993	1	0.945142	0.767684	0.658247	0.809026	0.831535	0.926132	0.759152	0.782826	0.612968	1	0.873229	0.619401	0.545324	0.791929	0.793704	0.910487	0.72893	0.707133	0.56351
1.2205	0.858378	1.10405	0.582732	1.23434	0.855757	0.89846	1.42008	1.04157	1.12671	1.11145	1.00843	0.951479	1.0401	1.36413	1.39969	1.37241	0.963116	0.845021	0.971848	1.50377	0.899098	1.14907	0.951835	2.37012	2.44731	2.00042	1.1927	1.22976	1.18248	1	0.615213	1.54534	1.24029	0.675864	0.853708	0.559217	0.876618	0.863078	0.841658	1	0.890023	1.49151	1.60533	0.98153	0.991766	0.812294	1.02823	1.04815	1.21606
1.06747	1.00876	1.07663	0.932226	0.91491	1.14054	1.12489	1.15708	1.10086	1.05566	0.968435	0.98286	1.08277	0.934371	0.935267	0.901911	0.874268	0.965607	1.01798	1.04022	1.04204	0.993789	1.04662	0.959588	1.17109	1.09428	1.05513	1.04964	0.984351	1.00913	1	0.929472	0.961667	0.838454	1.17891	0.979539	1.00344	0.954766	1.00993	0.978684	1	0.964747	1.18289	0.930218	1.26507	1.13923	1.03728	1.04883	1.10863	1.10669
1.02784	0.944277	1.00728	0.988696	1.03191	1.15139	1.10359	1.13466	1.08102	1.03407	1.04176	0.99247	1.00516	1.00237	1.07405	1.0928	1.10094	1.03814	1.00987	1.01041	0.938872	0.881285	1.05226	1.06646	0.923585	0.938584	0.763905	0.94659	0.94827	0.980693	1	0.927737	1.03889	0.787152	0.966704	0.949573	0.962025	0.943223	0.815835	0.879235	1	0.994055	1.10504	0.818812	1.05556	1.09064	1.01193	1.07287	0.970578	0.995307
0.980334	1.0971	0.971909	1.00744	0.943207	1.00654	1.07101	1.00934	1.07637	1.05456	0.834424	1.00436	0.998396	0.997249	0.690619	0.691726	0.658217	0.88751	0.901541	0.935315	0.905557	0.994276	1.02661	0.97911	0.760676	0.746725	0.768594	0.892244	0.913031	0.972702	1	0.709396	0.742362	0.77016	0.951217	0.952324	0.894466	0.818444	1.00818	0.834184	1	0.92847	0.741782	0.730332	0.891626	0.938321	0.950625	0.858599	0.965102	0.77516
0.970741	1.05881	0.979942	0.938586	1.05192	1.23368	1.13647	2.54492	1.37056	1.32741	0.800091	0.974151	0.99217	1.03368	0.653563	0.726731	0.711927	0.646963	0.650693	0.605007	0.975866	0.914586	1.0969	0.988511	1.06877	1.10346	1.0547	0.760385	0.801602	0.796499	1	0.72646	0.720941	0.732027	0.639792	0.723511	0.712885	0.709671	0.762493	0.539231	1	0.800404	0.744067	0.605471	0.767616	0.770914	0.813059	0.713262	0.827408	0.694975
0.990105	0.986775	1.01089	0.99509	1.01714	0.965714	0.986072	0.971481	0.98614	1.01103	1.03927	0.988539	1.01608	0.99538	1.04266	1.05654	1.06643	1.03854	1.06313	1.04251	0.970549	0.936665	1.0353	1.02803	0.920736	0.944589	0.843138	0.92023	0.958878	0.994773	1	0.971885	1.09214	1.10436	0.995847	0.995212	0.990477	1.00871	1.02505	1.02981	1	1.0024	1.03706	1.03048	1.01455	1.00134	1.02657	1.00047	1.03861	1.0161
1.00275	1.00733	1.01089	0.937348	1.04169	0.940003	0.873788	1.00406	0.873195	0.87877	0.969793	0.988644	1.0569	0.95446	1.03817	1.05736	0.941815	0.913441	0.963992	0.910553	0.974065	1.04042	1.04007	0.919506	1.00908	1.10332	0.958706	0.941552	0.825027	0.936434	1	1.02937	1.07992	1.18143	1.13941	1.05025	1.04513	1.12713	1.11027	1.12715	1	1.06035	1.44319	1.42097	1.34452	1.18757	1.07474	1.293	1.45479	1.44532
1.07581	0.95359	0.957596	1.06798	0.945029	0.964613	0.973844	1.03268	1.00675	0.988243	1.54499	1.01664	0.97752	1.00584	2.12743	1.98655	1.96084	1.6494	1.67664	1.69071	1.20763	1.02506	0.973383	1.00156	1.56188	1.51979	1.44181	1.1815	1.16849	1.17376	1	1.00183	1.90916	1.60651	1.34027	1.32057	0.950958	1.35281	1.23531	1.84505	1	0.868942	1.90175	1.55102	1.24214	1.30554	0.935904	1.27048	1.22619	1.79218
0.945668	1.08231	1.01372	0.860681	1.09762	0.965934	0.995661	1.08107	0.970725	0.981458	1.05016	1.01771	0.983004	0.999289	1.03793	1.07526	1.05417	1.03964	1.04233	0.973933	1.31715	1.00976	0.925659	1.06458	1.54756	1.5736	1.81668	1.34425	1.40194	1.41695	1	0.930651	1.10287	0.937027	0.94134	0.988092	0.937379	0.987458	1.00282	0.919558	1	0.864679	0.975012	0.88377	0.969357	0.935865	0.905743	0.926061	0.904249	0.888169
1.00009	0.929648	0.988506	0.992834	1.08892	0.839707	0.911899	0.93404	0.989057	0.996159	0.966799	1.00586	1.04522	0.948913	0.973501	1.0778	0.852667	0.919226	1.03059	0.801064	1.01099	0.945427	1.04079	1.01378	1.15067	1.15931	1.00431	1.02449	1.05095	1.01246	1	1.16238	1.12436	1.1809	1.05014	1.09072	0.970098	1.14178	0.987325	1.14297	1	0.904095	1.11534	0.941711	0.967547	0.978303	0.945163	1.08121	1.01296	1.31453
1.01078	1.01581	0.964462	1.01675	0.992203	0.917762	0.914521	0.878572	0.943839	0.970315	0.976337	0.992036	0.999938	1.00803	0.954259	0.944786	0.923455	0.998763	0.992573	0.975491	1.02005	1.02979	0.988859	0.981356	0.994223	0.999581	1.12063	1.01458	1.01718	1.00827	1	1.10437	1.06583	1.03832	1.01885	1.03119	1.06456	1.10382	1.05681	1.03583	1	1.14536	0.886424	0.950762	0.920227	0.93615	1.02263	0.983251	0.90979	0.875034
0.98075	1.01215	1.00007	1.06579	0.941238	0.865304	0.904429	0.847826	0.941189	0.945778	0.994781	0.989409	0.984468	1.02612	1.00331	0.97407	0.971446	1.01604	0.999319	1.05883	0.958442	1.03838	0.966344	0.995279	0.902645	0.89633	1.03832	0.954539	0.937859	0.949806	1	1.01524	0.999284	0.960344	0.965305	0.899786	0.991657	0.875238	0.900125	0.959457	1	0.912946	1.06356	0.956212	0.914555	0.951698	1.09575	1.07056	0.889314	1.13359
1.03717	0.913999	0.995101	1.03154	1.02219	0.880829	0.854225	0.875371	0.914439	0.893359	0.889626	1.00603	1.00324	0.990726	0.799467	0.799599	0.823937	0.815795	0.885732	0.834381	0.92311	0.963748	1.00415	1.0321	0.934599	0.944677	0.669444	0.868626	0.904504	0.906511	1	0.865092	0.873204	1.08159	0.813551	0.874499	0.878853	0.834798	1.01895	0.863078	1	0.948028	0.850192	1.01387	0.865875	0.865124	0.91449	0.862775	0.995036	0.907845
1.01474	1.14346	0.938434	0.861364	1.042	1.20068	1.22346	1.59528	1.15405	1.1021	0.942492	0.999834	1.05889	0.941276	0.94664	1.04883	1.03716	0.733698	0.814125	0.720855	#DIV/0!	#DIV/0!	#DIV/0!	#DIV/0!	#DIV/0!	#DIV/0!	#DIV/0!	#DIV/0!	#DIV/0!	#DIV/0!	1	0.894009	0.823682	0.998325	0.861163	0.925012	0.88404	0.944602	1.01445	0.69634	1	1.09609	0.836566	0.833967	0.959236	0.956181	0.903304	0.908634	1.06026	0.769169
0.984442	1.04286	0.986977	0.983803	1.00192	1.0408	1.00775	1.07859	1.02547	1.01028	1.01268	0.984835	1.02278	0.992388	0.985121	1.01331	1.00702	0.995335	1.04397	0.960998	1.0354	1.0463	0.990557	0.963138	1.0874	1.10207	0.9682	1.0636	1.05245	1.06922	1	0.997936	1.01154	1.05129	1.07196	1.08524	0.974448	1.07566	1.10827	1.04124	1	1.07153	1.07448	1.08691	1.07612	0.989723	0.967251	1.055	1.02031	1.03081
0.939146	1.0927	0.974804	1.14941	0.843942	1.05089	1.16186	1.0069	1.24365	1.08218	1.06058	1.01759	0.987052	0.995362	1.01134	0.981736	0.990782	1.13553	1.17907	1.20513	1.01922	0.971302	1.00673	1.02197	0.922616	0.909207	0.96674	1.06118	1.08173	1.05894	1	1.37916	1.03118	0.963025	0.978234	1.02893	1.33522	1.36514	1.10703	1.16927	1	1.41016	1.014	1.17183	1.02598	1.05041	1.27791	1.26759	1.05211	1.13349
1.00378	1.03292	0.97692	1.07253	0.913846	0.901978	0.850236	0.824791	0.843064	0.823169	1.19037	0.973943	1.05405	0.972005	1.37854	1.26807	1.2831	1.25105	1.19521	1.42847	0.967537	0.964152	0.983729	1.05212	1.0675	0.937189	0.844442	0.968925	0.94085	0.930988	1	0.910275	1.20745	1.03016	1.24697	1.21572	0.994465	1.26472	1.2584	1.28366	1	0.953675	1.11446	1.11121	1.19786	1.18601	0.995201	1.20586	1.2099	1.08979
1.06115	1.12771	0.944894	0.838255	1.028	1.4666	1.46569	1.71243	1.51771	1.42091	1.1072	1.02069	1.01301	0.966298	1.16413	1.21025	1.15927	1.17642	1.19213	1.1364	1.17604	1.03634	0.999232	0.964427	1.36107	1.27903	1.39761	1.27379	1.28336	1.24785	1	1.23099	1.34577	1.05872	1.19784	1.27668	1.15112	1.29325	1.22907	1.30152	1	1.15039	1.40431	1.11963	1.1716	1.20642	1.14036	1.28472	1.21927	1.51282
0.973595	1.00409	0.988832	1.02827	1.00521	1.02412	1.0933	1.08861	1.09851	1.10682	0.876145	1.01926	0.998057	0.982684	0.763075	0.758517	0.749846	0.85691	0.85702	0.836088	0.941303	1.04108	0.983444	0.975472	0.892477	0.86996	0.963742	0.903452	0.906935	0.907868	1	0.968098	0.750281	0.56377	0.77665	0.848514	0.943062	0.8449	0.805995	0.648681	1	1.01384	0.705675	0.711889	0.830332	0.865724	0.965815	0.797204	0.78345	0.671862
1.02739	0.961352	1.00857	1.0919	0.910785	0.960842	0.945894	0.879114	1.02315	1.00609	1.07922	1.02626	0.989797	0.983943	1.04369	1.02135	1.01205	1.16121	1.21348	1.09105	1.04372	0.988807	1.0096	1.0016	1.02765	1.02163	0.945059	1.0748	1.08681	1.08904	1	1.09361	1.1146	1.14934	1.04941	1.04423	1.09567	1.19717	1.08124	1.23277	1	1.04243	1.10589	1.13713	0.985934	1.00349	1.09206	1.12992	1.04077	1.15223
1.03111	0.903778	0.996195	1.04767	1.02125	1.03908	0.951374	1.02703	0.991766	0.96894	0.989832	1.04002	0.96744	0.992535	0.996703	0.995805	1.00945	0.951528	0.933426	0.987218	1.06287	1.02819	1.00076	0.971052	1.06444	1.069	1.1903	1.08959	1.03205	1.0273	1	1.05782	1.03569	1.09221	1.00608	1.02274	1.02319	1.02623	1.04254	1.02761	1	1.04416	1.04074	1.01271	1.0509	1.00615	0.988007	1.03365	0.986786	1.02428
1.03915	0.966052	1.05886	0.915182	1.02076	1.13321	1.07354	1.14443	1.04912	1.04305	1.03353	0.974802	1.03932	0.985881	1.08476	1.03535	0.9939	1.02725	1.03943	1.07298	1.06326	0.970628	1.02691	1.00246	1.12465	1.11548	1.12344	1.11011	1.10607	1.09299	1	1.0738	1.02366	1.06126	1.03972	1.03051	1.02603	1.04441	1.05779	1.04782	1	1.07165	1.05277	1.11086	1.13308	1.14616	1.06834	1.10948	1.1447	1.05542
0.940484	1.04072	1.03836	0.966418	1.01402	1.00764	1.07997	1.05476	1.12833	1.10028	1.06867	0.999655	1.02263	0.977717	1.05187	1.08153	1.04185	1.08901	1.13189	1.05517	1.16204	0.978945	1.06171	0.95935	1.24965	1.32257	1.12504	1.23365	1.21726	1.22064	1	0.975853	1.13913	1.00698	0.954164	1.02606	1.00496	1.14165	1.04167	1.07855	1	1.05194	1.18006	1.08539	1.08825	1.11398	1.05784	1.11072	1.03469	1.09103
1.20553	1.08025	1.00534	0.80673	0.902151	1.62428	1.42931	1.6984	1.29851	1.22449	0.900662	1.02399	1.02766	0.948344	0.727885	0.702849	0.667428	0.912307	0.952839	0.906743	1.08662	1.01078	0.958133	1.03109	1.06104	1.01473	1.20464	1.17556	1.19608	1.16769	1	0.920732	0.81661	0.867883	1.05632	1.0091	1.05871	0.921048	1.09344	0.980151	1	0.994051	0.846239	0.973456	1.04828	1.02	1.06663	0.968143	1.16681	0.967606
0.98067	1.00056	1.00697	1.00969	1.00211	0.810233	0.892073	0.925848	0.939584	0.943072	1.00338	1.04101	0.948356	1.01063	0.979258	0.986722	0.929982	0.979186	1.02886	0.905207	1.08798	1.02324	1.01139	0.96537	1.10003	1.10821	1.22347	1.02291	1.0552	1.11401	1	0.540858	1.20091	0.937327	0.847568	0.93216	0.765173	0.816589	0.908676	1.03528	1	0.533655	1.08882	0.974304	0.846533	0.96545	0.790935	0.783019	0.921824	1.05371
0.94991	1.03581	0.953689	1.035	1.02559	0.954003	0.969195	0.959713	1.00717	1.01438	1.00716	0.986977	1.01818	0.994843	0.998098	1.01716	0.978345	1.0048	1.0111	1.02228	0.973957	0.961727	1.03171	1.00656	0.997361	1.034	0.953736	1.05218	1.02783	0.992611	1	0.886833	0.914554	0.860855	0.872021	0.932009	0.981347	0.92731	0.871303	0.97901	1	1.02385	1.1548	1.04561	1.04539	1.07547	1.00956	1.10758	1.06308	0.977357
0.999329	0.962272	1.03657	1.058	0.94383	0.914666	0.842901	0.851172	0.911729	0.941528	1.07075	0.990962	0.98652	1.02252	1.0817	1.09484	1.22462	1.10168	1.16168	1.08651	0.990388	0.985464	0.967313	1.04722	1.12818	1.13993	0.892793	0.997913	1.00378	1.04471	1	1.28753	1.22539	1.39333	1.16459	1.20029	1.22437	1.3284	1.25849	1.33837	1	1.36796	1.17751	1.42034	1.22047	1.24534	1.29198	1.38888	1.11605	1.26942
0.951383	1.09443	1.03315	0.900181	1.02086	1.28342	1.31557	1.56852	1.31642	1.25605	0.911112	0.998847	1.01325	0.9879	0.770492	0.79347	0.775596	0.912681	0.964201	0.864381	1.01388	0.988517	1.04455	0.966937	0.999198	0.975646	1.24993	0.963863	0.941367	0.961949	1	0.892455	0.749734	0.757018	0.861348	0.930777	0.913615	0.929045	0.959228	0.720189	1	0.984533	0.849488	0.765853	0.999913	0.997418	0.995933	0.955825	0.994297	0.826268
1.03467	1.09253	1.00635	0.959737	0.906712	1.28013	1.26037	1.18372	1.31212	1.13715	0.938677	1.01371	1.01767	0.968617	0.763768	0.805563	0.802333	0.990491	1.0366	0.935376	1.13699	1.03342	0.996554	0.970024	1.17771	1.15283	1.08302	1.30925	1.2667	1.25809	1	0.976067	0.759362	0.813943	1.05098	0.946848	1.02349	0.933542	1.08115	0.926636	1	0.993554	0.898539	0.945219	1.03514	0.978944	1.02373	1.04029	1.08134	0.991404
0.961187	1.14716	1.03991	0.843779	1.00797	0.996983	1.07033	1.26005	1.03054	1.03993	1.01204	0.98051	1.07407	0.945424	1.00119	1.05919	0.98818	1.04241	1.14084	0.950896	1.10533	0.996393	0.999919	1.00369	1.18426	1.19045	1.42012	1.106	1.04533	1.09263	1	1.06263	1.01419	0.930142	1.11234	1.09334	1.06822	1.11991	1.12893	1.02506	1	1.13938	1.14898	1.13068	1.31165	1.18612	1.11873	1.25405	1.22067	1.15844
1.00924	1.01086	0.992234	1.08945	0.898219	0.962197	1.03253	1.02992	1.06699	1.04302	0.909023	1.00646	1.00963	0.983902	0.733176	0.735416	0.752094	0.958826	0.985712	0.978775	0.896395	0.975614	1.00406	1.02032	0.737321	0.7617	0.7534	0.893356	0.918751	0.977229	1	0.926929	0.706122	0.863473	0.862417	0.865214	0.946177	0.863351	0.964338	0.875428	1	0.95786	0.801822	0.970886	0.927703	0.921711	1.05933	1.00177	0.976947	0.967032
0.996349	0.924677	1.08132	0.893468	1.10419	0.906037	0.88612	1.12001	0.929605	0.937528	1.0193	0.991742	0.993288	1.01497	1.13506	1.17161	1.19504	0.962042	0.955819	0.918121	0.964987	0.972102	1.07547	0.952424	0.985586	1.14962	0.973751	0.840746	0.843854	0.851529	1	1.27538	1.25568	1.51788	0.964806	0.988969	0.999371	0.92123	1.0554	0.950539	1	1.1202	1.04634	1.06219	0.947215	1.04043	0.967378	0.97505	1.10766	1.15041
0.957736	1.14015	1.03863	0.814449	1.04903	0.885373	0.930278	1.51542	1.15651	1.21495	1.06924	0.99283	1.00995	0.997217	1.19272	1.2036	1.23446	0.994885	0.996536	0.911224	1.13965	0.987812	1.07458	0.937611	1.48031	1.53962	1.53068	0.97718	0.907098	0.903639	1	1.08845	1.16689	1.23102	0.96228	1.00194	0.947857	0.999536	0.991773	0.986159	1	1.1935	1.25517	1.07116	1.14808	1.06716	0.9839	1.21209	1.11397	1.08447
0.992757	0.970341	1.06356	0.815086	1.15826	1.10917	1.0708	1.20921	1.08729	1.06593	0.957818	1.01683	0.998186	0.984983	0.963978	0.969535	0.910929	0.882043	0.895435	0.839619	0.928541	0.973636	1.01435	1.01201	0.873557	0.895558	0.950321	0.832786	0.880009	0.884039	1	0.856437	0.93539	0.77167	0.82525	0.858674	0.854517	0.821785	0.840392	0.767403	1	0.840108	0.914967	0.808066	0.877192	0.904363	0.859138	0.855068	0.864851	0.831917
1.10178	0.876144	1.02445	1.10456	0.893064	0.672684	0.721703	0.509966	0.841437	0.883736	1.15628	1.03142	0.924108	1.04447	1.14909	1.00792	0.985853	1.49083	1.51079	1.46014	0.85234	1.00875	0.935652	1.05559	0.662239	0.707965	0.643632	0.804176	0.910099	0.912778	1	1.10314	1.06101	1.00696	1.04745	1.02143	1.02144	1.31317	0.866629	1.31087	1	0.692961	0.798415	0.727668	0.670163	0.837933	0.835838	0.823083	0.591363	0.800871
1.05137	1.01076	1.04548	0.899934	0.992452	1.15091	1.10528	1.31741	1.06175	1.07137	0.941238	0.994668	1.02056	0.984776	0.884314	0.914756	0.895536	0.85463	0.872496	0.822631	0.971014	0.998364	0.97878	1.02286	1.05867	1.03814	1.04629	0.887236	0.89886	0.904081	1	0.833359	0.916071	0.951506	0.940872	0.924209	0.842415	0.803881	0.989923	0.90555	1	0.884918	0.905411	0.891427	0.939951	0.906774	0.809946	0.823811	0.959312	0.898053
0.940834	1.14472	0.929515	1.01264	0.972291	1.14462	1.19311	1.33676	1.26232	1.25596	1.09828	0.990014	1.00901	1.00098	1.13328	1.15149	1.16274	1.10708	1.12967	1.14455	1.08784	1.02657	1.01563	0.957804	1.20396	1.18767	1.14458	1.12453	1.09105	1.02025	1	1.01612	1.12836	1.13271	1.0451	1.2256	1.00637	1.24738	1.31666	1.07009	1	1.06372	1.14716	1.0496	1.10384	1.08122	1.04654	1.13167	1.09489	1.04743
1.0433	1.18683	1.01913	0.72397	1.02677	1.25614	1.21183	1.82198	1.05895	1.08344	0.897062	0.962477	1.11108	0.926446	0.882179	0.835063	0.771064	0.8084	0.884895	0.824678	0.968716	0.99227	1.04655	0.961179	0.973214	0.946315	1.0172	1.00147	0.958796	1.00083	1	0.840119	0.84083	0.853707	1.06912	0.983296	0.943036	0.900126	1.13523	0.787185	1	1.00509	0.968281	0.87194	1.20274	1.11778	0.980972	1.01476	1.164	0.896452
0.999358	0.977005	0.983166	1.04992	0.990556	0.912456	0.889464	0.928968	0.911217	0.927688	1.00353	0.991067	1.01259	0.996347	1.0045	1.01233	0.990769	0.992688	0.98904	0.997363	0.990968	0.969122	0.995666	1.03521	1.06296	1.07164	0.995415	0.988515	0.975191	0.986423	1	1.01718	1.07096	1.09014	0.953256	0.952738	0.962235	1.00261	1.03187	0.964214	1	1.086	0.935005	1.04012	0.98365	1.08133	1.00549	0.990345	1.01596	0.953539
0.985459	0.986589	0.979459	1.1328	0.915689	0.959995	0.989751	0.925699	1.11033	1.03335	1.03074	1.00198	0.99905	0.998972	0.972322	0.950085	0.973541	1.10571	1.14316	1.12445	1.03345	1.02209	0.957038	1.02087	0.972873	0.970321	1.03299	1.08242	1.09145	1.12311	1	1.26136	1.06336	1.2086	1.05037	1.07388	1.1677	1.27018	1.26575	1.31677	1	1.2407	0.970543	1.27368	0.939602	0.990517	1.13241	1.12779	1.10962	1.14558
1.03642	0.999558	1.011	0.962138	0.990884	1.06167	1.05602	1.19902	1.05488	1.04132	0.988695	1.01608	0.971347	1.01257	1.03831	1.00253	1.01663	0.990825	0.988844	1.02183	0.97734	0.999441	0.999736	1.00082	0.975654	0.966974	0.989053	0.963602	0.94	0.949798	1	0.988609	1.01097	0.987878	1.01189	1.02468	0.993789	1.02445	1.04856	0.968492	1	1.0561	1.0445	1.00601	1.05375	1.06574	1.0165	1.05846	1.06549	1.0431
1.03898	0.966627	0.982633	1.09389	0.917867	1.2718	1.31614	1.22841	1.30045	1.20346	1.03408	1.00231	0.998993	0.998701	0.99735	1.02634	0.941266	1.07032	1.13994	1.04011	1.03547	0.946585	1.01575	1.03767	1.17348	1.10221	0.917935	1.07189	1.08242	1.11771	1	0.958614	1.0462	0.826976	1.04088	1.0877	1.0556	1.16197	0.988303	0.987898	1	0.975771	0.991491	0.892176	0.950424	1.01398	1.00364	1.02867	0.938239	0.931136
1.01692	1.03306	1.01407	0.878076	1.05788	1.08638	1.11631	1.23791	1.10348	1.03442	1.04555	0.997552	1.01553	0.98692	1.05176	1.11439	1.08134	1.01657	1.02575	0.96943	0.974909	0.950758	1.0215	1.02774	1.03248	1.01431	0.901113	0.915237	0.910119	0.921428	1	0.901913	0.961788	0.960009	0.961318	0.966362	0.899566	0.906909	0.952991	0.857946	1	0.764032	0.790705	0.750722	0.933959	0.957363	0.830126	0.78616	0.899059	0.733006
1.05626	0.960661	1.02016	0.992136	0.970784	0.977516	0.943551	1.01936	1.01263	0.966739	1.03168	0.991985	1.01472	0.993298	1.05033	1.0525	1.02644	1.02704	1.04453	1.07074	0.987381	1.00444	0.97263	1.02293	1.00114	1.00025	1.00403	0.988861	0.994716	0.984209	1	0.965303	1.11178	0.946163	1.05088	1.02459	0.975607	0.994868	0.969977	1.01888	1	0.935317	0.982465	0.967508	1.00008	0.974194	0.929878	0.942352	0.941208	1.01086
1.0322	0.975234	1.01803	0.976851	0.997687	0.910662	0.942777	0.968246	1.02889	0.95729	0.885652	1.01954	0.984153	0.996309	0.804456	0.786192	0.775366	0.845175	0.85237	0.856722	0.965918	1.0875	0.978366	0.934135	0.929816	0.945228	0.963959	0.958221	0.937152	0.920736	1	1.11915	0.802692	0.799545	0.802892	0.784728	0.900185	0.766891	0.817438	0.784485	1	0.883187	1.17596	0.792467	0.757766	0.762398	0.861353	0.791328	0.861595	0.935252
0.933272	0.937425	1.01632	1.02066	1.09232	0.879592	0.9	0.966074	0.971848	0.963123	0.987646	1.03091	0.95589	1.0132	1.06336	1.13813	1.14011	0.933366	0.914271	0.853367	0.91711	0.960706	1.01692	1.02238	0.834578	0.852266	0.944378	0.843933	0.865025	0.868741	1	0.968514	1.09079	1.16866	0.913074	0.931318	0.971445	0.922627	0.943605	0.929572	1	1.00379	1.03086	1.08538	1.07709	1.12579	1.07445	1.0887	1.07229	1.07359
0.934665	1.05267	0.971865	1.04715	0.993651	1.03197	1.0001	1.07549	1.08295	0.950635	1.01707	0.983051	1.00873	1.00821	1.11826	1.16699	1.15835	0.930605	0.937062	0.927552	1.02091	1.05188	0.98131	0.966813	1.02186	1.00349	1.21411	0.998389	0.974697	0.948308	1	1.05313	1.10519	1.10013	1.07372	1.16838	1.04463	1.09301	1.11073	1.00266	1	1.12902	1.09115	1.02395	1.1196	1.06129	1.0454	1.09417	1.12182	1.01514
1.0481	1.00682	0.995695	1.00509	0.944293	0.990011	1.00973	0.892286	1.01774	1.08617	0.890904	0.997501	0.99367	1.00883	0.752703	0.719073	0.763141	0.884921	0.921232	0.921165	0.975682	1.03865	0.951003	1.01035	0.903216	0.920559	0.812883	1.004	1.04148	0.975709	1	1.10256	0.845497	0.758362	0.986074	0.849041	0.975244	0.871225	0.864466	0.825153	1	1.12567	1.0053	0.890617	0.962828	0.92871	1.10998	1.01403	0.939571	0.981511
0.991915	1.00268	0.959384	1.0191	1.02693	1.03056	0.982434	1.05953	1.0125	1.04286	1.01313	0.991514	0.987559	1.02093	1.11815	1.1266	1.09585	1.04384	1.03132	1.00466	1.01309	0.942285	1.04503	1.01268	1.0715	1.07228	0.966275	1.04307	1.03492	1.02909	1	1.10541	1.03976	1.04091	1.00178	0.97598	1.04527	1.03252	0.97304	0.93684	1	1.09949	1.05479	1.06854	1.10853	1.08813	1.04548	1.05685	1.10563	1.05984
1.0055	0.944761	1.02797	1.04298	0.978795	1.10632	1.06439	1.2342	1.1661	1.10182	0.916727	1.00168	1.00899	0.989335	0.75657	0.795658	0.810239	0.940922	0.972539	0.920287	0.924976	0.96131	1.02243	1.01626	0.785525	0.7949	0.738092	0.934768	0.934552	0.995013	1	1.06866	0.74452	0.766825	0.943101	0.943516	1.05193	0.952613	0.917332	0.773025	1	1.08329	0.786596	0.750315	0.918331	0.93861	1.07112	1.02415	0.94552	0.840452
1.04029	0.9521	0.97938	1.02957	0.998662	1.03583	0.984128	0.995236	0.970563	0.954972	0.927605	0.991797	1.0344	0.973807	0.841958	0.831623	0.881547	0.895158	0.921032	0.963906	0.84902	1.03081	0.99111	0.978075	0.766717	0.773297	0.764485	0.854057	0.78661	0.81036	1	0.87378	0.581426	0.717284	0.81932	0.771008	0.914628	0.720697	0.769475	0.630314	1	1.04488	0.809441	0.943716	0.933882	0.870932	0.97993	0.918695	0.920108	0.898969
0.9354	1.16098	0.920893	1.11001	0.872714	0.999948	1.01978	0.989723	1.05371	1.07742	1.01069	0.99102	1.04185	0.967129	0.9515	0.929855	0.881344	1.11134	1.10956	1.04838	1.02715	1.01442	0.991494	0.994088	0.904379	0.942928	1.07559	1.0051	0.997552	1.06095	1	0.900865	0.936723	0.94112	1.04507	1.04517	1.00338	1.11248	1.03624	1.06051	1	0.881672	0.935291	0.868235	1.06118	0.989122	0.989987	1.02704	0.988705	0.939658
0.813967	0.969651	1.02632	0.810198	1.37987	0.919337	0.870352	1.09	0.814856	0.859855	0.941931	1.02294	1.01903	0.958032	0.930491	0.978304	0.958263	0.788221	0.846675	0.801873	1.13336	0.967079	1.03724	0.995683	1.16132	1.24258	1.11879	1.19304	1.31463	1.13303	1	1.28532	1.05548	0.769164	0.907454	0.907781	1.06817	0.948454	0.938102	0.766665	1	1.37874	0.985745	0.820329	1.09689	1.03672	1.16579	1.09945	1.03672	0.944889
1.00371	0.99288	0.994872	1.01899	0.989544	0.925386	0.88294	0.917751	0.931319	0.935803	1.08641	1.02998	0.99587	0.974154	1.13984	1.14126	1.1499	1.13196	1.15676	1.04354	0.99792	0.941552	1.03537	1.02308	1.00456	1.00348	0.967662	0.971985	1.01034	1.03938	1	1.3516	1.14595	1.16188	1.1327	1.10934	1.19898	1.30484	1.12245	1.23543	1	1.23609	1.17291	1.19912	1.07555	1.08801	1.18921	1.2678	1.08675	1.3059
1.02229	0.975192	1.00307	0.931188	1.06825	1.02954	1.01995	1.09275	0.992494	1.00587	1.02145	1.00764	1.00469	0.987665	1.03283	1.00961	1.03388	0.994211	1.02275	1.04941	0.987899	0.962633	1.04093	0.996437	1.00626	0.980946	0.872233	1.0833	1.05932	0.918025	1	0.892088	1.18621	0.868626	1.08606	0.983177	0.898392	0.856711	0.851628	0.983234	1	0.862509	1.01783	0.783295	1.01188	1.07348	0.890333	0.947174	0.919636	0.921031
1.01632	0.963717	1.04471	0.878672	1.09658	0.933316	0.963743	0.935736	0.89207	0.940072	0.874707	0.988218	1.03135	0.980431	0.744795	0.673069	0.66925	0.885167	0.893137	0.96332	0.917394	0.994883	1.02813	0.976982	0.759917	0.748442	0.766928	0.98551	0.907307	0.954277	1	0.513161	0.582963	0.729225	0.845894	0.808021	0.683106	0.599611	0.758117	0.754711	1	0.514607	0.591778	0.638883	0.798594	0.787604	0.70903	0.607619	0.811428	0.612097
0.998124	1.07806	0.963153	1.03575	0.924919	0.960894	1.03853	1.00713	1.09104	1.07221	0.925427	1.01056	1.00103	0.988415	0.751531	0.764611	0.761097	0.994234	1.02286	1.0007	0.894546	0.996076	0.978163	1.02576	0.759921	0.750279	0.796437	0.883474	0.865719	0.877038	1	0.929764	0.920909	0.91975	0.982021	0.987305	0.995114	1.0135	1.06057	1.00845	1	0.900026	0.78761	0.858785	0.913061	0.915221	0.975355	0.877009	0.951819	0.849913
0.992022	1.05276	1.00944	0.938917	1.00686	1.06637	1.0022	1.10013	1.00855	1.0284	0.991769	1.00927	1.00957	0.981155	0.987457	0.991467	0.988925	0.988576	1.01895	0.94574	1.09797	0.929881	1.02559	1.04452	1.14806	1.17466	1.25552	1.17124	1.11227	1.14903	1	0.953645	1.02846	1.15362	1.01645	1.07381	0.975912	1.03678	1.12364	1.00779	1	1.07767	0.974555	1.12203	1.0694	1.08812	1.06151	1.03876	1.07068	0.999493
1.34891	0.905882	1.01385	0.894956	0.836405	0.86803	0.582732	0.683693	0.769472	0.770971	1.09197	0.928056	1.05442	1.01753	1.70733	0.899156	1.00036	1.02461	0.772462	2.37283	1.24692	1.11214	0.945343	0.94252	1.26505	1.20514	1.51044	1.4077	1.48804	1.31196	1	1.30262	0.729813	0.834601	1.17254	0.713221	1.25745	0.643286	0.477608	1.05292	1	0.88705	1.46832	0.987889	0.825384	0.742247	1.09114	1.10159	1.00759	2.02494
1.02786	1.06412	1.03494	0.822878	1.05021	1.26269	1.14836	1.41378	1.13548	1.07823	0.960928	0.994474	1.02843	0.977096	0.918208	0.955787	0.927236	0.890148	0.930116	0.806583	1.15429	1.0095	1.02651	0.963986	1.28163	1.30602	1.18393	1.18658	1.17938	1.20124	1	0.923679	0.852319	0.864727	0.979493	0.9634	0.949751	0.883948	1.00829	0.776138	1	0.983725	0.994952	0.848811	1.07628	1.0688	0.941016	1.02001	1.06922	1.00473
1.07858	0.970459	0.972325	1.0498	0.928837	0.969911	1.00592	0.944987	1.04035	1.03474	0.948749	1.01682	1.01704	0.96614	0.809831	0.787781	0.767734	1.0706	1.1034	1.06257	0.894162	0.948481	1.00227	1.04924	0.741838	0.733996	0.724499	0.851387	0.89966	0.963844	1	0.972257	0.803818	0.863322	0.958791	0.954666	1.01646	0.99432	1.01257	0.957476	1	0.945161	0.854278	0.913466	0.961943	0.957301	1.05602	0.95509	1.00928	0.919492
1.006	1.04027	0.990364	0.989235	0.974134	1.02405	1.06027	1.04496	1.05512	1.01954	0.922694	0.994458	0.999075	1.00647	0.866428	0.847516	0.836792	0.99009	1.00069	0.960468	0.980589	0.987702	1.00244	1.00986	0.94706	0.943538	1.01506	0.960863	0.950465	0.976407	1	0.944876	0.875651	0.865514	0.945842	0.976264	0.948878	0.908437	0.918851	0.881127	1	0.918239	0.943764	0.855412	0.97922	0.978352	0.954091	0.937326	0.946202	0.930379
1.12581	0.979154	1.03396	0.926129	0.934954	1.11368	1.02734	1.05937	1.06521	0.982468	0.857116	1.01175	1.0186	0.969657	0.629509	0.625857	0.634287	0.845729	0.860568	0.883331	0.972257	0.959512	1.00768	1.03281	0.886667	0.846012	0.801021	1.0289	0.996929	0.999716	1	0.896202	0.582876	0.669392	0.881912	0.878389	0.952726	0.720673	0.967067	0.755138	1	0.861561	0.638345	0.760927	0.814027	0.81254	0.883219	0.728574	0.94552	0.771998
0.941295	1.03192	1.00199	1.06561	0.959196	1.24447	1.26713	1.28455	1.32456	1.23546	1.14607	0.986534	1.02404	0.989428	1.16132	1.19803	1.23562	1.23516	1.27075	1.18595	0.792192	0.952603	1.03422	1.01318	0.507991	0.532203	0.502153	0.795476	0.757333	0.775132	1	1.31052	1.2246	1.33332	0.952677	1.05636	1.22348	1.44509	1.05367	1.2445	1	1.20713	1.24453	1.29172	1.10118	1.08615	1.25593	1.33924	1.05144	1.26807
1.09859	0.922998	1.00467	0.954892	1.01885	0.870255	0.864095	0.876244	0.892707	0.963638	1.22197	0.992781	1.0018	1.00542	1.46628	1.27051	1.31995	1.26822	1.32585	1.33252	1.13533	1.04161	0.971727	0.986664	1.2048	1.11251	1.20459	1.11567	1.24787	1.23726	1	0.345111	1.46398	1.19627	1.20833	1.07096	0.683228	0.819087	1.09067	1.46793	1	0.26689	1.51081	1.44459	1.11881	1.02134	0.64546	0.817137	0.983444	1.40415
0.986003	1.01973	1.01628	1.07033	0.907656	0.992679	1.08054	1.01386	1.14986	1.09336	0.963014	1.00759	0.995851	0.996562	0.795893	0.800026	0.817675	1.04726	1.05531	1.07808	0.911585	1.04242	0.961275	0.996309	0.776759	0.753048	0.775806	0.911867	0.905494	0.954762	1	1.05957	0.828927	0.874106	0.991344	0.996139	1.08652	1.0235	0.912986	0.992157	1	0.990838	0.840419	0.852848	0.858581	0.908126	1.01975	0.964995	0.882716	0.903126
0.960603	1.09135	0.927815	0.980149	1.04008	1.00358	1.07458	1.13032	1.03378	1.02775	1.03433	0.977417	1.01804	1.00454	1.0795	1.07924	1.03391	1.04681	1.06996	1.03772	1.03399	1.06103	0.978565	0.960402	1.09609	1.09805	1.23881	1.05402	1.03019	1.06157	1	0.889708	1.08045	1.0247	1.01042	1.05335	0.895211	1.02825	1.09451	1.02885	1	0.90204	1.06066	1.01437	1.05578	1.0258	0.910319	0.982005	1.05103	1.01566
0.900337	1.16592	0.947464	1.11118	0.875101	0.963296	1.13175	1.0687	1.25417	1.12558	0.969403	1.02427	0.992436	0.983293	0.816723	0.78433	0.777645	1.08149	1.16392	1.06952	1.0079	1.13851	0.920589	0.940906	0.841557	0.847075	1.06417	1.06296	1.0937	1.10709	1	0.951969	0.835924	0.842393	0.919709	0.952988	1.01642	1.00506	1.01939	0.980382	1	0.918268	0.795894	0.886384	0.872625	0.87715	1.01675	0.902593	0.905715	0.895516
0.972924	0.973819	1.01316	1.08036	0.959738	0.967196	0.941088	0.920119	0.990985	1.04013	1.12023	0.999361	0.961468	1.03917	1.14297	1.19092	1.23829	1.19029	1.12345	1.15611	1.02543	0.981002	0.994885	1.02411	0.993405	0.972265	0.944706	1.13371	1.17896	1.19804	1	1.0165	1.17103	1.36652	1.14396	1.19911	1.10412	1.1911	1.13305	1.29929	1	0.970728	1.22116	1.18283	1.11129	1.12825	1.02704	1.14951	1.12421	1.26861
1.04381	0.935942	0.999608	0.979507	1.04114	0.903511	0.900612	0.909159	0.891754	0.894598	1.18791	1.00833	0.989559	1.00211	1.30397	1.35833	1.30282	1.18113	1.22883	1.14914	1.18368	1.0309	0.99791	0.971189	1.33684	1.35239	1.37471	1.19602	1.2123	1.19416	1	1.23688	1.33876	1.27032	1.12004	1.10964	1.10541	1.23093	1.1493	1.34787	1	1.25185	1.36494	1.4131	1.13075	1.11834	1.13528	1.28525	1.15219	1.44681
0.951771	1.05298	1.01908	0.953858	1.02231	0.993286	0.935119	1.0723	0.969236	0.946347	1.07434	1.02324	1.00758	0.969181	1.08121	1.13479	1.0831	1.01048	0.997821	0.954164	1.02823	1.05293	0.982729	0.964345	1.04552	1.06549	1.03093	1.03278	1.03186	1.01334	1	0.946001	1.03947	1.11007	0.983295	1.03126	0.961346	0.977908	1.04457	0.940846	1	1.00023	1.08303	1.02958	1.0746	1.03358	0.985272	1.04474	1.08147	1.10723
0.978175	1.24263	1.00554	0.8124	0.961258	0.918801	0.877609	1.38457	0.824243	0.79691	0.903997	0.971947	1.09437	0.933682	0.89382	0.897607	0.859551	0.799089	0.858928	0.779089	0.985101	1.00083	1.01982	0.979356	1.01663	0.999142	1.07101	0.985621	0.92237	0.925807	1	0.915223	0.764507	0.903586	1.04504	1.01197	0.927224	0.892933	1.15439	0.739625	1	1.16903	0.946083	0.876727	1.30388	1.1538	1.03866	1.15037	1.31561	0.992192
1.16301	0.924894	1.02822	0.993299	0.89057	1.18247	1.17857	1.02595	1.27345	1.13219	1.0351	1.01687	0.994128	0.989003	0.908793	0.818457	0.83149	1.2104	1.2825	1.29005	0.968638	1.00267	0.997113	1.00022	0.884217	0.849546	0.976472	0.973056	0.968862	1.00299	1	1.08727	1.00887	0.986638	1.16216	1.03413	1.1413	1.14276	1.09102	1.27092	1	0.878794	0.932817	0.998268	0.955894	0.948559	1.07421	0.965373	1.10347	1.06712
1.02003	1.01895	1.00757	1.00679	0.94666	0.945128	1.00933	1.00426	1.03304	1.01944	1.02464	0.98709	1.03066	0.982248	0.981307	0.976352	0.996265	1.05785	1.09014	1.05087	1.04026	1.05117	0.973521	0.97531	1.05047	1.05541	1.13187	1.02968	1.04498	1.05944	1	1.00096	0.975732	0.933055	1.00982	0.988834	0.994789	1.02389	1.00524	1.0406	1	1.00395	1.00343	1.01187	0.980114	0.983638	1.03041	1.00016	0.980966	1.0241
0.995347	0.999631	1.01617	1.00526	0.983593	1.07069	1.02931	1.02963	1.04454	1.00307	0.971717	1.02226	0.980741	0.996998	0.950402	0.958265	0.947645	0.962493	0.975126	0.957705	0.999828	1.01281	0.994856	0.992331	0.995608	0.98157	0.941225	0.991441	0.9784	0.981089	1	0.948599	1.02493	0.93911	0.935048	0.953525	1.02288	0.952888	0.929717	0.9012	1	0.888737	0.970414	0.905764	0.940743	0.960036	0.938939	0.916685	0.980491	0.960675
1.02255	0.938293	1.0523	0.90764	1.07922	0.908913	0.915754	0.972674	0.952402	1.01365	1.02424	0.990228	0.987838	1.02193	1.08953	1.05051	1.03675	0.998534	0.959745	1.03209	0.995647	0.995826	1.00964	0.994532	1.02966	1.07177	0.88438	0.970279	0.938945	0.996509	1	0.966918	1.17942	1.1728	0.964199	0.951366	0.95987	0.997172	1.09718	1.05717	1	0.897634	0.951215	0.929021	0.960293	0.966377	0.978648	0.947004	1.00804	0.990861
1.00178	0.995289	1.00583	0.9923	1.00481	1.04757	1.04029	1.24933	1.06796	1.05744	0.98517	1.00491	1.01475	0.980343	1.0214	1.05044	1.01067	0.911021	0.892569	0.86903	1.09422	0.940923	1.05835	1.00073	1.17163	1.10723	1.55881	1.05441	1.08464	0.997812	1	0.858215	1.06269	0.887918	0.893296	0.93124	0.873975	0.851058	0.940121	0.800665	1	0.919383	1.0125	0.873385	0.999266	0.969774	0.88351	0.911096	0.984198	0.905739
0.999923	1.15116	0.987866	0.916105	0.94495	1.08966	1.11636	1.04046	1.11055	1.0834	1.23062	0.99358	1.00427	1.00214	1.31927	1.30323	1.37067	1.35004	1.34977	1.42244	1.08864	0.998848	0.99656	1.00459	1.22481	1.22609	1.1598	1.15445	1.11968	1.12591	1	1.06379	1.19679	1.30495	1.10355	1.12251	1.09044	1.21657	1.2105	1.32616	1	0.980181	1.1608	1.28313	1.07432	1.07959	1.03138	1.11275	1.1781	1.24648
0.989135	0.959703	1.00462	0.983292	1.06325	1.01449	0.988102	1.04914	1.03859	1.01708	1.02589	0.999776	1.00702	0.993205	1.09139	1.08035	1.07432	1.00249	0.97832	0.983607	0.926319	0.941553	1.00727	1.05118	0.899185	0.897476	0.85052	0.878463	0.889488	0.915829	1	0.947051	1.0822	1.03235	0.99095	1.05015	0.962912	1.04507	1.06961	1.04419	1	0.919327	0.963128	0.988644	0.983968	0.965566	0.989798	0.956925	0.97454	0.948067
1.06345	0.999706	0.964565	0.963981	1.0083	1.03342	0.962142	1.00381	0.943964	0.958233	0.959888	1.06362	1.00207	0.934313	0.958283	0.964473	0.921915	0.937126	0.965921	0.923915	1.012	0.986762	1.00714	1.0061	1.03108	1.0436	1.11144	1.05423	1.04975	1.03404	1	1.04278	1.07019	1.07124	1.05619	1.09614	1.00379	1.06129	1.09031	1.07171	1	1.06686	0.847334	0.981765	0.91704	1.0031	0.854083	0.889773	0.959973	0.888935
0.978685	1.03886	1.02729	0.978518	0.97665	0.850517	0.870259	0.786159	0.877654	0.85126	0.971545	0.98464	1.0083	1.00706	0.899314	0.89445	0.809558	1.02893	1.06313	0.933975	0.972637	0.978567	1.02784	0.993593	1.00909	1.05146	0.913967	0.989605	1.0223	1.05717	1	1.01305	0.94241	0.954803	1.04667	1.01117	0.964093	1.03096	0.949743	1.0135	1	0.943667	0.996934	1.01026	0.948879	0.95929	0.939177	0.934164	0.957474	0.933767
0.842523	1.42011	0.855431	0.666256	1.21568	1.16839	1.19207	1.47569	1.07661	1.02486	0.984433	1.00893	1.00532	0.985754	0.963285	1.04059	1.0213	0.874909	0.903845	0.872672	1.2536	0.993899	1.05423	0.951871	1.71177	1.70113	1.7945	1.19443	1.07746	1.08489	1	0.848818	0.784139	0.827056	0.935818	0.925344	0.920217	0.831308	1.16417	0.697355	1	1.12847	0.937075	1.09537	1.23513	1.10445	0.938721	1.03771	1.27947	0.880479
0.960933	0.958249	1.0093	1.11759	0.953922	0.918498	0.968009	0.95871	1.0314	1.05006	0.925551	0.999873	0.984036	1.01609	0.940325	0.899198	0.887325	0.910429	0.924238	0.933307	1.06976	0.982136	1.03425	0.983619	1.18294	1.18582	0.739331	1.12039	1.19586	1.16874	1	0.86859	1.05611	1.04261	0.844421	1.01837	0.897034	1.0142	1.129	0.923053	1	0.966998	0.860142	0.959989	0.922929	0.988364	0.916927	0.896315	0.942455	0.836369
1.03946	0.992529	1.00907	1.02903	0.929906	0.910847	1.00469	0.735693	1.01344	0.941143	0.790751	1.04231	0.994493	0.963201	0.514552	0.478911	0.448466	0.815419	0.937701	0.792711	0.835319	0.996055	0.978078	1.02587	0.575867	0.575533	0.610462	0.828962	0.832679	0.901269	1	1.17746	0.558025	0.556917	0.822469	0.726264	1.19182	0.916815	0.897275	0.713735	1	1.11289	0.54656	0.69179	0.80276	0.79135	1.20471	0.828464	0.86397	0.668553
0.984254	1.04785	0.988287	1.09801	0.881596	0.922431	0.985591	0.901726	1.10602	1.03907	0.935809	1.00459	0.998018	0.997388	0.764732	0.73352	0.753889	1.00149	1.01664	1.04156	0.902623	1.02628	0.979036	0.99468	0.761992	0.760252	0.79022	0.926446	0.898505	0.913627	1	1.19167	0.828126	0.87009	0.933658	0.945107	1.1608	1.12115	0.990481	0.929666	1	1.17143	0.739966	0.783106	0.821128	0.893799	1.06547	0.923873	0.870138	0.789551
1.05347	1.08665	1.02467	0.865229	0.969987	1.24483	1.24833	1.46168	1.18117	1.12055	0.8837	0.998268	1.06001	0.941724	0.731934	0.738702	0.722577	0.909197	0.936993	0.910253	0.993126	1.00406	1.02333	0.972612	1.01816	0.971754	0.96267	1.03533	0.954992	0.966329	1	1.05915	0.863235	1.00523	1.01607	1.00635	1.07616	1.01213	1.21817	0.983167	1	1.0879	0.937245	1.0744	1.10101	1.07516	1.09057	1.077	1.28282	1.02986
0.978369	1.01023	0.992127	1.12328	0.895994	0.971081	1.04056	0.913405	1.10327	1.04589	1.13754	0.999548	0.998125	1.00233	1.18824	1.16637	1.16768	1.27767	1.30487	1.33716	1.09108	1.02134	0.987746	0.990911	1.1396	1.13449	1.06556	1.18444	1.14902	1.17338	1	1.15937	1.21403	0.92394	1.09257	1.15319	1.09019	1.3106	0.976505	1.23268	1	1.09527	1.20207	0.895901	1.03543	1.06049	1.1101	1.2256	0.900191	1.10951
1.08817	0.849934	1.01237	1.05226	0.997271	0.791802	0.853376	0.772651	0.841147	0.888374	1.1568	1.01251	0.965175	1.02232	1.35064	1.29626	1.26337	1.20742	1.20441	1.19517	1.03929	1.03747	0.993718	0.968811	1.14889	1.1392	0.994386	1.02577	1.04889	1.0522	1	0.9303	1.18666	1.11678	0.996199	0.922115	0.922486	0.909398	0.842997	1.14016	1	0.873776	1.25256	1.22869	0.980013	0.999121	0.906311	0.991458	1.02997	1.27621
0.944039	1.13597	0.962484	1.01849	0.939019	1.09293	1.15344	1.15982	1.15281	1.1741	1.02064	1.01136	1.00031	0.988328	1.00162	0.996394	0.952782	1.06499	1.07701	1.0158	1.07207	0.956616	1.03767	1.00571	1.1057	1.1074	1.18034	1.10602	1.11933	1.12861	1	0.892299	1.02352	0.951094	1.02238	1.05671	0.945787	1.05856	1.04977	1.04255	1	0.94521	1.00519	0.961093	1.06178	1.05863	0.963339	1.02521	1.03714	0.974691
0.967573	1.03646	0.982619	0.972506	1.04084	0.935828	0.97079	1.07616	1.00429	0.993128	0.994262	0.996643	1.01708	0.986278	0.948851	0.948077	0.983299	0.967672	0.982988	0.921587	1.00569	1.00118	0.999414	0.999401	1.00379	1.04084	1.24252	0.94667	0.960526	0.997366	1	0.663798	0.909392	0.86218	0.909513	0.908745	0.861685	0.820212	0.929346	0.827885	1	0.665669	0.851203	0.823316	0.981557	0.944904	0.880536	0.819108	0.930529	0.827509
1.00916	1.12551	0.976781	0.975885	0.912666	1.14781	1.10164	1.1484	1.14415	1.00472	1.05508	0.99941	1.02769	0.972901	1.04298	1.1193	1.12601	1.12303	1.13998	1.10814	1.11087	1.03348	1.01606	0.950456	1.18659	1.1948	1.23537	1.16221	1.06065	1.11221	1	0.930658	1.04503	0.909258	1.12048	1.10101	0.988679	1.06666	1.02874	0.99461	1	1.06218	1.13524	0.912978	1.19518	1.09475	0.986465	1.10224	1.03799	1.03278
0.997698	0.907828	1.00101	1.0895	1.00396	0.779679	0.788415	0.689805	0.824697	0.824431	1.02944	1.02237	0.970538	1.00709	1.03028	1.01083	1.07056	1.01005	1.02351	1.01923	0.918146	1.0439	0.969983	0.986118	0.822359	0.837523	0.889291	0.864331	0.891371	0.92912	1	0.964894	1.1384	1.14378	0.947127	0.967679	0.891598	0.954202	0.959932	1.08925	1	0.986923	1.13232	1.22956	0.87619	0.919134	0.972593	0.943986	0.965067	1.13475
0.976063	1.0876	0.990084	0.976265	0.969991	1.03027	1.0459	1.00181	1.09367	1.09142	1.07106	0.999217	1.00086	0.999922	1.08015	1.05162	1.01487	1.17124	1.19939	1.16835	0.929227	0.963546	1.03391	1.00254	0.939493	0.925372	0.839176	0.950202	0.937116	0.941709	1	1.07692	1.09281	1.04979	1.08198	1.04513	1.01336	1.1013	1.10392	1.12843	1	0.931222	1.11259	0.974431	1.07623	1.0603	1.03147	1.01949	1.00838	1.06758
0.9047	1.04511	0.921619	0.94967	1.1789	1.21207	1.09495	1.62719	1.10444	1.04573	1.53349	0.995903	1.03118	0.972916	2.17616	2.23834	2.23032	1.40143	1.4199	1.3299	1.57473	0.951936	1.01947	1.02859	2.42911	2.28662	2.24483	1.4811	1.51328	1.51967	1	0.910998	2.11451	1.47786	1.3617	1.42397	0.904967	1.29484	1.35794	1.59402	1	0.94406	1.87502	1.70393	1.5616	1.53554	0.754268	1.4278	1.37194	1.70953
1.0908	0.971792	1.02111	1.0378	0.878502	1.01194	1.04725	0.930516	1.09119	1.0051	0.890524	1.00765	1.02267	0.969679	0.700533	0.640673	0.649311	0.938092	0.953001	1.02344	1.03647	0.993267	0.988879	1.01785	1.00558	0.972418	0.919091	1.11683	1.11668	1.10995	1	0.629397	0.728295	0.698983	0.877765	0.882253	0.890949	0.727201	0.908736	0.8852	1	0.606093	0.752494	0.839655	0.747679	0.821237	0.872573	0.695604	0.840599	0.856567
1.00132	1.02742	1.00728	0.964599	0.999389	1.03558	1.00673	1.07888	1.02299	1.00228	1.00007	1.0013	1.00442	0.994279	0.978332	1.02724	1.02001	0.998459	0.975214	0.939536	0.981071	0.931428	1.03703	1.03155	0.977166	0.978743	0.902472	0.959878	0.973992	0.995347	1	0.916838	1.04595	1.03743	0.966761	1.01302	0.930698	0.957508	0.985867	0.926202	1	0.91416	0.995303	0.89964	0.985903	1.03146	0.933077	0.94442	0.961233	0.920015
1.14061	0.948173	1.03769	0.900917	0.972611	1.24621	1.22337	1.28269	1.02963	1.0117	0.961125	0.997408	1.02868	0.973911	0.910119	0.928493	0.918105	0.960088	0.972489	1.01686	0.962093	0.975116	0.99342	1.03146	0.969712	0.932472	0.857002	0.952054	0.885065	0.969343	1	0.988105	0.877989	0.809901	1.18309	1.03905	1.05169	1.01595	1.11454	0.899788	1	1.06001	1.03304	0.954169	1.17463	1.11242	1.03532	0.997262	1.16944	1.07417
0.919587	1.01184	0.939872	1.26761	0.861091	0.909249	1.00793	0.952648	1.12357	0.99834	0.895308	1.04042	0.981944	0.977638	0.673325	0.689419	0.699992	0.980728	1.0152	0.935099	0.979579	1.02238	0.968529	1.00909	0.834088	0.837631	0.923231	0.964841	1.02883	1.10261	1	1.06771	0.77471	0.881947	0.850812	0.963548	1.13399	1.10985	1.1408	1.01535	1	1.05369	0.779913	0.952596	0.847413	0.915015	1.13519	0.978741	1.03253	0.908766
1.06108	0.899404	1.00485	1.06416	0.97051	0.933013	0.867185	0.853535	0.906734	0.895498	1.0408	1.00964	0.999843	0.990518	1.06657	1.03595	1.04478	0.997228	0.981162	1.12109	0.978274	1.02897	0.950166	1.02086	0.953173	0.988337	1.05815	0.96554	0.970264	0.978281	1	1.06112	1.03348	0.963958	1.00607	0.973331	0.966781	0.976077	0.918623	1.01722	1	1.07862	1.18518	1.13724	1.01758	1.06441	1.08509	1.1346	0.977418	1.17997
0.956893	0.803252	0.949313	0.694194	1.59635	1.02162	1.04937	1.25671	1.10527	1.12122	0.920626	0.959415	1.05264	0.987949	1.07557	1.11684	1.08287	0.606607	0.63016	0.645876	0.965849	1.0274	1.04399	0.928616	0.960498	1.24564	1.018	0.861846	0.8589	0.851982	1	1.2971	1.31914	1.61742	1.07749	1.07892	1.13659	1.07988	1.22224	1.26305	#DIV/0!	#DIV/0!	#DIV/0!	#DIV/0!	#DIV/0!	#DIV/0!	#DIV/0!	#DIV/0!	#DIV/0!	#DIV/0!
1.01938	1.00775	1.01798	1.04628	0.908603	1.16483	1.14379	1.10927	1.11407	1.12704	0.994181	0.973619	1.03043	0.995955	0.980116	0.927755	0.95163	0.975134	0.982063	1.02454	0.978969	0.987113	1.00239	1.0105	0.995362	0.973638	0.787717	1.01288	1.00198	1.01492	1	1.02702	0.960766	1.28049	0.993343	1.00543	1.0765	1.10936	1.18547	1.24015	1	0.987386	1.00754	1.33037	0.956506	0.989677	1.01848	1.01164	1.17019	1.22486
1.11892	0.961292	1.04067	0.93018	0.948932	1.18828	1.22423	1.09235	1.19859	1.16557	0.924572	1.00808	1.00061	0.991314	0.819007	0.775796	0.772846	1.04128	1.0963	1.04584	0.932735	0.99984	1.01404	0.986123	0.827151	0.799822	0.795519	0.927218	0.874792	0.935615	1	0.663433	0.888826	0.802381	0.961966	0.9013	0.825617	0.811476	0.97911	0.975088	1	0.743929	0.84297	0.8844	0.891369	0.923917	0.873111	0.802585	0.922402	0.874454
1.06972	1.06948	0.995746	0.745371	1.11968	1.41403	1.15348	2.39548	1.15799	1.12601	0.969421	0.976955	1.05745	0.96559	1.08873	1.08353	1.01086	0.852099	0.886979	0.859451	1.11532	0.968963	1.01993	1.01111	1.30935	1.32707	1.16052	1.10897	1.07406	1.04638	1	1.12271	0.834874	1.05743	0.983732	0.96363	1.02104	0.980253	1.15494	0.771066	1	1.71369	0.97764	1.05307	1.20963	1.08092	1.19644	1.26735	1.23716	1.02131
1.09978	0.885779	1.02826	1.00188	0.984299	0.893732	0.953448	0.867905	0.97157	0.945903	0.980349	1.01995	0.972369	1.00768	0.949562	0.934339	0.884963	0.991458	1.01856	0.951871	0.978129	0.98642	0.99893	1.01465	0.974632	0.982957	0.888282	0.930078	0.968427	1.00471	1	0.994037	1.00434	1.01334	0.977748	0.960542	0.979935	0.951249	0.949827	1.01564	1	0.93669	0.920979	0.938653	0.853055	0.913892	0.921235	0.913473	0.863785	0.916701
1.08926	0.995569	1.00862	0.968038	0.938509	1.04812	0.983391	0.961933	0.977145	0.961312	0.98812	0.963283	1.06432	0.972393	1.03286	1.04255	0.976919	0.93121	0.964321	0.914551	1.07508	0.997218	1.01165	0.99113	1.15649	1.144	1.09768	1.0765	1.10315	1.04502	1	1.03356	1.07955	0.991608	1.05909	1.03657	0.987659	1.06988	0.981775	0.996906	1	1.0538	1.05323	0.9287	0.999243	1.01198	0.971167	1.06946	0.972111	1.05081
1.03746	0.939627	0.989957	1.06114	0.971817	0.99698	1.01738	0.954139	0.987664	1.00525	0.936506	1.00618	0.999848	0.993968	0.76217	0.752488	0.758726	0.921019	0.908545	1.01059	0.87779	0.946339	0.99438	1.05928	0.784693	0.752499	0.740497	0.826894	0.872058	0.888835	1	1.033	0.819922	0.77984	0.976787	0.980575	1.0303	0.999171	0.900666	0.90194	1	0.927762	0.692989	0.672994	0.844244	0.8886	0.959061	0.839722	0.810058	0.730273
0.956481	1.03721	1.013	0.972825	1.02048	1.04317	1.13524	1.12914	1.07672	1.04674	0.977816	0.999719	0.998242	1.00204	0.97218	1.01558	1.01142	1.01077	1.02039	0.938487	1.128	1.07392	0.971904	0.954178	1.24664	1.27101	1.16231	1.17802	1.16663	1.19148	1	0.973732	1.20483	1.22642	1.10217	1.2382	1.01038	1.17097	1.31325	1.25248	1	1.00153	1.11098	1.0423	1.03088	1.03581	0.968884	0.952078	1.02905	1.16521
1.04558	0.944956	0.978036	1.03416	0.997269	0.955911	0.918887	0.931142	1.02429	1.0706	0.973755	0.98744	1.00539	1.00717	0.883272	0.836484	0.851682	0.979407	0.964972	1.04572	1.03007	1.03853	0.987076	0.97439	0.988184	0.943295	0.8843	1.12659	1.136	1.05975	1	0.914933	0.893591	0.879561	0.937731	1.01251	0.896553	0.933405	1.00173	0.927988	1	0.886808	0.762666	0.898275	0.874945	0.944599	0.854005	0.790413	0.896665	0.818225
0.843986	1.06907	0.899005	1.05954	1.1284	0.755719	0.79454	0.773049	0.86473	0.882719	1.09999	1.01329	0.983094	1.00361	1.26079	1.25635	1.29509	1.01971	1.04043	1.00785	1.13807	0.991189	0.988639	1.02017	1.34284	1.36313	1.231	0.991644	1.07208	1.12166	1	0.893132	1.47039	1.67171	0.944334	1.05709	0.907336	1.03922	1.12051	1.21327	1	0.981931	1.29986	1.35073	1.04028	1.13004	0.999091	1.03677	1.11224	1.25087
0.993698	1.02421	0.991261	0.990375	1.00046	0.964313	0.954174	0.945976	0.959756	0.96657	1.0266	0.988297	1.01793	0.993771	1.08587	1.08231	1.11342	1.0287	1.00365	0.995905	0.988957	1.01121	0.990891	0.997897	0.989188	1.00087	1.06634	0.984582	0.968722	1.00414	1	0.982646	1.06006	1.10128	1.00357	1.00506	1.02859	1.05893	1.03491	1.09944	1	1.05656	1.03855	1.08636	1.02652	0.968628	0.992646	1.06338	1.02569	1.0875
1.05112	1.04571	1.0727	0.783943	1.04653	1.35312	1.28641	1.94946	1.2342	1.11403	0.954009	0.964701	1.08682	0.948475	0.984222	0.988982	0.963332	0.836519	0.895907	0.830197	0.960126	0.993475	1.01726	0.989266	0.979485	0.960801	0.959669	0.908932	0.891199	0.897856	1	1.00502	0.981631	0.741382	1.0168	0.944901	0.865286	0.845833	0.982608	0.79813	1	1.01743	0.99061	0.937961	1.18076	1.05664	0.883836	0.963239	1.06919	0.878187
1.02533	1.00444	0.977614	0.983124	1.00949	1.04065	0.953199	0.998724	0.999804	0.981429	1.11253	0.992314	1.00841	0.999275	1.24879	1.24419	1.20798	1.10864	1.13377	1.00197	1.0868	1.03207	0.980044	0.98789	1.13971	1.10915	1.23337	1.09999	1.08103	1.05196	1	1.36138	1.20277	1.19665	1.14607	1.06076	1.22423	1.19303	1.03301	1.17288	1	1.33212	1.26918	1.19483	1.06742	1.05071	1.17129	1.30401	1.06696	1.27526
0.980784	0.940638	1.02071	1.01157	1.0463	0.942358	0.987133	0.989003	1.01654	1.05524	0.980036	1.00353	0.997906	0.998561	0.949845	0.986007	0.935428	0.976612	1.01071	0.933026	0.939313	0.951889	1.02851	1.0196	0.929822	0.968233	0.794949	0.945704	0.932031	0.927038	1	0.968403	1.07016	1.15784	0.965955	1.08239	1.02658	1.11199	1.21448	1.10819	1	0.941461	0.963627	1.10191	1.00207	1.03516	0.966011	0.956039	1.0811	1.03089
1.05693	0.986776	1.00492	1.08439	0.866991	1.0042	1.03283	0.931879	1.12666	0.987487	0.933139	1.00125	1.00194	0.99681	0.76132	0.731058	0.752834	1.05409	1.04854	1.12598	0.902812	1.00753	0.992325	1.00015	0.709879	0.703479	0.664492	0.973084	0.97368	0.99153	1	0.991709	0.731761	0.761352	0.925656	0.908924	1.0645	0.987162	0.910432	0.941526	1	0.955142	0.809977	0.872948	0.85042	0.893065	1.02531	0.953688	0.895471	0.944875
0.929418	1.18502	0.979289	0.954866	0.951406	1.05373	1.06097	1.0273	1.04383	1.03689	1.03599	1.00033	1.02479	0.974882	1.05409	1.02833	1.00317	1.08502	1.09199	1.12908	0.984482	0.988635	1.01377	0.997594	0.972732	1.00791	0.907512	1.02551	0.979237	1.00517	1	1.49217	0.888265	0.509103	1.0006	1.02457	1.16956	1.21839	0.828118	0.780582	1	1.28772	1.01079	0.593407	1.01287	0.955825	1.19117	1.2391	0.84049	0.86877
0.963842	1.01477	0.99167	0.890749	1.13897	1.08422	1.08311	1.21805	1.04697	1.0403	1.05297	0.991277	1.02285	0.985876	1.15113	1.21049	1.2305	0.964046	0.970364	0.89697	1.0861	0.994063	0.985467	1.02047	1.20439	1.19753	1.19444	1.04621	1.07209	1.06881	1	0.966459	1.27181	1.21721	0.983303	1.10508	0.900286	0.975295	1.12571	1.032	1	1.03241	1.16659	1.19997	1.11317	1.15976	0.963196	1.07819	1.11401	1.11081
1.02449	0.955417	0.994137	1.06227	0.963696	0.911342	0.884672	0.86304	0.907434	0.900497	0.938727	1.01082	0.967642	1.02154	0.842333	0.841974	0.853051	0.94312	0.943511	1.01165	0.963867	0.994233	1.00994	0.995831	0.951915	0.956662	0.759555	1.04308	1.05988	1.02312	1	0.861024	0.98852	1.00072	1.01186	0.962325	0.974465	0.955175	0.930453	0.986768	1	0.808596	0.900435	0.914096	0.917287	0.929191	0.883217	0.870748	0.875146	0.893093
1.01084	1.0728	0.999811	1.1034	0.813151	0.844937	0.920238	0.779133	1.10847	0.932724	0.813693	1.00224	1.05158	0.946178	0.616025	0.59254	0.512007	0.873516	1.11372	0.855883	1.01491	0.927087	1.07368	0.999237	0.970186	1.04631	1.21502	1.14216	0.950511	0.937648	1	0.430674	0.764221	0.462765	0.832167	1.06752	0.753563	0.738779	0.624308	0.663998	1	0.226006	0.513415	0.220895	0.724363	0.744883	0.648816	0.405103	0.371256	0.358767
1.03773	0.861849	1.06079	0.904446	1.13519	0.770465	0.763261	0.685954	0.821298	0.824171	0.892067	1.00746	1.00755	0.984992	0.754366	0.65239	0.729148	0.963597	0.985622	0.975026	1.15655	0.981906	0.982595	1.0355	1.45505	1.52079	1.33651	1.00913	0.997266	1.00564	1	1.32948	1.66332	1.59571	1.0256	0.901637	0.940063	0.912285	0.975251	1.03399	1	0.78516	0.68362	0.676445	0.67575	0.644954	0.922134	0.680568	0.751027	0.682627
1.0321	0.908227	1.0309	0.801726	1.22706	0.95495	0.883872	1.25162	0.85083	0.880545	0.909441	0.925324	1.12577	0.948902	0.877048	0.926027	0.966424	0.800643	0.819826	0.798722	1.01844	1.00951	1.00765	0.982841	0.937371	0.973132	0.946802	1.09863	1.08418	1.10277	1	0.827351	0.863017	1.11286	1.01656	0.925805	0.779886	0.762244	1.05926	0.878795	1	0.821238	0.970488	1.56577	1.20523	0.975502	0.784832	0.955335	1.31163	1.22689
0.899439	1.14511	1.0209	0.981439	0.953119	1.25585	1.34523	1.38778	1.33066	1.21639	0.952557	0.994682	1.04178	0.963538	0.899127	0.907059	0.808726	0.959564	1.04123	0.916171	0.926129	0.92225	1.02962	1.04813	0.936997	0.931185	0.837247	1.00457	0.966636	0.945212	1	1.01506	0.885803	0.866133	0.963812	1.00283	1.04637	1.13683	1.02288	0.975309	1	1.0252	0.909497	0.957273	1.00599	1.03547	1.08233	1.03212	1.04134	0.914203
0.950172	1.07548	0.971374	1.06013	0.942845	0.91385	0.950328	0.911509	0.989425	0.998342	1.05122	1.04478	0.907104	1.04812	0.986883	1.01735	1.07381	1.08901	1.03616	1.00174	0.959355	1.00183	0.961829	1.03634	0.828388	0.833449	0.763472	0.994216	1.08802	1.08512	1	0.915955	1.1129	1.02348	0.859751	0.97018	0.9095	0.963783	0.888942	0.999829	1	0.868953	0.895992	0.797001	0.797406	0.902851	0.910274	0.874331	0.78606	0.909802
1.01551	1.02741	1.02435	0.88861	1.04412	0.94145	0.985661	0.851613	0.97298	0.941642	0.954592	1.02304	1.01517	0.961786	0.972944	0.904963	0.913163	1.02569	1.03322	1.03776	1.06096	1.02354	1.00507	0.971382	1.21041	1.26641	1.097	1.02843	0.991003	1.00765	1	0.999174	0.967508	0.753166	1.04216	0.990073	1.03445	0.988853	0.908523	1.018	1	0.874493	0.991423	0.764106	0.956722	0.961557	1.0243	0.929481	0.813365	0.897244
0.998459	1.026	0.974558	1.02494	0.976047	0.956482	0.97535	0.958637	0.986616	0.988136	1.02377	0.994992	1.01578	0.989224	0.982112	0.977289	0.992767	1.02238	1.03569	0.994568	1.02395	1.01137	0.996135	0.992499	1.05565	1.05885	1.09181	1.0331	1.05006	1.02332	1	0.972484	1.06452	1.04955	1.03547	1.08747	1.00049	1.03432	1.14724	1.04707	1	0.960292	1.11237	1.04248	1.02499	0.977049	1.01478	1.01753	1.01364	1.12899
1.07155	1.05883	1.03792	0.926314	0.905389	1.5111	1.39739	1.53829	1.42414	1.32301	0.90201	0.999791	1.0335	0.966712	0.783786	0.788768	0.784178	0.921871	0.992895	0.929409	1.01997	1.01617	1.03487	0.948958	1.06208	1.03027	1.06804	1.03843	0.950024	0.971492	1	0.901836	0.87248	0.964986	0.952493	0.997325	0.995992	0.945314	1.08988	0.888648	1	0.967285	0.893591	0.892101	1.07468	1.06391	0.991297	0.998474	1.0891	0.949482
1.0383	0.974154	1.02572	0.956655	1.00517	1.06716	1.03488	1.14283	1.07529	1.05108	1.36351	0.99326	1.01122	0.995518	1.73141	1.77217	1.78699	1.31839	1.26515	1.3021	1.24862	0.995865	0.945323	1.05881	1.69593	1.68248	1.58929	1.13022	1.16512	1.1068	1	0.992717	1.78629	1.13738	1.26068	1.2332	0.954103	1.24445	1.01328	1.36314	1	0.874056	1.74342	1.1512	1.30546	1.30456	0.843459	1.27043	1.08967	1.48874
0.961453	1.07853	1.02268	0.861201	1.07614	1.16473	1.12383	1.47837	1.13667	1.11106	0.9767	0.977884	1.04395	0.978168	0.931464	0.964357	0.964737	0.890817	0.912182	0.829721	1.12015	1.01618	1.0279	0.955915	1.2092	1.22904	1.18355	1.14141	1.10718	1.12708	1	0.868287	0.890641	0.881253	0.935277	1.01089	0.899767	0.929389	1.09972	0.782303	1	0.971766	0.916851	0.834304	1.11575	1.04733	0.934681	0.998975	1.07174	0.86345
1.02658	0.952347	1.02377	1.03651	0.960795	0.952209	0.930302	0.886808	0.966585	0.906573	0.983741	0.986103	1.00435	1.00955	1.0139	0.962594	0.918465	0.985198	0.988225	1.00466	0.966068	0.987555	1.0078	1.00464	0.927401	0.956992	1.04251	0.945996	0.948306	0.990445	1	0.966583	1.03159	1.0216	0.92641	0.938857	0.886656	0.956332	0.964978	1.03018	1	1.01175	1.00188	1.07532	1.02666	0.998823	0.856158	0.97505	1.00655	1.04879
1.01258	1.00433	1.02222	0.940559	1.02031	0.942214	0.95428	0.970179	0.963612	0.941094	0.984392	1.01238	0.995334	0.992284	1.02398	1.07151	1.0243	0.92877	0.98272	0.863551	1.04895	1.03016	1.0033	0.966537	1.06593	1.06316	1.5463	0.92103	0.924804	0.909391	1	0.992365	1.0964	1.0705	0.888461	0.989592	0.965407	1.01063	1.04588	0.933216	1	1.07388	1.04604	1.00926	0.996392	1.01462	1.00755	0.993018	1.01686	0.974343
1.03969	0.928301	1.0463	1.04986	0.935842	1.02696	1.0393	0.935721	1.03296	1.03607	0.886406	0.999317	0.9964	1.00428	0.74088	0.716921	0.742529	0.86711	0.881688	0.95496	0.938731	1.01792	0.992602	0.989482	0.85784	0.864547	0.74616	0.907885	0.987284	0.997792	1	0.84955	0.821481	0.921356	0.86055	0.895147	0.848782	0.815479	0.860782	0.919772	1	0.833662	0.734502	0.848136	0.791608	0.789594	0.898499	0.799832	0.828496	0.817562
0.977299	1.0713	1.03795	0.902999	1.01046	0.949138	0.933143	1.31465	0.895598	0.90525	0.964864	0.967598	1.06313	0.969277	0.946852	0.967395	0.933015	0.893558	0.963204	0.874137	1.08629	1.01106	1.01189	0.977052	1.16081	1.14815	1.40214	1.01562	0.957835	1.01547	1	0.963808	0.918444	0.931647	1.03637	0.934528	0.938594	0.987242	1.05101	0.820325	1	1.11146	1.04802	0.924892	1.24535	1.1427	0.972276	1.10328	1.12424	0.991935
1.01967	1.05074	0.930256	1.09948	0.89986	0.995198	1.02576	0.946753	1.0709	1.12558	0.883368	1.0202	1.01852	0.96128	0.705873	0.68587	0.67449	0.936612	0.991033	0.917316	1.00891	0.996315	0.984032	1.01965	0.924165	0.91962	1.2907	0.956702	0.990183	1.04468	1	0.99002	0.848247	0.779336	0.997437	1.02045	1.06191	0.939058	1.01025	0.849943	1	0.99273	0.767909	0.768879	0.966959	0.969951	1.11305	0.918479	0.990448	0.833376
1.02814	0.916496	1.01964	1.04924	0.98649	0.889431	0.904108	0.874069	0.952926	0.955647	0.958777	0.999257	0.99754	1.0032	0.907109	0.903402	0.930311	0.992609	1.0194	1.05819	0.93379	1.04801	0.962718	0.989269	0.853102	0.860114	0.896029	0.976967	0.981309	0.960329	1	0.967589	0.98455	0.908552	0.999369	0.96036	0.957217	0.954038	0.907054	0.98597	1	1.04469	1.05558	0.987784	0.990751	0.972355	1.02367	1.03842	0.964194	1.10355
1.04705	1.04896	0.952432	0.959524	0.992025	1.204	1.10804	1.27061	1.06209	1.03649	1.04651	1.01918	1.00979	0.971026	0.996198	1.00433	0.975502	1.21862	1.21945	1.27095	1.00818	0.994716	1.01929	0.985989	0.954968	0.959907	0.720756	1.15207	1.12737	1.21616	1	1.00837	0.97942	0.940007	1.21026	1.2149	1.21883	1.32771	1.21255	1.23607	1	1.05662	1.10807	1.22037	1.27584	1.20931	1.30211	1.25467	1.21892	1.18763
1.05799	1.01379	1.00112	0.980714	0.946385	0.936101	0.915993	0.929543	0.927638	0.940351	0.964185	0.981854	1.02571	0.99244	0.84611	0.894995	0.863888	0.958985	0.960963	0.88315	0.997657	1.0138	0.987902	0.9983	0.99524	0.991456	1.0432	1.03209	1.05263	1.04105	1	0.966606	0.931271	1.03313	1.02888	0.96722	0.997459	0.971052	1.03472	1.01373	1	0.913317	1.00424	1.04005	0.994793	0.950119	0.989307	1.00184	0.995174	1.16566
0.955107	1.10185	0.983782	0.909192	1.05007	1.27819	1.24897	1.96061	1.17046	1.11602	0.930419	0.976047	1.08772	0.936234	0.910037	0.961973	0.887746	0.842918	0.880486	0.817401	0.934523	0.947486	1.036	1.01652	0.882128	0.846834	0.839867	0.931835	0.91318	0.867046	1	0.969483	0.897178	0.97018	1.08473	1.05294	0.969159	0.930375	1.32967	0.799456	1	1.37215	0.906512	1.14592	1.35162	1.25531	1.04623	1.10635	1.40343	0.942306
0.949133	1.10972	0.929916	1.06377	0.947461	0.974921	0.966456	1.01856	0.949199	1.02682	0.951414	1.02951	0.929864	1.04062	1.01504	0.954812	0.957244	0.94963	0.907452	1.01717	0.943366	0.986972	0.992955	1.02007	0.981225	0.969864	0.776714	1.00304	1.01833	1.02344	1	1.42231	1.03753	1.27922	1.02	0.997901	0.994612	1.00044	0.984717	1.25539	1	0.922027	0.948188	0.863099	0.886591	0.819924	0.977897	0.854435	0.921538	0.972506
1.00114	1.00371	1.01197	0.955087	1.0281	0.953464	0.968929	1.22253	1.0704	1.04738	0.988558	1.03138	0.976789	0.991828	0.970893	1.04623	1.02365	0.960854	1.00847	0.835676	1.01153	0.943293	1.03514	1.02157	1.0669	1.08295	1.1236	0.900693	0.936702	0.989144	1	0.918134	1.08965	0.964726	0.896118	0.991616	0.905656	0.99546	1.05044	0.93966	1	0.998425	1.02314	0.986115	0.977516	1.0165	0.943291	0.982535	0.951171	0.941929
1.07387	1.00743	1.00493	1.05597	0.857792	1.06823	1.07814	0.813374	1.102	0.996775	0.989697	1.02056	0.97878	1.00066	0.728142	0.692248	0.72995	1.23867	1.23081	1.34122	0.945437	0.97151	0.985625	1.04287	0.731999	0.767629	0.625239	1.04584	1.11669	1.15826	1	1.02326	0.70281	0.635074	1.00553	0.960768	1.21044	1.0872	1.00864	1.07688	1	0.929582	0.855612	0.965122	0.958623	0.942486	1.17503	1.05592	0.980144	1.01306
0.999228	0.972188	0.976145	1.00278	1.04966	0.918681	0.964504	1.00749	0.925304	1.00223	0.961344	1.02207	1.01508	0.962853	0.92286	0.917257	0.884811	0.935811	0.973357	0.949559	0.966495	0.978119	0.993321	1.02856	0.992916	0.979801	0.943125	0.952026	0.955793	0.983422	1	0.835991	0.897884	0.554661	0.866832	0.99095	0.834564	0.890935	0.769141	0.724453	1	0.887333	0.904517	0.730787	0.949434	0.939622	0.927305	0.859218	0.864165	0.846346
0.980971	1.07266	0.944358	0.973187	1.02883	1.07986	1.1	1.33004	1.08268	1.06923	1.01315	0.996537	1.01718	0.986286	1.05155	1.04783	1.03914	0.959359	0.971542	0.939815	1.0262	0.990871	1.00955	0.99958	1.06573	1.04102	1.16662	1.02086	1.01468	1.00147	1	1.04288	0.936375	0.914138	0.943823	1.01269	0.996241	1.01033	1.03418	0.870235	1	1.16498	0.978025	0.992584	1.07062	1.06659	1.01143	1.08933	1.07463	0.968016
0.903425	1.23081	0.994742	0.875175	0.995851	1.15074	1.21113	1.53745	1.1757	1.07165	0.991718	0.998365	1.02759	0.974045	0.992946	1.0116	0.978643	0.96877	1.03404	0.929233	1.15612	1.04217	1.00281	0.955015	1.3191	1.30946	1.66981	1.19909	1.13217	1.14287	1	1.1088	1.0163	0.984714	0.989781	0.967357	0.977605	0.98989	1.04956	0.962577	1	1.13867	1.12143	1.01813	1.11455	1.05505	0.987334	1.11345	1.11291	1.03231
1.03066	1.04733	1.02112	0.986451	0.914449	1.27367	1.34593	1.25163	1.39438	1.25721	0.938945	1.02158	1.02588	0.952543	0.812429	0.796063	0.771363	1.00004	1.10849	0.998916	0.952294	0.972865	1.00656	1.02057	0.826983	0.803343	0.926385	0.923564	0.927749	0.984278	1	1.04946	0.826317	0.903793	0.895473	0.913443	1.11383	1.05244	0.974052	0.994153	1	1.01664	0.893311	1.05336	0.919835	0.925355	1.14691	1.04531	0.983581	1.02359
1.14617	0.895674	1.02645	1.09327	0.838439	0.801281	0.871792	0.645471	0.890842	0.881349	1.02973	1.0032	0.971315	1.02549	0.939764	0.832232	0.804264	1.26863	1.18709	1.32786	1.02032	1.00686	0.948332	1.04481	0.93599	0.938327	0.954042	1.08233	1.09139	1.14559	1	1.7833	1.09032	0.975294	1.11857	1.11644	1.49661	1.55943	1.07365	1.39539	1	1.4893	0.953466	1.04605	0.862629	0.917025	1.35292	1.24101	0.950975	1.09329
1.01799	0.956465	1.01101	1.10751	0.90702	0.867258	0.899307	0.802934	0.987641	0.952213	0.937163	0.994277	0.994677	1.01105	0.855199	0.857356	0.848649	0.951261	0.947674	0.934985	1.00398	1.04535	0.974501	0.980153	0.961927	0.973074	0.947227	0.961764	1.00293	1.01591	1	1.14141	0.878915	0.868532	0.879121	0.897016	1.07275	1.02861	0.900207	0.881547	1	1.20198	0.901444	0.892857	0.885353	0.896817	1.09199	1.01116	0.894738	0.865021
0.986404	1.09837	0.971972	0.873916	1.06934	1.17091	1.10768	1.3379	1.11311	1.11063	1.01865	1.02112	1.02156	0.957315	1.05349	1.09295	0.976243	1.01239	1.017	0.928698	1.01706	0.979955	1.00383	1.01621	0.985075	0.996962	1.02055	1.0012	1.04828	1.05744	1	0.945897	1.02529	1.0116	0.940692	1.0433	0.954132	1.05888	1.07814	0.972218	1	0.980628	1.08138	1.13659	1.07844	1.07894	1.0288	1.11636	1.05534	1.19892
1.02196	1.0314	0.984411	0.989476	0.972757	0.88652	0.905197	0.970233	0.939987	0.858126	0.902932	1.02008	1.04599	0.93393	0.75311	0.804446	0.784833	0.914568	0.943064	0.789973	0.896595	0.931084	1.04756	1.02136	0.78524	0.766399	0.891978	0.875527	0.843616	0.885287	1	0.817475	0.738561	0.758794	0.9217	0.843013	0.902914	0.762886	0.868761	0.763907	1	0.876564	0.724989	0.761715	0.875384	0.854765	0.933444	0.840266	0.892051	0.739966
1.09286	1.02761	1.02411	0.927101	0.928322	1.0709	1.05579	1.08534	1.02341	0.975296	0.745054	1.00238	1.03849	0.959139	0.435441	0.41854	0.414344	0.799174	0.811396	0.82709	0.858066	1.01644	0.989632	0.993929	0.711567	0.704426	0.722363	0.874364	0.820005	0.804625	1	1.06335	0.448467	0.514112	0.771381	0.779136	1.04428	0.826695	0.79178	0.527866	1	1.17344	0.406163	0.466457	0.772771	0.78857	1.05075	0.768527	0.774782	0.472104
0.919481	1.07288	0.994317	1.10715	0.906177	1.04845	1.05902	1.07005	1.10256	1.12305	1.09796	1.01254	0.992523	0.994938	1.27253	1.25533	1.30042	1.02995	0.94232	0.980899	0.984356	1.01958	0.967271	1.01315	0.995981	1.01016	1.03328	0.930647	1.00111	0.950856	1	1.02797	1.21444	1.94334	1.07336	1.02863	1.04623	0.970985	1.13743	1.16321	1	0.915134	1.04899	1.20835	0.946747	0.933562	0.949101	0.948827	1.05626	1.17883
0.997197	0.997042	1.05096	0.973198	0.981605	0.962062	1.03554	1.13491	1.00215	1.04117	0.97693	0.991179	1.03321	0.975609	1.05542	1.01696	1.02067	1.03704	1.0387	1.035	0.973072	0.984917	1.01553	0.999549	0.998033	0.954646	0.909754	1.00075	1.02648	0.986124	1	0.999661	1.09617	1.06569	1.02182	1.04774	0.982167	1.08687	1.05027	1.01615	1	1.04141	1.03003	0.935497	1.00523	1.00015	0.965892	0.990565	1.02283	0.980716
1.10857	0.923065	0.997813	1.10781	0.862739	0.846589	0.949591	0.727491	0.965689	0.934897	0.967348	1.01792	1.02444	0.957632	0.759259	0.70696	0.710981	1.08156	1.11109	1.19387	0.853287	1.01315	0.980847	1.00601	0.717701	0.704209	0.574905	0.781613	0.80583	0.882364	1	0.996138	0.765601	0.627525	0.93334	0.898995	1.05438	0.978112	0.854386	0.956831	1	0.892617	0.745301	0.723794	0.784615	0.84731	1.1277	0.900636	0.85147	0.833168
1.03512	1.09462	1.03602	0.804218	1.03002	0.890318	0.841594	1.29651	0.880306	0.789356	0.918268	0.998067	1.06649	0.93544	0.861962	0.921049	0.918566	0.835842	0.87829	0.834334	0.976558	0.946884	1.05851	0.994607	1.0206	1.01033	0.916301	1.00651	0.943139	0.978487	1	0.718148	0.834768	0.826556	0.971704	0.911554	0.871482	0.82141	0.968826	0.804216	1	0.975265	0.968849	1.00631	1.1404	1.04796	0.930288	1.01827	1.1491	0.935336
1.0068	0.946708	0.94566	1.15667	0.944156	1.08203	1.14437	1.09962	1.23866	1.19248	1.26024	1.00856	0.976654	1.01479	1.43973	1.38577	1.48125	1.3085	1.3384	1.34661	1.10321	1.02239	0.986307	0.991298	1.2576	1.24408	1.16979	1.08035	1.0975	1.09522	1	1.26196	1.69671	1.3765	1.12455	1.22199	1.16663	1.45223	1.19811	1.60902	1	1.16945	1.59131	1.34939	1.02385	1.0881	1.23882	1.27606	1.08067	1.46468
0.982137	1.06139	1.03018	1.00456	0.921727	1.51005	1.53376	1.38293	1.6587	1.49765	1.04003	1.0015	1.0312	0.967293	0.969863	0.895709	0.848424	1.17901	1.25061	1.15314	1.14226	0.963876	1.02568	1.01045	1.18177	1.20239	1.22175	1.21938	1.19941	1.19257	1	1.01424	0.970524	0.899051	1.0587	1.05575	1.11195	1.18129	1.08972	1.13775	1	0.898697	1.00438	0.958178	1.02263	1.02323	1.10675	1.07668	0.973276	1.03782
1.00715	0.977681	1.02951	1.02319	0.96246	0.990002	1.07128	0.964715	1.19653	1.04013	0.998255	1.03055	1.00788	0.961576	0.904268	0.929434	0.903774	0.982121	1.18312	0.947446	0.940081	0.999602	1.05526	0.945142	0.87591	0.881167	0.778479	0.928406	0.862269	0.978639	1	1.38684	0.907949	0.963214	0.91674	1.02149	1.23003	1.31111	1.09756	0.895993	1	1.50274	0.882427	0.97933	1.06437	1.03199	1.2715	1.23299	1.0542	0.897626
1.09241	0.849243	1.03176	0.923798	1.10278	1.18153	1.05838	1.19416	1.09406	1.0568	1.24074	0.974263	1.00155	1.02418	1.61966	1.64762	1.68672	1.07172	1.11817	1.07813	1.1285	1.06179	0.878368	1.05984	1.09143	1.1325	1.12949	1.18484	1.32776	1.25913	1	0.952488	1.57962	1.4467	1.04964	1.07987	0.811102	0.954906	1.03468	1.10609	1	1.06218	1.40212	1.39541	1.15932	1.14745	0.808799	1.05797	1.08483	1.24391
1.08625	1.02922	0.99726	0.933651	0.953612	1.12712	1.06748	1.12537	1.13497	1.05847	0.972821	1.00619	1.01795	0.975861	0.922592	0.97732	0.90874	0.977344	1.05369	0.923715	1.0386	1.00928	1.01703	0.97369	1.08193	1.04334	1.01951	1.02729	0.96914	1.00044	1	1.05453	0.912745	0.903986	0.972758	0.982394	1.02935	1.01697	1.04157	0.935309	1	1.09735	0.992972	0.964651	0.97137	0.98981	1.0634	1.04568	1.03692	1.00625
1.03244	1.03507	1.0327	0.973605	0.926178	1.19696	1.18657	1.15964	1.20554	1.03783	0.985199	0.977964	1.04372	0.978316	0.991546	0.895329	0.833687	0.986158	0.995153	1.04229	1.27125	0.990104	1.01338	0.996518	1.35966	1.27312	1.33945	1.6088	1.55142	1.39765	1	1.09317	0.863502	0.788549	1.09226	0.948129	1.11802	0.993895	0.936351	1.0025	1	1.00926	1.12453	1.06159	1.17238	1.04102	1.11075	1.11041	1.07417	1.24393
1.01058	0.976925	0.997504	0.989285	1.0257	1.01702	1.04922	1.08006	1.05932	1.05918	0.963465	0.96738	1.0393	0.993321	1.0004	0.991527	0.99402	0.91286	0.874228	0.903686	0.940349	0.940109	1.03647	1.02342	0.925445	0.934401	0.931116	0.953554	0.956447	0.952279	1	0.916204	0.883463	0.87059	0.855903	0.888289	0.927014	0.870583	0.858148	0.849665	1	1.09428	0.986386	1.11631	1.02197	1.0858	1.08827	1.08071	1.03051	1.01063
1.06005	0.982108	1.04573	0.968258	0.943857	0.929053	1.02048	0.741934	0.964875	0.966534	1.02361	1.03277	0.987794	0.97944	1.11774	1.07566	1.07279	1.06967	1.12708	1.1694	1.00421	1.03906	0.974452	0.986489	0.986675	1.00342	0.882515	1.01578	1.03612	1.0179	1	1.02021	1.174	1.05421	1.01075	0.95903	1.0556	1.06633	0.99294	1.17134	1	0.954228	0.973663	1.14329	0.968057	1.00811	1.18084	1.13458	0.982358	1.2566
1.10692	1.08258	1.03906	0.947499	0.823947	1.28875	1.3284	1.1338	1.29138	1.25739	1.24232	1.01018	1.02381	0.966011	1.42553	1.36128	1.25498	1.35371	1.46735	1.35814	1.15149	1.05167	0.97842	0.969906	1.28018	1.24988	1.34664	1.24106	1.11601	1.24009	1	1.19148	1.43545	1.4534	1.48447	1.42386	1.09293	1.56735	1.392	1.70504	1	1.12452	1.56905	1.47803	1.4768	1.34841	1.11985	1.49025	1.32716	1.57833
1.15315	0.873209	1.01627	1.00622	0.951151	0.983845	1.0268	1.07047	1.03217	0.966797	0.916367	1.01692	1.00521	0.977876	0.862441	0.804629	0.774014	0.981321	1.0186	1.00861	0.947957	0.992392	0.999861	1.00775	0.876705	0.880284	0.875765	0.961641	0.96569	1.03954	1	0.964249	0.912635	0.81511	0.937956	0.975689	0.992548	0.947339	0.925651	0.940533	1	0.909704	0.849245	0.879216	0.85988	0.914984	0.987934	0.880333	0.879173	0.897608
1.17733	0.884488	1.12083	0.73602	1.08133	0.968708	0.849907	0.531346	0.76208	0.946175	1.05532	1.01544	0.993496	0.991061	0.975461	0.883575	0.967478	1.34237	1.44486	1.28964	0.982062	1.02246	0.967636	1.0099	0.816127	0.871152	0.783577	1.08455	1.11223	1.15969	1	1.08378	0.869439	0.879364	1.19755	0.859779	1.06957	0.877999	0.664283	0.867336	1	1.01891	1.21489	0.753032	1.10831	1.00049	1.15648	1.25788	0.976125	1.40857
1.12182	0.981359	1.01692	0.982851	0.897051	1.00979	1.09475	0.821477	1.08134	1.08883	1.00488	1.03772	1.01062	0.951654	0.726395	0.712297	0.692044	1.30015	1.38109	1.2146	1.07189	1.16663	0.880469	0.952899	0.945174	0.993133	0.658829	1.34839	1.38468	1.39247	1	0.98669	0.728443	0.684883	1.02571	0.969672	1.13471	1.0428	0.843186	1.11245	1	0.901333	0.837413	0.954954	0.905463	0.919544	1.16071	0.99237	0.94594	0.986143
0.987395	0.987193	1.03168	0.982534	1.0112	0.891757	0.93436	0.911982	0.948946	0.955448	1.01075	0.997864	1.01507	0.987071	1.02051	1.02211	1.03931	1.00015	1.01806	1.01183	1.06917	1.02575	1.00042	0.973831	1.10018	1.11183	1.26947	1.05165	1.0445	1.06633	1	1.13109	1.2133	1.46787	1.02926	1.11171	1.11789	1.11698	1.11842	1.19417	1	1.08216	1.13735	1.17286	1.03669	1.09507	1.08009	1.10615	1.09454	1.1429
[truncated: 14,074 more rows]
[truncated: 133 more columns]
